# Supplementary material for: Changes in and asymmetry of the proteome in the human fetal frontal lobe during early development
Source: Commun Biol. 2022 Sep 29;5:1031. doi: 10.1038/s42003-022-04003-6 (PMC9522861; doi:10.1038/s42003-022-04003-6)
Supplement: Supplementary file 3 — Supplementary Data 1 [file 42003_2022_4003_MOESM3_ESM.xlsx]

## Sheet: Sheet1
Protein IDs	Gene Name	Fasta headers	Number of proteins	Peptides	Razor + unique peptides	Unique peptides	Sequence coverage [%]	Mol. weight [kDa]	LFQ intensity 9L	LFQ intensity 9R	LFQ intensity 11L	LFQ intensity 11R	LFQ intensity 13L	LFQ intensity 13R
P62805	HIST1H4A	sp|P62805|H4_HUMAN Histone H4 OS=Homo sapiens OX=9606 GN=H4C1 PE=1 SV=2	1	15	15	15	68	11.367	21304000000	10174000000	23145000000	25318000000	19217000000	18218000000
Q93079;Q5QNW6	HIST1H2BH;HIST2H2BF	sp|Q93079|H2B1H_HUMAN Histone H2B type 1-H OS=Homo sapiens OX=9606 GN=H2BC9 PE=1 SV=3;sp|Q5QNW6|H2B2F_HUMAN Histone H2B type 2-F OS=Homo sapiens OX=9606 GN=H2BC18 PE=1 SV=3	2	9	9	0	56.3	13.892	17241000000	13377000000	18821000000	12441000000	20274000000	21424000000
P63261	ACTG1	sp|P63261|ACTG_HUMAN Actin, cytoplasmic 2 OS=Homo sapiens OX=9606 GN=ACTG1 PE=1 SV=1	1	26	26	1	78.7	41.792	16557000000	13610000000	15501000000	17882000000	9247500000	11953000000
P68032;P63267;P62736;P68133	ACTC1;ACTG2;ACTA2;ACTA1	sp|P68032|ACTC_HUMAN Actin, alpha cardiac muscle 1 OS=Homo sapiens OX=9606 GN=ACTC1 PE=1 SV=1;sp|P63267|ACTH_HUMAN Actin, gamma-enteric smooth muscle OS=Homo sapiens OX=9606 GN=ACTG2 PE=1 SV=1;sp|P62736|ACTA_HUMAN Actin, aortic smooth muscle OS=Homo sapien	4	20	6	6	54.1	42.019	12913000000	17427000000	11864000000	14838000000	1993800000	5009600000
Q71U36;P0DPH8;P0DPH7;Q6PEY2	TUBA1A;TUBA3E	sp|Q71U36|TBA1A_HUMAN Tubulin alpha-1A chain OS=Homo sapiens OX=9606 GN=TUBA1A PE=1 SV=1;sp|P0DPH8|TBA3D_HUMAN Tubulin alpha-3D chain OS=Homo sapiens OX=9606 GN=TUBA3D PE=1 SV=1;sp|P0DPH7|TBA3C_HUMAN Tubulin alpha-3C chain OS=Homo sapiens OX=9606 GN=TUBA3C	4	28	28	1	72.9	50.135	12635000000	9645700000	15790000000	17256000000	18727000000	16263000000
Q5SW79;Q96L14;Q9Y4F5	CEP170	sp|Q5SW79|CE170_HUMAN Centrosomal protein of 170 kDa OS=Homo sapiens OX=9606 GN=CEP170 PE=1 SV=1	3	50	50	50	43.1	175.29	11546000000	11907000000	11957000000	13204000000	14845000000	14094000000
Q9BVA1	TUBB2B	sp|Q9BVA1|TBB2B_HUMAN Tubulin beta-2B chain OS=Homo sapiens OX=9606 GN=TUBB2B PE=1 SV=1	1	27	27	1	77.8	49.953	9843600000	8565900000	11815000000	12487000000	15163000000	14350000000
Q99878;Q96KK5;Q9BTM1;Q16777;Q6FI13;P20671;P0C0S8	HIST1H2AJ;HIST1H2AH;H2AFJ;HIST2H2AC;HIST2H2AA3;HIST1H2AD;HIST1H2AG	sp|Q99878|H2A1J_HUMAN Histone H2A type 1-J OS=Homo sapiens OX=9606 GN=H2AC14 PE=1 SV=3;sp|Q96KK5|H2A1H_HUMAN Histone H2A type 1-H OS=Homo sapiens OX=9606 GN=H2AC12 PE=1 SV=3;sp|Q9BTM1|H2AJ_HUMAN Histone H2A.J OS=Homo sapiens OX=9606 GN=H2AJ PE=1 SV=1;sp|Q1	7	5	5	1	35.9	13.936	9824100000	4361400000	10691000000	15536000000	13122000000	16581000000
P84243	H3F3A	sp|P84243|H33_HUMAN Histone H3.3 OS=Homo sapiens OX=9606 GN=H3-3A PE=1 SV=2	1	7	7	1	52.9	15.328	8250600000	7477500000	9822200000	17069000000	9957600000	10520000000
P62979;P62987;P0CG47;P0CG48	RPS27A;UBA52;UBB;UBC	sp|P62979|RS27A_HUMAN Ubiquitin-40S ribosomal protein S27a OS=Homo sapiens OX=9606 GN=RPS27A PE=1 SV=2;sp|P62987|RL40_HUMAN Ubiquitin-60S ribosomal protein L40 OS=Homo sapiens OX=9606 GN=UBA52 PE=1 SV=2;sp|P0CG47|UBB_HUMAN Polyubiquitin-B OS=Homo sapiens O	4	7	7	7	50.6	17.965	7533400000	10041000000	7058600000	7922000000	7204300000	7737000000
P69891	HBG1	sp|P69891|HBG1_HUMAN Hemoglobin subunit gamma-1 OS=Homo sapiens OX=9606 GN=HBG1 PE=1 SV=2	1	15	15	1	83	16.14	7390500000	7235600000	2893300000	3449800000	6877300000	10156000000
P07437;A6NNZ2	TUBB	sp|P07437|TBB5_HUMAN Tubulin beta chain OS=Homo sapiens OX=9606 GN=TUBB PE=1 SV=2	2	24	4	4	70.5	49.67	7080000000	8786700000	8988700000	5271000000	7835600000	6818700000
P12277;P06732	CKB	sp|P12277|KCRB_HUMAN Creatine kinase B-type OS=Homo sapiens OX=9606 GN=CKB PE=1 SV=1	2	25	25	25	82.7	42.644	6925300000	5737400000	4964600000	5220000000	4654700000	4705800000
P04406	GAPDH	sp|P04406|G3P_HUMAN Glyceraldehyde-3-phosphate dehydrogenase OS=Homo sapiens OX=9606 GN=GAPDH PE=1 SV=3	1	19	19	18	79.1	36.053	6869800000	6958600000	5960700000	7191900000	6315700000	7130600000
Q9BPU6	DPYSL5	sp|Q9BPU6|DPYL5_HUMAN Dihydropyrimidinase-related protein 5 OS=Homo sapiens OX=9606 GN=DPYSL5 PE=1 SV=1	1	31	31	31	71.1	61.421	6562700000	6932100000	9893300000	8210600000	9264500000	9003000000
P08670;P17661;P41219	VIM	sp|P08670|VIME_HUMAN Vimentin OS=Homo sapiens OX=9606 GN=VIM PE=1 SV=4	3	51	51	46	86.9	53.651	6430900000	6168100000	6566900000	7215800000	4496000000	4358800000
P02771	AFP	sp|P02771|FETA_HUMAN Alpha-fetoprotein OS=Homo sapiens OX=9606 GN=AFP PE=1 SV=1	1	41	41	36	76.7	68.677	5454000000	6845600000	3242900000	3168700000	974990000	1527100000
P29966	MARCKS	sp|P29966|MARCS_HUMAN Myristoylated alanine-rich C-kinase substrate OS=Homo sapiens OX=9606 GN=MARCKS PE=1 SV=4	1	13	13	13	56	31.554	5407100000	6097200000	3660700000	4727700000	1878900000	2259400000
P69905	HBA1	sp|P69905|HBA_HUMAN Hemoglobin subunit alpha OS=Homo sapiens OX=9606 GN=HBA1 PE=1 SV=2	1	10	10	6	71.8	15.257	5106000000	3646800000	3615500000	4329300000	5292400000	6197600000
P68371	TUBB4B	sp|P68371|TBB4B_HUMAN Tubulin beta-4B chain OS=Homo sapiens OX=9606 GN=TUBB4B PE=1 SV=1	1	27	8	1	74.6	49.83	4933500000	8209400000	7548000000	7519900000	6708500000	5510200000
P00338;Q6ZMR3;P07864	LDHA	sp|P00338|LDHA_HUMAN L-lactate dehydrogenase A chain OS=Homo sapiens OX=9606 GN=LDHA PE=1 SV=2	3	25	25	24	74.4	36.688	4655700000	2694600000	4032900000	3678600000	3862300000	4023800000
P22626	HNRNPA2B1	sp|P22626|ROA2_HUMAN Heterogeneous nuclear ribonucleoproteins A2/B1 OS=Homo sapiens OX=9606 GN=HNRNPA2B1 PE=1 SV=2	1	20	20	20	65.4	37.429	4503900000	4818900000	5444400000	5337400000	4271200000	3510800000
P62328	TMSB4X	sp|P62328|TYB4_HUMAN Thymosin beta-4 OS=Homo sapiens OX=9606 GN=TMSB4X PE=1 SV=2	1	6	6	6	77.3	5.0526	4344300000	6721600000	4980200000	13550000000	2710400000	2708300000
P68104;Q5VTE0	EEF1A1;EEF1A1P5	sp|P68104|EF1A1_HUMAN Elongation factor 1-alpha 1 OS=Homo sapiens OX=9606 GN=EEF1A1 PE=1 SV=1;sp|Q5VTE0|EF1A3_HUMAN Putative elongation factor 1-alpha-like 3 OS=Homo sapiens OX=9606 GN=EEF1A1P5 PE=5 SV=1	2	26	26	16	70.1	50.14	4237800000	3670000000	4182600000	4439800000	5454800000	4925000000
P62258	YWHAE	sp|P62258|1433E_HUMAN 14-3-3 protein epsilon OS=Homo sapiens OX=9606 GN=YWHAE PE=1 SV=1	1	26	26	23	77.6	29.174	4072700000	4772200000	3611400000	4829300000	3536900000	3785300000
P63104	YWHAZ	sp|P63104|1433Z_HUMAN 14-3-3 protein zeta/delta OS=Homo sapiens OX=9606 GN=YWHAZ PE=1 SV=1	1	20	17	14	75.9	27.745	3774700000	5037300000	3123400000	3881100000	2476000000	2242100000
P02100;CON__P02070	HBE1	sp|P02100|HBE_HUMAN Hemoglobin subunit epsilon OS=Homo sapiens OX=9606 GN=HBE1 PE=1 SV=2	2	11	9	9	66.7	16.203	3761600000	3073400000	1709000000	1947700000	225290000	334650000
P49006	MARCKSL1	sp|P49006|MRP_HUMAN MARCKS-related protein OS=Homo sapiens OX=9606 GN=MARCKSL1 PE=1 SV=2	1	7	7	7	72.8	19.529	3692100000	4046400000	2240300000	2617800000	1302500000	632380000
P16403	HIST1H1C	sp|P16403|H12_HUMAN Histone H1.2 OS=Homo sapiens OX=9606 GN=H1-2 PE=1 SV=2	1	10	8	2	34.7	21.364	3656200000	3312500000	5532700000	5386300000	6485500000	6776400000
P06733	ENO1	sp|P06733|ENOA_HUMAN Alpha-enolase OS=Homo sapiens OX=9606 GN=ENO1 PE=1 SV=2	1	23	23	20	68.9	47.168	3613400000	3983500000	2794100000	2507500000	2571400000	2413100000
P16401	HIST1H1B	sp|P16401|H15_HUMAN Histone H1.5 OS=Homo sapiens OX=9606 GN=H1-5 PE=1 SV=3	1	11	11	9	31.9	22.58	3481000000	3899900000	3099000000	4569400000	3985800000	3408600000
P0DP25;P0DP24;P0DP23;P27482;P02585		sp|P0DP25|CALM3_HUMAN Calmodulin-3 OS=Homo sapiens OX=9606 GN=CALM3 PE=1 SV=1;sp|P0DP24|CALM2_HUMAN Calmodulin-2 OS=Homo sapiens OX=9606 GN=CALM2 PE=1 SV=1;sp|P0DP23|CALM1_HUMAN Calmodulin-1 OS=Homo sapiens OX=9606 GN=CALM1 PE=1 SV=1	5	13	13	13	61.1	16.837	3354000000	3518300000	2892300000	3485200000	1688700000	2271200000
P80723	BASP1	sp|P80723|BASP1_HUMAN Brain acid soluble protein 1 OS=Homo sapiens OX=9606 GN=BASP1 PE=1 SV=2	1	17	17	17	89.9	22.693	3276100000	3463400000	2821500000	4004400000	3008500000	2259700000
P55060	CSE1L	sp|P55060|XPO2_HUMAN Exportin-2 OS=Homo sapiens OX=9606 GN=CSE1L PE=1 SV=3	1	41	41	41	42.6	110.42	3183000000	2771100000	3253900000	2736700000	2160700000	2321900000
P23528	CFL1	sp|P23528|COF1_HUMAN Cofilin-1 OS=Homo sapiens OX=9606 GN=CFL1 PE=1 SV=3	1	16	16	12	77.1	18.502	3156800000	3608700000	3612400000	3995300000	2968800000	3180500000
P08238;Q58FF7	HSP90AB1	sp|P08238|HS90B_HUMAN Heat shock protein HSP 90-beta OS=Homo sapiens OX=9606 GN=HSP90AB1 PE=1 SV=4	2	51	51	27	61.9	83.263	3050800000	4323500000	3119800000	3362800000	2752400000	2836300000
P62937	PPIA	sp|P62937|PPIA_HUMAN Peptidyl-prolyl cis-trans isomerase A OS=Homo sapiens OX=9606 GN=PPIA PE=1 SV=2	1	12	12	10	70.9	18.012	3008500000	3431200000	2859700000	3935900000	3612700000	3800400000
Q14194	CRMP1	sp|Q14194|DPYL1_HUMAN Dihydropyrimidinase-related protein 1 OS=Homo sapiens OX=9606 GN=CRMP1 PE=1 SV=1	1	34	34	30	79	62.183	2990100000	2761700000	3036300000	3577800000	5749000000	5118200000
P11142	HSPA8	sp|P11142|HSP7C_HUMAN Heat shock cognate 71 kDa protein OS=Homo sapiens OX=9606 GN=HSPA8 PE=1 SV=1	1	38	38	27	69.3	70.897	2975700000	3466100000	2768900000	2871800000	2414400000	2833000000
P69892	HBG2	sp|P69892|HBG2_HUMAN Hemoglobin subunit gamma-2 OS=Homo sapiens OX=9606 GN=HBG2 PE=1 SV=2	1	15	1	1	83	16.126	2850600000	1019700000	1225500000	1726400000	3078000000	3459200000
Q5TEC6	HIST2H3PS2	sp|Q5TEC6|H37_HUMAN Histone H3-7 OS=Homo sapiens OX=9606 GN=H3-7 PE=1 SV=1	1	6	3	3	39	15.43	2834900000	2490900000	3126500000	4626800000	3605800000	3146000000
P09429;B2RPK0;P23497	HMGB1;HMGB1P1	sp|P09429|HMGB1_HUMAN High mobility group protein B1 OS=Homo sapiens OX=9606 GN=HMGB1 PE=1 SV=3;sp|B2RPK0|HGB1A_HUMAN Putative high mobility group protein B1-like 1 OS=Homo sapiens OX=9606 GN=HMGB1P1 PE=5 SV=1	3	14	14	13	47.9	24.893	2700100000	2631600000	3645600000	3951500000	3087900000	2631500000
P68363;P68366;Q9H853	TUBA1B;TUBA4A	sp|P68363|TBA1B_HUMAN Tubulin alpha-1B chain OS=Homo sapiens OX=9606 GN=TUBA1B PE=1 SV=1;sp|P68366|TBA4A_HUMAN Tubulin alpha-4A chain OS=Homo sapiens OX=9606 GN=TUBA4A PE=1 SV=1	3	27	2	1	72.7	50.151	2660300000	250400000	2076100000	0	0	3584600000
P02008	HBZ	sp|P02008|HBAZ_HUMAN Hemoglobin subunit zeta OS=Homo sapiens OX=9606 GN=HBZ PE=1 SV=2	1	9	8	8	69.7	15.637	2633800000	3678000000	1998200000	1740800000	344260000	450140000
P61978	HNRNPK	sp|P61978|HNRPK_HUMAN Heterogeneous nuclear ribonucleoprotein K OS=Homo sapiens OX=9606 GN=HNRNPK PE=1 SV=1	1	25	25	25	63.9	50.976	2522800000	2553700000	2497100000	2766800000	2102200000	1977800000
Q16555	DPYSL2	sp|Q16555|DPYL2_HUMAN Dihydropyrimidinase-related protein 2 OS=Homo sapiens OX=9606 GN=DPYSL2 PE=1 SV=1	1	30	27	25	73.3	62.293	2320400000	2025400000	2580500000	2600100000	2707700000	2639700000
Q14103	HNRNPD	sp|Q14103|HNRPD_HUMAN Heterogeneous nuclear ribonucleoprotein D0 OS=Homo sapiens OX=9606 GN=HNRNPD PE=1 SV=1	1	16	16	15	44.2	38.434	2263900000	2363800000	2366700000	2304000000	2079300000	2714800000
P23527	HIST1H2BO	sp|P23527|H2B1O_HUMAN Histone H2B type 1-O OS=Homo sapiens OX=9606 GN=H2BC17 PE=1 SV=3	1	9	2	0	56.3	13.906	2212000000	680000000	4547700000	4276300000	2457700000	3699500000
Q86XL3	ANKLE2	sp|Q86XL3|ANKL2_HUMAN Ankyrin repeat and LEM domain-containing protein 2 OS=Homo sapiens OX=9606 GN=ANKLE2 PE=1 SV=4	1	2	2	2	3.6	104.11	2168400000	0	2951100000	0	0	0
P07737;CON__P02584	PFN1	sp|P07737|PROF1_HUMAN Profilin-1 OS=Homo sapiens OX=9606 GN=PFN1 PE=1 SV=2	2	12	12	12	90	15.054	2152900000	1868200000	1035000000	958320000	1371100000	1417700000
P07195	LDHB	sp|P07195|LDHB_HUMAN L-lactate dehydrogenase B chain OS=Homo sapiens OX=9606 GN=LDHB PE=1 SV=2	1	19	18	18	54.8	36.638	2145200000	1985000000	2803100000	2615300000	2034800000	2058400000
Q9UI30	TRMT112	sp|Q9UI30|TR112_HUMAN Multifunctional methyltransferase subunit TRM112-like protein OS=Homo sapiens OX=9606 GN=TRMT112 PE=1 SV=1	1	6	6	6	59.2	14.199	2114300000	3519900000	1527500000	1718900000	990940000	877880000
Q93045	STMN2	sp|Q93045|STMN2_HUMAN Stathmin-2 OS=Homo sapiens OX=9606 GN=STMN2 PE=1 SV=3	1	8	4	4	43	20.828	2018300000	1756200000	1688700000	2666700000	5310000000	2316500000
Q00839	HNRNPU	sp|Q00839|HNRPU_HUMAN Heterogeneous nuclear ribonucleoprotein U OS=Homo sapiens OX=9606 GN=HNRNPU PE=1 SV=6	1	37	37	37	47.8	90.583	1979500000	1715400000	1861200000	2050500000	1836500000	1809200000
P07910;P0DMR1;O60812;B7ZW38;B2RXH8;Q86SE5	HNRNPC;HNRNPCL4;HNRNPCL1;HNRNPCL3;HNRNPCL2	sp|P07910|HNRPC_HUMAN Heterogeneous nuclear ribonucleoproteins C1/C2 OS=Homo sapiens OX=9606 GN=HNRNPC PE=1 SV=4;sp|P0DMR1|HNRC4_HUMAN Heterogeneous nuclear ribonucleoprotein C-like 4 OS=Homo sapiens OX=9606 GN=HNRNPCL4 PE=3 SV=1;sp|O60812|HNRC1_HUMAN Hete	6	15	15	15	43.8	33.67	1958300000	1615600000	1898800000	1714400000	1914200000	1946000000
P60709;Q9BYX7	ACTB	sp|P60709|ACTB_HUMAN Actin, cytoplasmic 1 OS=Homo sapiens OX=9606 GN=ACTB PE=1 SV=1	2	26	1	1	78.7	41.736	1893600000	4595300000	1644600000	2320900000	65980000	1824700000
P61956;Q6EEV6	SUMO2;SUMO4	sp|P61956|SUMO2_HUMAN Small ubiquitin-related modifier 2 OS=Homo sapiens OX=9606 GN=SUMO2 PE=1 SV=3;sp|Q6EEV6|SUMO4_HUMAN Small ubiquitin-related modifier 4 OS=Homo sapiens OX=9606 GN=SUMO4 PE=1 SV=3	2	2	2	1	23.2	10.871	1878400000	650930000	1044000000	1981600000	1734100000	1517800000
P68871	HBB	sp|P68871|HBB_HUMAN Hemoglobin subunit beta OS=Homo sapiens OX=9606 GN=HBB PE=1 SV=2	1	12	11	6	83	15.998	1876700000	1017100000	1751000000	1901100000	515510000	709490000
P60174	TPI1	sp|P60174|TPIS_HUMAN Triosephosphate isomerase OS=Homo sapiens OX=9606 GN=TPI1 PE=1 SV=4	1	18	18	18	86.3	26.669	1863900000	1296500000	1800600000	1807000000	1486700000	1674200000
O15540	FABP7	sp|O15540|FABP7_HUMAN Fatty acid-binding protein, brain OS=Homo sapiens OX=9606 GN=FABP7 PE=1 SV=3	1	10	10	10	76.5	14.889	1861800000	2899400000	3099800000	3809900000	3117200000	3361800000
P06454	PTMA	sp|P06454|PTMA_HUMAN Prothymosin alpha OS=Homo sapiens OX=9606 GN=PTMA PE=1 SV=2	1	7	7	7	36	12.203	1856400000	1337200000	1561800000	1864200000	1228900000	959120000
P09651;Q32P51	HNRNPA1;HNRNPA1L2	sp|P09651|ROA1_HUMAN Heterogeneous nuclear ribonucleoprotein A1 OS=Homo sapiens OX=9606 GN=HNRNPA1 PE=1 SV=5;sp|Q32P51|RA1L2_HUMAN Heterogeneous nuclear ribonucleoprotein A1-like 2 OS=Homo sapiens OX=9606 GN=HNRNPA1L2 PE=2 SV=2	2	18	17	8	49.7	38.746	1840600000	737220000	2067300000	2217300000	1684300000	1539600000
Q16658	FSCN1	sp|Q16658|FSCN1_HUMAN Fascin OS=Homo sapiens OX=9606 GN=FSCN1 PE=1 SV=3	1	33	33	33	75.5	54.529	1802100000	1354500000	1566300000	1568700000	1652600000	1351400000
Q13509	TUBB3	sp|Q13509|TBB3_HUMAN Tubulin beta-3 chain OS=Homo sapiens OX=9606 GN=TUBB3 PE=1 SV=2	1	24	12	9	68.2	50.432	1787000000	2382500000	3150500000	2128100000	3888700000	3905800000
P14618;P30613	PKM	sp|P14618|KPYM_HUMAN Pyruvate kinase PKM OS=Homo sapiens OX=9606 GN=PKM PE=1 SV=4	2	38	38	38	71.8	57.936	1775300000	1823700000	1740700000	1343400000	1398400000	1343700000
P51991	HNRNPA3	sp|P51991|ROA3_HUMAN Heterogeneous nuclear ribonucleoprotein A3 OS=Homo sapiens OX=9606 GN=HNRNPA3 PE=1 SV=2	1	21	21	20	47.4	39.594	1708300000	1010200000	1442800000	1501700000	1341700000	1304300000
Q06830	PRDX1	sp|Q06830|PRDX1_HUMAN Peroxiredoxin-1 OS=Homo sapiens OX=9606 GN=PRDX1 PE=1 SV=1	1	16	16	12	73.4	22.11	1699200000	2655900000	2521600000	2571100000	2715800000	2533800000
P31943	HNRNPH1	sp|P31943|HNRH1_HUMAN Heterogeneous nuclear ribonucleoprotein H OS=Homo sapiens OX=9606 GN=HNRNPH1 PE=1 SV=4	1	17	15	10	53.5	49.229	1695600000	1610800000	1344700000	1620600000	828870000	668540000
P06748	NPM1	sp|P06748|NPM_HUMAN Nucleophosmin OS=Homo sapiens OX=9606 GN=NPM1 PE=1 SV=2	1	11	11	11	44.2	32.575	1678100000	1479800000	1418800000	1211600000	1314100000	1119100000
P27348	YWHAQ	sp|P27348|1433T_HUMAN 14-3-3 protein theta OS=Homo sapiens OX=9606 GN=YWHAQ PE=1 SV=1	1	19	14	14	66.1	27.764	1657700000	2354600000	2315300000	2498200000	2069100000	2086900000
P50579	METAP2	sp|P50579|MAP2_HUMAN Methionine aminopeptidase 2 OS=Homo sapiens OX=9606 GN=METAP2 PE=1 SV=1	1	11	11	11	30.8	52.891	1630900000	883900000	1668500000	2118900000	3103300000	2547300000
P62826	RAN	sp|P62826|RAN_HUMAN GTP-binding nuclear protein Ran OS=Homo sapiens OX=9606 GN=RAN PE=1 SV=3	1	14	14	14	59.3	24.423	1591300000	2114500000	2078500000	2176700000	1342300000	1273000000
P02765;CON__P12763	AHSG	sp|P02765|FETUA_HUMAN Alpha-2-HS-glycoprotein OS=Homo sapiens OX=9606 GN=AHSG PE=1 SV=2	2	12	12	12	49	39.34	1570000000	1744100000	820200000	706790000	325730000	574630000
P16949;REV__P36956;Q9H169;H7BZ55	STMN1	sp|P16949|STMN1_HUMAN Stathmin OS=Homo sapiens OX=9606 GN=STMN1 PE=1 SV=3	4	13	13	9	51.7	17.302	1550100000	1761800000	2489500000	2907300000	2127500000	2267200000
O95433	AHSA1	sp|O95433|AHSA1_HUMAN Activator of 90 kDa heat shock protein ATPase homolog 1 OS=Homo sapiens OX=9606 GN=AHSA1 PE=1 SV=1	1	11	11	11	44.4	38.274	1543200000	1207300000	1209800000	825020000	778110000	898180000
Q15233	NONO	sp|Q15233|NONO_HUMAN Non-POU domain-containing octamer-binding protein OS=Homo sapiens OX=9606 GN=NONO PE=1 SV=4	1	28	27	26	63.3	54.231	1533500000	1253200000	1139300000	1010200000	810530000	753700000
P07900;Q58FG0;Q14568;Q58FG1	HSP90AA1	sp|P07900|HS90A_HUMAN Heat shock protein HSP 90-alpha OS=Homo sapiens OX=9606 GN=HSP90AA1 PE=1 SV=5	4	46	30	30	58.2	84.659	1530300000	1136400000	1614700000	1830300000	1943700000	1945200000
P01009;P20848	SERPINA1	sp|P01009|A1AT_HUMAN Alpha-1-antitrypsin OS=Homo sapiens OX=9606 GN=SERPINA1 PE=1 SV=3	2	27	27	27	63.4	46.736	1505400000	1829800000	1323300000	1361700000	409780000	730910000
P20700	LMNB1	sp|P20700|LMNB1_HUMAN Lamin-B1 OS=Homo sapiens OX=9606 GN=LMNB1 PE=1 SV=2	1	49	49	45	72.5	66.408	1484300000	1356900000	1466200000	1617300000	1278100000	1230600000
P30086	PEBP1	sp|P30086|PEBP1_HUMAN Phosphatidylethanolamine-binding protein 1 OS=Homo sapiens OX=9606 GN=PEBP1 PE=1 SV=3	1	12	12	12	80.2	21.057	1430200000	1665500000	1043200000	1220200000	1106100000	1366800000
Q14195;Q14117	DPYSL3	sp|Q14195|DPYL3_HUMAN Dihydropyrimidinase-related protein 3 OS=Homo sapiens OX=9606 GN=DPYSL3 PE=1 SV=1	2	30	25	25	74.9	61.963	1428900000	1469700000	1518900000	1685400000	2085400000	1804300000
Q15365	PCBP1	sp|Q15365|PCBP1_HUMAN Poly(rC)-binding protein 1 OS=Homo sapiens OX=9606 GN=PCBP1 PE=1 SV=2	1	17	17	13	81.2	37.497	1422600000	1492500000	1181100000	1287900000	985000000	928380000
P61981	YWHAG	sp|P61981|1433G_HUMAN 14-3-3 protein gamma OS=Homo sapiens OX=9606 GN=YWHAG PE=1 SV=2	1	18	14	13	80.2	28.302	1414200000	1866200000	1496900000	1702300000	1278800000	1523100000
P26583	HMGB2	sp|P26583|HMGB2_HUMAN High mobility group protein B2 OS=Homo sapiens OX=9606 GN=HMGB2 PE=1 SV=2	1	11	10	10	41.6	24.033	1392900000	1168700000	1647300000	1562700000	1182100000	1410900000
O43157	PLXNB1	sp|O43157|PLXB1_HUMAN Plexin-B1 OS=Homo sapiens OX=9606 GN=PLXNB1 PE=1 SV=3	1	5	5	5	3.3	232.3	1388200000	1131000000	1208700000	0	0	0
P67809;Q9Y2T7	YBX1	sp|P67809|YBOX1_HUMAN Y-box-binding protein 1 OS=Homo sapiens OX=9606 GN=YBX1 PE=1 SV=3	2	14	14	10	65.7	35.924	1314100000	1066300000	908060000	969010000	469230000	672530000
P46821	MAP1B	sp|P46821|MAP1B_HUMAN Microtubule-associated protein 1B OS=Homo sapiens OX=9606 GN=MAP1B PE=1 SV=2	1	111	111	108	61.1	270.63	1308100000	1367600000	1511700000	1359300000	1517100000	1489400000
Q96KR1	ZFR	sp|Q96KR1|ZFR_HUMAN Zinc finger RNA-binding protein OS=Homo sapiens OX=9606 GN=ZFR PE=1 SV=2	1	20	20	20	31	117.01	1298500000	1958600000	1694900000	1432300000	959040000	1030100000
P09936	UCHL1	sp|P09936|UCHL1_HUMAN Ubiquitin carboxyl-terminal hydrolase isozyme L1 OS=Homo sapiens OX=9606 GN=UCHL1 PE=1 SV=2	1	10	10	10	53.4	24.824	1288300000	1816900000	1888600000	1892200000	1816800000	1877300000
P06576	ATP5B	sp|P06576|ATPB_HUMAN ATP synthase subunit beta, mitochondrial OS=Homo sapiens OX=9606 GN=ATP5F1B PE=1 SV=3	1	27	27	27	72.8	56.559	1286700000	1213200000	1064400000	1209600000	1057800000	1102200000
P62873	GNB1	sp|P62873|GBB1_HUMAN Guanine nucleotide-binding protein G(I)/G(S)/G(T) subunit beta-1 OS=Homo sapiens OX=9606 GN=GNB1 PE=1 SV=3	1	16	16	9	69.4	37.377	1273000000	1128100000	1033400000	1100700000	1152900000	1222600000
Q08211	DHX9	sp|Q08211|DHX9_HUMAN ATP-dependent RNA helicase A OS=Homo sapiens OX=9606 GN=DHX9 PE=1 SV=4	1	53	53	53	53.2	140.96	1272400000	1260300000	1308700000	1085000000	1175000000	1160100000
Q92522	H1FX	sp|Q92522|H1X_HUMAN Histone H1.10 OS=Homo sapiens OX=9606 GN=H1-10 PE=1 SV=1	1	8	8	8	36.6	22.487	1257400000	1322900000	1341000000	1722600000	1033500000	985620000
P32119	PRDX2	sp|P32119|PRDX2_HUMAN Peroxiredoxin-2 OS=Homo sapiens OX=9606 GN=PRDX2 PE=1 SV=5	1	14	13	13	70.7	21.892	1209600000	856830000	1255800000	1345000000	1043300000	976040000
Q13151	HNRNPA0	sp|Q13151|ROA0_HUMAN Heterogeneous nuclear ribonucleoprotein A0 OS=Homo sapiens OX=9606 GN=HNRNPA0 PE=1 SV=1	1	12	12	12	52.1	30.84	1176400000	594530000	1031100000	894510000	884170000	872610000
P35637	FUS	sp|P35637|FUS_HUMAN RNA-binding protein FUS OS=Homo sapiens OX=9606 GN=FUS PE=1 SV=1	1	10	10	8	22.1	53.425	1159600000	1210400000	1203200000	1151400000	1065800000	805560000
P14866	HNRNPL	sp|P14866|HNRPL_HUMAN Heterogeneous nuclear ribonucleoprotein L OS=Homo sapiens OX=9606 GN=HNRNPL PE=1 SV=2	1	26	26	25	63.7	64.132	1158600000	1084600000	992120000	1101600000	724400000	651170000
P27797	CALR	sp|P27797|CALR_HUMAN Calreticulin OS=Homo sapiens OX=9606 GN=CALR PE=1 SV=1	1	18	18	18	59.7	48.141	1142100000	1029100000	791910000	603670000	534020000	471980000
P05387	RPLP2	sp|P05387|RLA2_HUMAN 60S acidic ribosomal protein P2 OS=Homo sapiens OX=9606 GN=RPLP2 PE=1 SV=1	1	5	5	5	60	11.665	1132800000	1415700000	845510000	1156500000	822200000	699560000
O14979	HNRNPDL	sp|O14979|HNRDL_HUMAN Heterogeneous nuclear ribonucleoprotein D-like OS=Homo sapiens OX=9606 GN=HNRNPDL PE=1 SV=3	1	15	14	14	31.2	46.437	1131300000	676410000	903070000	745500000	915930000	951360000
P10809	HSPD1	sp|P10809|CH60_HUMAN 60 kDa heat shock protein, mitochondrial OS=Homo sapiens OX=9606 GN=HSPD1 PE=1 SV=2	1	37	37	37	74.5	61.054	1121700000	789270000	928120000	761900000	605650000	626820000
O43865	AHCYL1	sp|O43865|SAHH2_HUMAN S-adenosylhomocysteine hydrolase-like protein 1 OS=Homo sapiens OX=9606 GN=AHCYL1 PE=1 SV=2	1	11	11	5	25.8	58.951	1112700000	987650000	1031300000	1064700000	925500000	983650000
P00558;P07205	PGK1	sp|P00558|PGK1_HUMAN Phosphoglycerate kinase 1 OS=Homo sapiens OX=9606 GN=PGK1 PE=1 SV=3	2	27	27	27	65.7	44.614	1111900000	1213400000	933030000	1141100000	678520000	782320000
P84090	ERH	sp|P84090|ERH_HUMAN Enhancer of rudimentary homolog OS=Homo sapiens OX=9606 GN=ERH PE=1 SV=1	1	5	5	5	45.2	12.259	1108600000	950030000	913330000	1100700000	584690000	545420000
P05204;Q15651	HMGN2;HMGN3	sp|P05204|HMGN2_HUMAN Non-histone chromosomal protein HMG-17 OS=Homo sapiens OX=9606 GN=HMGN2 PE=1 SV=3;sp|Q15651|HMGN3_HUMAN High mobility group nucleosome-binding domain-containing protein 3 OS=Homo sapiens OX=9606 GN=HMGN3 PE=1 SV=2	2	3	3	3	16.7	9.3926	1108100000	773250000	1858100000	3827600000	2621700000	2141900000
Q71UI9;P0C0S5	H2AFV;H2AFZ	sp|Q71UI9|H2AV_HUMAN Histone H2A.V OS=Homo sapiens OX=9606 GN=H2AZ2 PE=1 SV=3;sp|P0C0S5|H2AZ_HUMAN Histone H2A.Z OS=Homo sapiens OX=9606 GN=H2AZ1 PE=1 SV=2	2	4	2	2	31.2	13.509	1102400000	1739200000	2554800000	2288000000	2220200000	1691700000
P30153;P30154	PPP2R1A	sp|P30153|2AAA_HUMAN Serine/threonine-protein phosphatase 2A 65 kDa regulatory subunit A alpha isoform OS=Homo sapiens OX=9606 GN=PPP2R1A PE=1 SV=4	2	29	29	29	58.4	65.308	1100900000	926040000	1074800000	926210000	1355100000	1337000000
P02647;CON__P15497	APOA1	sp|P02647|APOA1_HUMAN Apolipoprotein A-I OS=Homo sapiens OX=9606 GN=APOA1 PE=1 SV=1	2	19	19	19	62.5	30.777	1084000000	1306100000	848230000	751090000	297180000	536880000
P25705	ATP5A1	sp|P25705|ATPA_HUMAN ATP synthase subunit alpha, mitochondrial OS=Homo sapiens OX=9606 GN=ATP5F1A PE=1 SV=1	1	26	26	26	59.9	59.75	1082800000	965590000	1031200000	1068400000	969380000	966200000
P23246	SFPQ	sp|P23246|SFPQ_HUMAN Splicing factor, proline- and glutamine-rich OS=Homo sapiens OX=9606 GN=SFPQ PE=1 SV=2	1	33	33	32	51.1	76.149	1068200000	931270000	1134800000	1223300000	1090900000	984720000
P62829	RPL23	sp|P62829|RL23_HUMAN 60S ribosomal protein L23 OS=Homo sapiens OX=9606 GN=RPL23 PE=1 SV=1	1	8	8	8	62.9	14.865	1041400000	876260000	1038000000	1020800000	572500000	629280000
Q16643	DBN1	sp|Q16643|DREB_HUMAN Drebrin OS=Homo sapiens OX=9606 GN=DBN1 PE=1 SV=4	1	31	31	31	62.2	71.428	1031600000	1079600000	1223500000	1219200000	1167200000	1000700000
P04792	HSPB1	sp|P04792|HSPB1_HUMAN Heat shock protein beta-1 OS=Homo sapiens OX=9606 GN=HSPB1 PE=1 SV=2	1	15	15	15	75.6	22.782	1031000000	968190000	571500000	573940000	951910000	859330000
Q01105;P0DME0	SET;SETSIP	sp|Q01105|SET_HUMAN Protein SET OS=Homo sapiens OX=9606 GN=SET PE=1 SV=3;sp|P0DME0|SETLP_HUMAN Protein SETSIP OS=Homo sapiens OX=9606 GN=SETSIP PE=1 SV=1	2	7	7	7	26.9	33.488	1016900000	1147200000	1230400000	1505400000	994950000	876350000
P04075;P05062	ALDOA	sp|P04075|ALDOA_HUMAN Fructose-bisphosphate aldolase A OS=Homo sapiens OX=9606 GN=ALDOA PE=1 SV=2	2	27	27	22	83.5	39.42	1008900000	1062800000	861250000	898810000	622950000	667310000
O15397	IPO8	sp|O15397|IPO8_HUMAN Importin-8 OS=Homo sapiens OX=9606 GN=IPO8 PE=1 SV=2	1	6	6	6	8	119.94	988880000	836390000	791660000	500920000	834650000	1216000000
P13639	EEF2	sp|P13639|EF2_HUMAN Elongation factor 2 OS=Homo sapiens OX=9606 GN=EEF2 PE=1 SV=4	1	49	49	48	64.9	95.337	964430000	832050000	894660000	969570000	873570000	889840000
P42166	TMPO	sp|P42166|LAP2A_HUMAN Lamina-associated polypeptide 2, isoform alpha OS=Homo sapiens OX=9606 GN=TMPO PE=1 SV=2	1	21	21	12	46.3	75.491	962130000	1144700000	815780000	784770000	523990000	511150000
P38159;O75526;Q8N7X1	RBMX	sp|P38159|RBMX_HUMAN RNA-binding motif protein, X chromosome OS=Homo sapiens OX=9606 GN=RBMX PE=1 SV=3	3	21	21	7	49.6	42.331	935230000	823440000	1256300000	1392000000	947350000	902750000
P20962	PTMS	sp|P20962|PTMS_HUMAN Parathymosin OS=Homo sapiens OX=9606 GN=PTMS PE=1 SV=2	1	5	5	5	23.5	11.53	921320000	920350000	982150000	1055300000	638480000	557830000
P52597	HNRNPF	sp|P52597|HNRPF_HUMAN Heterogeneous nuclear ribonucleoprotein F OS=Homo sapiens OX=9606 GN=HNRNPF PE=1 SV=3	1	18	18	16	66.3	45.671	887200000	642230000	736460000	863160000	697890000	643590000
Q01469;A8MUU1	FABP5	sp|Q01469|FABP5_HUMAN Fatty acid-binding protein 5 OS=Homo sapiens OX=9606 GN=FABP5 PE=1 SV=3	2	12	12	12	76.3	15.164	882450000	995060000	909240000	1178300000	1103200000	1243600000
P67936;Q2TAC2	TPM4	sp|P67936|TPM4_HUMAN Tropomyosin alpha-4 chain OS=Homo sapiens OX=9606 GN=TPM4 PE=1 SV=3	2	18	18	9	54	28.521	882100000	1233300000	557960000	693870000	538700000	732370000
P31150	GDI1	sp|P31150|GDIA_HUMAN Rab GDP dissociation inhibitor alpha OS=Homo sapiens OX=9606 GN=GDI1 PE=1 SV=2	1	28	18	18	71.6	50.582	879680000	1119700000	1022400000	950860000	1083500000	1228700000
Q99615	DNAJC7	sp|Q99615|DNJC7_HUMAN DnaJ homolog subfamily C member 7 OS=Homo sapiens OX=9606 GN=DNAJC7 PE=1 SV=2	1	17	17	17	39.1	56.44	877350000	1141000000	735220000	1005200000	517670000	360800000
O60282;Q969V6	KIF5C	sp|O60282|KIF5C_HUMAN Kinesin heavy chain isoform 5C OS=Homo sapiens OX=9606 GN=KIF5C PE=1 SV=1	2	50	50	37	63.2	109.49	869730000	911680000	1158200000	1188300000	1111500000	1135000000
Q3ZCM7	TUBB8	sp|Q3ZCM7|TBB8_HUMAN Tubulin beta-8 chain OS=Homo sapiens OX=9606 GN=TUBB8 PE=1 SV=2	1	11	2	2	24.5	49.775	850390000	1439800000	1004900000	462840000	1575700000	1196800000
Q15424	SAFB	sp|Q15424|SAFB1_HUMAN Scaffold attachment factor B1 OS=Homo sapiens OX=9606 GN=SAFB PE=1 SV=4	1	26	26	16	30.9	102.64	848710000	1065000000	906930000	830230000	562890000	483860000
P15531	NME1	sp|P15531|NDKA_HUMAN Nucleoside diphosphate kinase A OS=Homo sapiens OX=9606 GN=NME1 PE=1 SV=1	1	10	5	5	69.7	17.149	838550000	818900000	493730000	635890000	392240000	541210000
P22392	NME2	sp|P22392|NDKB_HUMAN Nucleoside diphosphate kinase B OS=Homo sapiens OX=9606 GN=NME2 PE=1 SV=1	1	10	10	1	71.7	17.298	834220000	921510000	960420000	963580000	1385200000	1074100000
P43243	MATR3	sp|P43243|MATR3_HUMAN Matrin-3 OS=Homo sapiens OX=9606 GN=MATR3 PE=1 SV=2	1	36	36	36	49.9	94.622	807040000	720660000	909090000	883440000	849830000	792140000
P11137	MAP2	sp|P11137|MTAP2_HUMAN Microtubule-associated protein 2 OS=Homo sapiens OX=9606 GN=MAP2 PE=1 SV=4	1	98	98	98	68.2	199.52	801650000	816880000	954020000	952020000	775170000	847650000
Q12906	ILF3	sp|Q12906|ILF3_HUMAN Interleukin enhancer-binding factor 3 OS=Homo sapiens OX=9606 GN=ILF3 PE=1 SV=3	1	39	39	35	66.3	95.337	795130000	709940000	829400000	859440000	670460000	601210000
P55209	NAP1L1	sp|P55209|NP1L1_HUMAN Nucleosome assembly protein 1-like 1 OS=Homo sapiens OX=9606 GN=NAP1L1 PE=1 SV=1	1	10	9	9	37.6	45.374	793480000	1347800000	620110000	530400000	750160000	707430000
P63241;Q6IS14;Q9GZV4	EIF5A;EIF5AL1	sp|P63241|IF5A1_HUMAN Eukaryotic translation initiation factor 5A-1 OS=Homo sapiens OX=9606 GN=EIF5A PE=1 SV=2;sp|Q6IS14|IF5AL_HUMAN Eukaryotic translation initiation factor 5A-1-like OS=Homo sapiens OX=9606 GN=EIF5AL1 PE=2 SV=2	3	13	13	13	72.7	16.832	793280000	1041300000	727470000	892290000	509490000	629040000
P31946	YWHAB	sp|P31946|1433B_HUMAN 14-3-3 protein beta/alpha OS=Homo sapiens OX=9606 GN=YWHAB PE=1 SV=3	1	14	8	8	65.4	28.082	790670000	839260000	614540000	805030000	674800000	902490000
P52272	HNRNPM	sp|P52272|HNRPM_HUMAN Heterogeneous nuclear ribonucleoprotein M OS=Homo sapiens OX=9606 GN=HNRNPM PE=1 SV=3	1	47	47	47	68.2	77.515	789690000	772300000	793030000	860060000	737780000	652540000
P39687;O95626;O43423	ANP32A	sp|P39687|AN32A_HUMAN Acidic leucine-rich nuclear phosphoprotein 32 family member A OS=Homo sapiens OX=9606 GN=ANP32A PE=1 SV=1	3	14	14	11	54.2	28.585	787380000	821070000	1086400000	1053000000	828030000	928150000
P02766	TTR	sp|P02766|TTHY_HUMAN Transthyretin OS=Homo sapiens OX=9606 GN=TTR PE=1 SV=1	1	6	6	6	63.9	15.887	772140000	1090800000	372300000	450240000	179240000	355980000
O95865	DDAH2	sp|O95865|DDAH2_HUMAN N(G),N(G)-dimethylarginine dimethylaminohydrolase 2 OS=Homo sapiens OX=9606 GN=DDAH2 PE=1 SV=1	1	16	16	15	80.7	29.644	769880000	1048000000	887060000	1019000000	770130000	722120000
P60842	EIF4A1	sp|P60842|IF4A1_HUMAN Eukaryotic initiation factor 4A-I OS=Homo sapiens OX=9606 GN=EIF4A1 PE=1 SV=1	1	27	27	13	65.3	46.153	760190000	629070000	701100000	669480000	681940000	700510000
P13591	NCAM1	sp|P13591|NCAM1_HUMAN Neural cell adhesion molecule 1 OS=Homo sapiens OX=9606 GN=NCAM1 PE=1 SV=3	1	31	31	31	48.7	94.573	759110000	639160000	779720000	579430000	978480000	844200000
P50395	GDI2	sp|P50395|GDIB_HUMAN Rab GDP dissociation inhibitor beta OS=Homo sapiens OX=9606 GN=GDI2 PE=1 SV=2	1	34	34	24	76.2	50.663	756050000	856850000	965390000	831030000	832120000	895540000
Q99497	PARK7	sp|Q99497|PARK7_HUMAN Parkinson disease protein 7 OS=Homo sapiens OX=9606 GN=PARK7 PE=1 SV=2	1	14	14	14	73.5	19.891	751920000	941520000	699630000	878760000	612750000	538330000
Q13263	TRIM28	sp|Q13263|TIF1B_HUMAN Transcription intermediary factor 1-beta OS=Homo sapiens OX=9606 GN=TRIM28 PE=1 SV=5	1	37	37	37	67.7	88.549	749910000	874850000	789070000	679970000	503120000	490350000
Q96AE4	FUBP1	sp|Q96AE4|FUBP1_HUMAN Far upstream element-binding protein 1 OS=Homo sapiens OX=9606 GN=FUBP1 PE=1 SV=3	1	26	24	24	48.8	67.56	746380000	792380000	702020000	857740000	530520000	543250000
P18669;P15259;Q8N0Y7	PGAM1	sp|P18669|PGAM1_HUMAN Phosphoglycerate mutase 1 OS=Homo sapiens OX=9606 GN=PGAM1 PE=1 SV=2	3	17	17	17	70.9	28.804	742660000	862660000	709090000	685400000	492540000	445020000
P02787;CON__Q2HJF0;CON__Q29443;CON__Q0IIK2	TF	sp|P02787|TRFE_HUMAN Serotransferrin OS=Homo sapiens OX=9606 GN=TF PE=1 SV=3	4	42	42	42	62.2	77.063	735970000	742240000	609800000	650170000	310310000	446800000
P25398	RPS12	sp|P25398|RS12_HUMAN 40S ribosomal protein S12 OS=Homo sapiens OX=9606 GN=RPS12 PE=1 SV=3	1	8	8	8	70.5	14.515	731310000	696030000	627690000	643680000	439900000	518630000
P08865	RPSA	sp|P08865|RSSA_HUMAN 40S ribosomal protein SA OS=Homo sapiens OX=9606 GN=RPSA PE=1 SV=4	1	14	14	14	57.6	32.854	729450000	825280000	783090000	598360000	550460000	472340000
P20340	RAB6A	sp|P20340|RAB6A_HUMAN Ras-related protein Rab-6A OS=Homo sapiens OX=9606 GN=RAB6A PE=1 SV=3	1	11	11	5	60.6	23.593	728730000	742770000	854440000	1135300000	926380000	995670000
P0DMV9;P0DMV8	HSPA1B;HSPA1A	sp|P0DMV9|HS71B_HUMAN Heat shock 70 kDa protein 1B OS=Homo sapiens OX=9606 GN=HSPA1B PE=1 SV=1;sp|P0DMV8|HS71A_HUMAN Heat shock 70 kDa protein 1A OS=Homo sapiens OX=9606 GN=HSPA1A PE=1 SV=1	2	32	30	16	60.4	70.051	728060000	812730000	767100000	778340000	815630000	875580000
P00441	SOD1	sp|P00441|SODC_HUMAN Superoxide dismutase [Cu-Zn] OS=Homo sapiens OX=9606 GN=SOD1 PE=1 SV=2	1	7	7	7	69.5	15.936	725690000	802220000	580160000	525020000	595730000	797440000
P60660	MYL6	sp|P60660|MYL6_HUMAN Myosin light polypeptide 6 OS=Homo sapiens OX=9606 GN=MYL6 PE=1 SV=2	1	9	9	7	60.3	16.93	725650000	837080000	497590000	650930000	450370000	447970000
P62820;P59190	RAB1A	sp|P62820|RAB1A_HUMAN Ras-related protein Rab-1A OS=Homo sapiens OX=9606 GN=RAB1A PE=1 SV=3	2	13	13	6	72.2	22.677	719660000	645390000	446520000	512450000	535260000	502100000
P48681	NES	sp|P48681|NEST_HUMAN Nestin OS=Homo sapiens OX=9606 GN=NES PE=1 SV=2	1	80	80	80	58.6	177.44	707060000	891340000	857860000	1001300000	559120000	516400000
Q07955	SRSF1	sp|Q07955|SRSF1_HUMAN Serine/arginine-rich splicing factor 1 OS=Homo sapiens OX=9606 GN=SRSF1 PE=1 SV=2	1	15	15	14	47.6	27.744	702790000	695780000	815390000	865590000	730190000	718270000
O75531	BANF1	sp|O75531|BAF_HUMAN Barrier-to-autointegration factor OS=Homo sapiens OX=9606 GN=BANF1 PE=1 SV=1	1	7	7	7	66.3	10.058	699980000	753890000	495330000	405220000	502810000	458450000
P17677	GAP43	sp|P17677|NEUM_HUMAN Neuromodulin OS=Homo sapiens OX=9606 GN=GAP43 PE=1 SV=1	1	16	16	16	69.7	24.802	699400000	894340000	820920000	703670000	1018600000	1093900000
P49736	MCM2	sp|P49736|MCM2_HUMAN DNA replication licensing factor MCM2 OS=Homo sapiens OX=9606 GN=MCM2 PE=1 SV=4	1	35	35	35	47.7	101.89	695350000	799780000	635430000	633290000	455090000	491920000
Q92841	DDX17	sp|Q92841|DDX17_HUMAN Probable ATP-dependent RNA helicase DDX17 OS=Homo sapiens OX=9606 GN=DDX17 PE=1 SV=2	1	35	35	26	51.2	80.272	694520000	602720000	651470000	733790000	500990000	509740000
P12956	XRCC6	sp|P12956|XRCC6_HUMAN X-ray repair cross-complementing protein 6 OS=Homo sapiens OX=9606 GN=XRCC6 PE=1 SV=2	1	39	39	39	64	69.842	692500000	644140000	650190000	674000000	628700000	598840000
P40926	MDH2	sp|P40926|MDHM_HUMAN Malate dehydrogenase, mitochondrial OS=Homo sapiens OX=9606 GN=MDH2 PE=1 SV=3	1	18	18	18	65.4	35.503	687710000	833630000	721510000	720020000	565330000	642960000
P0CG35;P0CG34	TMSB15B;TMSB15A	sp|P0CG35|TB15B_HUMAN Thymosin beta-15B OS=Homo sapiens OX=9606 GN=TMSB15B PE=1 SV=1;sp|P0CG34|TB15A_HUMAN Thymosin beta-15A OS=Homo sapiens OX=9606 GN=TMSB15A PE=1 SV=1	2	3	3	3	60	5.2288	680380000	1391200000	760350000	1889100000	380800000	397510000
Q9NZI8;REV__Q15833;Q15517	IGF2BP1	sp|Q9NZI8|IF2B1_HUMAN Insulin-like growth factor 2 mRNA-binding protein 1 OS=Homo sapiens OX=9606 GN=IGF2BP1 PE=1 SV=2	3	23	23	21	46.4	63.48	680240000	560280000	640760000	726610000	405790000	322710000
P10599	TXN	sp|P10599|THIO_HUMAN Thioredoxin OS=Homo sapiens OX=9606 GN=TXN PE=1 SV=3	1	6	6	6	51.4	11.737	679860000	1079700000	517930000	646960000	542230000	596590000
Q12905	ILF2	sp|Q12905|ILF2_HUMAN Interleukin enhancer-binding factor 2 OS=Homo sapiens OX=9606 GN=ILF2 PE=1 SV=2	1	19	19	19	66.4	43.062	678210000	640500000	642110000	470600000	614160000	543050000
P23396	RPS3	sp|P23396|RS3_HUMAN 40S ribosomal protein S3 OS=Homo sapiens OX=9606 GN=RPS3 PE=1 SV=2	1	20	20	20	80.7	26.688	677650000	682850000	724550000	643540000	506310000	559340000
O43175	PHGDH	sp|O43175|SERA_HUMAN D-3-phosphoglycerate dehydrogenase OS=Homo sapiens OX=9606 GN=PHGDH PE=1 SV=4	1	21	21	21	44.8	56.65	677030000	848120000	787350000	738300000	734900000	652060000
P35268	RPL22	sp|P35268|RL22_HUMAN 60S ribosomal protein L22 OS=Homo sapiens OX=9606 GN=RPL22 PE=1 SV=2	1	3	3	3	39.1	14.787	670380000	533960000	440570000	619830000	467620000	453460000
P62888	RPL30	sp|P62888|RL30_HUMAN 60S ribosomal protein L30 OS=Homo sapiens OX=9606 GN=RPL30 PE=1 SV=2	1	8	8	8	67	12.784	669740000	572380000	467610000	418420000	402180000	369680000
P35080	PFN2	sp|P35080|PROF2_HUMAN Profilin-2 OS=Homo sapiens OX=9606 GN=PFN2 PE=1 SV=3	1	6	6	6	56.4	15.046	667820000	1054800000	733380000	968580000	355050000	432030000
P19338	NCL	sp|P19338|NUCL_HUMAN Nucleolin OS=Homo sapiens OX=9606 GN=NCL PE=1 SV=3	1	31	31	31	34.6	76.613	667120000	550270000	696750000	759750000	609150000	629860000
P09211	GSTP1	sp|P09211|GSTP1_HUMAN Glutathione S-transferase P OS=Homo sapiens OX=9606 GN=GSTP1 PE=1 SV=2	1	12	12	12	69	23.356	664330000	829190000	1355700000	971080000	836260000	905210000
O43390	HNRNPR	sp|O43390|HNRPR_HUMAN Heterogeneous nuclear ribonucleoprotein R OS=Homo sapiens OX=9606 GN=HNRNPR PE=1 SV=1	1	30	30	24	53.1	70.942	662810000	699150000	631340000	673490000	900930000	828380000
P14625;Q58FF3	HSP90B1	sp|P14625|ENPL_HUMAN Endoplasmin OS=Homo sapiens OX=9606 GN=HSP90B1 PE=1 SV=1	2	37	35	35	48.7	92.468	661900000	670300000	623820000	687320000	518520000	562430000
P11021	HSPA5	sp|P11021|BIP_HUMAN Endoplasmic reticulum chaperone BiP OS=Homo sapiens OX=9606 GN=HSPA5 PE=1 SV=2	1	30	29	29	46.6	72.332	659680000	625440000	692640000	675320000	439730000	478770000
P22314	UBA1	sp|P22314|UBA1_HUMAN Ubiquitin-like modifier-activating enzyme 1 OS=Homo sapiens OX=9606 GN=UBA1 PE=1 SV=3	1	45	45	45	54.2	117.85	659310000	768560000	655480000	681690000	620840000	607420000
P52926	HMGA2	sp|P52926|HMGA2_HUMAN High mobility group protein HMGI-C OS=Homo sapiens OX=9606 GN=HMGA2 PE=1 SV=1	1	7	7	7	58.7	11.832	652700000	1272300000	1057200000	1094500000	343740000	300870000
E9PAV3;Q13765;Q9BZK3	NACA	sp|E9PAV3|NACAM_HUMAN Nascent polypeptide-associated complex subunit alpha, muscle-specific form OS=Homo sapiens OX=9606 GN=NACA PE=1 SV=1;sp|Q13765|NACA_HUMAN Nascent polypeptide-associated complex subunit alpha OS=Homo sapiens OX=9606 GN=NACA PE=1 SV=1	3	6	6	6	3.7	205.42	651170000	539960000	294230000	289540000	518310000	339570000
Q8NC51	SERBP1	sp|Q8NC51|PAIRB_HUMAN Plasminogen activator inhibitor 1 RNA-binding protein OS=Homo sapiens OX=9606 GN=SERBP1 PE=1 SV=2	1	20	20	20	51.2	44.965	650590000	557070000	732590000	752240000	448410000	453790000
P27816	MAP4	sp|P27816|MAP4_HUMAN Microtubule-associated protein 4 OS=Homo sapiens OX=9606 GN=MAP4 PE=1 SV=3	1	41	41	41	47	121	648540000	966070000	673390000	705380000	686050000	681950000
Q04917	YWHAH	sp|Q04917|1433F_HUMAN 14-3-3 protein eta OS=Homo sapiens OX=9606 GN=YWHAH PE=1 SV=4	1	18	14	14	61.4	28.218	638210000	809420000	635480000	662710000	559090000	686890000
P31942	HNRNPH3	sp|P31942|HNRH3_HUMAN Heterogeneous nuclear ribonucleoprotein H3 OS=Homo sapiens OX=9606 GN=HNRNPH3 PE=1 SV=2	1	15	14	14	68.5	36.926	637650000	501490000	517440000	529850000	426230000	351330000
P07355;A6NMY6	ANXA2;ANXA2P2	sp|P07355|ANXA2_HUMAN Annexin A2 OS=Homo sapiens OX=9606 GN=ANXA2 PE=1 SV=2;sp|A6NMY6|AXA2L_HUMAN Putative annexin A2-like protein OS=Homo sapiens OX=9606 GN=ANXA2P2 PE=5 SV=2	2	23	23	23	68.7	38.604	634410000	737830000	273200000	280080000	165170000	456300000
P50502;Q8NFI4;Q8IZP2	ST13;ST13P5;ST13P4	sp|P50502|F10A1_HUMAN Hsc70-interacting protein OS=Homo sapiens OX=9606 GN=ST13 PE=1 SV=2;sp|Q8NFI4|F10A5_HUMAN Putative protein FAM10A5 OS=Homo sapiens OX=9606 GN=ST13P5 PE=5 SV=1;sp|Q8IZP2|ST134_HUMAN Putative protein FAM10A4 OS=Homo sapiens OX=9606 GN=S	3	9	9	9	27.4	41.331	631980000	971990000	597480000	828760000	600470000	679070000
P62424	RPL7A	sp|P62424|RL7A_HUMAN 60S ribosomal protein L7a OS=Homo sapiens OX=9606 GN=RPL7A PE=1 SV=2	1	17	17	17	45.1	29.995	629210000	756950000	794680000	778110000	922720000	674820000
P05388;Q8NHW5	RPLP0;RPLP0P6	sp|P05388|RLA0_HUMAN 60S acidic ribosomal protein P0 OS=Homo sapiens OX=9606 GN=RPLP0 PE=1 SV=1;sp|Q8NHW5|RLA0L_HUMAN 60S acidic ribosomal protein P0-like OS=Homo sapiens OX=9606 GN=RPLP0P6 PE=5 SV=1	2	12	12	12	49.8	34.273	626570000	772780000	605210000	453050000	619720000	761810000
O75367	H2AFY	sp|O75367|H2AY_HUMAN Core histone macro-H2A.1 OS=Homo sapiens OX=9606 GN=MACROH2A1 PE=1 SV=4	1	17	15	15	49.5	39.617	621610000	580500000	897580000	713730000	702730000	639930000
P26599	PTBP1	sp|P26599|PTBP1_HUMAN Polypyrimidine tract-binding protein 1 OS=Homo sapiens OX=9606 GN=PTBP1 PE=1 SV=1	1	17	17	14	51.8	57.221	619860000	540210000	422250000	329050000	424660000	376500000
P62701;Q8TD47	RPS4X	sp|P62701|RS4X_HUMAN 40S ribosomal protein S4, X isoform OS=Homo sapiens OX=9606 GN=RPS4X PE=1 SV=2	2	18	18	11	59.3	29.597	611060000	660080000	595620000	625600000	448870000	465450000
P62263	RPS14	sp|P62263|RS14_HUMAN 40S ribosomal protein S14 OS=Homo sapiens OX=9606 GN=RPS14 PE=1 SV=3	1	6	6	6	37.7	16.273	609800000	989760000	482840000	558810000	417020000	383590000
P14174	MIF	sp|P14174|MIF_HUMAN Macrophage migration inhibitory factor OS=Homo sapiens OX=9606 GN=MIF PE=1 SV=4	1	4	4	4	36.5	12.476	607870000	614450000	694640000	798860000	1515500000	1647300000
Q99729	HNRNPAB	sp|Q99729|ROAA_HUMAN Heterogeneous nuclear ribonucleoprotein A/B OS=Homo sapiens OX=9606 GN=HNRNPAB PE=1 SV=2	1	8	8	8	22.9	36.224	607150000	198320000	245970000	200810000	310510000	269930000
P40925	MDH1	sp|P40925|MDHC_HUMAN Malate dehydrogenase, cytoplasmic OS=Homo sapiens OX=9606 GN=MDH1 PE=1 SV=4	1	16	16	16	47	36.426	605080000	674940000	678830000	714000000	535050000	660000000
Q8WZ42	TTN	sp|Q8WZ42|TITIN_HUMAN Titin OS=Homo sapiens OX=9606 GN=TTN PE=1 SV=4	1	6	6	5	0.2	3816	604940000	333920000	284600000	0	0	437190000
Q15366	PCBP2	sp|Q15366|PCBP2_HUMAN Poly(rC)-binding protein 2 OS=Homo sapiens OX=9606 GN=PCBP2 PE=1 SV=1	1	13	9	8	61.1	38.58	603420000	538270000	798810000	481800000	837620000	568910000
P52565	ARHGDIA	sp|P52565|GDIR1_HUMAN Rho GDP-dissociation inhibitor 1 OS=Homo sapiens OX=9606 GN=ARHGDIA PE=1 SV=3	1	10	10	10	74.5	23.207	602600000	726530000	552110000	564280000	456310000	509160000
P78371	CCT2	sp|P78371|TCPB_HUMAN T-complex protein 1 subunit beta OS=Homo sapiens OX=9606 GN=CCT2 PE=1 SV=4	1	36	36	36	79.8	57.488	597900000	547490000	619210000	606700000	639370000	576260000
P49368	CCT3	sp|P49368|TCPG_HUMAN T-complex protein 1 subunit gamma OS=Homo sapiens OX=9606 GN=CCT3 PE=1 SV=4	1	34	34	34	64.8	60.533	596850000	385000000	409150000	507180000	475890000	521910000
P62269	RPS18	sp|P62269|RS18_HUMAN 40S ribosomal protein S18 OS=Homo sapiens OX=9606 GN=RPS18 PE=1 SV=3	1	12	12	12	57.9	17.718	596780000	380250000	550360000	537610000	488050000	452410000
P50991	CCT4	sp|P50991|TCPD_HUMAN T-complex protein 1 subunit delta OS=Homo sapiens OX=9606 GN=CCT4 PE=1 SV=4	1	34	34	34	66.2	57.924	596530000	527200000	484040000	474520000	511230000	508600000
P09874	PARP1	sp|P09874|PARP1_HUMAN Poly [ADP-ribose] polymerase 1 OS=Homo sapiens OX=9606 GN=PARP1 PE=1 SV=4	1	51	51	51	57	113.08	595780000	521500000	482370000	494840000	474830000	401260000
P31948	STIP1	sp|P31948|STIP1_HUMAN Stress-induced-phosphoprotein 1 OS=Homo sapiens OX=9606 GN=STIP1 PE=1 SV=1	1	37	37	37	60.4	62.639	592490000	634910000	604420000	663410000	559320000	578770000
O15347	HMGB3	sp|O15347|HMGB3_HUMAN High mobility group protein B3 OS=Homo sapiens OX=9606 GN=HMGB3 PE=1 SV=4	1	8	8	8	31	22.98	590250000	837710000	503270000	452480000	406110000	440790000
Q14444	CAPRIN1	sp|Q14444|CAPR1_HUMAN Caprin-1 OS=Homo sapiens OX=9606 GN=CAPRIN1 PE=1 SV=2	1	15	15	15	26.8	78.365	587950000	471650000	426270000	437240000	249190000	248420000
P30050	RPL12	sp|P30050|RL12_HUMAN 60S ribosomal protein L12 OS=Homo sapiens OX=9606 GN=RPL12 PE=1 SV=1	1	7	7	7	58.8	17.818	587400000	648550000	509120000	348540000	367120000	405650000
Q15181	PPA1	sp|Q15181|IPYR_HUMAN Inorganic pyrophosphatase OS=Homo sapiens OX=9606 GN=PPA1 PE=1 SV=2	1	22	22	22	82	32.66	585860000	681920000	532770000	521910000	530580000	567100000
P84085	ARF5	sp|P84085|ARF5_HUMAN ADP-ribosylation factor 5 OS=Homo sapiens OX=9606 GN=ARF5 PE=1 SV=2	1	12	12	7	80	20.529	582600000	532240000	350370000	332290000	582020000	666570000
P62318	SNRPD3	sp|P62318|SMD3_HUMAN Small nuclear ribonucleoprotein Sm D3 OS=Homo sapiens OX=9606 GN=SNRPD3 PE=1 SV=1	1	5	5	5	53.2	13.916	580490000	468860000	671480000	758130000	800190000	565310000
P26038	MSN	sp|P26038|MOES_HUMAN Moesin OS=Homo sapiens OX=9606 GN=MSN PE=1 SV=3	1	40	40	26	62.6	67.819	576800000	579490000	569990000	711960000	800440000	820440000
P62913	RPL11	sp|P62913|RL11_HUMAN 60S ribosomal protein L11 OS=Homo sapiens OX=9606 GN=RPL11 PE=1 SV=2	1	7	7	7	36.5	20.252	575220000	644970000	487060000	722780000	415670000	428840000
Q13838	DDX39B	sp|Q13838|DX39B_HUMAN Spliceosome RNA helicase DDX39B OS=Homo sapiens OX=9606 GN=DDX39B PE=1 SV=1	1	23	23	12	60	48.991	574670000	408390000	638750000	550010000	586180000	609440000
P21796	VDAC1	sp|P21796|VDAC1_HUMAN Voltage-dependent anion-selective channel protein 1 OS=Homo sapiens OX=9606 GN=VDAC1 PE=1 SV=2	1	16	16	16	75.3	30.772	569420000	475630000	392670000	568360000	469720000	409730000
Q15084	PDIA6	sp|Q15084|PDIA6_HUMAN Protein disulfide-isomerase A6 OS=Homo sapiens OX=9606 GN=PDIA6 PE=1 SV=1	1	16	16	16	50	48.121	569380000	532770000	351730000	388280000	365750000	375810000
Q16181;Q6ZU15	2022-09-07	sp|Q16181|SEPT7_HUMAN Septin-7 OS=Homo sapiens OX=9606 GN=SEPTIN7 PE=1 SV=2	2	19	19	19	51.7	50.679	562680000	466080000	475730000	447580000	511600000	521960000
O60506	SYNCRIP	sp|O60506|HNRPQ_HUMAN Heterogeneous nuclear ribonucleoprotein Q OS=Homo sapiens OX=9606 GN=SYNCRIP PE=1 SV=2	1	28	22	22	56.2	69.602	562650000	627670000	391020000	449680000	507590000	473010000
Q09028	RBBP4	sp|Q09028|RBBP4_HUMAN Histone-binding protein RBBP4 OS=Homo sapiens OX=9606 GN=RBBP4 PE=1 SV=3	1	16	16	11	57.9	47.655	558030000	569350000	649160000	546140000	379440000	387930000
Q92945	KHSRP	sp|Q92945|FUBP2_HUMAN Far upstream element-binding protein 2 OS=Homo sapiens OX=9606 GN=KHSRP PE=1 SV=4	1	27	27	25	49.6	73.114	556830000	543330000	534780000	539060000	337130000	362430000
Q99733	NAP1L4	sp|Q99733|NP1L4_HUMAN Nucleosome assembly protein 1-like 4 OS=Homo sapiens OX=9606 GN=NAP1L4 PE=1 SV=1	1	12	12	11	38.9	42.823	552050000	549370000	441760000	413140000	343610000	359850000
P15311	EZR	sp|P15311|EZRI_HUMAN Ezrin OS=Homo sapiens OX=9606 GN=EZR PE=1 SV=4	1	38	26	24	58	69.412	551690000	517270000	537410000	541510000	660310000	621010000
P22234	PAICS	sp|P22234|PUR6_HUMAN Multifunctional protein ADE2 OS=Homo sapiens OX=9606 GN=PAICS PE=1 SV=3	1	23	23	23	54.6	47.079	551160000	502490000	505040000	473130000	404220000	424200000
P30101	PDIA3	sp|P30101|PDIA3_HUMAN Protein disulfide-isomerase A3 OS=Homo sapiens OX=9606 GN=PDIA3 PE=1 SV=4	1	31	31	31	64.2	56.782	548950000	614420000	583100000	611350000	476280000	462010000
P55072	VCP	sp|P55072|TERA_HUMAN Transitional endoplasmic reticulum ATPase OS=Homo sapiens OX=9606 GN=VCP PE=1 SV=4	1	44	44	44	67.4	89.321	548890000	525880000	542920000	586610000	621170000	637860000
P29401	TKT	sp|P29401|TKT_HUMAN Transketolase OS=Homo sapiens OX=9606 GN=TKT PE=1 SV=3	1	31	31	31	67.3	67.877	547200000	525790000	571610000	623630000	533160000	523830000
Q16799	RTN1	sp|Q16799|RTN1_HUMAN Reticulon-1 OS=Homo sapiens OX=9606 GN=RTN1 PE=1 SV=1	1	19	19	19	36	83.617	547130000	638060000	661220000	514710000	1036800000	1071300000
P29692	EEF1D	sp|P29692|EF1D_HUMAN Elongation factor 1-delta OS=Homo sapiens OX=9606 GN=EEF1D PE=1 SV=5	1	13	13	12	57.7	31.121	541700000	522260000	585170000	761110000	373200000	470520000
P46782	RPS5	sp|P46782|RS5_HUMAN 40S ribosomal protein S5 OS=Homo sapiens OX=9606 GN=RPS5 PE=1 SV=4	1	11	11	11	54.4	22.876	541350000	373690000	340680000	460040000	283310000	352140000
P12004	PCNA	sp|P12004|PCNA_HUMAN Proliferating cell nuclear antigen OS=Homo sapiens OX=9606 GN=PCNA PE=1 SV=1	1	12	12	12	58.6	28.768	530860000	652980000	386890000	330620000	255100000	242090000
Q07666	KHDRBS1	sp|Q07666|KHDR1_HUMAN KH domain-containing, RNA-binding, signal transduction-associated protein 1 OS=Homo sapiens OX=9606 GN=KHDRBS1 PE=1 SV=1	1	9	9	8	25.1	48.227	530300000	589670000	667010000	541200000	505360000	388740000
P62241	RPS8	sp|P62241|RS8_HUMAN 40S ribosomal protein S8 OS=Homo sapiens OX=9606 GN=RPS8 PE=1 SV=2	1	10	10	10	50	24.205	519470000	430170000	575770000	523720000	528760000	533370000
Q01518	CAP1	sp|Q01518|CAP1_HUMAN Adenylyl cyclase-associated protein 1 OS=Homo sapiens OX=9606 GN=CAP1 PE=1 SV=5	1	19	19	18	45.3	51.901	516340000	694270000	474220000	534390000	478300000	468460000
Q92499	DDX1	sp|Q92499|DDX1_HUMAN ATP-dependent RNA helicase DDX1 OS=Homo sapiens OX=9606 GN=DDX1 PE=1 SV=2	1	36	36	36	57.8	82.431	515990000	532670000	522780000	568260000	496730000	482750000
P48735	IDH2	sp|P48735|IDHP_HUMAN Isocitrate dehydrogenase [NADP], mitochondrial OS=Homo sapiens OX=9606 GN=IDH2 PE=1 SV=2	1	25	25	24	58.8	50.909	515840000	548600000	740970000	589770000	589060000	650750000
P00403	MT-CO2	sp|P00403|COX2_HUMAN Cytochrome c oxidase subunit 2 OS=Homo sapiens OX=9606 GN=MT-CO2 PE=1 SV=1	1	6	6	6	30.8	25.565	514250000	389750000	439030000	332600000	357660000	402710000
P62316	SNRPD2	sp|P62316|SMD2_HUMAN Small nuclear ribonucleoprotein Sm D2 OS=Homo sapiens OX=9606 GN=SNRPD2 PE=1 SV=1	1	9	9	9	67.8	13.527	513720000	593170000	600840000	561970000	455870000	435370000
P04350	TUBB4A	sp|P04350|TBB4A_HUMAN Tubulin beta-4A chain OS=Homo sapiens OX=9606 GN=TUBB4A PE=1 SV=2	1	26	5	3	75.7	49.585	513240000	519390000	319650000	611990000	646430000	644780000
P52907	CAPZA1	sp|P52907|CAZA1_HUMAN F-actin-capping protein subunit alpha-1 OS=Homo sapiens OX=9606 GN=CAPZA1 PE=1 SV=3	1	14	14	11	71.3	32.922	512820000	529740000	360630000	404710000	220950000	250180000
P84098	RPL19	sp|P84098|RL19_HUMAN 60S ribosomal protein L19 OS=Homo sapiens OX=9606 GN=RPL19 PE=1 SV=1	1	6	6	6	26	23.466	510040000	323270000	356200000	403940000	263720000	224290000
P46013	MKI67	sp|P46013|KI67_HUMAN Proliferation marker protein Ki-67 OS=Homo sapiens OX=9606 GN=MKI67 PE=1 SV=2	1	19	19	19	10.3	358.69	508260000	584830000	394430000	342600000	234300000	255150000
P02652	APOA2	sp|P02652|APOA2_HUMAN Apolipoprotein A-II OS=Homo sapiens OX=9606 GN=APOA2 PE=1 SV=1	1	5	5	5	41	11.175	500640000	526990000	410330000	294490000	219310000	183950000
P43487;Q9C010	RANBP1	sp|P43487|RANG_HUMAN Ran-specific GTPase-activating protein OS=Homo sapiens OX=9606 GN=RANBP1 PE=1 SV=1	2	8	8	8	61.2	23.31	500000000	785270000	485730000	355780000	398470000	367360000
P28066	PSMA5	sp|P28066|PSA5_HUMAN Proteasome subunit alpha type-5 OS=Homo sapiens OX=9606 GN=PSMA5 PE=1 SV=3	1	9	9	9	43.2	26.411	499670000	466370000	430660000	444550000	369920000	404690000
P62750	RPL23A	sp|P62750|RL23A_HUMAN 60S ribosomal protein L23a OS=Homo sapiens OX=9606 GN=RPL23A PE=1 SV=1	1	8	8	8	34.6	17.695	499060000	512580000	456660000	487700000	419590000	388530000
Q8N474	SFRP1	sp|Q8N474|SFRP1_HUMAN Secreted frizzled-related protein 1 OS=Homo sapiens OX=9606 GN=SFRP1 PE=1 SV=1	1	9	9	9	40.1	35.385	497900000	304560000	314670000	227010000	428940000	478460000
P40227;Q92526	CCT6A	sp|P40227|TCPZ_HUMAN T-complex protein 1 subunit zeta OS=Homo sapiens OX=9606 GN=CCT6A PE=1 SV=3	2	25	25	25	59.7	58.024	493670000	375350000	480010000	550950000	488630000	471750000
P08758	ANXA5	sp|P08758|ANXA5_HUMAN Annexin A5 OS=Homo sapiens OX=9606 GN=ANXA5 PE=1 SV=2	1	19	19	19	66.2	35.936	491960000	413670000	309290000	398020000	387990000	418860000
P84077;P61204	ARF1;ARF3	sp|P84077|ARF1_HUMAN ADP-ribosylation factor 1 OS=Homo sapiens OX=9606 GN=ARF1 PE=1 SV=2;sp|P61204|ARF3_HUMAN ADP-ribosylation factor 3 OS=Homo sapiens OX=9606 GN=ARF3 PE=1 SV=2	2	10	5	5	58.6	20.697	488620000	631070000	656690000	382650000	809740000	809310000
P25325	MPST	sp|P25325|THTM_HUMAN 3-mercaptopyruvate sulfurtransferase OS=Homo sapiens OX=9606 GN=MPST PE=1 SV=3	1	11	11	11	49.5	33.178	485730000	382870000	504850000	381430000	759510000	738910000
Q15019	2022-09-02	sp|Q15019|SEPT2_HUMAN Septin-2 OS=Homo sapiens OX=9606 GN=SEPTIN2 PE=1 SV=1	1	16	16	16	62	41.487	483510000	400390000	319320000	336330000	338510000	409900000
P36578	RPL4	sp|P36578|RL4_HUMAN 60S ribosomal protein L4 OS=Homo sapiens OX=9606 GN=RPL4 PE=1 SV=5	1	18	18	18	43.8	47.697	480640000	510750000	441620000	356260000	309950000	390170000
P16402	HIST1H1D	sp|P16402|H13_HUMAN Histone H1.3 OS=Homo sapiens OX=9606 GN=H1-3 PE=1 SV=2	1	9	1	1	31.7	22.35	480200000	1951400000	1191800000	0	595690000	574370000
P49458	SRP9	sp|P49458|SRP09_HUMAN Signal recognition particle 9 kDa protein OS=Homo sapiens OX=9606 GN=SRP9 PE=1 SV=2	1	4	4	4	43	10.112	477850000	621290000	514880000	574790000	487530000	441930000
P63167	DYNLL1	sp|P63167|DYL1_HUMAN Dynein light chain 1, cytoplasmic OS=Homo sapiens OX=9606 GN=DYNLL1 PE=1 SV=1	1	4	2	2	57.3	10.366	477380000	899110000	256760000	312540000	242490000	246630000
O43602	DCX	sp|O43602|DCX_HUMAN Neuronal migration protein doublecortin OS=Homo sapiens OX=9606 GN=DCX PE=1 SV=4	1	21	19	18	61.4	40.573	474530000	456300000	675470000	715430000	850480000	693930000
P61247	RPS3A	sp|P61247|RS3A_HUMAN 40S ribosomal protein S3a OS=Homo sapiens OX=9606 GN=RPS3A PE=1 SV=2	1	17	17	17	60.6	29.945	474530000	302570000	510050000	602280000	470900000	487330000
P84103	SRSF3	sp|P84103|SRSF3_HUMAN Serine/arginine-rich splicing factor 3 OS=Homo sapiens OX=9606 GN=SRSF3 PE=1 SV=1	1	7	7	6	35.4	19.329	471770000	219840000	578400000	698450000	798760000	696970000
P45880	VDAC2	sp|P45880|VDAC2_HUMAN Voltage-dependent anion-selective channel protein 2 OS=Homo sapiens OX=9606 GN=VDAC2 PE=1 SV=2	1	14	14	14	57.1	31.566	471260000	448580000	482970000	346040000	632130000	635420000
P12236	SLC25A6	sp|P12236|ADT3_HUMAN ADP/ATP translocase 3 OS=Homo sapiens OX=9606 GN=SLC25A6 PE=1 SV=4	1	17	17	3	59.4	32.866	468530000	407570000	519430000	586550000	591000000	509920000
P15880	RPS2	sp|P15880|RS2_HUMAN 40S ribosomal protein S2 OS=Homo sapiens OX=9606 GN=RPS2 PE=1 SV=2	1	12	12	12	39.9	31.324	467960000	460390000	537980000	462290000	376620000	390250000
Q8NF91	SYNE1	sp|Q8NF91|SYNE1_HUMAN Nesprin-1 OS=Homo sapiens OX=9606 GN=SYNE1 PE=1 SV=4	1	5	4	4	0.7	1011.1	467650000	465810000	324170000	63796000	99676000	333720000
P49321	NASP	sp|P49321|NASP_HUMAN Nuclear autoantigenic sperm protein OS=Homo sapiens OX=9606 GN=NASP PE=1 SV=2	1	35	35	35	62.7	85.237	466670000	725790000	574740000	495300000	344260000	330230000
Q00610;P53675	CLTC	sp|Q00610|CLH1_HUMAN Clathrin heavy chain 1 OS=Homo sapiens OX=9606 GN=CLTC PE=1 SV=5	2	74	74	74	52.1	191.61	466180000	424780000	499210000	524790000	479860000	549420000
Q9NQC3	RTN4	sp|Q9NQC3|RTN4_HUMAN Reticulon-4 OS=Homo sapiens OX=9606 GN=RTN4 PE=1 SV=2	1	47	47	47	68.2	129.93	464090000	464160000	487100000	464560000	454620000	501290000
Q7Z7K6	CENPV	sp|Q7Z7K6|CENPV_HUMAN Centromere protein V OS=Homo sapiens OX=9606 GN=CENPV PE=1 SV=1	1	9	9	9	57.5	29.946	463360000	297470000	319730000	324570000	226770000	196610000
P09382	LGALS1	sp|P09382|LEG1_HUMAN Galectin-1 OS=Homo sapiens OX=9606 GN=LGALS1 PE=1 SV=2	1	8	8	8	71.9	14.716	463130000	549510000	57933000	51353000	61193000	305550000
Q9UMS4	PRPF19	sp|Q9UMS4|PRP19_HUMAN Pre-mRNA-processing factor 19 OS=Homo sapiens OX=9606 GN=PRPF19 PE=1 SV=1	1	15	15	15	47.6	55.18	462960000	532600000	354210000	359070000	310930000	239570000
O94906	PRPF6	sp|O94906|PRP6_HUMAN Pre-mRNA-processing factor 6 OS=Homo sapiens OX=9606 GN=PRPF6 PE=1 SV=1	1	27	27	27	34.8	106.92	462540000	669800000	507180000	393200000	318370000	332790000
P09455	RBP1	sp|P09455|RET1_HUMAN Retinol-binding protein 1 OS=Homo sapiens OX=9606 GN=RBP1 PE=1 SV=2	1	12	12	12	79.3	15.85	460450000	328140000	322720000	359490000	382370000	486560000
P07108	DBI	sp|P07108|ACBP_HUMAN Acyl-CoA-binding protein OS=Homo sapiens OX=9606 GN=DBI PE=1 SV=2	1	7	7	7	72.4	10.044	460430000	773280000	541280000	520900000	742250000	873740000
Q99873;Q9NR22	PRMT1	sp|Q99873|ANM1_HUMAN Protein arginine N-methyltransferase 1 OS=Homo sapiens OX=9606 GN=PRMT1 PE=1 SV=3	2	20	20	20	51.5	42.461	460060000	508260000	333780000	341610000	311490000	295990000
P13010	XRCC5	sp|P13010|XRCC5_HUMAN X-ray repair cross-complementing protein 5 OS=Homo sapiens OX=9606 GN=XRCC5 PE=1 SV=3	1	36	36	36	58.9	82.704	459860000	453740000	506400000	471940000	580160000	502520000
Q9NTZ6	RBM12	sp|Q9NTZ6|RBM12_HUMAN RNA-binding protein 12 OS=Homo sapiens OX=9606 GN=RBM12 PE=1 SV=1	1	15	15	15	17.4	97.394	457120000	507030000	801570000	861420000	810690000	816160000
P63244	GNB2L1	sp|P63244|RACK1_HUMAN Receptor of activated protein C kinase 1 OS=Homo sapiens OX=9606 GN=RACK1 PE=1 SV=3	1	20	20	20	86.4	35.076	457070000	491080000	508950000	422210000	360900000	329860000
P22676;P05937	CALB2	sp|P22676|CALB2_HUMAN Calretinin OS=Homo sapiens OX=9606 GN=CALB2 PE=2 SV=2	2	16	16	16	62	31.54	456570000	498730000	384620000	238820000	312110000	340390000
P26641	EEF1G	sp|P26641|EF1G_HUMAN Elongation factor 1-gamma OS=Homo sapiens OX=9606 GN=EEF1G PE=1 SV=3	1	23	23	23	54.7	50.118	456200000	601410000	485090000	567760000	443470000	483580000
Q02543	RPL18A	sp|Q02543|RL18A_HUMAN 60S ribosomal protein L18a OS=Homo sapiens OX=9606 GN=RPL18A PE=1 SV=2	1	7	7	7	38.6	20.762	454600000	356770000	354510000	284150000	287140000	304860000
P32969	RPL9	sp|P32969|RL9_HUMAN 60S ribosomal protein L9 OS=Homo sapiens OX=9606 GN=RPL9 PE=1 SV=1	1	9	9	9	54.2	21.863	450530000	774200000	200100000	171070000	244200000	182650000
P27824	CANX	sp|P27824|CALX_HUMAN Calnexin OS=Homo sapiens OX=9606 GN=CANX PE=1 SV=2	1	28	28	28	40.2	67.567	446390000	509210000	470120000	449330000	487920000	447260000
O75874	IDH1	sp|O75874|IDHC_HUMAN Isocitrate dehydrogenase [NADP] cytoplasmic OS=Homo sapiens OX=9606 GN=IDH1 PE=1 SV=2	1	22	21	21	64.5	46.659	444300000	461740000	457080000	530720000	494120000	562840000
P04899	GNAI2	sp|P04899|GNAI2_HUMAN Guanine nucleotide-binding protein G(i) subunit alpha-2 OS=Homo sapiens OX=9606 GN=GNAI2 PE=1 SV=3	1	18	18	12	61.1	40.45	443970000	657220000	442650000	463110000	449880000	549080000
P21333	FLNA	sp|P21333|FLNA_HUMAN Filamin-A OS=Homo sapiens OX=9606 GN=FLNA PE=1 SV=4	1	108	108	99	61.7	280.74	440840000	654910000	269930000	293590000	221170000	262820000
P62917	RPL8	sp|P62917|RL8_HUMAN 60S ribosomal protein L8 OS=Homo sapiens OX=9606 GN=RPL8 PE=1 SV=2	1	11	11	11	45.1	28.024	438920000	412210000	400820000	377940000	226740000	272960000
P59768	GNG2	sp|P59768|GBG2_HUMAN Guanine nucleotide-binding protein G(I)/G(S)/G(O) subunit gamma-2 OS=Homo sapiens OX=9606 GN=GNG2 PE=1 SV=2	1	5	5	5	69	7.8501	438850000	444350000	430880000	682590000	697900000	704370000
P63000;P15153	RAC1;RAC2	sp|P63000|RAC1_HUMAN Ras-related C3 botulinum toxin substrate 1 OS=Homo sapiens OX=9606 GN=RAC1 PE=1 SV=1;sp|P15153|RAC2_HUMAN Ras-related C3 botulinum toxin substrate 2 OS=Homo sapiens OX=9606 GN=RAC2 PE=1 SV=1	2	9	9	4	50	21.45	438430000	410790000	511460000	622550000	600750000	651660000
O00299	CLIC1	sp|O00299|CLIC1_HUMAN Chloride intracellular channel protein 1 OS=Homo sapiens OX=9606 GN=CLIC1 PE=1 SV=4	1	14	14	14	79.3	26.922	436680000	478280000	404250000	284710000	274660000	257650000
Q14847	LASP1	sp|Q14847|LASP1_HUMAN LIM and SH3 domain protein 1 OS=Homo sapiens OX=9606 GN=LASP1 PE=1 SV=2	1	16	16	16	62.8	29.717	436610000	362260000	349210000	402760000	297470000	249510000
P63218	GNG5	sp|P63218|GBG5_HUMAN Guanine nucleotide-binding protein G(I)/G(S)/G(O) subunit gamma-5 OS=Homo sapiens OX=9606 GN=GNG5 PE=1 SV=3	1	2	2	2	23.5	7.3184	436370000	0	265340000	288280000	152180000	181720000
Q13185	CBX3	sp|Q13185|CBX3_HUMAN Chromobox protein homolog 3 OS=Homo sapiens OX=9606 GN=CBX3 PE=1 SV=4	1	9	8	7	58.5	20.811	434230000	387120000	317380000	396520000	434360000	343120000
P02751	FN1	sp|P02751|FINC_HUMAN Fibronectin OS=Homo sapiens OX=9606 GN=FN1 PE=1 SV=5	1	57	57	57	35.3	272.32	432910000	541290000	125080000	128770000	101190000	184090000
P46777	RPL5	sp|P46777|RL5_HUMAN 60S ribosomal protein L5 OS=Homo sapiens OX=9606 GN=RPL5 PE=1 SV=3	1	14	14	14	45.8	34.362	432250000	569820000	477310000	355990000	360540000	295310000
Q14974	KPNB1	sp|Q14974|IMB1_HUMAN Importin subunit beta-1 OS=Homo sapiens OX=9606 GN=KPNB1 PE=1 SV=2	1	30	30	30	44.7	97.169	431090000	467060000	363350000	435810000	375150000	361750000
Q9UQ80	PA2G4	sp|Q9UQ80|PA2G4_HUMAN Proliferation-associated protein 2G4 OS=Homo sapiens OX=9606 GN=PA2G4 PE=1 SV=3	1	22	22	22	65	43.786	429410000	342130000	378860000	365510000	343240000	314270000
P17987	TCP1	sp|P17987|TCPA_HUMAN T-complex protein 1 subunit alpha OS=Homo sapiens OX=9606 GN=TCP1 PE=1 SV=1	1	32	32	32	76.8	60.343	428630000	373700000	396700000	465240000	356780000	357300000
P23526	AHCY	sp|P23526|SAHH_HUMAN Adenosylhomocysteinase OS=Homo sapiens OX=9606 GN=AHCY PE=1 SV=4	1	19	19	19	47	47.716	426910000	368310000	492590000	452450000	464650000	406060000
P50990	CCT8	sp|P50990|TCPQ_HUMAN T-complex protein 1 subunit theta OS=Homo sapiens OX=9606 GN=CCT8 PE=1 SV=4	1	37	37	37	75.5	59.62	425930000	522490000	452470000	455340000	413810000	380280000
Q86V81	ALYREF	sp|Q86V81|THOC4_HUMAN THO complex subunit 4 OS=Homo sapiens OX=9606 GN=ALYREF PE=1 SV=3	1	9	9	9	36.2	26.888	424670000	324940000	267420000	285210000	319860000	252930000
P08579	SNRPB2	sp|P08579|RU2B_HUMAN U2 small nuclear ribonucleoprotein B OS=Homo sapiens OX=9606 GN=SNRPB2 PE=1 SV=1	1	8	6	6	39.6	25.486	422600000	257940000	313460000	333510000	243710000	265150000
Q00325	SLC25A3	sp|Q00325|MPCP_HUMAN Phosphate carrier protein, mitochondrial OS=Homo sapiens OX=9606 GN=SLC25A3 PE=1 SV=2	1	13	13	13	34.5	40.094	422030000	358760000	449140000	370170000	391640000	527900000
P53999	SUB1	sp|P53999|TCP4_HUMAN Activated RNA polymerase II transcriptional coactivator p15 OS=Homo sapiens OX=9606 GN=SUB1 PE=1 SV=3	1	6	6	6	44.9	14.395	421010000	422420000	480180000	393960000	475680000	542460000
P62879;Q9BRK4	GNB2	sp|P62879|GBB2_HUMAN Guanine nucleotide-binding protein G(I)/G(S)/G(T) subunit beta-2 OS=Homo sapiens OX=9606 GN=GNB2 PE=1 SV=3	2	15	9	5	50.9	37.331	420540000	493800000	409990000	373160000	436200000	332570000
P42167	TMPO	sp|P42167|LAP2B_HUMAN Lamina-associated polypeptide 2, isoforms beta/gamma OS=Homo sapiens OX=9606 GN=TMPO PE=1 SV=2	1	20	11	11	58.6	50.67	417960000	376300000	495280000	592970000	281770000	296510000
P39019	RPS19	sp|P39019|RS19_HUMAN 40S ribosomal protein S19 OS=Homo sapiens OX=9606 GN=RPS19 PE=1 SV=2	1	12	12	12	57.2	16.06	416240000	330850000	482900000	413610000	549440000	505050000
P37108	SRP14	sp|P37108|SRP14_HUMAN Signal recognition particle 14 kDa protein OS=Homo sapiens OX=9606 GN=SRP14 PE=1 SV=2	1	8	8	8	67.6	14.57	414880000	247810000	369180000	416850000	406510000	391960000
Q92734	TFG	sp|Q92734|TFG_HUMAN Protein TFG OS=Homo sapiens OX=9606 GN=TFG PE=1 SV=2	1	11	11	11	35	43.447	414550000	410320000	139350000	149260000	89934000	91500000
P61163	ACTR1A	sp|P61163|ACTZ_HUMAN Alpha-centractin OS=Homo sapiens OX=9606 GN=ACTR1A PE=1 SV=1	1	17	17	10	60.9	42.613	411950000	411270000	427530000	463070000	363750000	347660000
Q9UK76	HN1	sp|Q9UK76|JUPI1_HUMAN Jupiter microtubule associated homolog 1 OS=Homo sapiens OX=9606 GN=JPT1 PE=1 SV=3	1	7	7	7	74	16.014	408680000	484200000	532670000	622020000	368610000	427490000
P62851	RPS25	sp|P62851|RS25_HUMAN 40S ribosomal protein S25 OS=Homo sapiens OX=9606 GN=RPS25 PE=1 SV=1	1	5	5	5	29.6	13.742	408630000	256660000	591170000	517660000	494730000	506850000
P45973	CBX5	sp|P45973|CBX5_HUMAN Chromobox protein homolog 5 OS=Homo sapiens OX=9606 GN=CBX5 PE=1 SV=1	1	13	13	12	57.6	22.225	408260000	332680000	307570000	389170000	340850000	315980000
P49588	AARS	sp|P49588|SYAC_HUMAN Alanine--tRNA ligase, cytoplasmic OS=Homo sapiens OX=9606 GN=AARS1 PE=1 SV=2	1	34	34	34	49.5	106.81	406850000	490640000	323220000	348890000	368900000	303300000
Q9H299	SH3BGRL3	sp|Q9H299|SH3L3_HUMAN SH3 domain-binding glutamic acid-rich-like protein 3 OS=Homo sapiens OX=9606 GN=SH3BGRL3 PE=1 SV=1	1	3	3	3	31.2	10.438	404400000	122610000	465370000	361560000	274440000	349280000
Q92804	TAF15	sp|Q92804|RBP56_HUMAN TATA-binding protein-associated factor 2N OS=Homo sapiens OX=9606 GN=TAF15 PE=1 SV=1	1	9	7	7	23.6	61.829	397500000	350040000	256430000	176300000	144320000	146830000
P05455	SSB	sp|P05455|LA_HUMAN Lupus La protein OS=Homo sapiens OX=9606 GN=SSB PE=1 SV=2	1	27	27	27	59.1	46.836	393590000	492420000	416860000	404350000	343070000	422140000
P27695	APEX1	sp|P27695|APEX1_HUMAN DNA-(apurinic or apyrimidinic site) endonuclease OS=Homo sapiens OX=9606 GN=APEX1 PE=1 SV=2	1	19	19	19	64.5	35.554	391850000	367190000	519630000	359490000	483230000	466970000
Q99832	CCT7	sp|Q99832|TCPH_HUMAN T-complex protein 1 subunit eta OS=Homo sapiens OX=9606 GN=CCT7 PE=1 SV=2	1	31	31	31	73.5	59.366	390480000	442260000	371610000	410730000	342420000	355210000
Q15393	SF3B3	sp|Q15393|SF3B3_HUMAN Splicing factor 3B subunit 3 OS=Homo sapiens OX=9606 GN=SF3B3 PE=1 SV=4	1	34	34	34	37.1	135.58	385830000	369350000	389290000	409040000	351170000	288830000
Q15334	LLGL1	sp|Q15334|L2GL1_HUMAN Lethal(2) giant larvae protein homolog 1 OS=Homo sapiens OX=9606 GN=LLGL1 PE=1 SV=3	1	27	27	27	35.2	115.42	385070000	348110000	282250000	358640000	258020000	257030000
P27635;Q96L21	RPL10	sp|P27635|RL10_HUMAN 60S ribosomal protein L10 OS=Homo sapiens OX=9606 GN=RPL10 PE=1 SV=5	2	9	9	9	43	24.577	384850000	233520000	278350000	215030000	211220000	221740000
P61088;Q5JXB2	UBE2N	sp|P61088|UBE2N_HUMAN Ubiquitin-conjugating enzyme E2 N OS=Homo sapiens OX=9606 GN=UBE2N PE=1 SV=1	2	9	9	9	57.9	17.138	383170000	697760000	659150000	737120000	1006100000	872840000
P61604	HSPE1	sp|P61604|CH10_HUMAN 10 kDa heat shock protein, mitochondrial OS=Homo sapiens OX=9606 GN=HSPE1 PE=1 SV=2	1	7	7	7	60.8	10.932	378900000	435530000	535560000	415190000	433660000	415520000
O15126	SCAMP1	sp|O15126|SCAM1_HUMAN Secretory carrier-associated membrane protein 1 OS=Homo sapiens OX=9606 GN=SCAMP1 PE=1 SV=2	1	6	6	6	34.3	37.92	378090000	604530000	396070000	358000000	359770000	280670000
P11766	ADH5	sp|P11766|ADHX_HUMAN Alcohol dehydrogenase class-3 OS=Homo sapiens OX=9606 GN=ADH5 PE=1 SV=4	1	16	16	16	52.4	39.724	376830000	342460000	434890000	452790000	326970000	371570000
P24534	EEF1B2	sp|P24534|EF1B_HUMAN Elongation factor 1-beta OS=Homo sapiens OX=9606 GN=EEF1B2 PE=1 SV=3	1	7	6	6	47.1	24.763	376740000	276980000	355150000	285500000	200870000	235700000
P39023;Q92901	RPL3	sp|P39023|RL3_HUMAN 60S ribosomal protein L3 OS=Homo sapiens OX=9606 GN=RPL3 PE=1 SV=2	2	17	17	17	46.7	46.108	375420000	318150000	425000000	366830000	314280000	263580000
P35580;REV__Q8IYT3	MYH10	sp|P35580|MYH10_HUMAN Myosin-10 OS=Homo sapiens OX=9606 GN=MYH10 PE=1 SV=3	2	111	111	91	55.6	229	374020000	382600000	332400000	334440000	270590000	315690000
Q99623	PHB2	sp|Q99623|PHB2_HUMAN Prohibitin-2 OS=Homo sapiens OX=9606 GN=PHB2 PE=1 SV=2	1	16	16	16	59.9	33.296	372960000	297770000	389260000	374410000	331840000	371720000
Q08170	SRSF4	sp|Q08170|SRSF4_HUMAN Serine/arginine-rich splicing factor 4 OS=Homo sapiens OX=9606 GN=SRSF4 PE=1 SV=2	1	10	10	6	21.1	56.678	372850000	391740000	267410000	234990000	268540000	312280000
O75487	GPC4	sp|O75487|GPC4_HUMAN Glypican-4 OS=Homo sapiens OX=9606 GN=GPC4 PE=1 SV=4	1	18	18	16	42.4	62.411	372440000	311050000	251570000	251530000	144080000	145190000
P49411	TUFM	sp|P49411|EFTU_HUMAN Elongation factor Tu, mitochondrial OS=Homo sapiens OX=9606 GN=TUFM PE=1 SV=2	1	24	24	24	58.2	49.541	372020000	286620000	282970000	266260000	258520000	248110000
P18124	RPL7	sp|P18124|RL7_HUMAN 60S ribosomal protein L7 OS=Homo sapiens OX=9606 GN=RPL7 PE=1 SV=1	1	15	15	15	51.6	29.225	370430000	522230000	386790000	446280000	388620000	417670000
Q92793	CREBBP	sp|Q92793|CBP_HUMAN CREB-binding protein OS=Homo sapiens OX=9606 GN=CREBBP PE=1 SV=3	1	13	12	6	8.5	265.35	370360000	326550000	315910000	243060000	314270000	285580000
P61586	RHOA	sp|P61586|RHOA_HUMAN Transforming protein RhoA OS=Homo sapiens OX=9606 GN=RHOA PE=1 SV=1	1	11	11	4	56.5	21.768	370180000	280450000	229560000	305460000	346290000	406590000
Q16629	SRSF7	sp|Q16629|SRSF7_HUMAN Serine/arginine-rich splicing factor 7 OS=Homo sapiens OX=9606 GN=SRSF7 PE=1 SV=1	1	7	6	6	24.8	27.366	369870000	199620000	383370000	461450000	376990000	387850000
P52943	CRIP2	sp|P52943|CRIP2_HUMAN Cysteine-rich protein 2 OS=Homo sapiens OX=9606 GN=CRIP2 PE=1 SV=1	1	10	10	10	56.2	22.492	369380000	561470000	503570000	479360000	357790000	263770000
P50454	SERPINH1	sp|P50454|SERPH_HUMAN Serpin H1 OS=Homo sapiens OX=9606 GN=SERPINH1 PE=1 SV=2	1	19	19	19	53.6	46.44	368870000	466120000	202490000	185190000	172760000	325940000
O75368	SH3BGRL	sp|O75368|SH3L1_HUMAN SH3 domain-binding glutamic acid-rich-like protein OS=Homo sapiens OX=9606 GN=SH3BGRL PE=1 SV=1	1	9	9	9	78.9	12.774	367440000	320940000	294620000	322980000	225020000	242760000
P62633	CNBP	sp|P62633|CNBP_HUMAN CCHC-type zinc finger nucleic acid binding protein OS=Homo sapiens OX=9606 GN=CNBP PE=1 SV=1	1	7	7	7	47.5	19.463	366980000	284170000	206440000	219010000	267190000	231660000
P23284	PPIB	sp|P23284|PPIB_HUMAN Peptidyl-prolyl cis-trans isomerase B OS=Homo sapiens OX=9606 GN=PPIB PE=1 SV=2	1	14	14	14	55.1	23.742	366560000	406980000	469450000	547070000	515940000	471360000
O43396	TXNL1	sp|O43396|TXNL1_HUMAN Thioredoxin-like protein 1 OS=Homo sapiens OX=9606 GN=TXNL1 PE=1 SV=3	1	11	11	11	57.1	32.251	365110000	405440000	293380000	289110000	223420000	270570000
Q9NP97;Q8TF09	DYNLRB1;DYNLRB2	sp|Q9NP97|DLRB1_HUMAN Dynein light chain roadblock-type 1 OS=Homo sapiens OX=9606 GN=DYNLRB1 PE=1 SV=3;sp|Q8TF09|DLRB2_HUMAN Dynein light chain roadblock-type 2 OS=Homo sapiens OX=9606 GN=DYNLRB2 PE=1 SV=1	2	5	5	5	60.4	10.921	364390000	211270000	252250000	205840000	312540000	215850000
Q86VP6	CAND1	sp|Q86VP6|CAND1_HUMAN Cullin-associated NEDD8-dissociated protein 1 OS=Homo sapiens OX=9606 GN=CAND1 PE=1 SV=2	1	52	52	48	47.2	136.37	363710000	374290000	366410000	389280000	381870000	372180000
P09234	SNRPC	sp|P09234|RU1C_HUMAN U1 small nuclear ribonucleoprotein C OS=Homo sapiens OX=9606 GN=SNRPC PE=1 SV=1	1	3	3	3	24.5	17.394	363000000	165040000	181530000	166510000	139850000	155770000
P62277	RPS13	sp|P62277|RS13_HUMAN 40S ribosomal protein S13 OS=Homo sapiens OX=9606 GN=RPS13 PE=1 SV=2	1	11	11	11	60.3	17.222	360690000	348970000	430420000	399250000	640190000	548130000
P05141;Q9H0C2	SLC25A5	sp|P05141|ADT2_HUMAN ADP/ATP translocase 2 OS=Homo sapiens OX=9606 GN=SLC25A5 PE=1 SV=7	2	16	6	6	45.3	32.852	359620000	235120000	302170000	192910000	284260000	337540000
Q9P0L0	VAPA	sp|Q9P0L0|VAPA_HUMAN Vesicle-associated membrane protein-associated protein A OS=Homo sapiens OX=9606 GN=VAPA PE=1 SV=3	1	11	11	10	52.2	27.893	359460000	277090000	276500000	369170000	226670000	298810000
Q15185	PTGES3	sp|Q15185|TEBP_HUMAN Prostaglandin E synthase 3 OS=Homo sapiens OX=9606 GN=PTGES3 PE=1 SV=1	1	6	6	6	41.9	18.697	358310000	345810000	525140000	630600000	516200000	523770000
P61019	RAB2A	sp|P61019|RAB2A_HUMAN Ras-related protein Rab-2A OS=Homo sapiens OX=9606 GN=RAB2A PE=1 SV=1	1	14	14	7	60.4	23.545	353780000	335910000	332630000	454740000	452980000	520860000
P62249	RPS16	sp|P62249|RS16_HUMAN 40S ribosomal protein S16 OS=Homo sapiens OX=9606 GN=RPS16 PE=1 SV=2	1	10	10	10	54.1	16.445	353270000	307710000	532810000	489720000	606110000	534380000
Q01844	EWSR1	sp|Q01844|EWS_HUMAN RNA-binding protein EWS OS=Homo sapiens OX=9606 GN=EWSR1 PE=1 SV=1	1	7	7	7	15.1	68.477	351940000	219890000	286530000	250230000	299410000	280200000
P83731	RPL24	sp|P83731|RL24_HUMAN 60S ribosomal protein L24 OS=Homo sapiens OX=9606 GN=RPL24 PE=1 SV=1	1	4	4	4	25.5	17.779	351420000	515140000	468300000	492220000	540030000	565620000
P62314	SNRPD1	sp|P62314|SMD1_HUMAN Small nuclear ribonucleoprotein Sm D1 OS=Homo sapiens OX=9606 GN=SNRPD1 PE=1 SV=1	1	5	5	5	54.6	13.281	350550000	229040000	364570000	496200000	727350000	312090000
P40429;Q6NVV1	RPL13A	sp|P40429|RL13A_HUMAN 60S ribosomal protein L13a OS=Homo sapiens OX=9606 GN=RPL13A PE=1 SV=2	2	7	7	7	34.5	23.577	349640000	231260000	219110000	322510000	263340000	237250000
Q99426	TBCB	sp|Q99426|TBCB_HUMAN Tubulin-folding cofactor B OS=Homo sapiens OX=9606 GN=TBCB PE=1 SV=2	1	10	10	10	50	27.325	349480000	354420000	334230000	487260000	349980000	456270000
P43034	PAFAH1B1	sp|P43034|LIS1_HUMAN Platelet-activating factor acetylhydrolase IB subunit beta OS=Homo sapiens OX=9606 GN=PAFAH1B1 PE=1 SV=2	1	23	23	23	70	46.637	348120000	443150000	371610000	443920000	309730000	316150000
P24539	ATP5F1	sp|P24539|AT5F1_HUMAN ATP synthase F(0) complex subunit B1, mitochondrial OS=Homo sapiens OX=9606 GN=ATP5PB PE=1 SV=2	1	11	11	11	44.1	28.908	344390000	349660000	468250000	356280000	203340000	338670000
P15121;C9JRZ8	AKR1B1	sp|P15121|ALDR_HUMAN Aldo-keto reductase family 1 member B1 OS=Homo sapiens OX=9606 GN=AKR1B1 PE=1 SV=3	2	14	14	14	53.5	35.853	343840000	422940000	479180000	543830000	425690000	360610000
O00410	IPO5	sp|O00410|IPO5_HUMAN Importin-5 OS=Homo sapiens OX=9606 GN=IPO5 PE=1 SV=4	1	37	37	35	48.5	123.63	343680000	390290000	367620000	291890000	275950000	285880000
P38646	HSPA9	sp|P38646|GRP75_HUMAN Stress-70 protein, mitochondrial OS=Homo sapiens OX=9606 GN=HSPA9 PE=1 SV=2	1	32	31	31	52.9	73.68	338170000	362770000	344150000	285020000	229030000	216340000
P09471	GNAO1	sp|P09471|GNAO_HUMAN Guanine nucleotide-binding protein G(o) subunit alpha OS=Homo sapiens OX=9606 GN=GNAO1 PE=1 SV=4	1	14	12	12	48.9	40.05	337350000	322020000	545680000	577540000	749910000	673790000
Q9BTT0	ANP32E	sp|Q9BTT0|AN32E_HUMAN Acidic leucine-rich nuclear phosphoprotein 32 family member E OS=Homo sapiens OX=9606 GN=ANP32E PE=1 SV=1	1	6	6	6	29.5	30.692	336350000	142580000	198390000	96867000	250090000	286320000
O43707	ACTN4	sp|O43707|ACTN4_HUMAN Alpha-actinin-4 OS=Homo sapiens OX=9606 GN=ACTN4 PE=1 SV=2	1	49	49	33	64.2	104.85	334900000	316060000	224410000	245650000	220410000	266550000
P51148	RAB5C	sp|P51148|RAB5C_HUMAN Ras-related protein Rab-5C OS=Homo sapiens OX=9606 GN=RAB5C PE=1 SV=2	1	9	9	6	58.8	23.482	334520000	308780000	422070000	323510000	353640000	546900000
P63220	RPS21	sp|P63220|RS21_HUMAN 40S ribosomal protein S21 OS=Homo sapiens OX=9606 GN=RPS21 PE=1 SV=1	1	5	5	5	59	9.1113	334220000	463720000	326400000	402790000	160980000	201090000
P62854;Q5JNZ5	RPS26;RPS26P11	sp|P62854|RS26_HUMAN 40S ribosomal protein S26 OS=Homo sapiens OX=9606 GN=RPS26 PE=1 SV=3;sp|Q5JNZ5|RS26L_HUMAN Putative 40S ribosomal protein S26-like 1 OS=Homo sapiens OX=9606 GN=RPS26P11 PE=5 SV=1	2	3	3	3	31.3	13.015	334170000	322280000	164770000	325800000	156460000	273570000
P14550	AKR1A1	sp|P14550|AK1A1_HUMAN Aldo-keto reductase family 1 member A1 OS=Homo sapiens OX=9606 GN=AKR1A1 PE=1 SV=3	1	20	20	20	72.3	36.573	333940000	454050000	283270000	319100000	268690000	262330000
Q9NVA2	2022-09-11	sp|Q9NVA2|SEP11_HUMAN Septin-11 OS=Homo sapiens OX=9606 GN=SEPTIN11 PE=1 SV=3	1	20	20	12	49.9	49.398	333700000	411400000	352080000	436120000	416580000	344380000
Q04760	GLO1	sp|Q04760|LGUL_HUMAN Lactoylglutathione lyase OS=Homo sapiens OX=9606 GN=GLO1 PE=1 SV=4	1	11	11	11	70.1	20.777	332900000	265070000	410890000	404130000	428400000	423550000
P09972	ALDOC	sp|P09972|ALDOC_HUMAN Fructose-bisphosphate aldolase C OS=Homo sapiens OX=9606 GN=ALDOC PE=1 SV=2	1	14	9	9	47.3	39.455	332250000	294580000	129310000	86736000	312630000	355670000
Q14697	GANAB	sp|Q14697|GANAB_HUMAN Neutral alpha-glucosidase AB OS=Homo sapiens OX=9606 GN=GANAB PE=1 SV=3	1	35	35	35	44.4	106.87	332210000	275060000	362100000	391530000	333820000	346860000
Q14204	DYNC1H1	sp|Q14204|DYHC1_HUMAN Cytoplasmic dynein 1 heavy chain 1 OS=Homo sapiens OX=9606 GN=DYNC1H1 PE=1 SV=5	1	224	224	224	54.6	532.4	332160000	312020000	323400000	318040000	393940000	402650000
Q12765	SCRN1	sp|Q12765|SCRN1_HUMAN Secernin-1 OS=Homo sapiens OX=9606 GN=SCRN1 PE=1 SV=2	1	19	19	19	52.4	46.382	331280000	356070000	321890000	321610000	341780000	440790000
P51674	GPM6A	sp|P51674|GPM6A_HUMAN Neuronal membrane glycoprotein M6-a OS=Homo sapiens OX=9606 GN=GPM6A PE=1 SV=2	1	8	8	7	22.7	31.209	329870000	409310000	464820000	479940000	892890000	828840000
P30048	PRDX3	sp|P30048|PRDX3_HUMAN Thioredoxin-dependent peroxide reductase, mitochondrial OS=Homo sapiens OX=9606 GN=PRDX3 PE=1 SV=3	1	8	8	8	50.8	27.692	327980000	245120000	312650000	297220000	203630000	242650000
P49419	ALDH7A1	sp|P49419|AL7A1_HUMAN Alpha-aminoadipic semialdehyde dehydrogenase OS=Homo sapiens OX=9606 GN=ALDH7A1 PE=1 SV=5	1	25	25	25	62.5	58.486	326870000	301510000	279300000	204520000	275520000	243810000
Q14576	ELAVL3	sp|Q14576|ELAV3_HUMAN ELAV-like protein 3 OS=Homo sapiens OX=9606 GN=ELAVL3 PE=2 SV=3	1	15	15	8	43.6	39.547	325500000	244950000	331560000	390000000	409360000	341490000
P62942	FKBP1A	sp|P62942|FKB1A_HUMAN Peptidyl-prolyl cis-trans isomerase FKBP1A OS=Homo sapiens OX=9606 GN=FKBP1A PE=1 SV=2	1	6	6	6	41.7	11.951	324880000	765210000	420150000	409780000	447110000	304170000
Q96IX5	USMG5	sp|Q96IX5|ATPMK_HUMAN ATP synthase membrane subunit K, mitochondrial OS=Homo sapiens OX=9606 GN=ATP5MK PE=1 SV=1	1	2	2	2	43.1	6.4575	324610000	261250000	356090000	0	266180000	211240000
Q9BWD1	ACAT2	sp|Q9BWD1|THIC_HUMAN Acetyl-CoA acetyltransferase, cytosolic OS=Homo sapiens OX=9606 GN=ACAT2 PE=1 SV=2	1	16	16	16	67.5	41.35	323150000	226600000	326890000	273570000	562150000	567600000
P14314	PRKCSH	sp|P14314|GLU2B_HUMAN Glucosidase 2 subunit beta OS=Homo sapiens OX=9606 GN=PRKCSH PE=1 SV=2	1	17	17	17	39.4	59.425	321730000	442560000	299310000	317010000	247920000	211140000
P46783;Q9NQ39	RPS10	sp|P46783|RS10_HUMAN 40S ribosomal protein S10 OS=Homo sapiens OX=9606 GN=RPS10 PE=1 SV=1	2	7	7	7	40	18.898	321680000	329260000	326890000	288760000	429040000	370930000
Q9UIW2	PLXNA1	sp|Q9UIW2|PLXA1_HUMAN Plexin-A1 OS=Homo sapiens OX=9606 GN=PLXNA1 PE=1 SV=3	1	19	15	13	12.8	211.06	320500000	433670000	365750000	278700000	594230000	529040000
P51858	HDGF	sp|P51858|HDGF_HUMAN Hepatoma-derived growth factor OS=Homo sapiens OX=9606 GN=HDGF PE=1 SV=1	1	17	16	16	62.5	26.788	319500000	348840000	374430000	277850000	243800000	212300000
P06753	TPM3	sp|P06753|TPM3_HUMAN Tropomyosin alpha-3 chain OS=Homo sapiens OX=9606 GN=TPM3 PE=1 SV=2	1	15	9	7	42.5	32.95	318130000	698730000	361130000	339840000	256590000	359570000
Q15691	MAPRE1	sp|Q15691|MARE1_HUMAN Microtubule-associated protein RP/EB family member 1 OS=Homo sapiens OX=9606 GN=MAPRE1 PE=1 SV=3	1	19	19	16	69.4	29.999	317970000	367380000	315720000	368500000	405370000	333190000
Q9Y266	NUDC	sp|Q9Y266|NUDC_HUMAN Nuclear migration protein nudC OS=Homo sapiens OX=9606 GN=NUDC PE=1 SV=1	1	14	14	14	50.2	38.242	315270000	307200000	263110000	300060000	186020000	153610000
P62841	RPS15	sp|P62841|RS15_HUMAN 40S ribosomal protein S15 OS=Homo sapiens OX=9606 GN=RPS15 PE=1 SV=2	1	5	5	5	55.9	17.04	312760000	154880000	61470000	113350000	130990000	113450000
Q92769	HDAC2	sp|Q92769|HDAC2_HUMAN Histone deacetylase 2 OS=Homo sapiens OX=9606 GN=HDAC2 PE=1 SV=2	1	15	15	11	46.5	55.364	312200000	407620000	278660000	326960000	218330000	183070000
P25205	MCM3	sp|P25205|MCM3_HUMAN DNA replication licensing factor MCM3 OS=Homo sapiens OX=9606 GN=MCM3 PE=1 SV=3	1	40	40	40	59.7	90.98	311250000	343240000	350230000	344230000	240000000	267200000
P35232	PHB	sp|P35232|PHB1_HUMAN Prohibitin 1 OS=Homo sapiens OX=9606 GN=PHB1 PE=1 SV=1	1	17	17	17	76.5	29.804	310550000	280030000	286390000	298480000	179610000	166030000
P07237	P4HB	sp|P07237|PDIA1_HUMAN Protein disulfide-isomerase OS=Homo sapiens OX=9606 GN=P4HB PE=1 SV=3	1	27	27	27	60.2	57.116	309970000	349130000	264870000	288440000	220430000	269300000
P61160	ACTR2	sp|P61160|ARP2_HUMAN Actin-related protein 2 OS=Homo sapiens OX=9606 GN=ACTR2 PE=1 SV=1	1	15	15	15	46.2	44.76	309960000	317560000	284350000	248900000	254690000	314380000
P51149	RAB7A	sp|P51149|RAB7A_HUMAN Ras-related protein Rab-7a OS=Homo sapiens OX=9606 GN=RAB7A PE=1 SV=1	1	15	15	15	71.5	23.489	309060000	324380000	232890000	273280000	305700000	289310000
Q13813;REV__Q04637	SPTAN1	sp|Q13813|SPTN1_HUMAN Spectrin alpha chain, non-erythrocytic 1 OS=Homo sapiens OX=9606 GN=SPTAN1 PE=1 SV=3	2	135	135	135	66.6	284.54	308800000	369660000	236200000	239850000	292740000	352890000
P67775	PPP2CA	sp|P67775|PP2AA_HUMAN Serine/threonine-protein phosphatase 2A catalytic subunit alpha isoform OS=Homo sapiens OX=9606 GN=PPP2CA PE=1 SV=1	1	12	12	1	53.7	35.594	308430000	200370000	314560000	291430000	242680000	222420000
P30041	PRDX6	sp|P30041|PRDX6_HUMAN Peroxiredoxin-6 OS=Homo sapiens OX=9606 GN=PRDX6 PE=1 SV=3	1	17	17	17	77.7	25.035	308320000	434370000	376460000	433440000	296320000	333440000
P09104;P13929	ENO2	sp|P09104|ENOG_HUMAN Gamma-enolase OS=Homo sapiens OX=9606 GN=ENO2 PE=1 SV=3	2	21	18	18	74.7	47.268	307560000	542090000	365910000	346720000	692550000	848570000
Q5SSJ5	HP1BP3	sp|Q5SSJ5|HP1B3_HUMAN Heterochromatin protein 1-binding protein 3 OS=Homo sapiens OX=9606 GN=HP1BP3 PE=1 SV=1	1	19	19	19	34.9	61.206	305210000	230490000	343190000	393240000	455730000	416620000
P08708	RPS17	sp|P08708|RS17_HUMAN 40S ribosomal protein S17 OS=Homo sapiens OX=9606 GN=RPS17 PE=1 SV=2	1	8	8	8	57	15.55	304850000	337340000	258340000	255250000	155780000	197810000
Q01130;Q9BRL6	SRSF2	sp|Q01130|SRSF2_HUMAN Serine/arginine-rich splicing factor 2 OS=Homo sapiens OX=9606 GN=SRSF2 PE=1 SV=4	2	6	6	6	28.5	25.476	304190000	471920000	350930000	450240000	264470000	292030000
Q13435	SF3B2	sp|Q13435|SF3B2_HUMAN Splicing factor 3B subunit 2 OS=Homo sapiens OX=9606 GN=SF3B2 PE=1 SV=2	1	31	31	31	44.8	100.23	302190000	308760000	223480000	314370000	213320000	170040000
P62857	RPS28	sp|P62857|RS28_HUMAN 40S ribosomal protein S28 OS=Homo sapiens OX=9606 GN=RPS28 PE=1 SV=1	1	3	3	3	46.4	7.8409	301800000	301210000	363580000	336110000	214170000	422530000
P60953;P17081	CDC42	sp|P60953|CDC42_HUMAN Cell division control protein 42 homolog OS=Homo sapiens OX=9606 GN=CDC42 PE=1 SV=2	2	8	7	7	48.2	21.258	301250000	362800000	259310000	341650000	521550000	543390000
P52209	PGD	sp|P52209|6PGD_HUMAN 6-phosphogluconate dehydrogenase, decarboxylating OS=Homo sapiens OX=9606 GN=PGD PE=1 SV=3	1	26	26	26	66.7	53.139	300260000	234710000	418770000	381230000	434710000	463900000
P60900	PSMA6	sp|P60900|PSA6_HUMAN Proteasome subunit alpha type-6 OS=Homo sapiens OX=9606 GN=PSMA6 PE=1 SV=1	1	14	14	14	62.2	27.399	299460000	297340000	310150000	306500000	215740000	228870000
P62753	RPS6	sp|P62753|RS6_HUMAN 40S ribosomal protein S6 OS=Homo sapiens OX=9606 GN=RPS6 PE=1 SV=1	1	6	6	6	23.3	28.68	298790000	281260000	315090000	310480000	293210000	337460000
P62266	RPS23	sp|P62266|RS23_HUMAN 40S ribosomal protein S23 OS=Homo sapiens OX=9606 GN=RPS23 PE=1 SV=3	1	6	6	6	48.3	15.807	297830000	274590000	383660000	472900000	450440000	619390000
P61353	RPL27	sp|P61353|RL27_HUMAN 60S ribosomal protein L27 OS=Homo sapiens OX=9606 GN=RPL27 PE=1 SV=2	1	5	5	5	42.6	15.798	297790000	269190000	569890000	418760000	471200000	485720000
P22695	UQCRC2	sp|P22695|QCR2_HUMAN Cytochrome b-c1 complex subunit 2, mitochondrial OS=Homo sapiens OX=9606 GN=UQCRC2 PE=1 SV=3	1	17	17	17	46.6	48.442	297640000	314710000	323920000	333450000	224450000	219660000
P17844	DDX5	sp|P17844|DDX5_HUMAN Probable ATP-dependent RNA helicase DDX5 OS=Homo sapiens OX=9606 GN=DDX5 PE=1 SV=1	1	34	25	25	58.1	69.147	297040000	199440000	290690000	275610000	255740000	219700000
P37837	TALDO1	sp|P37837|TALDO_HUMAN Transaldolase OS=Homo sapiens OX=9606 GN=TALDO1 PE=1 SV=2	1	17	17	17	42.7	37.54	295590000	285220000	306780000	372450000	409210000	349710000
Q14739	LBR	sp|Q14739|LBR_HUMAN Delta(14)-sterol reductase LBR OS=Homo sapiens OX=9606 GN=LBR PE=1 SV=2	1	8	8	8	13.2	70.702	295440000	217930000	149390000	208890000	208480000	248200000
Q02790	FKBP4	sp|Q02790|FKBP4_HUMAN Peptidyl-prolyl cis-trans isomerase FKBP4 OS=Homo sapiens OX=9606 GN=FKBP4 PE=1 SV=3	1	25	25	25	68.8	51.804	294830000	342910000	237220000	258510000	197020000	201420000
P61224;A6NIZ1	RAP1B	sp|P61224|RAP1B_HUMAN Ras-related protein Rap-1b OS=Homo sapiens OX=9606 GN=RAP1B PE=1 SV=1;sp|A6NIZ1|RP1BL_HUMAN Ras-related protein Rap-1b-like protein OS=Homo sapiens OX=9606 PE=2 SV=1	2	7	7	3	51.1	20.825	293900000	164860000	259990000	225290000	177080000	192480000
P62280	RPS11	sp|P62280|RS11_HUMAN 40S ribosomal protein S11 OS=Homo sapiens OX=9606 GN=RPS11 PE=1 SV=3	1	13	13	13	61.4	18.431	293760000	308540000	385840000	401400000	299210000	334500000
P62899	RPL31	sp|P62899|RL31_HUMAN 60S ribosomal protein L31 OS=Homo sapiens OX=9606 GN=RPL31 PE=1 SV=1	1	6	6	6	44.8	14.463	293210000	249940000	427430000	410760000	310970000	216590000
Q9NQ66	PLCB1	sp|Q9NQ66|PLCB1_HUMAN 1-phosphatidylinositol 4,5-bisphosphate phosphodiesterase beta-1 OS=Homo sapiens OX=9606 GN=PLCB1 PE=1 SV=1	1	16	16	16	18.8	138.57	292800000	204630000	138070000	115940000	147910000	200960000
Q9Y696	CLIC4	sp|Q9Y696|CLIC4_HUMAN Chloride intracellular channel protein 4 OS=Homo sapiens OX=9606 GN=CLIC4 PE=1 SV=4	1	16	16	16	77.9	28.772	291330000	363860000	227790000	182980000	130900000	174780000
Q15102	PAFAH1B3	sp|Q15102|PA1B3_HUMAN Platelet-activating factor acetylhydrolase IB subunit alpha1 OS=Homo sapiens OX=9606 GN=PAFAH1B3 PE=1 SV=1	1	14	14	14	89.6	25.734	290740000	271950000	425880000	589230000	403990000	644440000
P21246	PTN	sp|P21246|PTN_HUMAN Pleiotrophin OS=Homo sapiens OX=9606 GN=PTN PE=1 SV=1	1	5	5	5	33.9	18.942	290100000	252680000	312960000	206800000	314130000	246760000
P06744;Q8N196	GPI	sp|P06744|G6PI_HUMAN Glucose-6-phosphate isomerase OS=Homo sapiens OX=9606 GN=GPI PE=1 SV=4	2	21	21	16	47.7	63.146	289220000	248340000	376670000	392070000	392130000	288080000
P60981	DSTN	sp|P60981|DEST_HUMAN Destrin OS=Homo sapiens OX=9606 GN=DSTN PE=1 SV=3	1	12	11	11	70.3	18.506	288710000	413290000	338630000	313480000	283410000	324450000
P31153;Q00266	MAT2A	sp|P31153|METK2_HUMAN S-adenosylmethionine synthase isoform type-2 OS=Homo sapiens OX=9606 GN=MAT2A PE=1 SV=1	2	16	16	16	47.1	43.66	287760000	290390000	285360000	279360000	286710000	255020000
P45974;Q92995	USP5	sp|P45974|UBP5_HUMAN Ubiquitin carboxyl-terminal hydrolase 5 OS=Homo sapiens OX=9606 GN=USP5 PE=1 SV=2	2	25	25	25	40.8	95.785	284240000	347420000	352140000	393690000	303080000	347510000
Q9Y2V2	CARHSP1	sp|Q9Y2V2|CHSP1_HUMAN Calcium-regulated heat-stable protein 1 OS=Homo sapiens OX=9606 GN=CARHSP1 PE=1 SV=2	1	7	7	7	76.9	15.892	284130000	537540000	609790000	512090000	365800000	378890000
P42766	RPL35	sp|P42766|RL35_HUMAN 60S ribosomal protein L35 OS=Homo sapiens OX=9606 GN=RPL35 PE=1 SV=2	1	3	3	3	26	14.551	284120000	66091000	265540000	435010000	482240000	606120000
P05114	HMGN1	sp|P05114|HMGN1_HUMAN Non-histone chromosomal protein HMG-14 OS=Homo sapiens OX=9606 GN=HMGN1 PE=1 SV=3	1	5	5	5	48	10.659	284030000	244940000	210450000	296600000	111280000	132010000
P62081	RPS7	sp|P62081|RS7_HUMAN 40S ribosomal protein S7 OS=Homo sapiens OX=9606 GN=RPS7 PE=1 SV=1	1	11	11	11	63.4	22.127	283980000	205700000	321760000	259300000	425440000	358950000
P38919	EIF4A3	sp|P38919|IF4A3_HUMAN Eukaryotic initiation factor 4A-III OS=Homo sapiens OX=9606 GN=EIF4A3 PE=1 SV=4	1	24	20	20	56	46.871	283410000	257360000	247790000	350830000	205970000	217060000
Q9P0M6	H2AFY2	sp|Q9P0M6|H2AW_HUMAN Core histone macro-H2A.2 OS=Homo sapiens OX=9606 GN=MACROH2A2 PE=1 SV=3	1	21	21	19	59.9	40.058	282490000	200040000	448840000	361850000	367960000	368000000
Q92973	TNPO1	sp|Q92973|TNPO1_HUMAN Transportin-1 OS=Homo sapiens OX=9606 GN=TNPO1 PE=1 SV=2	1	19	19	15	31.3	102.35	281890000	240320000	286380000	297480000	217390000	198430000
P10636	MAPT	sp|P10636|TAU_HUMAN Microtubule-associated protein tau OS=Homo sapiens OX=9606 GN=MAPT PE=1 SV=5	1	14	14	14	24.1	78.927	281620000	264550000	381750000	428530000	454020000	489850000
P34932	HSPA4	sp|P34932|HSP74_HUMAN Heat shock 70 kDa protein 4 OS=Homo sapiens OX=9606 GN=HSPA4 PE=1 SV=4	1	43	43	41	66.8	94.33	281330000	319230000	247410000	264340000	222250000	233070000
P35052	GPC1	sp|P35052|GPC1_HUMAN Glypican-1 OS=Homo sapiens OX=9606 GN=GPC1 PE=1 SV=2	1	18	18	18	44.4	61.68	280680000	200200000	175370000	172420000	130690000	139570000
P36405	ARL3	sp|P36405|ARL3_HUMAN ADP-ribosylation factor-like protein 3 OS=Homo sapiens OX=9606 GN=ARL3 PE=1 SV=2	1	11	11	11	72.5	20.455	280190000	364880000	227490000	140690000	201150000	235590000
P26196	DDX6	sp|P26196|DDX6_HUMAN Probable ATP-dependent RNA helicase DDX6 OS=Homo sapiens OX=9606 GN=DDX6 PE=1 SV=2	1	18	18	18	48.2	54.416	279160000	209150000	311120000	267980000	250960000	280160000
Q9NPH2	ISYNA1	sp|Q9NPH2|INO1_HUMAN Inositol-3-phosphate synthase 1 OS=Homo sapiens OX=9606 GN=ISYNA1 PE=1 SV=1	1	15	15	15	40.5	61.067	278500000	309720000	226810000	221790000	212640000	214690000
O96019	ACTL6A	sp|O96019|ACL6A_HUMAN Actin-like protein 6A OS=Homo sapiens OX=9606 GN=ACTL6A PE=1 SV=1	1	15	15	12	51	47.46	276240000	194650000	143460000	128370000	114130000	136540000
P61254	RPL26	sp|P61254|RL26_HUMAN 60S ribosomal protein L26 OS=Homo sapiens OX=9606 GN=RPL26 PE=1 SV=1	1	8	8	2	35.2	17.258	275450000	204510000	253040000	307050000	172820000	212120000
Q9Y333	LSM2	sp|Q9Y333|LSM2_HUMAN U6 snRNA-associated Sm-like protein LSm2 OS=Homo sapiens OX=9606 GN=LSM2 PE=1 SV=1	1	5	5	5	75.8	10.834	275120000	192290000	183520000	138380000	238420000	192830000
Q1KMD3	HNRNPUL2	sp|Q1KMD3|HNRL2_HUMAN Heterogeneous nuclear ribonucleoprotein U-like protein 2 OS=Homo sapiens OX=9606 GN=HNRNPUL2 PE=1 SV=1	1	28	28	28	40	85.104	274020000	284030000	325090000	309850000	273710000	220300000
P08237	PFKM	sp|P08237|PFKAM_HUMAN ATP-dependent 6-phosphofructokinase, muscle type OS=Homo sapiens OX=9606 GN=PFKM PE=1 SV=2	1	25	22	22	42.7	85.182	273550000	247840000	279510000	258190000	259650000	208320000
P83881	RPL36A	sp|P83881|RL36A_HUMAN 60S ribosomal protein L36a OS=Homo sapiens OX=9606 GN=RPL36A PE=1 SV=2	1	5	5	2	32.1	12.441	272930000	227540000	275020000	292410000	222930000	262110000
P10768	ESD	sp|P10768|ESTD_HUMAN S-formylglutathione hydrolase OS=Homo sapiens OX=9606 GN=ESD PE=1 SV=2	1	17	17	17	85.1	31.462	272280000	225290000	207920000	209430000	222880000	208290000
P35221;Q9UI47	CTNNA1	sp|P35221|CTNA1_HUMAN Catenin alpha-1 OS=Homo sapiens OX=9606 GN=CTNNA1 PE=1 SV=1	2	42	42	32	63.6	100.07	271110000	304650000	239520000	194580000	203600000	209390000
O75964	ATP5L	sp|O75964|ATP5L_HUMAN ATP synthase subunit g, mitochondrial OS=Homo sapiens OX=9606 GN=ATP5MG PE=1 SV=3	1	6	6	6	47.6	11.428	269940000	263770000	226830000	212100000	248910000	227620000
P12268	IMPDH2	sp|P12268|IMDH2_HUMAN Inosine-5-monophosphate dehydrogenase 2 OS=Homo sapiens OX=9606 GN=IMPDH2 PE=1 SV=2	1	23	23	22	48.6	55.804	269720000	284530000	216190000	214000000	209830000	240010000
P0DPI2;A0A0B4J2D5		sp|P0DPI2|GAL3A_HUMAN Glutamine amidotransferase-like class 1 domain-containing protein 3, mitochondrial OS=Homo sapiens OX=9606 GN=GATD3 PE=1 SV=1;sp|A0A0B4J2D5|GAL3B_HUMAN Putative glutamine amidotransferase-like class 1 domain-containing protein 3B, mit	2	10	10	10	53.7	28.17	269520000	160460000	165560000	176470000	88083000	97454000
Q13162	PRDX4	sp|Q13162|PRDX4_HUMAN Peroxiredoxin-4 OS=Homo sapiens OX=9606 GN=PRDX4 PE=1 SV=1	1	13	10	10	63.5	30.54	269030000	325270000	514120000	327820000	242620000	276810000
P00505	GOT2	sp|P00505|AATM_HUMAN Aspartate aminotransferase, mitochondrial OS=Homo sapiens OX=9606 GN=GOT2 PE=1 SV=3	1	19	19	19	56.3	47.517	268730000	227950000	280800000	295170000	249220000	250590000
Q9UKM9	RALY	sp|Q9UKM9|RALY_HUMAN RNA-binding protein Raly OS=Homo sapiens OX=9606 GN=RALY PE=1 SV=1	1	14	14	14	44.8	32.463	268660000	270150000	282060000	341630000	261750000	248270000
Q15041	ARL6IP1	sp|Q15041|AR6P1_HUMAN ADP-ribosylation factor-like protein 6-interacting protein 1 OS=Homo sapiens OX=9606 GN=ARL6IP1 PE=1 SV=2	1	3	3	3	22.7	23.362	268010000	259310000	302230000	346070000	404770000	535040000
P19105;O14950;P24844	MYL12A;MYL12B;MYL9	sp|P19105|ML12A_HUMAN Myosin regulatory light chain 12A OS=Homo sapiens OX=9606 GN=MYL12A PE=1 SV=2;sp|O14950|ML12B_HUMAN Myosin regulatory light chain 12B OS=Homo sapiens OX=9606 GN=MYL12B PE=1 SV=2;sp|P24844|MYL9_HUMAN Myosin regulatory light polypeptide	3	7	7	7	50.9	19.794	267820000	412630000	337210000	291090000	275480000	294940000
P48643	CCT5	sp|P48643|TCPE_HUMAN T-complex protein 1 subunit epsilon OS=Homo sapiens OX=9606 GN=CCT5 PE=1 SV=1	1	38	38	38	73	59.67	266670000	212650000	245700000	256010000	342470000	282750000
Q14566	MCM6	sp|Q14566|MCM6_HUMAN DNA replication licensing factor MCM6 OS=Homo sapiens OX=9606 GN=MCM6 PE=1 SV=1	1	43	43	43	58.6	92.888	265930000	290050000	277230000	294810000	174240000	152940000
Q15717	ELAVL1	sp|Q15717|ELAV1_HUMAN ELAV-like protein 1 OS=Homo sapiens OX=9606 GN=ELAVL1 PE=1 SV=2	1	13	12	12	50.9	36.091	265340000	313750000	277480000	317910000	231470000	203140000
P62906	RPL10A	sp|P62906|RL10A_HUMAN 60S ribosomal protein L10a OS=Homo sapiens OX=9606 GN=RPL10A PE=1 SV=2	1	9	9	9	39.2	24.831	265160000	283610000	350830000	267020000	263480000	290350000
Q03252	LMNB2	sp|Q03252|LMNB2_HUMAN Lamin-B2 OS=Homo sapiens OX=9606 GN=LMNB2 PE=1 SV=4	1	32	28	28	45.5	69.948	265090000	258850000	336210000	357800000	247120000	220960000
Q15417;P51911	CNN3	sp|Q15417|CNN3_HUMAN Calponin-3 OS=Homo sapiens OX=9606 GN=CNN3 PE=1 SV=1	2	13	13	12	53.8	36.413	264820000	237530000	267760000	326050000	330350000	301310000
P56211	ARPP19	sp|P56211|ARP19_HUMAN cAMP-regulated phosphoprotein 19 OS=Homo sapiens OX=9606 GN=ARPP19 PE=1 SV=2	1	6	6	5	59.8	12.323	264030000	276600000	156140000	140600000	148570000	134130000
Q13561	DCTN2	sp|Q13561|DCTN2_HUMAN Dynactin subunit 2 OS=Homo sapiens OX=9606 GN=DCTN2 PE=1 SV=4	1	19	19	19	60.3	44.23	263100000	244670000	266970000	255210000	183390000	224590000
Q9ULV4	CORO1C	sp|Q9ULV4|COR1C_HUMAN Coronin-1C OS=Homo sapiens OX=9606 GN=CORO1C PE=1 SV=1	1	21	21	20	48.1	53.248	263090000	349460000	331480000	494270000	382370000	421770000
P14406	COX7A2	sp|P14406|CX7A2_HUMAN Cytochrome c oxidase subunit 7A2, mitochondrial OS=Homo sapiens OX=9606 GN=COX7A2 PE=1 SV=1	1	2	2	2	27.7	9.3959	263050000	397700000	0	0	0	0
P62244	RPS15A	sp|P62244|RS15A_HUMAN 40S ribosomal protein S15a OS=Homo sapiens OX=9606 GN=RPS15A PE=1 SV=2	1	6	6	6	41.5	14.839	263000000	220750000	285750000	333600000	322910000	324860000
Q9UKA9	PTBP2	sp|Q9UKA9|PTBP2_HUMAN Polypyrimidine tract-binding protein 2 OS=Homo sapiens OX=9606 GN=PTBP2 PE=1 SV=1	1	19	19	19	58.9	57.49	262850000	304410000	233810000	254090000	256320000	189930000
Q15819	UBE2V2	sp|Q15819|UB2V2_HUMAN Ubiquitin-conjugating enzyme E2 variant 2 OS=Homo sapiens OX=9606 GN=UBE2V2 PE=1 SV=4	1	8	8	4	63.4	16.363	262620000	406950000	281430000	273210000	471390000	472500000
P30044	PRDX5	sp|P30044|PRDX5_HUMAN Peroxiredoxin-5, mitochondrial OS=Homo sapiens OX=9606 GN=PRDX5 PE=1 SV=4	1	9	9	9	55.6	22.086	262310000	292680000	313030000	236060000	309110000	294200000
P30626	SRI	sp|P30626|SORCN_HUMAN Sorcin OS=Homo sapiens OX=9606 GN=SRI PE=1 SV=1	1	10	10	10	61.1	21.676	261260000	181050000	288440000	248130000	295890000	315110000
P13693;Q9HAU6	TPT1	sp|P13693|TCTP_HUMAN Translationally-controlled tumor protein OS=Homo sapiens OX=9606 GN=TPT1 PE=1 SV=1	2	6	6	6	32.6	19.595	261100000	215510000	297330000	234460000	201250000	236420000
Q14980	NUMA1	sp|Q14980|NUMA1_HUMAN Nuclear mitotic apparatus protein 1 OS=Homo sapiens OX=9606 GN=NUMA1 PE=1 SV=2	1	90	90	90	53.7	238.26	260880000	262670000	242570000	222130000	154740000	162210000
Q04837	SSBP1	sp|Q04837|SSBP_HUMAN Single-stranded DNA-binding protein, mitochondrial OS=Homo sapiens OX=9606 GN=SSBP1 PE=1 SV=1	1	6	6	6	49.3	17.259	260760000	301240000	203330000	230680000	148970000	148110000
P39748;CON__ENSEMBL:ENSBTAP00000007350;CON__P01030	FEN1	sp|P39748|FEN1_HUMAN Flap endonuclease 1 OS=Homo sapiens OX=9606 GN=FEN1 PE=1 SV=1	3	12	12	12	46.8	42.592	260060000	209850000	158210000	172420000	137250000	97011000
P33991;Q9UJA3	MCM4	sp|P33991|MCM4_HUMAN DNA replication licensing factor MCM4 OS=Homo sapiens OX=9606 GN=MCM4 PE=1 SV=5	2	40	40	40	53.9	96.557	259770000	261970000	257580000	234130000	238700000	197620000
Q9H9B4	SFXN1	sp|Q9H9B4|SFXN1_HUMAN Sideroflexin-1 OS=Homo sapiens OX=9606 GN=SFXN1 PE=1 SV=4	1	12	12	11	55.9	35.619	259760000	236030000	241180000	272350000	178480000	190960000
P62308;A8MWD9	SNRPG;SNRPGP15	sp|P62308|RUXG_HUMAN Small nuclear ribonucleoprotein G OS=Homo sapiens OX=9606 GN=SNRPG PE=1 SV=1;sp|A8MWD9|RUXGL_HUMAN Putative small nuclear ribonucleoprotein G-like protein 15 OS=Homo sapiens OX=9606 GN=SNRPGP15 PE=5 SV=2	2	3	3	3	34.2	8.496	257960000	0	381450000	403980000	313620000	282420000
P47756	CAPZB	sp|P47756|CAPZB_HUMAN F-actin-capping protein subunit beta OS=Homo sapiens OX=9606 GN=CAPZB PE=1 SV=4	1	17	17	17	61	31.35	257780000	336530000	262410000	368110000	273450000	272070000
Q14011	CIRBP	sp|Q14011|CIRBP_HUMAN Cold-inducible RNA-binding protein OS=Homo sapiens OX=9606 GN=CIRBP PE=1 SV=1	1	4	4	4	33.1	18.648	257780000	137610000	336430000	339060000	260970000	255000000
P51812	RPS6KA3	sp|P51812|KS6A3_HUMAN Ribosomal protein S6 kinase alpha-3 OS=Homo sapiens OX=9606 GN=RPS6KA3 PE=1 SV=1	1	7	7	3	10.3	83.735	257630000	179550000	236150000	219280000	223960000	115140000
Q01082;P11277	SPTBN1	sp|Q01082|SPTB2_HUMAN Spectrin beta chain, non-erythrocytic 1 OS=Homo sapiens OX=9606 GN=SPTBN1 PE=1 SV=2	2	109	109	101	57.8	274.61	257000000	275270000	189830000	179580000	253000000	279350000
P08754	GNAI3	sp|P08754|GNAI3_HUMAN Guanine nucleotide-binding protein G(i) subunit alpha-3 OS=Homo sapiens OX=9606 GN=GNAI3 PE=1 SV=3	1	12	6	6	46	40.532	256640000	143480000	150940000	178620000	185400000	197010000
P02760;CON__P00978	AMBP	sp|P02760|AMBP_HUMAN Protein AMBP OS=Homo sapiens OX=9606 GN=AMBP PE=1 SV=1	2	10	10	10	31.2	38.999	256480000	470020000	228640000	216510000	28225000	34668000
P35659	DEK	sp|P35659|DEK_HUMAN Protein DEK OS=Homo sapiens OX=9606 GN=DEK PE=1 SV=1	1	11	11	11	29.9	42.674	256390000	289100000	225210000	204150000	230220000	183280000
Q9GZQ8;A6NCE7	MAP1LC3B;MAP1LC3B2	sp|Q9GZQ8|MLP3B_HUMAN Microtubule-associated proteins 1A/1B light chain 3B OS=Homo sapiens OX=9606 GN=MAP1LC3B PE=1 SV=3;sp|A6NCE7|MP3B2_HUMAN Microtubule-associated proteins 1A/1B light chain 3 beta 2 OS=Homo sapiens OX=9606 GN=MAP1LC3B2 PE=1 SV=1	2	3	3	1	22.4	14.688	256140000	153170000	786820000	326240000	429060000	822430000
P13637	ATP1A3	sp|P13637|AT1A3_HUMAN Sodium/potassium-transporting ATPase subunit alpha-3 OS=Homo sapiens OX=9606 GN=ATP1A3 PE=1 SV=3	1	37	37	20	47.3	111.75	255990000	342340000	273610000	313570000	335240000	336360000
P46779	RPL28	sp|P46779|RL28_HUMAN 60S ribosomal protein L28 OS=Homo sapiens OX=9606 GN=RPL28 PE=1 SV=3	1	8	8	8	45.3	15.747	255870000	148400000	267860000	287460000	272950000	246890000
P26368	U2AF2	sp|P26368|U2AF2_HUMAN Splicing factor U2AF 65 kDa subunit OS=Homo sapiens OX=9606 GN=U2AF2 PE=1 SV=4	1	16	16	16	49.3	53.5	255500000	189360000	315800000	190550000	238420000	219000000
Q9Y6H1;Q5T1J5	CHCHD2;CHCHD2P9	sp|Q9Y6H1|CHCH2_HUMAN Coiled-coil-helix-coiled-coil-helix domain-containing protein 2 OS=Homo sapiens OX=9606 GN=CHCHD2 PE=1 SV=1;sp|Q5T1J5|CHCH9_HUMAN Putative coiled-coil-helix-coiled-coil-helix domain-containing protein CHCHD2P9, mitochondrial OS=Homo s	2	3	3	3	31.1	15.512	255350000	295280000	191700000	168330000	102100000	92982000
Q09666	AHNAK	sp|Q09666|AHNK_HUMAN Neuroblast differentiation-associated protein AHNAK OS=Homo sapiens OX=9606 GN=AHNAK PE=1 SV=2	1	99	99	99	37.6	629.09	255120000	476010000	1808500	4833400	10603000	73476000
P49327	FASN	sp|P49327|FAS_HUMAN Fatty acid synthase OS=Homo sapiens OX=9606 GN=FASN PE=1 SV=3	1	87	87	87	47.7	273.42	254700000	268680000	243970000	267130000	217140000	237560000
P78347;Q86UP8;Q6EKJ0	GTF2I	sp|P78347|GTF2I_HUMAN General transcription factor II-I OS=Homo sapiens OX=9606 GN=GTF2I PE=1 SV=2	3	42	42	42	52.2	112.42	254590000	244130000	214740000	218920000	172540000	157870000
O75475	PSIP1	sp|O75475|PSIP1_HUMAN PC4 and SFRS1-interacting protein OS=Homo sapiens OX=9606 GN=PSIP1 PE=1 SV=1	1	18	18	17	34.3	60.103	254090000	192480000	321790000	314740000	340140000	308740000
O15020	SPTBN2	sp|O15020|SPTN2_HUMAN Spectrin beta chain, non-erythrocytic 2 OS=Homo sapiens OX=9606 GN=SPTBN2 PE=1 SV=3	1	71	63	63	40.5	271.32	253450000	229890000	203510000	181320000	178460000	152280000
P37802	TAGLN2	sp|P37802|TAGL2_HUMAN Transgelin-2 OS=Homo sapiens OX=9606 GN=TAGLN2 PE=1 SV=3	1	14	13	13	78.9	22.391	252770000	284570000	247050000	208170000	341270000	380060000
P82979	SARNP	sp|P82979|SARNP_HUMAN SAP domain-containing ribonucleoprotein OS=Homo sapiens OX=9606 GN=SARNP PE=1 SV=3	1	8	8	8	42.4	23.671	252470000	267110000	268340000	280060000	250300000	217580000
O43670	ZNF207	sp|O43670|ZN207_HUMAN BUB3-interacting and GLEBS motif-containing protein ZNF207 OS=Homo sapiens OX=9606 GN=ZNF207 PE=1 SV=1	1	5	5	5	11.1	50.75	252070000	319860000	163690000	285750000	135180000	119510000
P13489	RNH1	sp|P13489|RINI_HUMAN Ribonuclease inhibitor OS=Homo sapiens OX=9606 GN=RNH1 PE=1 SV=2	1	22	22	22	75.1	49.973	251620000	308800000	208240000	210860000	203260000	207350000
Q07020	RPL18	sp|Q07020|RL18_HUMAN 60S ribosomal protein L18 OS=Homo sapiens OX=9606 GN=RPL18 PE=1 SV=2	1	6	6	6	34.6	21.634	250750000	139520000	300060000	301600000	478930000	512760000
P18085	ARF4	sp|P18085|ARF4_HUMAN ADP-ribosylation factor 4 OS=Homo sapiens OX=9606 GN=ARF4 PE=1 SV=3	1	9	5	5	60	20.511	250290000	250980000	206290000	262100000	301830000	275720000
Q9H1E3	NUCKS1	sp|Q9H1E3|NUCKS_HUMAN Nuclear ubiquitous casein and cyclin-dependent kinase substrate 1 OS=Homo sapiens OX=9606 GN=NUCKS1 PE=1 SV=1	1	4	4	4	18.1	27.296	250220000	192530000	224990000	224140000	110050000	103000000
P46778	RPL21	sp|P46778|RL21_HUMAN 60S ribosomal protein L21 OS=Homo sapiens OX=9606 GN=RPL21 PE=1 SV=2	1	7	7	7	41.9	18.565	249750000	154460000	252390000	244120000	364370000	301710000
Q8WXF1	PSPC1	sp|Q8WXF1|PSPC1_HUMAN Paraspeckle component 1 OS=Homo sapiens OX=9606 GN=PSPC1 PE=1 SV=1	1	19	18	18	43.2	58.743	249750000	204420000	218670000	195610000	186280000	186310000
O14818;Q8TAA3	PSMA7	sp|O14818|PSA7_HUMAN Proteasome subunit alpha type-7 OS=Homo sapiens OX=9606 GN=PSMA7 PE=1 SV=1	2	12	12	12	52.8	27.887	249480000	276380000	248730000	254410000	220100000	204550000
Q9UHX1	PUF60	sp|Q9UHX1|PUF60_HUMAN Poly(U)-binding-splicing factor PUF60 OS=Homo sapiens OX=9606 GN=PUF60 PE=1 SV=1	1	22	22	22	45.4	59.875	248430000	208220000	176120000	205820000	135190000	133710000
P62847	RPS24	sp|P62847|RS24_HUMAN 40S ribosomal protein S24 OS=Homo sapiens OX=9606 GN=RPS24 PE=1 SV=1	1	5	5	5	35.3	15.423	248200000	69876000	271640000	248300000	350730000	316110000
Q9P035	HACD3	sp|Q9P035|HACD3_HUMAN Very-long-chain (3R)-3-hydroxyacyl-CoA dehydratase 3 OS=Homo sapiens OX=9606 GN=HACD3 PE=1 SV=2	1	10	10	10	33.7	43.159	246710000	325260000	256390000	301180000	406690000	299900000
Q9UBQ7	GRHPR	sp|Q9UBQ7|GRHPR_HUMAN Glyoxylate reductase/hydroxypyruvate reductase OS=Homo sapiens OX=9606 GN=GRHPR PE=1 SV=1	1	12	12	12	54.3	35.668	245800000	152770000	191060000	175870000	191550000	155330000
O15075	DCLK1	sp|O15075|DCLK1_HUMAN Serine/threonine-protein kinase DCLK1 OS=Homo sapiens OX=9606 GN=DCLK1 PE=1 SV=2	1	22	22	20	45.9	82.223	244740000	258260000	403350000	617670000	470650000	385020000
P26373	RPL13	sp|P26373|RL13_HUMAN 60S ribosomal protein L13 OS=Homo sapiens OX=9606 GN=RPL13 PE=1 SV=4	1	6	6	6	28	24.261	244690000	104260000	334530000	257470000	364510000	431250000
P14854	COX6B1	sp|P14854|CX6B1_HUMAN Cytochrome c oxidase subunit 6B1 OS=Homo sapiens OX=9606 GN=COX6B1 PE=1 SV=2	1	6	6	6	74.4	10.192	244360000	172970000	161680000	128870000	134980000	164510000
Q8TAQ2	SMARCC2	sp|Q8TAQ2|SMRC2_HUMAN SWI/SNF complex subunit SMARCC2 OS=Homo sapiens OX=9606 GN=SMARCC2 PE=1 SV=1	1	32	32	25	29.9	132.88	244310000	184170000	212280000	208090000	207270000	168300000
P23471	PTPRZ1	sp|P23471|PTPRZ_HUMAN Receptor-type tyrosine-protein phosphatase zeta OS=Homo sapiens OX=9606 GN=PTPRZ1 PE=1 SV=4	1	21	21	21	11.3	254.58	244230000	254920000	169490000	146120000	239760000	230770000
Q96KP4	CNDP2	sp|Q96KP4|CNDP2_HUMAN Cytosolic non-specific dipeptidase OS=Homo sapiens OX=9606 GN=CNDP2 PE=1 SV=2	1	18	18	18	53.1	52.878	243890000	323230000	181810000	201840000	181340000	201240000
P60866	RPS20	sp|P60866|RS20_HUMAN 40S ribosomal protein S20 OS=Homo sapiens OX=9606 GN=RPS20 PE=1 SV=1	1	4	4	4	28.6	13.373	243280000	231090000	386290000	250530000	303810000	334560000
P18621	RPL17	sp|P18621|RL17_HUMAN 60S ribosomal protein L17 OS=Homo sapiens OX=9606 GN=RPL17 PE=1 SV=3	1	8	8	8	46.7	21.397	242960000	264670000	310030000	189300000	302140000	325600000
P11586	MTHFD1	sp|P11586|C1TC_HUMAN C-1-tetrahydrofolate synthase, cytoplasmic OS=Homo sapiens OX=9606 GN=MTHFD1 PE=1 SV=4	1	40	40	39	49.8	101.53	241810000	260810000	211910000	229130000	184960000	174800000
P33993	MCM7	sp|P33993|MCM7_HUMAN DNA replication licensing factor MCM7 OS=Homo sapiens OX=9606 GN=MCM7 PE=1 SV=4	1	37	37	37	58	81.307	241760000	243410000	234530000	179010000	148750000	153610000
Q9H444;P59074;Q96CF2	CHMP4B	sp|Q9H444|CHM4B_HUMAN Charged multivesicular body protein 4b OS=Homo sapiens OX=9606 GN=CHMP4B PE=1 SV=1	3	7	7	7	40.6	24.95	240340000	152330000	170040000	211330000	170630000	163170000
O75347	TBCA	sp|O75347|TBCA_HUMAN Tubulin-specific chaperone A OS=Homo sapiens OX=9606 GN=TBCA PE=1 SV=3	1	11	11	11	59.3	12.855	240120000	336550000	215080000	237210000	241110000	228620000
P28072	PSMB6	sp|P28072|PSB6_HUMAN Proteasome subunit beta type-6 OS=Homo sapiens OX=9606 GN=PSMB6 PE=1 SV=4	1	6	6	6	36.8	25.357	239640000	259090000	195970000	246430000	148660000	176540000
P22102	GART	sp|P22102|PUR2_HUMAN Trifunctional purine biosynthetic protein adenosine-3 OS=Homo sapiens OX=9606 GN=GART PE=1 SV=1	1	28	28	28	40.6	107.77	236360000	284070000	168850000	175750000	159350000	220550000
P33992	MCM5	sp|P33992|MCM5_HUMAN DNA replication licensing factor MCM5 OS=Homo sapiens OX=9606 GN=MCM5 PE=1 SV=5	1	38	38	38	61.3	82.285	236040000	244010000	215530000	189020000	158220000	139060000
P04844	RPN2	sp|P04844|RPN2_HUMAN Dolichyl-diphosphooligosaccharide--protein glycosyltransferase subunit 2 OS=Homo sapiens OX=9606 GN=RPN2 PE=1 SV=3	1	19	19	19	44.7	69.283	234600000	194990000	175250000	150910000	262150000	230240000
P09012	SNRPA	sp|P09012|SNRPA_HUMAN U1 small nuclear ribonucleoprotein A OS=Homo sapiens OX=9606 GN=SNRPA PE=1 SV=3	1	10	10	8	33.7	31.279	234440000	150100000	174010000	153660000	151120000	183540000
Q12857;P08651	NFIA	sp|Q12857|NFIA_HUMAN Nuclear factor 1 A-type OS=Homo sapiens OX=9606 GN=NFIA PE=1 SV=2	2	15	15	12	44.4	55.944	234050000	255970000	210050000	137740000	188490000	170170000
O75390	CS	sp|O75390|CISY_HUMAN Citrate synthase, mitochondrial OS=Homo sapiens OX=9606 GN=CS PE=1 SV=2	1	14	14	14	33	51.712	233880000	188080000	216610000	267800000	252100000	234250000
P35241	RDX	sp|P35241|RADI_HUMAN Radixin OS=Homo sapiens OX=9606 GN=RDX PE=1 SV=1	1	33	17	17	48.9	68.563	233700000	213350000	158830000	200170000	213110000	215730000
P78527	PRKDC	sp|P78527|PRKDC_HUMAN DNA-dependent protein kinase catalytic subunit OS=Homo sapiens OX=9606 GN=PRKDC PE=1 SV=3	1	151	151	151	42.2	469.08	233580000	251220000	259510000	255610000	242840000	231020000
P11940;Q9H361;Q4VXU2	PABPC1	sp|P11940|PABP1_HUMAN Polyadenylate-binding protein 1 OS=Homo sapiens OX=9606 GN=PABPC1 PE=1 SV=2	3	30	30	20	57.5	70.67	231960000	283170000	265120000	251690000	294550000	319060000
P54727	RAD23B	sp|P54727|RD23B_HUMAN UV excision repair protein RAD23 homolog B OS=Homo sapiens OX=9606 GN=RAD23B PE=1 SV=1	1	14	14	12	50.4	43.171	231780000	299470000	260550000	249040000	222650000	225340000
O00154;Q6ZUV0	ACOT7	sp|O00154|BACH_HUMAN Cytosolic acyl coenzyme A thioester hydrolase OS=Homo sapiens OX=9606 GN=ACOT7 PE=1 SV=3	2	12	12	12	34.5	41.796	230480000	248790000	244630000	248530000	303550000	295900000
P24666	ACP1	sp|P24666|PPAC_HUMAN Low molecular weight phosphotyrosine protein phosphatase OS=Homo sapiens OX=9606 GN=ACP1 PE=1 SV=3	1	8	8	8	72.2	18.042	230390000	223960000	202260000	193580000	127790000	128730000
P08133	ANXA6	sp|P08133|ANXA6_HUMAN Annexin A6 OS=Homo sapiens OX=9606 GN=ANXA6 PE=1 SV=3	1	36	36	36	60.2	75.872	230220000	296000000	160950000	126730000	166040000	214760000
Q99798	ACO2	sp|Q99798|ACON_HUMAN Aconitate hydratase, mitochondrial OS=Homo sapiens OX=9606 GN=ACO2 PE=1 SV=2	1	33	33	33	48.6	85.424	229770000	199170000	266080000	200300000	219010000	243700000
Q13148	TARDBP	sp|Q13148|TADBP_HUMAN TAR DNA-binding protein 43 OS=Homo sapiens OX=9606 GN=TARDBP PE=1 SV=1	1	13	13	13	45.9	44.739	229670000	286320000	314450000	294890000	242340000	198580000
O75533	SF3B1	sp|O75533|SF3B1_HUMAN Splicing factor 3B subunit 1 OS=Homo sapiens OX=9606 GN=SF3B1 PE=1 SV=3	1	48	48	48	50.7	145.83	229050000	206840000	198880000	229840000	160770000	144310000
P35579;REV__Q9UKV3	MYH9	sp|P35579|MYH9_HUMAN Myosin-9 OS=Homo sapiens OX=9606 GN=MYH9 PE=1 SV=4	2	90	76	71	51.9	226.53	228860000	335080000	124610000	121240000	108400000	173840000
P42677	RPS27	sp|P42677|RS27_HUMAN 40S ribosomal protein S27 OS=Homo sapiens OX=9606 GN=RPS27 PE=1 SV=3	1	4	4	2	39.3	9.461	228000000	224000000	330400000	307320000	196700000	238630000
P63010	AP2B1	sp|P63010|AP2B1_HUMAN AP-2 complex subunit beta OS=Homo sapiens OX=9606 GN=AP2B1 PE=1 SV=1	1	31	31	18	45.7	104.55	227950000	312840000	259670000	232300000	244560000	258150000
Q9Y617	PSAT1	sp|Q9Y617|SERC_HUMAN Phosphoserine aminotransferase OS=Homo sapiens OX=9606 GN=PSAT1 PE=1 SV=2	1	19	19	19	68.4	40.422	227410000	235600000	245330000	236250000	280130000	294160000
P62140	PPP1CB	sp|P62140|PP1B_HUMAN Serine/threonine-protein phosphatase PP1-beta catalytic subunit OS=Homo sapiens OX=9606 GN=PPP1CB PE=1 SV=3	1	17	17	7	66.7	37.186	226150000	142700000	259970000	269320000	263510000	247560000
Q15907;P62491;P57735	RAB11B;RAB11A	sp|Q15907|RB11B_HUMAN Ras-related protein Rab-11B OS=Homo sapiens OX=9606 GN=RAB11B PE=1 SV=4;sp|P62491|RB11A_HUMAN Ras-related protein Rab-11A OS=Homo sapiens OX=9606 GN=RAB11A PE=1 SV=3	3	13	13	13	61	24.488	225900000	255300000	272700000	306440000	224620000	232360000
P22061	PCMT1	sp|P22061|PIMT_HUMAN Protein-L-isoaspartate(D-aspartate) O-methyltransferase OS=Homo sapiens OX=9606 GN=PCMT1 PE=1 SV=4	1	9	9	9	60.4	24.636	225760000	187730000	232910000	342860000	193830000	136360000
P02749;CON__P17690	APOH	sp|P02749|APOH_HUMAN Beta-2-glycoprotein 1 OS=Homo sapiens OX=9606 GN=APOH PE=1 SV=3	2	12	12	12	41.7	38.298	224900000	282160000	74455000	78182000	56921000	98772000
Q9Y3I0	RTCB	sp|Q9Y3I0|RTCB_HUMAN RNA-splicing ligase RtcB homolog OS=Homo sapiens OX=9606 GN=RTCB PE=1 SV=1	1	22	22	22	52.9	55.21	224160000	197050000	273440000	329740000	251900000	256510000
Q13642	FHL1	sp|Q13642|FHL1_HUMAN Four and a half LIM domains protein 1 OS=Homo sapiens OX=9606 GN=FHL1 PE=1 SV=4	1	10	10	10	38.4	36.263	224100000	245590000	184670000	187520000	127670000	138000000
Q13542	EIF4EBP2	sp|Q13542|4EBP2_HUMAN Eukaryotic translation initiation factor 4E-binding protein 2 OS=Homo sapiens OX=9606 GN=EIF4EBP2 PE=1 SV=1	1	3	3	3	49.2	12.939	223910000	277050000	204760000	0	67301000	88311000
P16615;O14983;Q93084	ATP2A2	sp|P16615|AT2A2_HUMAN Sarcoplasmic/endoplasmic reticulum calcium ATPase 2 OS=Homo sapiens OX=9606 GN=ATP2A2 PE=1 SV=1	3	36	36	36	38.4	114.76	223360000	234920000	181260000	200680000	178060000	163890000
P40939	HADHA	sp|P40939|ECHA_HUMAN Trifunctional enzyme subunit alpha, mitochondrial OS=Homo sapiens OX=9606 GN=HADHA PE=1 SV=2	1	25	25	25	43	82.999	222640000	261160000	175160000	111410000	139160000	121410000
O43809	NUDT21	sp|O43809|CPSF5_HUMAN Cleavage and polyadenylation specificity factor subunit 5 OS=Homo sapiens OX=9606 GN=NUDT21 PE=1 SV=1	1	13	13	13	54.2	26.227	222430000	203260000	267120000	290150000	280230000	266800000
O14531	DPYSL4	sp|O14531|DPYL4_HUMAN Dihydropyrimidinase-related protein 4 OS=Homo sapiens OX=9606 GN=DPYSL4 PE=1 SV=2	1	27	27	27	64	61.877	222160000	188940000	275210000	310450000	239350000	244100000
P28074	PSMB5	sp|P28074|PSB5_HUMAN Proteasome subunit beta type-5 OS=Homo sapiens OX=9606 GN=PSMB5 PE=1 SV=3	1	12	12	12	49.4	28.48	222050000	251520000	280900000	244780000	176800000	238900000
P30049	ATP5D	sp|P30049|ATPD_HUMAN ATP synthase subunit delta, mitochondrial OS=Homo sapiens OX=9606 GN=ATP5F1D PE=1 SV=2	1	2	2	2	13.7	17.49	221950000	147160000	195930000	0	167420000	103950000
O75083	WDR1	sp|O75083|WDR1_HUMAN WD repeat-containing protein 1 OS=Homo sapiens OX=9606 GN=WDR1 PE=1 SV=4	1	24	24	24	56.9	66.193	220200000	207050000	178370000	184360000	165140000	223080000
P25786	PSMA1	sp|P25786|PSA1_HUMAN Proteasome subunit alpha type-1 OS=Homo sapiens OX=9606 GN=PSMA1 PE=1 SV=1	1	14	14	14	47.9	29.555	219100000	192630000	181940000	190740000	166930000	168290000
Q15363	TMED2	sp|Q15363|TMED2_HUMAN Transmembrane emp24 domain-containing protein 2 OS=Homo sapiens OX=9606 GN=TMED2 PE=1 SV=1	1	5	5	5	21.9	22.761	218660000	161700000	145760000	166820000	162730000	108280000
P13073	COX4I1	sp|P13073|COX41_HUMAN Cytochrome c oxidase subunit 4 isoform 1, mitochondrial OS=Homo sapiens OX=9606 GN=COX4I1 PE=1 SV=1	1	7	7	7	41.4	19.576	218030000	284560000	247850000	200310000	205710000	210970000
P18077	RPL35A	sp|P18077|RL35A_HUMAN 60S ribosomal protein L35a OS=Homo sapiens OX=9606 GN=RPL35A PE=1 SV=2	1	5	5	5	33.6	12.538	217880000	211470000	197670000	234730000	114650000	167260000
P28070	PSMB4	sp|P28070|PSB4_HUMAN Proteasome subunit beta type-4 OS=Homo sapiens OX=9606 GN=PSMB4 PE=1 SV=4	1	8	8	8	48.5	29.204	217030000	188920000	158600000	230170000	116340000	72765000
P98172	EFNB1	sp|P98172|EFNB1_HUMAN Ephrin-B1 OS=Homo sapiens OX=9606 GN=EFNB1 PE=1 SV=1	1	11	11	10	52.9	38.006	216670000	159800000	149610000	149580000	116420000	99540000
P55769	NHP2L1	sp|P55769|NH2L1_HUMAN NHP2-like protein 1 OS=Homo sapiens OX=9606 GN=SNU13 PE=1 SV=3	1	7	7	7	52.3	14.173	216450000	156310000	220530000	206340000	201710000	192860000
Q99471	PFDN5	sp|Q99471|PFD5_HUMAN Prefoldin subunit 5 OS=Homo sapiens OX=9606 GN=PFDN5 PE=1 SV=2	1	8	8	8	65.6	17.328	216040000	190800000	103030000	136670000	122840000	143160000
P19022	CDH2	sp|P19022|CADH2_HUMAN Cadherin-2 OS=Homo sapiens OX=9606 GN=CDH2 PE=1 SV=4	1	18	18	16	31.3	99.808	215920000	164220000	191390000	179290000	175590000	140170000
P61106	RAB14	sp|P61106|RAB14_HUMAN Ras-related protein Rab-14 OS=Homo sapiens OX=9606 GN=RAB14 PE=1 SV=4	1	16	16	16	78.1	23.897	215100000	251440000	213920000	239110000	249740000	227830000
P20618	PSMB1	sp|P20618|PSB1_HUMAN Proteasome subunit beta type-1 OS=Homo sapiens OX=9606 GN=PSMB1 PE=1 SV=2	1	9	9	9	43.2	26.489	215060000	246430000	192470000	304490000	147440000	151570000
P63208	SKP1	sp|P63208|SKP1_HUMAN S-phase kinase-associated protein 1 OS=Homo sapiens OX=9606 GN=SKP1 PE=1 SV=2	1	9	9	9	59.5	18.658	213840000	193270000	164370000	196600000	148850000	151890000
P27694	RPA1	sp|P27694|RFA1_HUMAN Replication protein A 70 kDa DNA-binding subunit OS=Homo sapiens OX=9606 GN=RPA1 PE=1 SV=2	1	24	24	24	47.7	68.137	213820000	214240000	176190000	202720000	119970000	118280000
Q9UQE7	SMC3	sp|Q9UQE7|SMC3_HUMAN Structural maintenance of chromosomes protein 3 OS=Homo sapiens OX=9606 GN=SMC3 PE=1 SV=2	1	52	52	52	46	141.54	213560000	188420000	179390000	179580000	140570000	132890000
P17096	HMGA1	sp|P17096|HMGA1_HUMAN High mobility group protein HMG-I/HMG-Y OS=Homo sapiens OX=9606 GN=HMGA1 PE=1 SV=3	1	4	4	4	41.1	11.676	213270000	105820000	116400000	141250000	160910000	90172000
Q07021	C1QBP	sp|Q07021|C1QBP_HUMAN Complement component 1 Q subcomponent-binding protein, mitochondrial OS=Homo sapiens OX=9606 GN=C1QBP PE=1 SV=1	1	5	5	5	26.2	31.362	212940000	159500000	208390000	126630000	187030000	170460000
P00387	CYB5R3	sp|P00387|NB5R3_HUMAN NADH-cytochrome b5 reductase 3 OS=Homo sapiens OX=9606 GN=CYB5R3 PE=1 SV=3	1	14	14	14	64.5	34.234	212840000	249510000	189290000	206030000	404910000	423060000
P42126	ECI1	sp|P42126|ECI1_HUMAN Enoyl-CoA delta isomerase 1, mitochondrial OS=Homo sapiens OX=9606 GN=ECI1 PE=1 SV=1	1	4	4	4	14.9	32.816	212740000	230120000	185900000	196070000	96518000	97153000
Q9HB71	CACYBP	sp|Q9HB71|CYBP_HUMAN Calcyclin-binding protein OS=Homo sapiens OX=9606 GN=CACYBP PE=1 SV=2	1	12	12	12	65.8	26.21	212740000	264820000	196640000	148990000	125910000	136050000
P59998	ARPC4	sp|P59998|ARPC4_HUMAN Actin-related protein 2/3 complex subunit 4 OS=Homo sapiens OX=9606 GN=ARPC4 PE=1 SV=3	1	6	6	6	35.1	19.667	212690000	85465000	223720000	266450000	222970000	284690000
P04843	RPN1	sp|P04843|RPN1_HUMAN Dolichyl-diphosphooligosaccharide--protein glycosyltransferase subunit 1 OS=Homo sapiens OX=9606 GN=RPN1 PE=1 SV=1	1	27	27	27	54.2	68.569	211370000	219000000	196630000	142540000	272690000	250700000
P49591	SARS	sp|P49591|SYSC_HUMAN Serine--tRNA ligase, cytoplasmic OS=Homo sapiens OX=9606 GN=SARS1 PE=1 SV=3	1	20	20	20	44.2	58.777	210950000	190810000	241140000	224450000	239860000	278310000
Q99536	VAT1	sp|Q99536|VAT1_HUMAN Synaptic vesicle membrane protein VAT-1 homolog OS=Homo sapiens OX=9606 GN=VAT1 PE=1 SV=2	1	14	14	14	51.7	41.92	210720000	187630000	223600000	210490000	261810000	364060000
P08621	SNRNP70	sp|P08621|RU17_HUMAN U1 small nuclear ribonucleoprotein 70 kDa OS=Homo sapiens OX=9606 GN=SNRNP70 PE=1 SV=2	1	13	13	13	29.3	51.556	210340000	200220000	187850000	192270000	165090000	159240000
Q15056	EIF4H	sp|Q15056|IF4H_HUMAN Eukaryotic translation initiation factor 4H OS=Homo sapiens OX=9606 GN=EIF4H PE=1 SV=5	1	11	11	11	51.6	27.385	210260000	226420000	246340000	255440000	208280000	197540000
P50914	RPL14	sp|P50914|RL14_HUMAN 60S ribosomal protein L14 OS=Homo sapiens OX=9606 GN=RPL14 PE=1 SV=4	1	4	4	4	20.9	23.432	210130000	141970000	301610000	268470000	387160000	369710000
P35222	CTNNB1	sp|P35222|CTNB1_HUMAN Catenin beta-1 OS=Homo sapiens OX=9606 GN=CTNNB1 PE=1 SV=1	1	33	33	28	57.4	85.496	209940000	258340000	256440000	253650000	271270000	261480000
P21741	MDK	sp|P21741|MK_HUMAN Midkine OS=Homo sapiens OX=9606 GN=MDK PE=1 SV=1	1	7	7	7	42.7	15.585	209630000	226730000	185240000	152480000	114030000	118030000
P63279	UBE2I	sp|P63279|UBC9_HUMAN SUMO-conjugating enzyme UBC9 OS=Homo sapiens OX=9606 GN=UBE2I PE=1 SV=1	1	9	9	9	60.8	18.007	209240000	220280000	295370000	264580000	288080000	248790000
Q13242	SRSF9	sp|Q13242|SRSF9_HUMAN Serine/arginine-rich splicing factor 9 OS=Homo sapiens OX=9606 GN=SRSF9 PE=1 SV=1	1	12	11	11	49.3	25.542	208090000	213760000	184310000	270580000	188580000	160160000
P43003;P48664	SLC1A3	sp|P43003|EAA1_HUMAN Excitatory amino acid transporter 1 OS=Homo sapiens OX=9606 GN=SLC1A3 PE=1 SV=1	2	7	7	7	19	59.572	207980000	106440000	228470000	143760000	281700000	265800000
Q5TZA2;Q8IVE0;Q86T23	CROCC	sp|Q5TZA2|CROCC_HUMAN Rootletin OS=Homo sapiens OX=9606 GN=CROCC PE=1 SV=2	3	14	14	14	7.9	228.42	207280000	282530000	274230000	174230000	153960000	207190000
P04080	CSTB	sp|P04080|CYTB_HUMAN Cystatin-B OS=Homo sapiens OX=9606 GN=CSTB PE=1 SV=2	1	6	6	6	79.6	11.139	206590000	387930000	195690000	260140000	242850000	320060000
P61326	MAGOH	sp|P61326|MGN_HUMAN Protein mago nashi homolog OS=Homo sapiens OX=9606 GN=MAGOH PE=1 SV=1	1	7	7	1	46.6	17.163	206570000	198300000	174860000	204930000	119470000	120710000
Q8TAT2	FGFBP3	sp|Q8TAT2|FGFP3_HUMAN Fibroblast growth factor-binding protein 3 OS=Homo sapiens OX=9606 GN=FGFBP3 PE=1 SV=1	1	4	4	4	26.4	27.59	206570000	245630000	1421300000	35930000	291290000	111740000
Q9Y277	VDAC3	sp|Q9Y277|VDAC3_HUMAN Voltage-dependent anion-selective channel protein 3 OS=Homo sapiens OX=9606 GN=VDAC3 PE=1 SV=1	1	9	9	9	46.6	30.658	205990000	269110000	210910000	221500000	223890000	267500000
Q9Y265	RUVBL1	sp|Q9Y265|RUVB1_HUMAN RuvB-like 1 OS=Homo sapiens OX=9606 GN=RUVBL1 PE=1 SV=1	1	22	22	22	64.5	50.227	205860000	203630000	274470000	227890000	259970000	209520000
P35611	ADD1	sp|P35611|ADDA_HUMAN Alpha-adducin OS=Homo sapiens OX=9606 GN=ADD1 PE=1 SV=2	1	23	23	22	43.3	80.954	205440000	225410000	184490000	193290000	185670000	198270000
O75781;Q8IXS6	PALM	sp|O75781|PALM_HUMAN Paralemmin-1 OS=Homo sapiens OX=9606 GN=PALM PE=1 SV=2	2	13	13	13	43.2	42.075	205060000	252040000	173940000	157750000	151210000	120170000
Q9BZZ5	API5	sp|Q9BZZ5|API5_HUMAN Apoptosis inhibitor 5 OS=Homo sapiens OX=9606 GN=API5 PE=1 SV=3	1	17	17	17	38.9	59.004	204310000	210680000	200970000	280670000	191090000	170980000
Q96FJ2	DYNLL2	sp|Q96FJ2|DYL2_HUMAN Dynein light chain 2, cytoplasmic OS=Homo sapiens OX=9606 GN=DYNLL2 PE=1 SV=1	1	5	5	3	62.9	10.35	203540000	175410000	339140000	254220000	282840000	202220000
O75947	ATP5H	sp|O75947|ATP5H_HUMAN ATP synthase subunit d, mitochondrial OS=Homo sapiens OX=9606 GN=ATP5PD PE=1 SV=3	1	9	9	9	58.4	18.491	203330000	190870000	164830000	191810000	133110000	135690000
Q13409	DYNC1I2	sp|Q13409|DC1I2_HUMAN Cytoplasmic dynein 1 intermediate chain 2 OS=Homo sapiens OX=9606 GN=DYNC1I2 PE=1 SV=3	1	18	18	18	42.2	71.456	202890000	241200000	178920000	198370000	165190000	156320000
Q9P287	BCCIP	sp|Q9P287|BCCIP_HUMAN BRCA2 and CDKN1A-interacting protein OS=Homo sapiens OX=9606 GN=BCCIP PE=1 SV=1	1	6	6	6	25.8	35.979	202880000	138610000	135290000	139100000	170370000	149180000
P48047	ATP5O	sp|P48047|ATPO_HUMAN ATP synthase subunit O, mitochondrial OS=Homo sapiens OX=9606 GN=ATP5PO PE=1 SV=1	1	10	10	10	62	23.277	202840000	237870000	201660000	199720000	183610000	202260000
P23588	EIF4B	sp|P23588|IF4B_HUMAN Eukaryotic translation initiation factor 4B OS=Homo sapiens OX=9606 GN=EIF4B PE=1 SV=2	1	16	16	16	29.6	69.15	202370000	201660000	243410000	189340000	162700000	152080000
P00367;P49448	GLUD1;GLUD2	sp|P00367|DHE3_HUMAN Glutamate dehydrogenase 1, mitochondrial OS=Homo sapiens OX=9606 GN=GLUD1 PE=1 SV=2;sp|P49448|DHE4_HUMAN Glutamate dehydrogenase 2, mitochondrial OS=Homo sapiens OX=9606 GN=GLUD2 PE=1 SV=2	2	22	22	22	45.2	61.397	202160000	158900000	174820000	172590000	110090000	126710000
P07339	CTSD	sp|P07339|CATD_HUMAN Cathepsin D OS=Homo sapiens OX=9606 GN=CTSD PE=1 SV=1	1	13	13	13	39.3	44.552	202150000	300100000	190120000	165340000	162570000	222040000
P35606	COPB2	sp|P35606|COPB2_HUMAN Coatomer subunit beta OS=Homo sapiens OX=9606 GN=COPB2 PE=1 SV=2	1	25	25	25	36.4	102.49	202100000	215340000	170340000	169910000	144470000	172940000
O95336	PGLS	sp|O95336|6PGL_HUMAN 6-phosphogluconolactonase OS=Homo sapiens OX=9606 GN=PGLS PE=1 SV=2	1	11	11	11	59.3	27.547	201500000	166510000	196990000	282930000	209810000	192490000
Q14203	DCTN1	sp|Q14203|DCTN1_HUMAN Dynactin subunit 1 OS=Homo sapiens OX=9606 GN=DCTN1 PE=1 SV=3	1	55	55	55	56.7	141.69	201080000	221410000	191220000	181010000	150770000	168820000
P14324	FDPS	sp|P14324|FPPS_HUMAN Farnesyl pyrophosphate synthase OS=Homo sapiens OX=9606 GN=FDPS PE=1 SV=4	1	7	7	7	17.4	48.275	200620000	243130000	350060000	343280000	266380000	248570000
Q02539	HIST1H1A	sp|Q02539|H11_HUMAN Histone H1.1 OS=Homo sapiens OX=9606 GN=H1-1 PE=1 SV=3	1	8	4	4	38.1	21.842	199660000	151750000	316880000	210900000	287700000	353660000
Q9UHD8	2022-09-09	sp|Q9UHD8|SEPT9_HUMAN Septin-9 OS=Homo sapiens OX=9606 GN=SEPTIN9 PE=1 SV=2	1	22	22	22	48.1	65.401	198890000	300490000	179760000	203710000	216780000	185160000
Q15293	RCN1	sp|Q15293|RCN1_HUMAN Reticulocalbin-1 OS=Homo sapiens OX=9606 GN=RCN1 PE=1 SV=1	1	16	16	16	62.2	38.89	198220000	187140000	269200000	232900000	183930000	165130000
P11216;P11217;P06737	PYGB	sp|P11216|PYGB_HUMAN Glycogen phosphorylase, brain form OS=Homo sapiens OX=9606 GN=PYGB PE=1 SV=5	3	44	44	44	56.6	96.695	197460000	209090000	208540000	210280000	301610000	264310000
P07305	H1F0	sp|P07305|H10_HUMAN Histone H1.0 OS=Homo sapiens OX=9606 GN=H1-0 PE=1 SV=3	1	7	7	7	27.8	20.863	197400000	394390000	510340000	660020000	1100900000	1142300000
P15927	RPA2	sp|P15927|RFA2_HUMAN Replication protein A 32 kDa subunit OS=Homo sapiens OX=9606 GN=RPA2 PE=1 SV=1	1	8	8	8	54.1	29.247	197390000	246920000	257420000	248280000	129400000	114790000
Q92930	RAB8B	sp|Q92930|RAB8B_HUMAN Ras-related protein Rab-8B OS=Homo sapiens OX=9606 GN=RAB8B PE=1 SV=2	1	9	5	5	39.1	23.584	197360000	154550000	134160000	151960000	115380000	87630000
Q92598	HSPH1	sp|Q92598|HS105_HUMAN Heat shock protein 105 kDa OS=Homo sapiens OX=9606 GN=HSPH1 PE=1 SV=1	1	34	33	31	52.2	96.864	196880000	182740000	158810000	159960000	122650000	123850000
O60869	EDF1	sp|O60869|EDF1_HUMAN Endothelial differentiation-related factor 1 OS=Homo sapiens OX=9606 GN=EDF1 PE=1 SV=1	1	7	7	7	48.6	16.368	196770000	160850000	199940000	212660000	154380000	107150000
P61158;Q9P1U1;Q9C0K3	ACTR3	sp|P61158|ARP3_HUMAN Actin-related protein 3 OS=Homo sapiens OX=9606 GN=ACTR3 PE=1 SV=3	3	18	18	18	54.3	47.371	196620000	258790000	215310000	210180000	195990000	183660000
O75131;Q8IYJ1;Q86YQ8;Q9UBL6	CPNE3	sp|O75131|CPNE3_HUMAN Copine-3 OS=Homo sapiens OX=9606 GN=CPNE3 PE=1 SV=1	4	21	21	20	47.9	60.13	195760000	178760000	193060000	178290000	170030000	158560000
P13667	PDIA4	sp|P13667|PDIA4_HUMAN Protein disulfide-isomerase A4 OS=Homo sapiens OX=9606 GN=PDIA4 PE=1 SV=2	1	31	31	31	50.5	72.932	195450000	255050000	201380000	194300000	155730000	166190000
P61970	NUTF2	sp|P61970|NTF2_HUMAN Nuclear transport factor 2 OS=Homo sapiens OX=9606 GN=NUTF2 PE=1 SV=1	1	5	5	5	56.7	14.478	194580000	84591000	254020000	148570000	307440000	261920000
P42356;A4QPH2	PI4KA	sp|P42356|PI4KA_HUMAN Phosphatidylinositol 4-kinase alpha OS=Homo sapiens OX=9606 GN=PI4KA PE=1 SV=4	2	5	5	5	3.4	236.83	194570000	0	0	0	0	297010000
Q9P2K5	MYEF2	sp|Q9P2K5|MYEF2_HUMAN Myelin expression factor 2 OS=Homo sapiens OX=9606 GN=MYEF2 PE=1 SV=3	1	21	21	21	40.7	64.121	194520000	142770000	200100000	177490000	255100000	239210000
P25789	PSMA4	sp|P25789|PSA4_HUMAN Proteasome subunit alpha type-4 OS=Homo sapiens OX=9606 GN=PSMA4 PE=1 SV=1	1	10	10	10	46	29.483	194510000	206770000	154000000	179350000	181090000	177600000
Q9Y230	RUVBL2	sp|Q9Y230|RUVB2_HUMAN RuvB-like 2 OS=Homo sapiens OX=9606 GN=RUVBL2 PE=1 SV=3	1	22	22	22	48.2	51.156	194370000	203880000	210350000	214270000	216480000	214470000
P14868	DARS	sp|P14868|SYDC_HUMAN Aspartate--tRNA ligase, cytoplasmic OS=Homo sapiens OX=9606 GN=DARS1 PE=1 SV=2	1	30	30	30	67.5	57.136	193440000	251590000	202050000	202240000	246560000	225790000
P42704	LRPPRC	sp|P42704|LPPRC_HUMAN Leucine-rich PPR motif-containing protein, mitochondrial OS=Homo sapiens OX=9606 GN=LRPPRC PE=1 SV=3	1	46	46	45	40.7	157.9	192980000	173220000	139340000	106490000	121410000	103550000
P28161	GSTM2	sp|P28161|GSTM2_HUMAN Glutathione S-transferase Mu 2 OS=Homo sapiens OX=9606 GN=GSTM2 PE=1 SV=2	1	17	17	10	74.3	25.744	192920000	227560000	198270000	162530000	237180000	280860000
Q9HC38	GLOD4	sp|Q9HC38|GLOD4_HUMAN Glyoxalase domain-containing protein 4 OS=Homo sapiens OX=9606 GN=GLOD4 PE=1 SV=1	1	13	13	13	45	34.793	191770000	275070000	221530000	280200000	236190000	239850000
P62995	TRA2B	sp|P62995|TRA2B_HUMAN Transformer-2 protein homolog beta OS=Homo sapiens OX=9606 GN=TRA2B PE=1 SV=1	1	8	8	7	34.7	33.665	191460000	197760000	150920000	194530000	156710000	157850000
Q9BQ61	C19orf43	sp|Q9BQ61|TRIR_HUMAN Telomerase RNA component interacting RNase OS=Homo sapiens OX=9606 GN=TRIR PE=1 SV=1	1	7	7	7	43.8	18.419	191020000	178470000	138930000	140310000	69828000	0
P46776	RPL27A	sp|P46776|RL27A_HUMAN 60S ribosomal protein L27a OS=Homo sapiens OX=9606 GN=RPL27A PE=1 SV=2	1	6	6	6	35.1	16.561	190980000	126390000	401950000	240160000	423300000	555590000
Q9NRX4	PHPT1	sp|Q9NRX4|PHP14_HUMAN 14 kDa phosphohistidine phosphatase OS=Homo sapiens OX=9606 GN=PHPT1 PE=1 SV=1	1	5	5	5	61.6	13.832	188100000	293690000	94965000	108090000	111200000	143410000
O14737	PDCD5	sp|O14737|PDCD5_HUMAN Programmed cell death protein 5 OS=Homo sapiens OX=9606 GN=PDCD5 PE=1 SV=3	1	10	10	10	67.2	14.285	187960000	216420000	225200000	246510000	197170000	223010000
P28482	MAPK1	sp|P28482|MK01_HUMAN Mitogen-activated protein kinase 1 OS=Homo sapiens OX=9606 GN=MAPK1 PE=1 SV=3	1	21	21	16	62.5	41.389	187320000	131330000	173520000	159340000	192190000	209780000
P56545	CTBP2	sp|P56545|CTBP2_HUMAN C-terminal-binding protein 2 OS=Homo sapiens OX=9606 GN=CTBP2 PE=1 SV=1	1	13	13	10	37.8	48.944	186790000	231780000	203500000	228160000	201570000	194030000
O43852	CALU	sp|O43852|CALU_HUMAN Calumenin OS=Homo sapiens OX=9606 GN=CALU PE=1 SV=2	1	16	16	16	61.6	37.106	186590000	137460000	146490000	123280000	137310000	133760000
P49773	HINT1	sp|P49773|HINT1_HUMAN Adenosine 5-monophosphoramidase HINT1 OS=Homo sapiens OX=9606 GN=HINT1 PE=1 SV=2	1	9	9	9	79.4	13.802	185690000	206200000	564540000	357270000	578880000	666000000
P13611	VCAN	sp|P13611|CSPG2_HUMAN Versican core protein OS=Homo sapiens OX=9606 GN=VCAN PE=1 SV=3	1	23	23	23	7.7	372.82	185450000	196510000	163310000	290760000	77526000	124310000
Q9Y5B9	SUPT16H	sp|Q9Y5B9|SP16H_HUMAN FACT complex subunit SPT16 OS=Homo sapiens OX=9606 GN=SUPT16H PE=1 SV=1	1	38	38	38	42.4	119.91	185060000	199910000	211350000	225410000	142460000	136440000
P55786;A6NEC2	NPEPPS	sp|P55786|PSA_HUMAN Puromycin-sensitive aminopeptidase OS=Homo sapiens OX=9606 GN=NPEPPS PE=1 SV=2	2	41	41	41	53.6	103.28	184980000	164930000	183270000	174350000	246280000	246520000
P46781	RPS9	sp|P46781|RS9_HUMAN 40S ribosomal protein S9 OS=Homo sapiens OX=9606 GN=RPS9 PE=1 SV=3	1	16	16	16	58.8	22.591	184810000	157120000	297700000	228000000	308510000	325280000
Q9UMX0	UBQLN1	sp|Q9UMX0|UBQL1_HUMAN Ubiquilin-1 OS=Homo sapiens OX=9606 GN=UBQLN1 PE=1 SV=2	1	14	14	8	44.1	62.518	184100000	323360000	190740000	117640000	138930000	171550000
P49720	PSMB3	sp|P49720|PSB3_HUMAN Proteasome subunit beta type-3 OS=Homo sapiens OX=9606 GN=PSMB3 PE=1 SV=2	1	7	7	7	42	22.949	184050000	272890000	255380000	250360000	284430000	359200000
P17858	PFKL	sp|P17858|PFKAL_HUMAN ATP-dependent 6-phosphofructokinase, liver type OS=Homo sapiens OX=9606 GN=PFKL PE=1 SV=6	1	26	26	22	44.1	85.018	183720000	187240000	199410000	251280000	268590000	277160000
Q00688	FKBP3	sp|Q00688|FKBP3_HUMAN Peptidyl-prolyl cis-trans isomerase FKBP3 OS=Homo sapiens OX=9606 GN=FKBP3 PE=1 SV=1	1	11	11	11	54.9	25.177	183150000	174880000	242030000	275310000	189640000	209610000
Q9BUQ8	DDX23	sp|Q9BUQ8|DDX23_HUMAN Probable ATP-dependent RNA helicase DDX23 OS=Homo sapiens OX=9606 GN=DDX23 PE=1 SV=3	1	13	13	13	16.7	95.581	183090000	182180000	148520000	225010000	266950000	416180000
Q13347	EIF3I	sp|Q13347|EIF3I_HUMAN Eukaryotic translation initiation factor 3 subunit I OS=Homo sapiens OX=9606 GN=EIF3I PE=1 SV=1	1	14	14	14	60.6	36.501	182760000	183070000	179480000	153730000	95961000	123590000
P41225	SOX3	sp|P41225|SOX3_HUMAN Transcription factor SOX-3 OS=Homo sapiens OX=9606 GN=SOX3 PE=1 SV=2	1	6	6	5	24.2	45.21	182690000	177610000	337530000	207920000	150810000	119550000
O43684	BUB3	sp|O43684|BUB3_HUMAN Mitotic checkpoint protein BUB3 OS=Homo sapiens OX=9606 GN=BUB3 PE=1 SV=1	1	12	12	12	49.1	37.154	182540000	325830000	207390000	180460000	172980000	189830000
P51532	SMARCA4	sp|P51532|SMCA4_HUMAN Transcription activator BRG1 OS=Homo sapiens OX=9606 GN=SMARCA4 PE=1 SV=2	1	34	34	21	23.4	184.64	182330000	195020000	192280000	196740000	183280000	165930000
Q9H0U4;Q92928	RAB1B	sp|Q9H0U4|RAB1B_HUMAN Ras-related protein Rab-1B OS=Homo sapiens OX=9606 GN=RAB1B PE=1 SV=1	2	11	4	4	69.7	22.171	181870000	123650000	134580000	192520000	109750000	171740000
O94760	DDAH1	sp|O94760|DDAH1_HUMAN N(G),N(G)-dimethylarginine dimethylaminohydrolase 1 OS=Homo sapiens OX=9606 GN=DDAH1 PE=1 SV=3	1	15	14	14	62.8	31.121	181700000	192490000	293250000	344250000	200730000	199000000
P31930	UQCRC1	sp|P31930|QCR1_HUMAN Cytochrome b-c1 complex subunit 1, mitochondrial OS=Homo sapiens OX=9606 GN=UQCRC1 PE=1 SV=3	1	15	15	14	46.7	52.645	180970000	204500000	174250000	209020000	156760000	157110000
Q02880	TOP2B	sp|Q02880|TOP2B_HUMAN DNA topoisomerase 2-beta OS=Homo sapiens OX=9606 GN=TOP2B PE=1 SV=3	1	69	69	55	45.3	183.26	180540000	169390000	225140000	205790000	226110000	208470000
Q9NRN7	AASDHPPT	sp|Q9NRN7|ADPPT_HUMAN L-aminoadipate-semialdehyde dehydrogenase-phosphopantetheinyl transferase OS=Homo sapiens OX=9606 GN=AASDHPPT PE=1 SV=2	1	7	7	7	28.8	35.776	180310000	65712000	133850000	101680000	197360000	138270000
P47755	CAPZA2	sp|P47755|CAZA2_HUMAN F-actin-capping protein subunit alpha-2 OS=Homo sapiens OX=9606 GN=CAPZA2 PE=1 SV=3	1	13	10	10	65	32.949	180170000	249980000	214810000	181430000	215110000	218630000
Q9H492	MAP1LC3A	sp|Q9H492|MLP3A_HUMAN Microtubule-associated proteins 1A/1B light chain 3A OS=Homo sapiens OX=9606 GN=MAP1LC3A PE=1 SV=2	1	3	1	1	23.1	14.272	179480000	67490000	193350000	257840000	131520000	0
P20674	COX5A	sp|P20674|COX5A_HUMAN Cytochrome c oxidase subunit 5A, mitochondrial OS=Homo sapiens OX=9606 GN=COX5A PE=1 SV=2	1	6	6	6	52	16.762	179370000	132240000	180130000	205630000	245550000	193910000
P00568;Q9Y6K8	AK1	sp|P00568|KAD1_HUMAN Adenylate kinase isoenzyme 1 OS=Homo sapiens OX=9606 GN=AK1 PE=1 SV=3	2	13	13	13	70.1	21.635	178830000	166940000	205380000	188480000	218910000	213350000
Q02878	RPL6	sp|Q02878|RL6_HUMAN 60S ribosomal protein L6 OS=Homo sapiens OX=9606 GN=RPL6 PE=1 SV=3	1	14	14	14	44.8	32.728	178680000	181300000	359930000	335050000	355320000	290040000
P24752	ACAT1	sp|P24752|THIL_HUMAN Acetyl-CoA acetyltransferase, mitochondrial OS=Homo sapiens OX=9606 GN=ACAT1 PE=1 SV=1	1	17	17	17	53.6	45.199	178620000	178410000	114320000	153270000	147260000	127590000
O00571;Q9NQI0	DDX3X	sp|O00571|DDX3X_HUMAN ATP-dependent RNA helicase DDX3X OS=Homo sapiens OX=9606 GN=DDX3X PE=1 SV=3	2	30	29	8	57.7	73.243	178600000	170600000	178350000	195460000	169470000	189060000
Q13618	CUL3	sp|Q13618|CUL3_HUMAN Cullin-3 OS=Homo sapiens OX=9606 GN=CUL3 PE=1 SV=2	1	25	25	25	38.7	88.929	178440000	128360000	175320000	163410000	191800000	175310000
O00264	PGRMC1	sp|O00264|PGRC1_HUMAN Membrane-associated progesterone receptor component 1 OS=Homo sapiens OX=9606 GN=PGRMC1 PE=1 SV=3	1	11	11	10	62.1	21.671	178420000	234660000	241270000	183530000	142770000	197920000
P29762	CRABP1	sp|P29762|RABP1_HUMAN Cellular retinoic acid-binding protein 1 OS=Homo sapiens OX=9606 GN=CRABP1 PE=1 SV=2	1	9	9	8	68.6	15.565	178370000	345390000	33437000	78900000	33427000	150080000
P26378	ELAVL4	sp|P26378|ELAV4_HUMAN ELAV-like protein 4 OS=Homo sapiens OX=9606 GN=ELAVL4 PE=1 SV=3	1	14	7	3	39.2	42.398	177900000	120250000	105410000	138550000	195240000	185200000
Q9Y6M1	IGF2BP2	sp|Q9Y6M1|IF2B2_HUMAN Insulin-like growth factor 2 mRNA-binding protein 2 OS=Homo sapiens OX=9606 GN=IGF2BP2 PE=1 SV=2	1	20	19	19	39.2	66.121	177800000	117970000	147400000	133920000	103440000	109610000
Q15370	TCEB2	sp|Q15370|ELOB_HUMAN Elongin-B OS=Homo sapiens OX=9606 GN=ELOB PE=1 SV=1	1	8	8	8	58.5	13.133	177590000	229770000	183740000	186870000	198560000	211590000
O75643	SNRNP200	sp|O75643|U520_HUMAN U5 small nuclear ribonucleoprotein 200 kDa helicase OS=Homo sapiens OX=9606 GN=SNRNP200 PE=1 SV=2	1	75	75	75	44.1	244.5	177420000	177440000	179670000	206930000	175380000	178320000
P11233	RALA	sp|P11233|RALA_HUMAN Ras-related protein Ral-A OS=Homo sapiens OX=9606 GN=RALA PE=1 SV=1	1	7	7	4	40.8	23.567	177370000	187100000	227740000	157980000	179500000	212890000
P18859	ATP5J	sp|P18859|ATP5J_HUMAN ATP synthase-coupling factor 6, mitochondrial OS=Homo sapiens OX=9606 GN=ATP5PF PE=1 SV=1	1	5	5	5	50.9	12.587	176190000	175730000	160020000	127350000	120770000	104910000
Q9Y383	LUC7L2	sp|Q9Y383|LC7L2_HUMAN Putative RNA-binding protein Luc7-like 2 OS=Homo sapiens OX=9606 GN=LUC7L2 PE=1 SV=2	1	18	18	11	43.1	46.513	176130000	181180000	214410000	232700000	135470000	138590000
P83916	CBX1	sp|P83916|CBX1_HUMAN Chromobox protein homolog 1 OS=Homo sapiens OX=9606 GN=CBX1 PE=1 SV=1	1	6	5	5	46.5	21.418	175920000	0	119440000	250170000	277220000	201940000
Q9UNM6	PSMD13	sp|Q9UNM6|PSD13_HUMAN 26S proteasome non-ATPase regulatory subunit 13 OS=Homo sapiens OX=9606 GN=PSMD13 PE=1 SV=2	1	16	16	16	49.2	42.945	175800000	149590000	184780000	177770000	187680000	213710000
Q969E4;Q6IPX3	TCEAL3;TCEAL6	sp|Q969E4|TCAL3_HUMAN Transcription elongation factor A protein-like 3 OS=Homo sapiens OX=9606 GN=TCEAL3 PE=1 SV=1;sp|Q6IPX3|TCAL6_HUMAN Transcription elongation factor A protein-like 6 OS=Homo sapiens OX=9606 GN=TCEAL6 PE=2 SV=1	2	5	5	1	20.5	22.502	175510000	92644000	103830000	197640000	111000000	80820000
Q15459	SF3A1	sp|Q15459|SF3A1_HUMAN Splicing factor 3A subunit 1 OS=Homo sapiens OX=9606 GN=SF3A1 PE=1 SV=1	1	24	24	24	38	88.885	175450000	182770000	186210000	186530000	119070000	85813000
P17980	PSMC3	sp|P17980|PRS6A_HUMAN 26S proteasome regulatory subunit 6A OS=Homo sapiens OX=9606 GN=PSMC3 PE=1 SV=3	1	21	21	21	54.7	49.203	175370000	148660000	169290000	187630000	228200000	229830000
Q15637	SF1	sp|Q15637|SF01_HUMAN Splicing factor 1 OS=Homo sapiens OX=9606 GN=SF1 PE=1 SV=4	1	12	12	12	25	68.329	175080000	225300000	125730000	157280000	175340000	171960000
Q9Y2J2	EPB41L3	sp|Q9Y2J2|E41L3_HUMAN Band 4.1-like protein 3 OS=Homo sapiens OX=9606 GN=EPB41L3 PE=1 SV=2	1	38	38	31	45.3	120.68	175020000	176370000	251530000	250250000	373680000	356710000
P63027;P23763	VAMP2	sp|P63027|VAMP2_HUMAN Vesicle-associated membrane protein 2 OS=Homo sapiens OX=9606 GN=VAMP2 PE=1 SV=3	2	6	6	3	60.3	12.663	174710000	226210000	201740000	212740000	272280000	232640000
Q9BUJ2	HNRNPUL1	sp|Q9BUJ2|HNRL1_HUMAN Heterogeneous nuclear ribonucleoprotein U-like protein 1 OS=Homo sapiens OX=9606 GN=HNRNPUL1 PE=1 SV=2	1	24	24	24	35.5	95.737	174630000	188140000	154190000	134570000	132460000	127850000
P30084	ECHS1	sp|P30084|ECHM_HUMAN Enoyl-CoA hydratase, mitochondrial OS=Homo sapiens OX=9606 GN=ECHS1 PE=1 SV=4	1	12	12	12	56.9	31.387	174440000	123100000	130800000	161740000	153970000	153800000
P58546	MTPN	sp|P58546|MTPN_HUMAN Myotrophin OS=Homo sapiens OX=9606 GN=MTPN PE=1 SV=2	1	8	8	8	75.4	12.895	173970000	290060000	227070000	343830000	234130000	398430000
Q9Y4Y9	LSM5	sp|Q9Y4Y9|LSM5_HUMAN U6 snRNA-associated Sm-like protein LSm5 OS=Homo sapiens OX=9606 GN=LSM5 PE=1 SV=3	1	2	2	2	46.2	9.9374	173780000	345320000	133280000	121780000	65411000	123140000
Q13200	PSMD2	sp|Q13200|PSMD2_HUMAN 26S proteasome non-ATPase regulatory subunit 2 OS=Homo sapiens OX=9606 GN=PSMD2 PE=1 SV=3	1	32	32	32	45.7	100.2	173590000	216930000	226630000	211600000	249840000	261090000
Q14152	EIF3A	sp|Q14152|EIF3A_HUMAN Eukaryotic translation initiation factor 3 subunit A OS=Homo sapiens OX=9606 GN=EIF3A PE=1 SV=1	1	50	50	50	38.7	166.57	172500000	132560000	171050000	128090000	147430000	164160000
Q9UJU6	DBNL	sp|Q9UJU6|DBNL_HUMAN Drebrin-like protein OS=Homo sapiens OX=9606 GN=DBNL PE=1 SV=1	1	11	11	11	37.2	48.207	172460000	129000000	139750000	162870000	112400000	120820000
P10606	COX5B	sp|P10606|COX5B_HUMAN Cytochrome c oxidase subunit 5B, mitochondrial OS=Homo sapiens OX=9606 GN=COX5B PE=1 SV=2	1	5	5	5	30.2	13.696	172450000	207350000	134740000	273450000	234450000	262720000
P07954	FH	sp|P07954|FUMH_HUMAN Fumarate hydratase, mitochondrial OS=Homo sapiens OX=9606 GN=FH PE=1 SV=3	1	16	16	16	45.3	54.636	172350000	193670000	110310000	103280000	143590000	119450000
P53396	ACLY	sp|P53396|ACLY_HUMAN ATP-citrate synthase OS=Homo sapiens OX=9606 GN=ACLY PE=1 SV=3	1	45	45	45	49	120.84	172160000	128470000	154210000	147630000	192950000	187360000
Q9UNZ2	NSFL1C	sp|Q9UNZ2|NSF1C_HUMAN NSFL1 cofactor p47 OS=Homo sapiens OX=9606 GN=NSFL1C PE=1 SV=2	1	16	16	16	52.7	40.572	171540000	267540000	223560000	178360000	120370000	147280000
Q00765	REEP5	sp|Q00765|REEP5_HUMAN Receptor expression-enhancing protein 5 OS=Homo sapiens OX=9606 GN=REEP5 PE=1 SV=3	1	4	4	4	19.6	21.493	171520000	203780000	96406000	104490000	154210000	143250000
Q01081;Q8WU68	U2AF1;U2AF1L4	sp|Q01081|U2AF1_HUMAN Splicing factor U2AF 35 kDa subunit OS=Homo sapiens OX=9606 GN=U2AF1 PE=1 SV=3;sp|Q8WU68|U2AF4_HUMAN Splicing factor U2AF 26 kDa subunit OS=Homo sapiens OX=9606 GN=U2AF1L4 PE=1 SV=2	2	8	8	8	29.2	27.872	170860000	184490000	172260000	151610000	145880000	170800000
P38606	ATP6V1A	sp|P38606|VATA_HUMAN V-type proton ATPase catalytic subunit A OS=Homo sapiens OX=9606 GN=ATP6V1A PE=1 SV=2	1	22	22	22	43.9	68.303	170460000	96288000	176420000	186660000	230910000	249070000
P49915	GMPS	sp|P49915|GUAA_HUMAN GMP synthase [glutamine-hydrolyzing] OS=Homo sapiens OX=9606 GN=GMPS PE=1 SV=1	1	28	28	28	54	76.715	170320000	174880000	145200000	119870000	122780000	119210000
O14980	XPO1	sp|O14980|XPO1_HUMAN Exportin-1 OS=Homo sapiens OX=9606 GN=XPO1 PE=1 SV=1	1	35	35	35	43.9	123.38	169780000	182990000	164580000	157470000	150140000	122600000
P19823;CON__Q9TRI1	ITIH2	sp|P19823|ITIH2_HUMAN Inter-alpha-trypsin inhibitor heavy chain H2 OS=Homo sapiens OX=9606 GN=ITIH2 PE=1 SV=2	2	15	15	15	19.3	106.46	169540000	250080000	136820000	162800000	0	68541000
P23921	RRM1	sp|P23921|RIR1_HUMAN Ribonucleoside-diphosphate reductase large subunit OS=Homo sapiens OX=9606 GN=RRM1 PE=1 SV=1	1	30	30	30	53.9	90.069	168860000	187060000	148000000	125430000	126750000	112450000
Q7LBR1	CHMP1B	sp|Q7LBR1|CHM1B_HUMAN Charged multivesicular body protein 1b OS=Homo sapiens OX=9606 GN=CHMP1B PE=1 SV=1	1	5	5	5	19.6	22.109	168800000	133560000	41555000	0	66950000	0
P09496	CLTA	sp|P09496|CLCA_HUMAN Clathrin light chain A OS=Homo sapiens OX=9606 GN=CLTA PE=1 SV=1	1	6	6	6	19.4	27.076	167770000	146680000	185800000	214360000	201820000	226830000
P36871	PGM1	sp|P36871|PGM1_HUMAN Phosphoglucomutase-1 OS=Homo sapiens OX=9606 GN=PGM1 PE=1 SV=3	1	21	21	21	49.8	61.448	167710000	164310000	116740000	156670000	156870000	171990000
Q6P2Q9	PRPF8	sp|Q6P2Q9|PRP8_HUMAN Pre-mRNA-processing-splicing factor 8 OS=Homo sapiens OX=9606 GN=PRPF8 PE=1 SV=2	1	75	75	75	42.4	273.6	167700000	159960000	173780000	158040000	183220000	163240000
O15511	ARPC5	sp|O15511|ARPC5_HUMAN Actin-related protein 2/3 complex subunit 5 OS=Homo sapiens OX=9606 GN=ARPC5 PE=1 SV=3	1	5	4	4	39.1	16.32	167480000	0	34133000	254230000	260510000	201400000
O14594	NCAN	sp|O14594|NCAN_HUMAN Neurocan core protein OS=Homo sapiens OX=9606 GN=NCAN PE=1 SV=3	1	26	26	25	25.1	143.09	167230000	101120000	171220000	221390000	162240000	147400000
P04216	THY1	sp|P04216|THY1_HUMAN Thy-1 membrane glycoprotein OS=Homo sapiens OX=9606 GN=THY1 PE=1 SV=2	1	3	3	3	24.2	17.935	166750000	0	70420000	0	148930000	171690000
P62304	SNRPE	sp|P62304|RUXE_HUMAN Small nuclear ribonucleoprotein E OS=Homo sapiens OX=9606 GN=SNRPE PE=1 SV=1	1	3	3	3	52.2	10.803	165940000	115570000	169850000	136110000	349090000	233650000
Q15631	TSN	sp|Q15631|TSN_HUMAN Translin OS=Homo sapiens OX=9606 GN=TSN PE=1 SV=1	1	9	9	9	45.6	26.183	165920000	231100000	179600000	274550000	165620000	189500000
P26358	DNMT1	sp|P26358|DNMT1_HUMAN DNA (cytosine-5)-methyltransferase 1 OS=Homo sapiens OX=9606 GN=DNMT1 PE=1 SV=2	1	22	22	22	17.6	183.16	165570000	137760000	171280000	176410000	146110000	129200000
Q9Y3C6	PPIL1	sp|Q9Y3C6|PPIL1_HUMAN Peptidyl-prolyl cis-trans isomerase-like 1 OS=Homo sapiens OX=9606 GN=PPIL1 PE=1 SV=1	1	6	6	6	36.1	18.237	165000000	127070000	89160000	156820000	131400000	118350000
P46109	CRKL	sp|P46109|CRKL_HUMAN Crk-like protein OS=Homo sapiens OX=9606 GN=CRKL PE=1 SV=1	1	14	14	14	57.4	33.777	164750000	220830000	180000000	194650000	118470000	107710000
P55036	PSMD4	sp|P55036|PSMD4_HUMAN 26S proteasome non-ATPase regulatory subunit 4 OS=Homo sapiens OX=9606 GN=PSMD4 PE=1 SV=1	1	11	11	10	43.5	40.736	164210000	182250000	217590000	151090000	86812000	92261000
O00712	NFIB	sp|O00712|NFIB_HUMAN Nuclear factor 1 B-type OS=Homo sapiens OX=9606 GN=NFIB PE=1 SV=2	1	11	9	9	43.3	47.441	164090000	185400000	147270000	63743000	172530000	122170000
Q9UNH7;Q86XE0	SNX6	sp|Q9UNH7|SNX6_HUMAN Sorting nexin-6 OS=Homo sapiens OX=9606 GN=SNX6 PE=1 SV=1	2	19	19	19	42.4	46.648	163730000	123630000	112420000	142570000	96458000	103950000
Q9NVG8	TBC1D13	sp|Q9NVG8|TBC13_HUMAN TBC1 domain family member 13 OS=Homo sapiens OX=9606 GN=TBC1D13 PE=1 SV=3	1	4	4	4	14.2	46.553	163620000	232480000	139600000	141810000	134040000	112180000
Q9Y3F4	STRAP	sp|Q9Y3F4|STRAP_HUMAN Serine-threonine kinase receptor-associated protein OS=Homo sapiens OX=9606 GN=STRAP PE=1 SV=1	1	17	17	17	65.4	38.438	163420000	177330000	137150000	165830000	134300000	131680000
Q15369	TCEB1	sp|Q15369|ELOC_HUMAN Elongin-C OS=Homo sapiens OX=9606 GN=ELOC PE=1 SV=1	1	7	7	7	66.1	12.473	162770000	175380000	200570000	231850000	123660000	126880000
Q96PK6	RBM14	sp|Q96PK6|RBM14_HUMAN RNA-binding protein 14 OS=Homo sapiens OX=9606 GN=RBM14 PE=1 SV=2	1	18	18	18	34.8	69.491	162740000	187140000	224100000	241810000	189270000	167480000
Q14019	COTL1	sp|Q14019|COTL1_HUMAN Coactosin-like protein OS=Homo sapiens OX=9606 GN=COTL1 PE=1 SV=3	1	8	8	8	55.6	15.945	162640000	204240000	233510000	258930000	170960000	202890000
Q12874	SF3A3	sp|Q12874|SF3A3_HUMAN Splicing factor 3A subunit 3 OS=Homo sapiens OX=9606 GN=SF3A3 PE=1 SV=1	1	17	17	17	34.9	58.848	162410000	141930000	123460000	121200000	130340000	95696000
P55735	SEC13	sp|P55735|SEC13_HUMAN Protein SEC13 homolog OS=Homo sapiens OX=9606 GN=SEC13 PE=1 SV=3	1	7	7	7	34.8	35.54	162310000	143680000	147680000	150140000	105750000	96262000
Q9NR31	SAR1A	sp|Q9NR31|SAR1A_HUMAN GTP-binding protein SAR1a OS=Homo sapiens OX=9606 GN=SAR1A PE=1 SV=1	1	11	11	8	73.2	22.367	162240000	75728000	131430000	145430000	152910000	141300000
O00483	NDUFA4	sp|O00483|NDUA4_HUMAN Cytochrome c oxidase subunit NDUFA4 OS=Homo sapiens OX=9606 GN=NDUFA4 PE=1 SV=1	1	5	5	5	55.6	9.3697	162160000	214490000	276400000	249200000	187350000	171930000
Q16531	DDB1	sp|Q16531|DDB1_HUMAN DNA damage-binding protein 1 OS=Homo sapiens OX=9606 GN=DDB1 PE=1 SV=1	1	49	49	49	44	126.97	161870000	182270000	172050000	166560000	167050000	188410000
Q86U42;A6NDY0	PABPN1	sp|Q86U42|PABP2_HUMAN Polyadenylate-binding protein 2 OS=Homo sapiens OX=9606 GN=PABPN1 PE=1 SV=3	2	10	10	10	36.9	32.749	161590000	163590000	126520000	117440000	106200000	79099000
Q15599	SLC9A3R2	sp|Q15599|NHRF2_HUMAN Na(+)/H(+) exchange regulatory cofactor NHE-RF2 OS=Homo sapiens OX=9606 GN=SLC9A3R2 PE=1 SV=2	1	2	2	2	5.6	37.413	161530000	155340000	0	0	0	0
O00629	KPNA4	sp|O00629|IMA3_HUMAN Importin subunit alpha-3 OS=Homo sapiens OX=9606 GN=KPNA4 PE=1 SV=1	1	13	13	9	38.4	57.886	161080000	151960000	105430000	122090000	92240000	83705000
Q8N1G4	LRRC47	sp|Q8N1G4|LRC47_HUMAN Leucine-rich repeat-containing protein 47 OS=Homo sapiens OX=9606 GN=LRRC47 PE=1 SV=1	1	25	25	25	60	63.472	160920000	217210000	160200000	168370000	146240000	148470000
O43765	SGTA	sp|O43765|SGTA_HUMAN Small glutamine-rich tetratricopeptide repeat-containing protein alpha OS=Homo sapiens OX=9606 GN=SGTA PE=1 SV=1	1	9	9	9	33.9	34.063	160650000	238680000	246100000	300650000	156190000	159130000
Q08945	SSRP1	sp|Q08945|SSRP1_HUMAN FACT complex subunit SSRP1 OS=Homo sapiens OX=9606 GN=SSRP1 PE=1 SV=1	1	22	22	22	36.8	81.074	160480000	169110000	165460000	152060000	177910000	149870000
O43237	DYNC1LI2	sp|O43237|DC1L2_HUMAN Cytoplasmic dynein 1 light intermediate chain 2 OS=Homo sapiens OX=9606 GN=DYNC1LI2 PE=1 SV=1	1	17	17	16	46.5	54.099	159400000	140340000	175180000	160240000	176820000	151930000
Q15046	KARS	sp|Q15046|SYK_HUMAN Lysine--tRNA ligase OS=Homo sapiens OX=9606 GN=KARS1 PE=1 SV=3	1	22	22	22	36.9	68.047	159200000	150470000	124530000	144910000	110160000	114890000
Q9H910	HN1L	sp|Q9H910|JUPI2_HUMAN Jupiter microtubule associated homolog 2 OS=Homo sapiens OX=9606 GN=JPT2 PE=1 SV=1	1	9	9	9	61.6	20.063	159200000	201810000	164860000	140760000	98031000	93731000
O95373	IPO7	sp|O95373|IPO7_HUMAN Importin-7 OS=Homo sapiens OX=9606 GN=IPO7 PE=1 SV=1	1	23	23	23	29.4	119.52	159180000	174030000	167750000	118130000	128770000	133720000
P04083	ANXA1	sp|P04083|ANXA1_HUMAN Annexin A1 OS=Homo sapiens OX=9606 GN=ANXA1 PE=1 SV=2	1	14	14	14	51.7	38.714	159130000	281090000	11718000	9915300	5906200	67265000
P31689	DNAJA1	sp|P31689|DNJA1_HUMAN DnaJ homolog subfamily A member 1 OS=Homo sapiens OX=9606 GN=DNAJA1 PE=1 SV=2	1	14	14	14	52.9	44.868	158570000	79036000	105020000	140720000	80499000	83332000
Q86YR5	GPSM1	sp|Q86YR5|GPSM1_HUMAN G-protein-signaling modulator 1 OS=Homo sapiens OX=9606 GN=GPSM1 PE=1 SV=2	1	15	15	15	30.1	74.509	158440000	156450000	211660000	164140000	139300000	213910000
Q9UHV9	PFDN2	sp|Q9UHV9|PFD2_HUMAN Prefoldin subunit 2 OS=Homo sapiens OX=9606 GN=PFDN2 PE=1 SV=1	1	6	6	6	39.6	16.648	158200000	172250000	185630000	254400000	200650000	170470000
Q99714	HSD17B10	sp|Q99714|HCD2_HUMAN 3-hydroxyacyl-CoA dehydrogenase type-2 OS=Homo sapiens OX=9606 GN=HSD17B10 PE=1 SV=3	1	14	14	14	60.9	26.923	157870000	221470000	123860000	157470000	109800000	123090000
Q7L099;Q8WXA3	RUFY3	sp|Q7L099|RUFY3_HUMAN Protein RUFY3 OS=Homo sapiens OX=9606 GN=RUFY3 PE=1 SV=1	2	20	20	19	48.8	52.964	157530000	202890000	219980000	209770000	191740000	228910000
Q9BXP5	SRRT	sp|Q9BXP5|SRRT_HUMAN Serrate RNA effector molecule homolog OS=Homo sapiens OX=9606 GN=SRRT PE=1 SV=1	1	27	27	27	32.8	100.67	157410000	163550000	137460000	144770000	117110000	95081000
Q16543	CDC37	sp|Q16543|CDC37_HUMAN Hsp90 co-chaperone Cdc37 OS=Homo sapiens OX=9606 GN=CDC37 PE=1 SV=1	1	11	11	11	30.2	44.468	157290000	201910000	127800000	148190000	100230000	153770000
O95319	CELF2	sp|O95319|CELF2_HUMAN CUGBP Elav-like family member 2 OS=Homo sapiens OX=9606 GN=CELF2 PE=1 SV=1	1	11	9	9	22	54.284	157090000	72824000	116260000	137460000	145930000	110010000
O00425	IGF2BP3	sp|O00425|IF2B3_HUMAN Insulin-like growth factor 2 mRNA-binding protein 3 OS=Homo sapiens OX=9606 GN=IGF2BP3 PE=1 SV=2	1	20	18	18	42.3	63.704	156870000	117770000	110020000	119710000	74924000	78367000
P41091;Q2VIR3	EIF2S3;EIF2S3L	sp|P41091|IF2G_HUMAN Eukaryotic translation initiation factor 2 subunit 3 OS=Homo sapiens OX=9606 GN=EIF2S3 PE=1 SV=3;sp|Q2VIR3|IF2GL_HUMAN Eukaryotic translation initiation factor 2 subunit 3B OS=Homo sapiens OX=9606 GN=EIF2S3B PE=2 SV=2	2	15	15	15	40	51.109	156560000	206240000	135250000	180920000	100570000	88001000
Q9Y3Y2	CHTOP	sp|Q9Y3Y2|CHTOP_HUMAN Chromatin target of PRMT1 protein OS=Homo sapiens OX=9606 GN=CHTOP PE=1 SV=2	1	5	5	5	21	26.396	156210000	273070000	231140000	197350000	233940000	206620000
Q9BRX8	FAM213A	sp|Q9BRX8|PXL2A_HUMAN Peroxiredoxin-like 2A OS=Homo sapiens OX=9606 GN=PRXL2A PE=1 SV=3	1	10	10	10	42.8	25.764	156160000	162870000	166820000	121680000	208710000	134290000
P49841	GSK3B	sp|P49841|GSK3B_HUMAN Glycogen synthase kinase-3 beta OS=Homo sapiens OX=9606 GN=GSK3B PE=1 SV=2	1	13	13	9	46	46.744	156110000	173330000	107430000	87764000	119430000	121270000
Q9UHB9	SRP68	sp|Q9UHB9|SRP68_HUMAN Signal recognition particle subunit SRP68 OS=Homo sapiens OX=9606 GN=SRP68 PE=1 SV=2	1	21	21	21	39.6	70.729	155980000	161640000	118680000	128650000	87879000	65328000
Q96FW1	OTUB1	sp|Q96FW1|OTUB1_HUMAN Ubiquitin thioesterase OTUB1 OS=Homo sapiens OX=9606 GN=OTUB1 PE=1 SV=2	1	12	12	12	58.7	31.284	155950000	325960000	202870000	209790000	152980000	160970000
P41567	EIF1	sp|P41567|EIF1_HUMAN Eukaryotic translation initiation factor 1 OS=Homo sapiens OX=9606 GN=EIF1 PE=1 SV=1	1	5	5	2	42.5	12.732	155450000	239290000	123790000	128220000	120970000	90573000
P61026	RAB10	sp|P61026|RAB10_HUMAN Ras-related protein Rab-10 OS=Homo sapiens OX=9606 GN=RAB10 PE=1 SV=1	1	10	9	9	44.5	22.541	154550000	128670000	140930000	159320000	262150000	186700000
Q9BVK6	TMED9	sp|Q9BVK6|TMED9_HUMAN Transmembrane emp24 domain-containing protein 9 OS=Homo sapiens OX=9606 GN=TMED9 PE=1 SV=2	1	7	7	6	30.2	27.277	154290000	70373000	91518000	78607000	124680000	73638000
Q14247	CTTN	sp|Q14247|SRC8_HUMAN Src substrate cortactin OS=Homo sapiens OX=9606 GN=CTTN PE=1 SV=2	1	20	20	20	42.7	61.585	153950000	131770000	124020000	157630000	93796000	103240000
P60468	SEC61B	sp|P60468|SC61B_HUMAN Protein transport protein Sec61 subunit beta OS=Homo sapiens OX=9606 GN=SEC61B PE=1 SV=2	1	3	3	3	37.5	9.9743	153810000	180740000	114950000	119550000	118100000	137180000
Q52LJ0	FAM98B	sp|Q52LJ0|FA98B_HUMAN Protein FAM98B OS=Homo sapiens OX=9606 GN=FAM98B PE=1 SV=2	1	12	12	10	43.9	45.547	153760000	203640000	159870000	188540000	159590000	133870000
Q08380	LGALS3BP	sp|Q08380|LG3BP_HUMAN Galectin-3-binding protein OS=Homo sapiens OX=9606 GN=LGALS3BP PE=1 SV=1	1	7	7	7	15.7	65.33	153660000	123930000	80099000	84842000	99001000	101280000
P15170	GSPT1	sp|P15170|ERF3A_HUMAN Eukaryotic peptide chain release factor GTP-binding subunit ERF3A OS=Homo sapiens OX=9606 GN=GSPT1 PE=1 SV=1	1	12	12	7	29.7	55.755	153570000	217050000	272460000	298710000	232310000	205170000
Q7Z6Z7	HUWE1	sp|Q7Z6Z7|HUWE1_HUMAN E3 ubiquitin-protein ligase HUWE1 OS=Homo sapiens OX=9606 GN=HUWE1 PE=1 SV=3	1	77	77	77	25.2	481.89	153450000	167230000	157150000	120850000	147700000	146450000
P33316	DUT	sp|P33316|DUT_HUMAN Deoxyuridine 5-triphosphate nucleotidohydrolase, mitochondrial OS=Homo sapiens OX=9606 GN=DUT PE=1 SV=4	1	10	10	10	49.6	26.563	153380000	248110000	225830000	197580000	119700000	113440000
O94776	MTA2	sp|O94776|MTA2_HUMAN Metastasis-associated protein MTA2 OS=Homo sapiens OX=9606 GN=MTA2 PE=1 SV=1	1	25	25	20	45.8	75.022	153200000	167700000	154910000	122680000	133240000	128740000
P62310	LSM3	sp|P62310|LSM3_HUMAN U6 snRNA-associated Sm-like protein LSm3 OS=Homo sapiens OX=9606 GN=LSM3 PE=1 SV=2	1	3	3	3	40.2	11.845	152980000	304300000	153390000	112470000	110280000	77653000
Q02978	SLC25A11	sp|Q02978|M2OM_HUMAN Mitochondrial 2-oxoglutarate/malate carrier protein OS=Homo sapiens OX=9606 GN=SLC25A11 PE=1 SV=3	1	14	14	14	44.3	34.061	152910000	141490000	154730000	182130000	136090000	145320000
Q13045	FLII	sp|Q13045|FLII_HUMAN Protein flightless-1 homolog OS=Homo sapiens OX=9606 GN=FLII PE=1 SV=2	1	16	16	16	16.9	144.75	152840000	171520000	157260000	175140000	118910000	117660000
Q14498;Q86U06	RBM39	sp|Q14498|RBM39_HUMAN RNA-binding protein 39 OS=Homo sapiens OX=9606 GN=RBM39 PE=1 SV=2	2	14	14	14	35.3	59.379	152840000	153210000	93021000	141840000	90648000	84329000
O43776;REV__H7BZ55	NARS	sp|O43776|SYNC_HUMAN Asparagine--tRNA ligase, cytoplasmic OS=Homo sapiens OX=9606 GN=NARS1 PE=1 SV=1	2	16	16	16	34.3	62.942	152730000	234680000	140090000	168810000	87276000	101740000
Q9UBE0	SAE1	sp|Q9UBE0|SAE1_HUMAN SUMO-activating enzyme subunit 1 OS=Homo sapiens OX=9606 GN=SAE1 PE=1 SV=1	1	17	17	17	63	38.449	152300000	199410000	199880000	224330000	183170000	179300000
Q96QK1	VPS35	sp|Q96QK1|VPS35_HUMAN Vacuolar protein sorting-associated protein 35 OS=Homo sapiens OX=9606 GN=VPS35 PE=1 SV=2	1	22	22	22	32.4	91.706	152190000	177730000	127110000	142560000	146640000	142030000
O75396	SEC22B	sp|O75396|SC22B_HUMAN Vesicle-trafficking protein SEC22b OS=Homo sapiens OX=9606 GN=SEC22B PE=1 SV=5	1	9	9	9	49.3	24.74	151540000	341420000	209980000	272660000	202460000	164380000
O75436	VPS26A	sp|O75436|VP26A_HUMAN Vacuolar protein sorting-associated protein 26A OS=Homo sapiens OX=9606 GN=VPS26A PE=1 SV=2	1	12	12	11	41.9	38.169	151430000	71770000	129000000	117220000	74113000	63560000
P26885	FKBP2	sp|P26885|FKBP2_HUMAN Peptidyl-prolyl cis-trans isomerase FKBP2 OS=Homo sapiens OX=9606 GN=FKBP2 PE=1 SV=2	1	5	5	5	43.7	15.649	151100000	147880000	85693000	109990000	86385000	114910000
P61081	UBE2M	sp|P61081|UBC12_HUMAN NEDD8-conjugating enzyme Ubc12 OS=Homo sapiens OX=9606 GN=UBE2M PE=1 SV=1	1	6	6	6	37.2	20.9	151020000	139020000	115010000	154170000	137680000	180770000
P14927	UQCRB	sp|P14927|QCR7_HUMAN Cytochrome b-c1 complex subunit 7 OS=Homo sapiens OX=9606 GN=UQCRB PE=1 SV=2	1	4	4	4	40.5	13.53	150880000	155180000	130210000	153480000	82963000	104370000
P31146	CORO1A	sp|P31146|COR1A_HUMAN Coronin-1A OS=Homo sapiens OX=9606 GN=CORO1A PE=1 SV=4	1	14	13	13	40.1	51.026	150640000	122050000	135820000	174260000	175370000	162870000
Q5JWF2;P63092;P38405	GNAS	sp|Q5JWF2|GNAS1_HUMAN Guanine nucleotide-binding protein G(s) subunit alpha isoforms XLas OS=Homo sapiens OX=9606 GN=GNAS PE=1 SV=2;sp|P63092|GNAS2_HUMAN Guanine nucleotide-binding protein G(s) subunit alpha isoforms short OS=Homo sapiens OX=9606 GN=GNAS P	3	15	14	14	17.9	111.02	150400000	169920000	161550000	142160000	149200000	124340000
P08123	COL1A2	sp|P08123|CO1A2_HUMAN Collagen alpha-2(I) chain OS=Homo sapiens OX=9606 GN=COL1A2 PE=1 SV=7	1	6	6	6	5.3	129.31	150280000	363220000	0	0	0	196640000
Q99460	PSMD1	sp|Q99460|PSMD1_HUMAN 26S proteasome non-ATPase regulatory subunit 1 OS=Homo sapiens OX=9606 GN=PSMD1 PE=1 SV=2	1	30	30	30	42.8	105.84	149260000	144590000	124440000	107980000	129710000	134410000
Q13423	NNT	sp|Q13423|NNTM_HUMAN NAD(P) transhydrogenase, mitochondrial OS=Homo sapiens OX=9606 GN=NNT PE=1 SV=3	1	33	33	33	36.5	113.89	149250000	143760000	152700000	147780000	175850000	181020000
Q96AG4	LRRC59	sp|Q96AG4|LRC59_HUMAN Leucine-rich repeat-containing protein 59 OS=Homo sapiens OX=9606 GN=LRRC59 PE=1 SV=1	1	11	11	11	43.3	34.93	149250000	128930000	155020000	113460000	146460000	141210000
Q8TEQ6	GEMIN5	sp|Q8TEQ6|GEMI5_HUMAN Gem-associated protein 5 OS=Homo sapiens OX=9606 GN=GEMIN5 PE=1 SV=3	1	12	12	12	11	168.59	149190000	121050000	99561000	110010000	81309000	73608000
P56537	EIF6	sp|P56537|IF6_HUMAN Eukaryotic translation initiation factor 6 OS=Homo sapiens OX=9606 GN=EIF6 PE=1 SV=1	1	7	7	7	47.3	26.599	148980000	194420000	133610000	120820000	53511000	68848000
Q9UBT2	UBA2	sp|Q9UBT2|SAE2_HUMAN SUMO-activating enzyme subunit 2 OS=Homo sapiens OX=9606 GN=UBA2 PE=1 SV=2	1	22	22	22	50.6	71.223	148740000	196520000	169220000	133100000	101640000	121540000
Q9Y224	C14orf166	sp|Q9Y224|RTRAF_HUMAN RNA transcription, translation and transport factor protein OS=Homo sapiens OX=9606 GN=RTRAF PE=1 SV=1	1	13	13	13	60.2	28.068	148730000	167840000	141230000	140170000	142040000	164010000
Q13177	PAK2	sp|Q13177|PAK2_HUMAN Serine/threonine-protein kinase PAK 2 OS=Homo sapiens OX=9606 GN=PAK2 PE=1 SV=3	1	24	24	16	65.8	58.042	148620000	219170000	181700000	207720000	177040000	190120000
Q16891	IMMT	sp|Q16891|MIC60_HUMAN MICOS complex subunit MIC60 OS=Homo sapiens OX=9606 GN=IMMT PE=1 SV=1	1	34	34	34	54	83.677	147940000	167070000	126780000	146590000	107660000	108680000
P06730	EIF4E	sp|P06730|IF4E_HUMAN Eukaryotic translation initiation factor 4E OS=Homo sapiens OX=9606 GN=EIF4E PE=1 SV=2	1	6	6	6	39.2	25.097	147860000	100640000	159650000	158930000	108680000	116990000
O43347	MSI1	sp|O43347|MSI1H_HUMAN RNA-binding protein Musashi homolog 1 OS=Homo sapiens OX=9606 GN=MSI1 PE=1 SV=1	1	10	10	8	43.1	39.124	147730000	134140000	178090000	123540000	171870000	167020000
Q9P2D1;Q3L8U1;Q8TD26	CHD7;CHD9	sp|Q9P2D1|CHD7_HUMAN Chromodomain-helicase-DNA-binding protein 7 OS=Homo sapiens OX=9606 GN=CHD7 PE=1 SV=3;sp|Q3L8U1|CHD9_HUMAN Chromodomain-helicase-DNA-binding protein 9 OS=Homo sapiens OX=9606 GN=CHD9 PE=1 SV=2	3	9	9	7	3.2	335.92	147540000	188680000	170900000	0	177690000	0
P35244	RPA3	sp|P35244|RFA3_HUMAN Replication protein A 14 kDa subunit OS=Homo sapiens OX=9606 GN=RPA3 PE=1 SV=1	1	5	5	5	52.1	13.569	147500000	109700000	123360000	117320000	109920000	122710000
P07602	PSAP	sp|P07602|SAP_HUMAN Prosaposin OS=Homo sapiens OX=9606 GN=PSAP PE=1 SV=2	1	10	10	10	17.9	58.112	147440000	191890000	193060000	172790000	282160000	342920000
Q07065	CKAP4	sp|Q07065|CKAP4_HUMAN Cytoskeleton-associated protein 4 OS=Homo sapiens OX=9606 GN=CKAP4 PE=1 SV=2	1	27	27	26	49.3	66.022	146990000	142390000	115690000	146220000	115370000	112430000
Q8WZA9	IRGQ	sp|Q8WZA9|IRGQ_HUMAN Immunity-related GTPase family Q protein OS=Homo sapiens OX=9606 GN=IRGQ PE=1 SV=1	1	19	19	19	49	62.717	146910000	173170000	131710000	160640000	211900000	211580000
P54920	NAPA	sp|P54920|SNAA_HUMAN Alpha-soluble NSF attachment protein OS=Homo sapiens OX=9606 GN=NAPA PE=1 SV=3	1	17	17	14	63.7	33.232	146790000	177700000	128320000	130860000	127740000	116950000
P42765	ACAA2	sp|P42765|THIM_HUMAN 3-ketoacyl-CoA thiolase, mitochondrial OS=Homo sapiens OX=9606 GN=ACAA2 PE=1 SV=2	1	19	19	19	72.8	41.924	146600000	167840000	108710000	92424000	132000000	95748000
O00244	ATOX1	sp|O00244|ATOX1_HUMAN Copper transport protein ATOX1 OS=Homo sapiens OX=9606 GN=ATOX1 PE=1 SV=1	1	3	3	3	50	7.4016	146500000	197300000	142530000	106440000	120830000	246850000
P25788	PSMA3	sp|P25788|PSA3_HUMAN Proteasome subunit alpha type-3 OS=Homo sapiens OX=9606 GN=PSMA3 PE=1 SV=2	1	13	13	13	45.9	28.433	146170000	153940000	146930000	203560000	138370000	152440000
P62333	PSMC6	sp|P62333|PRS10_HUMAN 26S proteasome regulatory subunit 10B OS=Homo sapiens OX=9606 GN=PSMC6 PE=1 SV=1	1	22	22	22	61.7	44.172	145740000	133490000	157840000	143440000	118950000	124560000
Q9BWF3	RBM4	sp|Q9BWF3|RBM4_HUMAN RNA-binding protein 4 OS=Homo sapiens OX=9606 GN=RBM4 PE=1 SV=1	1	18	18	3	53	40.313	145720000	162640000	196500000	224140000	164280000	175790000
Q9NP72	RAB18	sp|Q9NP72|RAB18_HUMAN Ras-related protein Rab-18 OS=Homo sapiens OX=9606 GN=RAB18 PE=1 SV=1	1	11	11	11	66	22.977	145460000	153920000	138790000	116010000	137480000	124240000
P05198	EIF2S1	sp|P05198|IF2A_HUMAN Eukaryotic translation initiation factor 2 subunit 1 OS=Homo sapiens OX=9606 GN=EIF2S1 PE=1 SV=3	1	18	18	18	57.5	36.112	145440000	109700000	142550000	138480000	131480000	114740000
P61513;A6NKH3	RPL37A	sp|P61513|RL37A_HUMAN 60S ribosomal protein L37a OS=Homo sapiens OX=9606 GN=RPL37A PE=1 SV=2	2	4	4	4	50	10.275	145390000	77993000	145250000	150920000	59946000	80798000
P62306	SNRPF	sp|P62306|RUXF_HUMAN Small nuclear ribonucleoprotein F OS=Homo sapiens OX=9606 GN=SNRPF PE=1 SV=1	1	3	3	3	32.6	9.7251	145240000	170310000	149550000	191690000	126230000	94922000
P60033	CD81	sp|P60033|CD81_HUMAN CD81 antigen OS=Homo sapiens OX=9606 GN=CD81 PE=1 SV=1	1	4	4	4	28.4	25.809	144690000	15400000	65240000	48934000	56766000	83705000
P34897	SHMT2	sp|P34897|GLYM_HUMAN Serine hydroxymethyltransferase, mitochondrial OS=Homo sapiens OX=9606 GN=SHMT2 PE=1 SV=3	1	21	21	20	56.5	55.992	144160000	149190000	195600000	167850000	116430000	124560000
Q01581;P54868	HMGCS1	sp|Q01581|HMCS1_HUMAN Hydroxymethylglutaryl-CoA synthase, cytoplasmic OS=Homo sapiens OX=9606 GN=HMGCS1 PE=1 SV=2	2	21	21	21	51.9	57.293	144090000	170350000	152520000	186050000	130620000	123490000
Q7L1Q6	BZW1	sp|Q7L1Q6|5MP2_HUMAN eIF5-mimic protein 2 OS=Homo sapiens OX=9606 GN=BZW1 PE=1 SV=1	1	14	13	13	35.1	48.043	143910000	153540000	147710000	115710000	119690000	107600000
O00422	SAP18	sp|O00422|SAP18_HUMAN Histone deacetylase complex subunit SAP18 OS=Homo sapiens OX=9606 GN=SAP18 PE=1 SV=1	1	7	7	7	37.9	17.561	143580000	115900000	138720000	124760000	147510000	101500000
P17480	UBTF	sp|P17480|UBF1_HUMAN Nucleolar transcription factor 1 OS=Homo sapiens OX=9606 GN=UBTF PE=1 SV=1	1	19	19	19	26.6	89.405	143530000	102070000	112750000	107860000	184880000	143150000
Q04323	UBXN1	sp|Q04323|UBXN1_HUMAN UBX domain-containing protein 1 OS=Homo sapiens OX=9606 GN=UBXN1 PE=1 SV=2	1	10	10	10	49.5	33.325	143370000	196720000	115040000	101600000	103110000	115190000
Q16527	CSRP2	sp|Q16527|CSRP2_HUMAN Cysteine and glycine-rich protein 2 OS=Homo sapiens OX=9606 GN=CSRP2 PE=1 SV=3	1	8	8	8	57	20.954	143370000	222340000	148290000	209500000	142160000	131120000
O60716	CTNND1	sp|O60716|CTND1_HUMAN Catenin delta-1 OS=Homo sapiens OX=9606 GN=CTNND1 PE=1 SV=1	1	36	36	36	51.5	108.17	143360000	137450000	135650000	142750000	89832000	113390000
Q92747	ARPC1A	sp|Q92747|ARC1A_HUMAN Actin-related protein 2/3 complex subunit 1A OS=Homo sapiens OX=9606 GN=ARPC1A PE=1 SV=2	1	18	18	17	55.4	41.569	143140000	128210000	147260000	150740000	210800000	148740000
O00178	GTPBP1	sp|O00178|GTPB1_HUMAN GTP-binding protein 1 OS=Homo sapiens OX=9606 GN=GTPBP1 PE=1 SV=3	1	11	11	11	30	72.453	142950000	99236000	95273000	121580000	90186000	65165000
P61960	UFM1	sp|P61960|UFM1_HUMAN Ubiquitin-fold modifier 1 OS=Homo sapiens OX=9606 GN=UFM1 PE=1 SV=1	1	4	4	4	58.8	9.1175	142570000	221280000	120330000	102750000	96688000	71121000
Q02952	AKAP12	sp|Q02952|AKA12_HUMAN A-kinase anchor protein 12 OS=Homo sapiens OX=9606 GN=AKAP12 PE=1 SV=4	1	42	42	42	36.7	191.48	142440000	252200000	104230000	88818000	96183000	133030000
O60664	PLIN3	sp|O60664|PLIN3_HUMAN Perilipin-3 OS=Homo sapiens OX=9606 GN=PLIN3 PE=1 SV=3	1	13	13	13	50.7	47.074	142210000	151710000	125790000	113280000	78004000	76278000
Q9NWV4	C1orf123	sp|Q9NWV4|CZIB_HUMAN CXXC motif containing zinc binding protein OS=Homo sapiens OX=9606 GN=CZIB PE=1 SV=1	1	6	6	6	51.2	18.048	142090000	80589000	99548000	109430000	83233000	75408000
Q9P258	RCC2	sp|Q9P258|RCC2_HUMAN Protein RCC2 OS=Homo sapiens OX=9606 GN=RCC2 PE=1 SV=2	1	17	17	17	40.6	56.084	141930000	228310000	176230000	160840000	102340000	82495000
O00471	EXOC5	sp|O00471|EXOC5_HUMAN Exocyst complex component 5 OS=Homo sapiens OX=9606 GN=EXOC5 PE=1 SV=1	1	16	16	16	26.3	81.852	141400000	179930000	198700000	228890000	190940000	214260000
P63172	DYNLT1	sp|P63172|DYLT1_HUMAN Dynein light chain Tctex-type 1 OS=Homo sapiens OX=9606 GN=DYNLT1 PE=1 SV=1	1	3	3	3	49.6	12.452	140430000	150960000	58143000	74107000	147760000	164710000
P67870	CSNK2B	sp|P67870|CSK2B_HUMAN Casein kinase II subunit beta OS=Homo sapiens OX=9606 GN=CSNK2B PE=1 SV=1	1	9	9	9	49.3	24.942	140190000	129810000	161880000	130950000	162670000	153990000
O43143	DHX15	sp|O43143|DHX15_HUMAN ATP-dependent RNA helicase DHX15 OS=Homo sapiens OX=9606 GN=DHX15 PE=1 SV=2	1	34	34	33	50.9	90.932	139930000	138880000	190830000	172010000	157370000	174420000
Q9Y3D6	FIS1	sp|Q9Y3D6|FIS1_HUMAN Mitochondrial fission 1 protein OS=Homo sapiens OX=9606 GN=FIS1 PE=1 SV=2	1	4	4	4	27	16.937	139840000	78262000	92198000	66586000	0	0
Q13404	UBE2V1	sp|Q13404|UB2V1_HUMAN Ubiquitin-conjugating enzyme E2 variant 1 OS=Homo sapiens OX=9606 GN=UBE2V1 PE=1 SV=2	1	7	3	3	49.7	16.495	139660000	137740000	197360000	32831000	156210000	189010000
P18754	RCC1	sp|P18754|RCC1_HUMAN Regulator of chromosome condensation OS=Homo sapiens OX=9606 GN=RCC1 PE=1 SV=1	1	14	14	14	53.7	44.969	139630000	137440000	155510000	185520000	103830000	79043000
P04114	APOB	sp|P04114|APOB_HUMAN Apolipoprotein B-100 OS=Homo sapiens OX=9606 GN=APOB PE=1 SV=2	1	86	86	83	22.4	515.6	139390000	259930000	124820000	77450000	11954000	53358000
O95232	LUC7L3	sp|O95232|LC7L3_HUMAN Luc7-like protein 3 OS=Homo sapiens OX=9606 GN=LUC7L3 PE=1 SV=2	1	10	10	10	25.9	51.466	139140000	102660000	97155000	76609000	69140000	82084000
Q9Y2S6	TMA7	sp|Q9Y2S6|TMA7_HUMAN Translation machinery-associated protein 7 OS=Homo sapiens OX=9606 GN=TMA7 PE=1 SV=1	1	2	2	2	29.7	7.0662	139120000	114030000	91919000	225270000	128240000	133060000
Q9NUU7	DDX19A	sp|Q9NUU7|DD19A_HUMAN ATP-dependent RNA helicase DDX19A OS=Homo sapiens OX=9606 GN=DDX19A PE=1 SV=1	1	21	21	5	54.2	53.974	138540000	288890000	192470000	194880000	119250000	68133000
Q9Y5S9	RBM8A	sp|Q9Y5S9|RBM8A_HUMAN RNA-binding protein 8A OS=Homo sapiens OX=9606 GN=RBM8A PE=1 SV=1	1	6	6	6	47.1	19.889	138350000	159800000	210150000	176720000	111430000	128850000
P09661	SNRPA1	sp|P09661|RU2A_HUMAN U2 small nuclear ribonucleoprotein A OS=Homo sapiens OX=9606 GN=SNRPA1 PE=1 SV=2	1	12	12	12	49.4	28.415	138060000	102000000	138350000	102340000	124840000	115790000
Q96I24	FUBP3	sp|Q96I24|FUBP3_HUMAN Far upstream element-binding protein 3 OS=Homo sapiens OX=9606 GN=FUBP3 PE=1 SV=2	1	19	18	18	48.4	61.64	138040000	109930000	104470000	103310000	89061000	76328000
Q9NP79	VTA1	sp|Q9NP79|VTA1_HUMAN Vacuolar protein sorting-associated protein VTA1 homolog OS=Homo sapiens OX=9606 GN=VTA1 PE=1 SV=1	1	10	10	10	36.8	33.879	137890000	152410000	172630000	210350000	171520000	204120000
P07814	EPRS	sp|P07814|SYEP_HUMAN Bifunctional glutamate/proline--tRNA ligase OS=Homo sapiens OX=9606 GN=EPRS1 PE=1 SV=5	1	46	46	46	41.6	170.59	137530000	128940000	120710000	132250000	99650000	93411000
P36542	ATP5C1	sp|P36542|ATPG_HUMAN ATP synthase subunit gamma, mitochondrial OS=Homo sapiens OX=9606 GN=ATP5F1C PE=1 SV=1	1	12	12	12	48	32.996	137530000	164490000	168620000	167420000	135500000	125810000
O15372	EIF3H	sp|O15372|EIF3H_HUMAN Eukaryotic translation initiation factor 3 subunit H OS=Homo sapiens OX=9606 GN=EIF3H PE=1 SV=1	1	12	12	12	37.8	39.93	137490000	123900000	97546000	93986000	71599000	79873000
Q9NWB6	ARGLU1	sp|Q9NWB6|ARGL1_HUMAN Arginine and glutamate-rich protein 1 OS=Homo sapiens OX=9606 GN=ARGLU1 PE=1 SV=1	1	4	4	4	11	33.216	137140000	120630000	0	0	108050000	95645000
Q99598	TSNAX	sp|Q99598|TSNAX_HUMAN Translin-associated protein X OS=Homo sapiens OX=9606 GN=TSNAX PE=1 SV=1	1	9	9	9	50.7	33.112	137030000	116580000	42998000	53246000	62286000	33127000
Q86UP2;Q9Y4F3	KTN1	sp|Q86UP2|KTN1_HUMAN Kinectin OS=Homo sapiens OX=9606 GN=KTN1 PE=1 SV=1	2	35	35	35	32.9	156.27	137020000	151050000	128880000	127570000	122390000	112770000
P49721	PSMB2	sp|P49721|PSB2_HUMAN Proteasome subunit beta type-2 OS=Homo sapiens OX=9606 GN=PSMB2 PE=1 SV=1	1	8	8	8	41.8	22.836	136960000	153480000	138770000	131990000	139820000	166870000
P55884	EIF3B	sp|P55884|EIF3B_HUMAN Eukaryotic translation initiation factor 3 subunit B OS=Homo sapiens OX=9606 GN=EIF3B PE=1 SV=3	1	26	26	26	36.1	92.48	136930000	98934000	121130000	110170000	151690000	141240000
P22694	PRKACB	sp|P22694|KAPCB_HUMAN cAMP-dependent protein kinase catalytic subunit beta OS=Homo sapiens OX=9606 GN=PRKACB PE=1 SV=2	1	13	13	6	46.7	40.622	136910000	160130000	87144000	127650000	149930000	201950000
P68402	PAFAH1B2	sp|P68402|PA1B2_HUMAN Platelet-activating factor acetylhydrolase IB subunit alpha2 OS=Homo sapiens OX=9606 GN=PAFAH1B2 PE=1 SV=1	1	7	7	7	56.8	25.569	135950000	475130000	151020000	116420000	407490000	184660000
Q14683	SMC1A	sp|Q14683|SMC1A_HUMAN Structural maintenance of chromosomes protein 1A OS=Homo sapiens OX=9606 GN=SMC1A PE=1 SV=2	1	43	43	43	38.7	143.23	135900000	128970000	130400000	119680000	78447000	76516000
O75534	CSDE1	sp|O75534|CSDE1_HUMAN Cold shock domain-containing protein E1 OS=Homo sapiens OX=9606 GN=CSDE1 PE=1 SV=2	1	26	26	26	34.5	88.884	135880000	133500000	132150000	161700000	166940000	128880000
Q9Y4L1	HYOU1	sp|Q9Y4L1|HYOU1_HUMAN Hypoxia up-regulated protein 1 OS=Homo sapiens OX=9606 GN=HYOU1 PE=1 SV=1	1	32	32	31	40.2	111.33	135790000	129390000	140360000	129930000	137730000	128900000
P50150	GNG4	sp|P50150|GBG4_HUMAN Guanine nucleotide-binding protein G(I)/G(S)/G(O) subunit gamma-4 OS=Homo sapiens OX=9606 GN=GNG4 PE=1 SV=1	1	4	4	4	73.3	8.3887	135360000	159290000	91934000	153110000	128170000	98477000
P47985;P0C7P4	UQCRFS1;UQCRFS1P1	sp|P47985|UCRI_HUMAN Cytochrome b-c1 complex subunit Rieske, mitochondrial OS=Homo sapiens OX=9606 GN=UQCRFS1 PE=1 SV=2;sp|P0C7P4|UCRIL_HUMAN Putative cytochrome b-c1 complex subunit Rieske-like protein 1 OS=Homo sapiens OX=9606 GN=UQCRFS1P1 PE=5 SV=1	2	11	11	11	42.3	29.668	134850000	131760000	136040000	118290000	139560000	110220000
P0DOX5;P01857	IGHG1	sp|P0DOX5|IGG1_HUMAN Immunoglobulin gamma-1 heavy chain OS=Homo sapiens OX=9606 PE=1 SV=2;sp|P01857|IGHG1_HUMAN Immunoglobulin heavy constant gamma 1 OS=Homo sapiens OX=9606 GN=IGHG1 PE=1 SV=1	2	11	11	5	36.7	49.328	134650000	154690000	91631000	72383000	49233000	62940000
Q9NR28	DIABLO	sp|Q9NR28|DBLOH_HUMAN Diablo IAP-binding mitochondrial protein OS=Homo sapiens OX=9606 GN=DIABLO PE=1 SV=1	1	8	8	8	46.9	27.131	134210000	109410000	103830000	97341000	98869000	98491000
O15145	ARPC3	sp|O15145|ARPC3_HUMAN Actin-related protein 2/3 complex subunit 3 OS=Homo sapiens OX=9606 GN=ARPC3 PE=1 SV=3	1	9	9	9	53.4	20.546	134090000	90841000	98093000	139280000	206500000	250780000
Q9UN86	G3BP2	sp|Q9UN86|G3BP2_HUMAN Ras GTPase-activating protein-binding protein 2 OS=Homo sapiens OX=9606 GN=G3BP2 PE=1 SV=2	1	15	14	14	39.2	54.12	133850000	117870000	90002000	134280000	90878000	98599000
Q8N0W4;Q8NFZ3	NLGN4X;NLGN4Y	sp|Q8N0W4|NLGNX_HUMAN Neuroligin-4, X-linked OS=Homo sapiens OX=9606 GN=NLGN4X PE=1 SV=1;sp|Q8NFZ3|NLGNY_HUMAN Neuroligin-4, Y-linked OS=Homo sapiens OX=9606 GN=NLGN4Y PE=2 SV=1	2	5	5	3	8.5	91.914	133250000	196350000	184850000	273720000	518070000	441570000
P61758	VBP1	sp|P61758|PFD3_HUMAN Prefoldin subunit 3 OS=Homo sapiens OX=9606 GN=VBP1 PE=1 SV=4	1	10	10	10	53.8	22.626	133090000	129680000	139370000	175070000	177440000	158690000
P49207	RPL34	sp|P49207|RL34_HUMAN 60S ribosomal protein L34 OS=Homo sapiens OX=9606 GN=RPL34 PE=1 SV=3	1	5	5	5	35.9	13.293	132880000	72461000	188030000	197540000	162020000	198260000
Q7KZF4	SND1	sp|Q7KZF4|SND1_HUMAN Staphylococcal nuclease domain-containing protein 1 OS=Homo sapiens OX=9606 GN=SND1 PE=1 SV=1	1	34	34	34	52.2	102	132850000	185300000	94951000	108350000	55510000	66067000
Q13595	TRA2A	sp|Q13595|TRA2A_HUMAN Transformer-2 protein homolog alpha OS=Homo sapiens OX=9606 GN=TRA2A PE=1 SV=1	1	5	4	4	21.3	32.688	132760000	103370000	77339000	110730000	163790000	106570000
Q9NYF8	BCLAF1	sp|Q9NYF8|BCLF1_HUMAN Bcl-2-associated transcription factor 1 OS=Homo sapiens OX=9606 GN=BCLAF1 PE=1 SV=2	1	19	18	18	21.5	106.12	132590000	121240000	100410000	111880000	128210000	91673000
Q96P70	IPO9	sp|Q96P70|IPO9_HUMAN Importin-9 OS=Homo sapiens OX=9606 GN=IPO9 PE=1 SV=3	1	23	23	23	29.9	115.96	132490000	164980000	109580000	85905000	100500000	100290000
Q00796	SORD	sp|Q00796|DHSO_HUMAN Sorbitol dehydrogenase OS=Homo sapiens OX=9606 GN=SORD PE=1 SV=4	1	11	11	11	42.9	38.324	132460000	202540000	169830000	175410000	136240000	158680000
Q7L2H7	EIF3M	sp|Q7L2H7|EIF3M_HUMAN Eukaryotic translation initiation factor 3 subunit M OS=Homo sapiens OX=9606 GN=EIF3M PE=1 SV=1	1	8	8	8	28.9	42.502	132130000	194120000	124890000	111400000	59370000	58242000
Q6NUK1	SLC25A24	sp|Q6NUK1|SCMC1_HUMAN Calcium-binding mitochondrial carrier protein SCaMC-1 OS=Homo sapiens OX=9606 GN=SLC25A24 PE=1 SV=2	1	9	9	9	19.5	53.354	132080000	121600000	87695000	99666000	104400000	106450000
P35998	PSMC2	sp|P35998|PRS7_HUMAN 26S proteasome regulatory subunit 7 OS=Homo sapiens OX=9606 GN=PSMC2 PE=1 SV=3	1	30	30	30	71.4	48.633	131990000	149340000	169750000	160360000	121470000	137260000
Q8NBT2	SPC24	sp|Q8NBT2|SPC24_HUMAN Kinetochore protein Spc24 OS=Homo sapiens OX=9606 GN=SPC24 PE=1 SV=3	1	8	8	8	60.4	22.443	131570000	129900000	153460000	183610000	88145000	116550000
Q13442	PDAP1	sp|Q13442|HAP28_HUMAN 28 kDa heat- and acid-stable phosphoprotein OS=Homo sapiens OX=9606 GN=PDAP1 PE=1 SV=1	1	8	8	8	42	20.63	131390000	132240000	146960000	171710000	131900000	118410000
P30040	ERP29	sp|P30040|ERP29_HUMAN Endoplasmic reticulum resident protein 29 OS=Homo sapiens OX=9606 GN=ERP29 PE=1 SV=4	1	9	9	9	43.3	28.993	130940000	158010000	144150000	165240000	124390000	145910000
O43242	PSMD3	sp|O43242|PSMD3_HUMAN 26S proteasome non-ATPase regulatory subunit 3 OS=Homo sapiens OX=9606 GN=PSMD3 PE=1 SV=2	1	25	25	25	51.7	60.977	130930000	163880000	173230000	204920000	173770000	185860000
Q13247	SRSF6	sp|Q13247|SRSF6_HUMAN Serine/arginine-rich splicing factor 6 OS=Homo sapiens OX=9606 GN=SRSF6 PE=1 SV=2	1	10	6	6	26.2	39.586	130890000	82381000	134660000	196590000	130570000	136670000
P01834	IGKC	sp|P01834|IGKC_HUMAN Immunoglobulin kappa constant OS=Homo sapiens OX=9606 GN=IGKC PE=1 SV=2	1	3	3	1	51.4	11.765	130710000	152320000	104280000	83087000	0	40239000
O94973	AP2A2	sp|O94973|AP2A2_HUMAN AP-2 complex subunit alpha-2 OS=Homo sapiens OX=9606 GN=AP2A2 PE=1 SV=2	1	31	22	22	45.4	103.96	130540000	119160000	95655000	105790000	92420000	88536000
O15371	EIF3D	sp|O15371|EIF3D_HUMAN Eukaryotic translation initiation factor 3 subunit D OS=Homo sapiens OX=9606 GN=EIF3D PE=1 SV=1	1	14	14	14	42.9	63.972	130500000	123740000	112500000	68248000	77902000	78952000
P37268	FDFT1	sp|P37268|FDFT_HUMAN Squalene synthase OS=Homo sapiens OX=9606 GN=FDFT1 PE=1 SV=1	1	14	14	14	37.4	48.115	130400000	92107000	125840000	137900000	183110000	193380000
O76003	GLRX3	sp|O76003|GLRX3_HUMAN Glutaredoxin-3 OS=Homo sapiens OX=9606 GN=GLRX3 PE=1 SV=2	1	12	12	12	48.1	37.432	130250000	154910000	141500000	122610000	118950000	133310000
P61764	STXBP1	sp|P61764|STXB1_HUMAN Syntaxin-binding protein 1 OS=Homo sapiens OX=9606 GN=STXBP1 PE=1 SV=1	1	24	24	24	57.1	67.568	129750000	88189000	131370000	110740000	293590000	270510000
P78330	PSPH	sp|P78330|SERB_HUMAN Phosphoserine phosphatase OS=Homo sapiens OX=9606 GN=PSPH PE=1 SV=2	1	4	4	4	19.6	25.007	129560000	159090000	166130000	188850000	118510000	129770000
Q9P2J5	LARS	sp|Q9P2J5|SYLC_HUMAN Leucine--tRNA ligase, cytoplasmic OS=Homo sapiens OX=9606 GN=LARS1 PE=1 SV=2	1	27	27	27	29.5	134.46	129550000	125720000	78932000	72152000	88270000	109420000
P52788	SMS	sp|P52788|SPSY_HUMAN Spermine synthase OS=Homo sapiens OX=9606 GN=SMS PE=1 SV=2	1	12	12	12	58.5	41.268	129100000	123040000	75496000	89308000	111090000	127130000
Q15286	RAB35	sp|Q15286|RAB35_HUMAN Ras-related protein Rab-35 OS=Homo sapiens OX=9606 GN=RAB35 PE=1 SV=1	1	7	7	7	37.3	23.025	128890000	64206000	97899000	136090000	167280000	185610000
Q13885	TUBB2A	sp|Q13885|TBB2A_HUMAN Tubulin beta-2A chain OS=Homo sapiens OX=9606 GN=TUBB2A PE=1 SV=1	1	27	2	2	77.8	49.906	128860000	0	0	0	1456500000	1606700000
O15212	PFDN6	sp|O15212|PFD6_HUMAN Prefoldin subunit 6 OS=Homo sapiens OX=9606 GN=PFDN6 PE=1 SV=1	1	4	4	4	23.3	14.582	128710000	122460000	119540000	153530000	167400000	153910000
O14745	SLC9A3R1	sp|O14745|NHRF1_HUMAN Na(+)/H(+) exchange regulatory cofactor NHE-RF1 OS=Homo sapiens OX=9606 GN=SLC9A3R1 PE=1 SV=4	1	4	4	4	11.5	38.868	128610000	75587000	0	102800000	0	68903000
Q8N158	GPC2	sp|Q8N158|GPC2_HUMAN Glypican-2 OS=Homo sapiens OX=9606 GN=GPC2 PE=1 SV=1	1	14	14	14	37.3	62.829	128100000	142010000	81039000	134980000	69184000	75160000
P63162;P14678	SNRPN;SNRPB	sp|P63162|RSMN_HUMAN Small nuclear ribonucleoprotein-associated protein N OS=Homo sapiens OX=9606 GN=SNRPN PE=1 SV=1;sp|P14678|RSMB_HUMAN Small nuclear ribonucleoprotein-associated proteins B and B OS=Homo sapiens OX=9606 GN=SNRPB PE=1 SV=2	2	7	7	7	24.6	24.614	127540000	68642000	167700000	175500000	307020000	248700000
O00193	SMAP	sp|O00193|SMAP_HUMAN Small acidic protein OS=Homo sapiens OX=9606 GN=SMAP PE=1 SV=1	1	4	4	4	25.7	20.332	127280000	246360000	173370000	167550000	56888000	80507000
Q9UNW9	NOVA2	sp|Q9UNW9|NOVA2_HUMAN RNA-binding protein Nova-2 OS=Homo sapiens OX=9606 GN=NOVA2 PE=1 SV=1	1	16	16	11	45.5	49.008	127230000	172040000	172590000	166700000	114090000	118700000
P02452	COL1A1	sp|P02452|CO1A1_HUMAN Collagen alpha-1(I) chain OS=Homo sapiens OX=9606 GN=COL1A1 PE=1 SV=6	1	10	10	10	9.6	138.91	127190000	470560000	0	41816000	0	133240000
O95782	AP2A1	sp|O95782|AP2A1_HUMAN AP-2 complex subunit alpha-1 OS=Homo sapiens OX=9606 GN=AP2A1 PE=1 SV=3	1	33	33	24	43.8	107.54	127150000	125030000	119300000	145440000	159030000	148090000
P60891	PRPS1	sp|P60891|PRPS1_HUMAN Ribose-phosphate pyrophosphokinase 1 OS=Homo sapiens OX=9606 GN=PRPS1 PE=1 SV=2	1	13	13	4	47.8	34.834	126830000	152680000	149230000	121820000	101080000	134450000
O75223	GGCT	sp|O75223|GGCT_HUMAN Gamma-glutamylcyclotransferase OS=Homo sapiens OX=9606 GN=GGCT PE=1 SV=1	1	6	6	6	37.2	21.007	126650000	164100000	87260000	114670000	50419000	74925000
Q96B54	ZNF428	sp|Q96B54|ZN428_HUMAN Zinc finger protein 428 OS=Homo sapiens OX=9606 GN=ZNF428 PE=1 SV=2	1	4	4	4	29.8	20.48	126650000	149040000	114930000	255960000	138450000	101110000
O75608	LYPLA1	sp|O75608|LYPA1_HUMAN Acyl-protein thioesterase 1 OS=Homo sapiens OX=9606 GN=LYPLA1 PE=1 SV=1	1	3	3	3	19.6	24.669	126610000	610170000	596720000	902200000	582700000	584720000
Q16576	RBBP7	sp|Q16576|RBBP7_HUMAN Histone-binding protein RBBP7 OS=Homo sapiens OX=9606 GN=RBBP7 PE=1 SV=1	1	13	8	8	43.1	47.82	126440000	131050000	103400000	87873000	46181000	50422000
Q9UJW0	DCTN4	sp|Q9UJW0|DCTN4_HUMAN Dynactin subunit 4 OS=Homo sapiens OX=9606 GN=DCTN4 PE=1 SV=1	1	10	10	10	37.6	52.337	126070000	178920000	66840000	62071000	66753000	82521000
Q99613;B5ME19	EIF3C;EIF3CL	sp|Q99613|EIF3C_HUMAN Eukaryotic translation initiation factor 3 subunit C OS=Homo sapiens OX=9606 GN=EIF3C PE=1 SV=1;sp|B5ME19|EIFCL_HUMAN Eukaryotic translation initiation factor 3 subunit C-like protein OS=Homo sapiens OX=9606 GN=EIF3CL PE=1 SV=1	2	25	25	25	33.2	105.34	125920000	121610000	104740000	126300000	99245000	88627000
O60264	SMARCA5	sp|O60264|SMCA5_HUMAN SWI/SNF-related matrix-associated actin-dependent regulator of chromatin subfamily A member 5 OS=Homo sapiens OX=9606 GN=SMARCA5 PE=1 SV=1	1	47	47	31	44.5	121.9	125690000	113750000	124160000	123760000	105280000	91015000
Q12888	TP53BP1	sp|Q12888|TP53B_HUMAN TP53-binding protein 1 OS=Homo sapiens OX=9606 GN=TP53BP1 PE=1 SV=2	1	55	55	55	44.3	213.57	125650000	141800000	134170000	123990000	96848000	89013000
Q9C005	DPY30	sp|Q9C005|DPY30_HUMAN Protein dpy-30 homolog OS=Homo sapiens OX=9606 GN=DPY30 PE=1 SV=1	1	4	4	4	61.6	11.25	125610000	107310000	160640000	157270000	69973000	52169000
P18206	VCL	sp|P18206|VINC_HUMAN Vinculin OS=Homo sapiens OX=9606 GN=VCL PE=1 SV=4	1	35	35	35	41.8	123.8	125390000	182400000	60255000	77155000	60703000	81179000
P28331	NDUFS1	sp|P28331|NDUS1_HUMAN NADH-ubiquinone oxidoreductase 75 kDa subunit, mitochondrial OS=Homo sapiens OX=9606 GN=NDUFS1 PE=1 SV=3	1	25	25	25	44.8	79.467	125070000	138950000	116470000	95969000	113000000	97965000
O14936	CASK	sp|O14936|CSKP_HUMAN Peripheral plasma membrane protein CASK OS=Homo sapiens OX=9606 GN=CASK PE=1 SV=3	1	17	17	17	24.1	105.12	125000000	95024000	123150000	151370000	205550000	162530000
Q7Z4V5	HDGFRP2	sp|Q7Z4V5|HDGR2_HUMAN Hepatoma-derived growth factor-related protein 2 OS=Homo sapiens OX=9606 GN=HDGFL2 PE=1 SV=1	1	11	10	9	20.4	74.316	124870000	178630000	171630000	176160000	134940000	143540000
P62195	PSMC5	sp|P62195|PRS8_HUMAN 26S proteasome regulatory subunit 8 OS=Homo sapiens OX=9606 GN=PSMC5 PE=1 SV=1	1	24	24	23	65.8	45.626	124750000	90671000	133770000	124750000	156040000	160010000
Q16630	CPSF6	sp|Q16630|CPSF6_HUMAN Cleavage and polyadenylation specificity factor subunit 6 OS=Homo sapiens OX=9606 GN=CPSF6 PE=1 SV=2	1	12	12	12	26.9	59.209	124670000	95289000	136790000	137590000	169910000	156910000
O15144	ARPC2	sp|O15144|ARPC2_HUMAN Actin-related protein 2/3 complex subunit 2 OS=Homo sapiens OX=9606 GN=ARPC2 PE=1 SV=1	1	15	15	15	59.7	34.333	124240000	136330000	141490000	160620000	214490000	232480000
P09622	DLD	sp|P09622|DLDH_HUMAN Dihydrolipoyl dehydrogenase, mitochondrial OS=Homo sapiens OX=9606 GN=DLD PE=1 SV=2	1	13	13	13	35	54.177	124080000	91316000	96319000	158630000	87299000	109000000
P33176	KIF5B	sp|P33176|KINH_HUMAN Kinesin-1 heavy chain OS=Homo sapiens OX=9606 GN=KIF5B PE=1 SV=1	1	45	36	34	53.7	109.68	124050000	141370000	109010000	128050000	80140000	84341000
P30046;A6NHG4	DDT;DDTL	sp|P30046|DOPD_HUMAN D-dopachrome decarboxylase OS=Homo sapiens OX=9606 GN=DDT PE=1 SV=3;sp|A6NHG4|DDTL_HUMAN D-dopachrome decarboxylase-like protein OS=Homo sapiens OX=9606 GN=DDTL PE=2 SV=1	2	8	8	8	62.7	12.712	123890000	90466000	87879000	95703000	87081000	111440000
P61077	UBE2D3	sp|P61077|UB2D3_HUMAN Ubiquitin-conjugating enzyme E2 D3 OS=Homo sapiens OX=9606 GN=UBE2D3 PE=1 SV=1	1	3	3	1	28.6	16.687	123590000	196900000	150530000	163140000	227610000	221860000
P78310	CXADR	sp|P78310|CXAR_HUMAN Coxsackievirus and adenovirus receptor OS=Homo sapiens OX=9606 GN=CXADR PE=1 SV=1	1	13	13	13	43.8	40.029	123450000	129590000	117740000	141040000	136390000	115910000
Q9Y490	TLN1	sp|Q9Y490|TLN1_HUMAN Talin-1 OS=Homo sapiens OX=9606 GN=TLN1 PE=1 SV=3	1	68	68	60	41.2	269.76	123370000	167390000	73672000	67902000	66888000	109980000
O96008	TOMM40	sp|O96008|TOM40_HUMAN Mitochondrial import receptor subunit TOM40 homolog OS=Homo sapiens OX=9606 GN=TOMM40 PE=1 SV=1	1	7	7	7	34.9	37.893	123190000	78229000	43264000	70071000	54707000	75741000
P11177	PDHB	sp|P11177|ODPB_HUMAN Pyruvate dehydrogenase E1 component subunit beta, mitochondrial OS=Homo sapiens OX=9606 GN=PDHB PE=1 SV=3	1	12	12	12	42.9	39.233	123110000	98762000	122960000	124020000	102300000	120520000
P55795	HNRNPH2	sp|P55795|HNRH2_HUMAN Heterogeneous nuclear ribonucleoprotein H2 OS=Homo sapiens OX=9606 GN=HNRNPH2 PE=1 SV=1	1	14	8	7	43.4	49.263	122980000	156070000	172810000	172870000	102110000	126750000
P48431;Q9Y651	SOX2	sp|P48431|SOX2_HUMAN Transcription factor SOX-2 OS=Homo sapiens OX=9606 GN=SOX2 PE=1 SV=1	2	5	4	4	19.2	34.31	122880000	155770000	67355000	85619000	58647000	46830000
Q8N163	CCAR2	sp|Q8N163|CCAR2_HUMAN Cell cycle and apoptosis regulator protein 2 OS=Homo sapiens OX=9606 GN=CCAR2 PE=1 SV=2	1	30	30	30	50.3	102.9	122730000	149750000	143490000	127360000	127400000	132430000
Q9Y2X7	GIT1	sp|Q9Y2X7|GIT1_HUMAN ARF GTPase-activating protein GIT1 OS=Homo sapiens OX=9606 GN=GIT1 PE=1 SV=2	1	17	17	15	32.2	84.34	122030000	130170000	104670000	102690000	98247000	85054000
O75348	ATP6V1G1	sp|O75348|VATG1_HUMAN V-type proton ATPase subunit G 1 OS=Homo sapiens OX=9606 GN=ATP6V1G1 PE=1 SV=3	1	4	4	3	40.7	13.757	121970000	121760000	71513000	73548000	0	96409000
P12814;P35609;Q08043	ACTN1	sp|P12814|ACTN1_HUMAN Alpha-actinin-1 OS=Homo sapiens OX=9606 GN=ACTN1 PE=1 SV=2	3	42	27	27	59.1	103.06	121820000	164930000	108260000	95609000	101590000	113590000
Q9P2R3	ANKFY1	sp|Q9P2R3|ANFY1_HUMAN Rabankyrin-5 OS=Homo sapiens OX=9606 GN=ANKFY1 PE=1 SV=2	1	21	21	21	22.3	128.4	121720000	116490000	96133000	78753000	79607000	85061000
Q96PU8	QKI	sp|Q96PU8|QKI_HUMAN Protein quaking OS=Homo sapiens OX=9606 GN=QKI PE=1 SV=1	1	11	11	11	37.2	37.67	121520000	133300000	72595000	153920000	80966000	71075000
Q14240	EIF4A2	sp|Q14240|IF4A2_HUMAN Eukaryotic initiation factor 4A-II OS=Homo sapiens OX=9606 GN=EIF4A2 PE=1 SV=2	1	23	9	9	62.4	46.402	121410000	140370000	227560000	185980000	230470000	217700000
P36957	DLST	sp|P36957|ODO2_HUMAN Dihydrolipoyllysine-residue succinyltransferase component of 2-oxoglutarate dehydrogenase complex, mitochondrial OS=Homo sapiens OX=9606 GN=DLST PE=1 SV=4	1	9	9	9	19.6	48.755	121250000	116640000	148990000	144860000	141380000	155960000
Q13907;Q9BXS1	IDI1	sp|Q13907|IDI1_HUMAN Isopentenyl-diphosphate Delta-isomerase 1 OS=Homo sapiens OX=9606 GN=IDI1 PE=1 SV=2	2	9	9	9	51.1	26.319	120780000	153500000	107810000	91253000	63367000	71106000
Q53GQ0	HSD17B12	sp|Q53GQ0|DHB12_HUMAN Very-long-chain 3-oxoacyl-CoA reductase OS=Homo sapiens OX=9606 GN=HSD17B12 PE=1 SV=2	1	10	10	10	37.8	34.324	120720000	118160000	129430000	88269000	136970000	131520000
Q9UJ70	NAGK	sp|Q9UJ70|NAGK_HUMAN N-acetyl-D-glucosamine kinase OS=Homo sapiens OX=9606 GN=NAGK PE=1 SV=4	1	11	11	11	38.4	37.375	120670000	63036000	112850000	90469000	147970000	135960000
P51610	HCFC1	sp|P51610|HCFC1_HUMAN Host cell factor 1 OS=Homo sapiens OX=9606 GN=HCFC1 PE=1 SV=2	1	39	39	38	30.2	208.73	120550000	149470000	133980000	156210000	100310000	83670000
P61803	DAD1	sp|P61803|DAD1_HUMAN Dolichyl-diphosphooligosaccharide--protein glycosyltransferase subunit DAD1 OS=Homo sapiens OX=9606 GN=DAD1 PE=1 SV=3	1	4	4	4	35.4	12.497	120540000	137620000	55883000	92587000	93985000	59141000
Q13557	CAMK2D	sp|Q13557|KCC2D_HUMAN Calcium/calmodulin-dependent protein kinase type II subunit delta OS=Homo sapiens OX=9606 GN=CAMK2D PE=1 SV=3	1	11	11	7	31.1	56.369	120430000	130440000	88039000	98014000	98378000	98514000
P05023;P20648	ATP1A1	sp|P05023|AT1A1_HUMAN Sodium/potassium-transporting ATPase subunit alpha-1 OS=Homo sapiens OX=9606 GN=ATP1A1 PE=1 SV=1	2	34	20	18	39.2	112.89	120410000	122940000	90901000	132530000	71107000	99182000
P62191	PSMC1	sp|P62191|PRS4_HUMAN 26S proteasome regulatory subunit 4 OS=Homo sapiens OX=9606 GN=PSMC1 PE=1 SV=1	1	21	21	21	54.5	49.184	120370000	148090000	122650000	104080000	136270000	122680000
P46926	GNPDA1	sp|P46926|GNPI1_HUMAN Glucosamine-6-phosphate isomerase 1 OS=Homo sapiens OX=9606 GN=GNPDA1 PE=1 SV=1	1	11	11	7	48.1	32.668	120280000	130690000	143220000	146930000	138160000	130750000
Q99436	PSMB7	sp|Q99436|PSB7_HUMAN Proteasome subunit beta type-7 OS=Homo sapiens OX=9606 GN=PSMB7 PE=1 SV=1	1	4	4	4	24.9	29.965	120100000	180030000	178510000	106960000	83510000	0
Q96CW1	AP2M1	sp|Q96CW1|AP2M1_HUMAN AP-2 complex subunit mu OS=Homo sapiens OX=9606 GN=AP2M1 PE=1 SV=2	1	19	19	19	50.1	49.654	120000000	112410000	78178000	89090000	80764000	110410000
P05556	ITGB1	sp|P05556|ITB1_HUMAN Integrin beta-1 OS=Homo sapiens OX=9606 GN=ITGB1 PE=1 SV=2	1	11	11	11	19.9	88.414	119900000	142610000	88188000	82082000	87061000	84030000
P68036;A0A1B0GUS4	UBE2L3	sp|P68036|UB2L3_HUMAN Ubiquitin-conjugating enzyme E2 L3 OS=Homo sapiens OX=9606 GN=UBE2L3 PE=1 SV=1;sp|A0A1B0GUS4|UB2L5_HUMAN Ubiquitin-conjugating enzyme E2 L5 OS=Homo sapiens OX=9606 GN=UBE2L5 PE=2 SV=1	2	9	9	9	69.5	17.861	119530000	77037000	167930000	132740000	172640000	169980000
Q13363	CTBP1	sp|Q13363|CTBP1_HUMAN C-terminal-binding protein 1 OS=Homo sapiens OX=9606 GN=CTBP1 PE=1 SV=2	1	10	7	7	35	47.535	119420000	239990000	160900000	194030000	95074000	80947000
Q9NZL9	MAT2B	sp|Q9NZL9|MAT2B_HUMAN Methionine adenosyltransferase 2 subunit beta OS=Homo sapiens OX=9606 GN=MAT2B PE=1 SV=1	1	16	16	16	56.6	37.551	119330000	139320000	110010000	130060000	108520000	101920000
P17174	GOT1	sp|P17174|AATC_HUMAN Aspartate aminotransferase, cytoplasmic OS=Homo sapiens OX=9606 GN=GOT1 PE=1 SV=3	1	15	15	15	49.9	46.247	119190000	131010000	125970000	125100000	107320000	112010000
O43488;Q8NHP1;O95154	AKR7A2	sp|O43488|ARK72_HUMAN Aflatoxin B1 aldehyde reductase member 2 OS=Homo sapiens OX=9606 GN=AKR7A2 PE=1 SV=3	3	8	8	8	32.3	39.589	119070000	120720000	124690000	90571000	124800000	182910000
Q14257	RCN2	sp|Q14257|RCN2_HUMAN Reticulocalbin-2 OS=Homo sapiens OX=9606 GN=RCN2 PE=1 SV=1	1	12	12	12	42.9	36.876	119030000	115530000	112390000	127730000	71084000	65283000
Q9UHD9	UBQLN2	sp|Q9UHD9|UBQL2_HUMAN Ubiquilin-2 OS=Homo sapiens OX=9606 GN=UBQLN2 PE=1 SV=2	1	11	7	7	31.2	65.695	118850000	135850000	109000000	136210000	68876000	103700000
P55196	MLLT4	sp|P55196|AFAD_HUMAN Afadin OS=Homo sapiens OX=9606 GN=AFDN PE=1 SV=3	1	50	50	50	39.6	206.8	118580000	119700000	105910000	117750000	135440000	122240000
O43813	LANCL1	sp|O43813|LANC1_HUMAN Glutathione S-transferase LANCL1 OS=Homo sapiens OX=9606 GN=LANCL1 PE=1 SV=1	1	12	12	12	41.6	45.283	118430000	131570000	147510000	123800000	148630000	165360000
P78406	RAE1	sp|P78406|RAE1L_HUMAN mRNA export factor RAE1 OS=Homo sapiens OX=9606 GN=RAE1 PE=1 SV=1	1	11	11	11	39.1	40.968	118150000	94826000	61768000	66118000	50878000	56295000
P23142;CON__ENSEMBL:ENSBTAP00000016046	FBLN1	sp|P23142|FBLN1_HUMAN Fibulin-1 OS=Homo sapiens OX=9606 GN=FBLN1 PE=1 SV=4	2	13	13	13	28.6	77.213	117900000	128380000	74468000	88815000	53471000	76303000
Q15428	SF3A2	sp|Q15428|SF3A2_HUMAN Splicing factor 3A subunit 2 OS=Homo sapiens OX=9606 GN=SF3A2 PE=1 SV=2	1	9	9	9	30	49.255	117810000	103670000	98206000	128550000	118460000	137900000
Q14157	UBAP2L	sp|Q14157|UBP2L_HUMAN Ubiquitin-associated protein 2-like OS=Homo sapiens OX=9606 GN=UBAP2L PE=1 SV=2	1	18	18	18	26.8	114.53	117770000	101410000	94228000	75749000	68938000	54695000
P53621	COPA	sp|P53621|COPA_HUMAN Coatomer subunit alpha OS=Homo sapiens OX=9606 GN=COPA PE=1 SV=2	1	47	47	47	50.6	138.34	117330000	129030000	107350000	110340000	99291000	104260000
Q9Y262	EIF3L	sp|Q9Y262|EIF3L_HUMAN Eukaryotic translation initiation factor 3 subunit L OS=Homo sapiens OX=9606 GN=EIF3L PE=1 SV=1	1	18	18	18	37.4	66.726	117250000	124990000	86655000	100980000	64015000	64901000
Q9UK41	VPS28	sp|Q9UK41|VPS28_HUMAN Vacuolar protein sorting-associated protein 28 homolog OS=Homo sapiens OX=9606 GN=VPS28 PE=1 SV=1	1	8	8	8	48.9	25.425	117240000	139820000	99332000	85444000	77459000	97189000
Q9UI15	TAGLN3	sp|Q9UI15|TAGL3_HUMAN Transgelin-3 OS=Homo sapiens OX=9606 GN=TAGLN3 PE=1 SV=2	1	15	15	13	78.9	22.472	116920000	137090000	212240000	227080000	193090000	224420000
Q9NQG5	RPRD1B	sp|Q9NQG5|RPR1B_HUMAN Regulation of nuclear pre-mRNA domain-containing protein 1B OS=Homo sapiens OX=9606 GN=RPRD1B PE=1 SV=1	1	10	10	9	45.7	36.899	116700000	113870000	69802000	96090000	120910000	92576000
Q9HDC9	APMAP	sp|Q9HDC9|APMAP_HUMAN Adipocyte plasma membrane-associated protein OS=Homo sapiens OX=9606 GN=APMAP PE=1 SV=2	1	15	15	15	49.3	46.48	116550000	129300000	166480000	135600000	176030000	146950000
O00231	PSMD11	sp|O00231|PSD11_HUMAN 26S proteasome non-ATPase regulatory subunit 11 OS=Homo sapiens OX=9606 GN=PSMD11 PE=1 SV=3	1	19	19	19	49.8	47.463	116200000	129910000	129630000	156010000	155600000	154860000
P09417	QDPR	sp|P09417|DHPR_HUMAN Dihydropteridine reductase OS=Homo sapiens OX=9606 GN=QDPR PE=1 SV=2	1	11	11	11	59.8	25.789	116130000	137440000	151070000	146160000	231550000	215150000
P62136	PPP1CA	sp|P62136|PP1A_HUMAN Serine/threonine-protein phosphatase PP1-alpha catalytic subunit OS=Homo sapiens OX=9606 GN=PPP1CA PE=1 SV=1	1	17	7	5	67	37.512	115820000	56369000	137040000	140590000	167110000	151830000
O60701	UGDH	sp|O60701|UGDH_HUMAN UDP-glucose 6-dehydrogenase OS=Homo sapiens OX=9606 GN=UGDH PE=1 SV=1	1	22	22	22	63.2	55.023	115590000	134970000	94893000	100250000	80132000	88099000
Q07866	KLC1	sp|Q07866|KLC1_HUMAN Kinesin light chain 1 OS=Homo sapiens OX=9606 GN=KLC1 PE=1 SV=2	1	30	30	20	53.1	65.309	115560000	112890000	161810000	168630000	130710000	131010000
Q9UBQ5	EIF3K	sp|Q9UBQ5|EIF3K_HUMAN Eukaryotic translation initiation factor 3 subunit K OS=Homo sapiens OX=9606 GN=EIF3K PE=1 SV=1	1	6	6	6	34.9	25.059	115190000	184710000	98519000	86813000	61117000	77008000
P55084	HADHB	sp|P55084|ECHB_HUMAN Trifunctional enzyme subunit beta, mitochondrial OS=Homo sapiens OX=9606 GN=HADHB PE=1 SV=3	1	13	13	13	30.2	51.294	115130000	112150000	119710000	109930000	104520000	112310000
Q15121	PEA15	sp|Q15121|PEA15_HUMAN Astrocytic phosphoprotein PEA-15 OS=Homo sapiens OX=9606 GN=PEA15 PE=1 SV=2	1	9	9	9	70.8	15.04	115120000	128060000	220640000	112590000	801790000	876820000
O15067	PFAS	sp|O15067|PUR4_HUMAN Phosphoribosylformylglycinamidine synthase OS=Homo sapiens OX=9606 GN=PFAS PE=1 SV=4	1	26	26	26	26.5	144.73	114770000	112950000	133360000	150230000	135470000	128300000
Q14839	CHD4	sp|Q14839|CHD4_HUMAN Chromodomain-helicase-DNA-binding protein 4 OS=Homo sapiens OX=9606 GN=CHD4 PE=1 SV=2	1	48	48	34	34.7	218	114660000	113990000	103560000	101230000	84376000	88003000
P56385	ATP5I	sp|P56385|ATP5I_HUMAN ATP synthase subunit e, mitochondrial OS=Homo sapiens OX=9606 GN=ATP5ME PE=1 SV=2	1	4	4	4	42	7.9331	114480000	140750000	104360000	138630000	117410000	123190000
Q8NBS9	TXNDC5	sp|Q8NBS9|TXND5_HUMAN Thioredoxin domain-containing protein 5 OS=Homo sapiens OX=9606 GN=TXNDC5 PE=1 SV=2	1	12	12	12	34.7	47.628	113840000	94558000	60199000	71315000	53282000	86161000
Q92879	CELF1	sp|Q92879|CELF1_HUMAN CUGBP Elav-like family member 1 OS=Homo sapiens OX=9606 GN=CELF1 PE=1 SV=2	1	13	13	11	29	52.063	113840000	89274000	79251000	73822000	79541000	60661000
P20336	RAB3A	sp|P20336|RAB3A_HUMAN Ras-related protein Rab-3A OS=Homo sapiens OX=9606 GN=RAB3A PE=1 SV=1	1	8	7	5	45.9	24.984	113780000	147800000	133490000	183310000	112840000	105720000
Q9UH03	2022-09-03	sp|Q9UH03|SEPT3_HUMAN Neuronal-specific septin-3 OS=Homo sapiens OX=9606 GN=SEPTIN3 PE=1 SV=3	1	16	16	16	47.2	40.703	113070000	117490000	179590000	175610000	238030000	219670000
Q16143	SNCB	sp|Q16143|SYUB_HUMAN Beta-synuclein OS=Homo sapiens OX=9606 GN=SNCB PE=1 SV=1	1	5	3	2	48.5	14.288	112840000	127080000	116310000	87016000	81677000	0
Q71UM5	RPS27L	sp|Q71UM5|RS27L_HUMAN 40S ribosomal protein S27-like OS=Homo sapiens OX=9606 GN=RPS27L PE=1 SV=3	1	4	2	2	39.3	9.4771	112710000	122820000	74612000	80443000	67997000	79641000
O75937	DNAJC8	sp|O75937|DNJC8_HUMAN DnaJ homolog subfamily C member 8 OS=Homo sapiens OX=9606 GN=DNAJC8 PE=1 SV=2	1	10	10	9	51.8	29.841	112280000	100130000	91027000	68841000	64127000	51376000
Q9Y3B4	SF3B6	sp|Q9Y3B4|SF3B6_HUMAN Splicing factor 3B subunit 6 OS=Homo sapiens OX=9606 GN=SF3B6 PE=1 SV=1	1	4	4	4	33.6	14.585	112240000	111320000	119730000	173390000	92579000	129060000
O75369	FLNB	sp|O75369|FLNB_HUMAN Filamin-B OS=Homo sapiens OX=9606 GN=FLNB PE=1 SV=2	1	61	55	54	33	278.16	111960000	125680000	51113000	48796000	36018000	67756000
P09543	CNP	sp|P09543|CN37_HUMAN 2,3-cyclic-nucleotide 3-phosphodiesterase OS=Homo sapiens OX=9606 GN=CNP PE=1 SV=2	1	20	20	20	42.5	47.578	111810000	118860000	132600000	119630000	114430000	107200000
Q96C90	PPP1R14B	sp|Q96C90|PP14B_HUMAN Protein phosphatase 1 regulatory subunit 14B OS=Homo sapiens OX=9606 GN=PPP1R14B PE=1 SV=3	1	5	5	5	57.1	15.911	111670000	154180000	90397000	90214000	56904000	66334000
Q6UXN9	WDR82	sp|Q6UXN9|WDR82_HUMAN WD repeat-containing protein 82 OS=Homo sapiens OX=9606 GN=WDR82 PE=1 SV=1	1	12	12	12	45	35.079	111370000	110500000	94904000	95578000	86526000	92867000
P43307	SSR1	sp|P43307|SSRA_HUMAN Translocon-associated protein subunit alpha OS=Homo sapiens OX=9606 GN=SSR1 PE=1 SV=3	1	3	3	3	18.2	32.235	111010000	45227000	29488000	25275000	33855000	34935000
P06493	CDK1	sp|P06493|CDK1_HUMAN Cyclin-dependent kinase 1 OS=Homo sapiens OX=9606 GN=CDK1 PE=1 SV=3	1	10	10	8	39.4	34.095	110950000	146680000	100400000	105760000	77317000	88752000
Q9BPW8	NIPSNAP1	sp|Q9BPW8|NIPS1_HUMAN Protein NipSnap homolog 1 OS=Homo sapiens OX=9606 GN=NIPSNAP1 PE=1 SV=1	1	11	11	10	48.9	33.31	110940000	123520000	130600000	109400000	160980000	134500000
Q9NVH1	DNAJC11	sp|Q9NVH1|DJC11_HUMAN DnaJ homolog subfamily C member 11 OS=Homo sapiens OX=9606 GN=DNAJC11 PE=1 SV=2	1	7	7	7	16.6	63.277	110830000	277970000	87702000	152000000	70146000	122810000
Q15165	PON2	sp|Q15165|PON2_HUMAN Serum paraoxonase/arylesterase 2 OS=Homo sapiens OX=9606 GN=PON2 PE=1 SV=4	1	8	8	8	40.4	39.38	110800000	63248000	55477000	45211000	61989000	53201000
Q16186	ADRM1	sp|Q16186|ADRM1_HUMAN Proteasomal ubiquitin receptor ADRM1 OS=Homo sapiens OX=9606 GN=ADRM1 PE=1 SV=2	1	8	8	8	21.6	42.153	110780000	106300000	93339000	102570000	104250000	82742000
Q9BWJ5	SF3B5	sp|Q9BWJ5|SF3B5_HUMAN Splicing factor 3B subunit 5 OS=Homo sapiens OX=9606 GN=SF3B5 PE=1 SV=1	1	4	4	4	55.8	10.135	110680000	109820000	190480000	126530000	197110000	120520000
O14974	PPP1R12A	sp|O14974|MYPT1_HUMAN Protein phosphatase 1 regulatory subunit 12A OS=Homo sapiens OX=9606 GN=PPP1R12A PE=1 SV=1	1	17	17	17	23.2	115.28	110560000	109710000	68004000	51799000	66573000	62039000
P49790	NUP153	sp|P49790|NU153_HUMAN Nuclear pore complex protein Nup153 OS=Homo sapiens OX=9606 GN=NUP153 PE=1 SV=2	1	15	15	15	14.6	153.94	110500000	108410000	88333000	98790000	73435000	49722000
Q9Y285	FARSA	sp|Q9Y285|SYFA_HUMAN Phenylalanine--tRNA ligase alpha subunit OS=Homo sapiens OX=9606 GN=FARSA PE=1 SV=3	1	15	15	15	40.7	57.563	110330000	104190000	106300000	103250000	87462000	91008000
P10155	TROVE2	sp|P10155|RO60_HUMAN RNA-binding protein RO60 OS=Homo sapiens OX=9606 GN=RO60 PE=1 SV=2	1	20	20	20	45	60.67	110220000	122820000	126460000	133330000	117320000	117520000
Q13011	ECH1	sp|Q13011|ECH1_HUMAN Delta(3,5)-Delta(2,4)-dienoyl-CoA isomerase, mitochondrial OS=Homo sapiens OX=9606 GN=ECH1 PE=1 SV=2	1	10	10	10	38.1	35.816	109630000	118590000	91760000	137310000	161850000	157990000
Q9NY33	DPP3	sp|Q9NY33|DPP3_HUMAN Dipeptidyl peptidase 3 OS=Homo sapiens OX=9606 GN=DPP3 PE=1 SV=2	1	16	16	16	34.5	82.588	109570000	77481000	67473000	73142000	54489000	50141000
Q9UBB4	ATXN10	sp|Q9UBB4|ATX10_HUMAN Ataxin-10 OS=Homo sapiens OX=9606 GN=ATXN10 PE=1 SV=1	1	20	20	20	50.5	53.488	109480000	157020000	116160000	118530000	136850000	140780000
Q16352;P07196	INA	sp|Q16352|AINX_HUMAN Alpha-internexin OS=Homo sapiens OX=9606 GN=INA PE=1 SV=2	2	30	29	26	60.1	55.39	109470000	108790000	286050000	460800000	313530000	316650000
Q13526	PIN1	sp|Q13526|PIN1_HUMAN Peptidyl-prolyl cis-trans isomerase NIMA-interacting 1 OS=Homo sapiens OX=9606 GN=PIN1 PE=1 SV=1	1	6	6	6	56.4	18.243	109370000	122300000	82174000	91766000	71830000	68721000
Q92530	PSMF1	sp|Q92530|PSMF1_HUMAN Proteasome inhibitor PI31 subunit OS=Homo sapiens OX=9606 GN=PSMF1 PE=1 SV=2	1	6	6	6	29.9	29.816	109220000	77081000	69712000	43037000	124280000	86491000
Q5TF21;Q9Y4B5	SOGA3	sp|Q5TF21|SOGA3_HUMAN Protein SOGA3 OS=Homo sapiens OX=9606 GN=SOGA3 PE=3 SV=1	2	21	21	21	31.5	103.2	109200000	60814000	99765000	103250000	97972000	91912000
Q9Y4Z0	LSM4	sp|Q9Y4Z0|LSM4_HUMAN U6 snRNA-associated Sm-like protein LSm4 OS=Homo sapiens OX=9606 GN=LSM4 PE=1 SV=1	1	5	5	5	30.9	15.35	108830000	143530000	145580000	136810000	205880000	190530000
Q05682	CALD1	sp|Q05682|CALD1_HUMAN Caldesmon OS=Homo sapiens OX=9606 GN=CALD1 PE=1 SV=3	1	12	12	12	19.2	93.23	108610000	146850000	50628000	58066000	34557000	61037000
Q9UGV2	NDRG3	sp|Q9UGV2|NDRG3_HUMAN Protein NDRG3 OS=Homo sapiens OX=9606 GN=NDRG3 PE=1 SV=2	1	7	7	7	26.7	41.408	108510000	124310000	96778000	103870000	95603000	123160000
P05386	RPLP1	sp|P05386|RLA1_HUMAN 60S acidic ribosomal protein P1 OS=Homo sapiens OX=9606 GN=RPLP1 PE=1 SV=1	1	4	4	4	79.8	11.514	108480000	50039000	104370000	50598000	668430000	365840000
Q12792	TWF1	sp|Q12792|TWF1_HUMAN Twinfilin-1 OS=Homo sapiens OX=9606 GN=TWF1 PE=1 SV=3	1	12	12	9	38.3	40.282	108430000	95600000	63674000	89061000	85761000	89247000
P16220;P18846	CREB1	sp|P16220|CREB1_HUMAN Cyclic AMP-responsive element-binding protein 1 OS=Homo sapiens OX=9606 GN=CREB1 PE=1 SV=3	2	3	3	3	15.9	35.136	107970000	123080000	95238000	68657000	32110000	44858000
O00151	PDLIM1	sp|O00151|PDLI1_HUMAN PDZ and LIM domain protein 1 OS=Homo sapiens OX=9606 GN=PDLIM1 PE=1 SV=4	1	14	14	14	65	36.071	107900000	81157000	62246000	57303000	73583000	62154000
Q969T9	WBP2	sp|Q969T9|WBP2_HUMAN WW domain-binding protein 2 OS=Homo sapiens OX=9606 GN=WBP2 PE=1 SV=1	1	3	3	3	21.5	28.087	107650000	0	74021000	75276000	0	0
Q2TAY7	SMU1	sp|Q2TAY7|SMU1_HUMAN WD40 repeat-containing protein SMU1 OS=Homo sapiens OX=9606 GN=SMU1 PE=1 SV=2	1	15	15	15	39.4	57.543	107570000	109770000	79923000	109110000	85327000	76671000
P50151	GNG10	sp|P50151|GBG10_HUMAN Guanine nucleotide-binding protein G(I)/G(S)/G(O) subunit gamma-10 OS=Homo sapiens OX=9606 GN=GNG10 PE=1 SV=1	1	4	4	4	75	7.2053	107540000	58601000	47203000	82510000	0	48249000
Q15555	MAPRE2	sp|Q15555|MARE2_HUMAN Microtubule-associated protein RP/EB family member 2 OS=Homo sapiens OX=9606 GN=MAPRE2 PE=1 SV=1	1	11	10	9	44.6	37.031	107270000	130880000	122330000	111700000	159770000	172110000
Q16851	UGP2	sp|Q16851|UGPA_HUMAN UTP--glucose-1-phosphate uridylyltransferase OS=Homo sapiens OX=9606 GN=UGP2 PE=1 SV=5	1	17	17	17	40	56.94	107250000	118900000	85760000	109300000	107570000	133220000
Q14141	2022-09-06	sp|Q14141|SEPT6_HUMAN Septin-6 OS=Homo sapiens OX=9606 GN=SEPTIN6 PE=1 SV=4	1	13	6	6	36.6	49.716	107170000	153050000	75814000	99765000	23773000	35759000
P01112	HRAS	sp|P01112|RASH_HUMAN GTPase HRas OS=Homo sapiens OX=9606 GN=HRAS PE=1 SV=1	1	8	8	1	59.8	21.298	107090000	92893000	64593000	86323000	96214000	87019000
Q9Y281	CFL2	sp|Q9Y281|COF2_HUMAN Cofilin-2 OS=Homo sapiens OX=9606 GN=CFL2 PE=1 SV=1	1	10	6	6	65.1	18.736	107030000	110560000	94072000	84303000	71444000	68201000
P61009	SPCS3	sp|P61009|SPCS3_HUMAN Signal peptidase complex subunit 3 OS=Homo sapiens OX=9606 GN=SPCS3 PE=1 SV=1	1	4	4	4	21.7	20.313	106740000	0	159000000	0	97008000	0
P35613	BSG	sp|P35613|BASI_HUMAN Basigin OS=Homo sapiens OX=9606 GN=BSG PE=1 SV=2	1	8	8	8	32.2	42.2	106500000	162040000	123020000	112420000	100760000	107500000
Q9Y5Y2	NUBP2	sp|Q9Y5Y2|NUBP2_HUMAN Cytosolic Fe-S cluster assembly factor NUBP2 OS=Homo sapiens OX=9606 GN=NUBP2 PE=1 SV=1	1	7	7	7	43.2	28.825	106420000	150490000	40972000	72241000	174760000	150590000
Q9Y2W1	THRAP3	sp|Q9Y2W1|TR150_HUMAN Thyroid hormone receptor-associated protein 3 OS=Homo sapiens OX=9606 GN=THRAP3 PE=1 SV=2	1	24	24	23	23.9	108.66	106310000	137310000	93184000	130820000	88115000	91604000
Q9UKY7	CDV3	sp|Q9UKY7|CDV3_HUMAN Protein CDV3 homolog OS=Homo sapiens OX=9606 GN=CDV3 PE=1 SV=1	1	8	8	8	65.1	27.335	106240000	94767000	82163000	72414000	44647000	50709000
P20290	BTF3	sp|P20290|BTF3_HUMAN Transcription factor BTF3 OS=Homo sapiens OX=9606 GN=BTF3 PE=1 SV=1	1	7	7	7	56.3	22.168	106180000	64326000	35588000	61576000	54429000	50688000
O75821	EIF3G	sp|O75821|EIF3G_HUMAN Eukaryotic translation initiation factor 3 subunit G OS=Homo sapiens OX=9606 GN=EIF3G PE=1 SV=2	1	10	10	10	33.8	35.611	106160000	209060000	113330000	79955000	78704000	70184000
Q13283	G3BP1	sp|Q13283|G3BP1_HUMAN Ras GTPase-activating protein-binding protein 1 OS=Homo sapiens OX=9606 GN=G3BP1 PE=1 SV=1	1	15	15	14	43.6	52.164	105820000	113140000	140900000	122390000	109120000	111640000
Q8N1F7	NUP93	sp|Q8N1F7|NUP93_HUMAN Nuclear pore complex protein Nup93 OS=Homo sapiens OX=9606 GN=NUP93 PE=1 SV=2	1	24	24	24	38.2	93.487	105360000	95363000	83905000	74079000	93030000	85750000
Q8WVM8	SCFD1	sp|Q8WVM8|SCFD1_HUMAN Sec1 family domain-containing protein 1 OS=Homo sapiens OX=9606 GN=SCFD1 PE=1 SV=4	1	19	19	19	40.2	72.379	105340000	109610000	78481000	78743000	73227000	65917000
P43246	MSH2	sp|P43246|MSH2_HUMAN DNA mismatch repair protein Msh2 OS=Homo sapiens OX=9606 GN=MSH2 PE=1 SV=1	1	30	30	30	39.4	104.74	105240000	125310000	121430000	93803000	116270000	98698000
Q9Y6C9	MTCH2	sp|Q9Y6C9|MTCH2_HUMAN Mitochondrial carrier homolog 2 OS=Homo sapiens OX=9606 GN=MTCH2 PE=1 SV=1	1	10	10	10	47.9	33.331	104880000	94391000	57307000	111190000	86569000	91951000
Q96D71;Q8NFH8	REPS1	sp|Q96D71|REPS1_HUMAN RalBP1-associated Eps domain-containing protein 1 OS=Homo sapiens OX=9606 GN=REPS1 PE=1 SV=3	2	8	8	8	15.2	86.661	104770000	97489000	78503000	122410000	0	0
Q5T8P6	RBM26	sp|Q5T8P6|RBM26_HUMAN RNA-binding protein 26 OS=Homo sapiens OX=9606 GN=RBM26 PE=1 SV=3	1	10	10	9	12.1	113.6	104730000	109520000	73448000	103290000	55524000	48692000
O75489	NDUFS3	sp|O75489|NDUS3_HUMAN NADH dehydrogenase [ubiquinone] iron-sulfur protein 3, mitochondrial OS=Homo sapiens OX=9606 GN=NDUFS3 PE=1 SV=1	1	9	9	9	42	30.241	104560000	117860000	66900000	55659000	132110000	125460000
Q15029	EFTUD2	sp|Q15029|U5S1_HUMAN 116 kDa U5 small nuclear ribonucleoprotein component OS=Homo sapiens OX=9606 GN=EFTUD2 PE=1 SV=1	1	40	39	39	60.5	109.43	104380000	84317000	122350000	95771000	114540000	109740000
Q8N684	CPSF7	sp|Q8N684|CPSF7_HUMAN Cleavage and polyadenylation specificity factor subunit 7 OS=Homo sapiens OX=9606 GN=CPSF7 PE=1 SV=1	1	12	12	12	33.3	52.049	104060000	61516000	87814000	90752000	96652000	89877000
P61221	ABCE1	sp|P61221|ABCE1_HUMAN ATP-binding cassette sub-family E member 1 OS=Homo sapiens OX=9606 GN=ABCE1 PE=1 SV=1	1	16	16	16	36.1	67.314	103930000	77702000	81801000	70833000	79613000	75026000
Q9NTK5	OLA1	sp|Q9NTK5|OLA1_HUMAN Obg-like ATPase 1 OS=Homo sapiens OX=9606 GN=OLA1 PE=1 SV=2	1	15	15	15	49.5	44.743	103910000	128080000	156980000	190090000	155240000	170870000
Q8WUM4	PDCD6IP	sp|Q8WUM4|PDC6I_HUMAN Programmed cell death 6-interacting protein OS=Homo sapiens OX=9606 GN=PDCD6IP PE=1 SV=1	1	30	30	30	47.7	96.022	103850000	123800000	93222000	132810000	62595000	71724000
P54136	RARS	sp|P54136|SYRC_HUMAN Arginine--tRNA ligase, cytoplasmic OS=Homo sapiens OX=9606 GN=RARS1 PE=1 SV=2	1	24	24	24	42.6	75.378	103800000	127560000	96198000	88357000	87112000	102920000
P61923	COPZ1	sp|P61923|COPZ1_HUMAN Coatomer subunit zeta-1 OS=Homo sapiens OX=9606 GN=COPZ1 PE=1 SV=1	1	4	4	4	30.5	20.198	103770000	152260000	89961000	109450000	76554000	72438000
Q12904	AIMP1	sp|Q12904|AIMP1_HUMAN Aminoacyl tRNA synthase complex-interacting multifunctional protein 1 OS=Homo sapiens OX=9606 GN=AIMP1 PE=1 SV=2	1	12	12	12	61.2	34.352	103570000	104160000	124900000	118370000	97217000	98563000
O00505	KPNA3	sp|O00505|IMA4_HUMAN Importin subunit alpha-4 OS=Homo sapiens OX=9606 GN=KPNA3 PE=1 SV=2	1	11	7	7	29.6	57.81	103260000	78055000	110350000	93711000	78642000	105520000
Q8N8S7	ENAH	sp|Q8N8S7|ENAH_HUMAN Protein enabled homolog OS=Homo sapiens OX=9606 GN=ENAH PE=1 SV=2	1	17	17	17	33.5	66.509	103250000	147810000	87775000	84711000	81781000	61626000
Q9UPN3	MACF1	sp|Q9UPN3|MACF1_HUMAN Microtubule-actin cross-linking factor 1, isoforms 1/2/3/5 OS=Homo sapiens OX=9606 GN=MACF1 PE=1 SV=4	1	154	154	152	27.5	838.3	103050000	94622000	97240000	106060000	100800000	94669000
O00567	NOP56	sp|O00567|NOP56_HUMAN Nucleolar protein 56 OS=Homo sapiens OX=9606 GN=NOP56 PE=1 SV=4	1	20	20	20	44.6	66.049	102990000	108500000	111390000	114410000	109860000	103870000
P51571	SSR4	sp|P51571|SSRD_HUMAN Translocon-associated protein subunit delta OS=Homo sapiens OX=9606 GN=SSR4 PE=1 SV=1	1	4	4	4	30.1	18.998	102980000	75090000	91017000	79019000	80559000	41226000
P53618	COPB1	sp|P53618|COPB_HUMAN Coatomer subunit beta OS=Homo sapiens OX=9606 GN=COPB1 PE=1 SV=3	1	31	31	31	42.1	107.14	102960000	146660000	113800000	97643000	68219000	90945000
P46940	IQGAP1	sp|P46940|IQGA1_HUMAN Ras GTPase-activating-like protein IQGAP1 OS=Homo sapiens OX=9606 GN=IQGAP1 PE=1 SV=1	1	42	42	41	34.9	189.25	102920000	136860000	87601000	66782000	77662000	89799000
P04179	SOD2	sp|P04179|SODM_HUMAN Superoxide dismutase [Mn], mitochondrial OS=Homo sapiens OX=9606 GN=SOD2 PE=1 SV=3	1	6	6	6	29.7	24.75	102810000	91809000	83874000	61897000	52255000	51831000
P16152	CBR1	sp|P16152|CBR1_HUMAN Carbonyl reductase [NADPH] 1 OS=Homo sapiens OX=9606 GN=CBR1 PE=1 SV=3	1	11	11	9	54.9	30.375	102750000	161650000	89425000	84899000	88982000	76767000
O75822	EIF3J	sp|O75822|EIF3J_HUMAN Eukaryotic translation initiation factor 3 subunit J OS=Homo sapiens OX=9606 GN=EIF3J PE=1 SV=2	1	11	11	11	41.9	29.062	102440000	147590000	108230000	139650000	88479000	111000000
Q05639	EEF1A2	sp|Q05639|EF1A2_HUMAN Elongation factor 1-alpha 2 OS=Homo sapiens OX=9606 GN=EEF1A2 PE=1 SV=1	1	22	12	12	69.5	50.47	102310000	71821000	154990000	169830000	283380000	274590000
P52701	MSH6	sp|P52701|MSH6_HUMAN DNA mismatch repair protein Msh6 OS=Homo sapiens OX=9606 GN=MSH6 PE=1 SV=2	1	43	43	43	40.9	152.78	102250000	139470000	85085000	100670000	74346000	73426000
Q9BWM7	SFXN3	sp|Q9BWM7|SFXN3_HUMAN Sideroflexin-3 OS=Homo sapiens OX=9606 GN=SFXN3 PE=1 SV=3	1	10	9	9	43	35.503	102250000	110750000	88815000	101150000	106290000	128590000
Q9NRR5	UBQLN4	sp|Q9NRR5|UBQL4_HUMAN Ubiquilin-4 OS=Homo sapiens OX=9606 GN=UBQLN4 PE=1 SV=2	1	12	8	8	27.8	63.852	102040000	68409000	93738000	76970000	118330000	109750000
Q9Y5A9	YTHDF2	sp|Q9Y5A9|YTHD2_HUMAN YTH domain-containing family protein 2 OS=Homo sapiens OX=9606 GN=YTHDF2 PE=1 SV=2	1	11	11	7	22.5	62.333	102040000	116590000	89072000	129190000	43429000	61546000
Q9C0K0	BCL11B	sp|Q9C0K0|BC11B_HUMAN B-cell lymphoma/leukemia 11B OS=Homo sapiens OX=9606 GN=BCL11B PE=1 SV=1	1	18	18	14	26.8	95.518	101860000	88802000	85692000	72016000	124770000	97842000
P37840	SNCA	sp|P37840|SYUA_HUMAN Alpha-synuclein OS=Homo sapiens OX=9606 GN=SNCA PE=1 SV=1	1	6	6	4	49.3	14.46	101800000	129950000	106750000	106590000	144890000	125070000
Q8N7J2	AMER2	sp|Q8N7J2|AMER2_HUMAN APC membrane recruitment protein 2 OS=Homo sapiens OX=9606 GN=AMER2 PE=1 SV=3	1	15	15	15	35.2	69.506	101770000	107940000	132380000	135610000	174600000	169600000
Q9NQR4	NIT2	sp|Q9NQR4|NIT2_HUMAN Omega-amidase NIT2 OS=Homo sapiens OX=9606 GN=NIT2 PE=1 SV=1	1	10	10	10	56.9	30.608	101770000	117120000	97448000	71464000	48436000	52680000
Q9NTJ3	SMC4	sp|Q9NTJ3|SMC4_HUMAN Structural maintenance of chromosomes protein 4 OS=Homo sapiens OX=9606 GN=SMC4 PE=1 SV=2	1	28	28	28	24.2	147.18	101750000	134220000	100470000	106160000	63423000	60630000
P43121	MCAM	sp|P43121|MUC18_HUMAN Cell surface glycoprotein MUC18 OS=Homo sapiens OX=9606 GN=MCAM PE=1 SV=2	1	12	12	12	23.2	71.607	101710000	111990000	59877000	54480000	35957000	39783000
P21281;P15313	ATP6V1B2	sp|P21281|VATB2_HUMAN V-type proton ATPase subunit B, brain isoform OS=Homo sapiens OX=9606 GN=ATP6V1B2 PE=1 SV=3	2	21	21	21	56.2	56.5	101480000	140540000	132640000	113770000	182130000	141930000
Q8NCB2	CAMKV	sp|Q8NCB2|CAMKV_HUMAN CaM kinase-like vesicle-associated protein OS=Homo sapiens OX=9606 GN=CAMKV PE=2 SV=2	1	16	16	16	44.7	54.353	101480000	80866000	71339000	59268000	83164000	105320000
Q9Y3U8	RPL36	sp|Q9Y3U8|RL36_HUMAN 60S ribosomal protein L36 OS=Homo sapiens OX=9606 GN=RPL36 PE=1 SV=3	1	4	4	4	30.5	12.254	101470000	86821000	212230000	86884000	286420000	239680000
O60256	PRPSAP2	sp|O60256|KPRB_HUMAN Phosphoribosyl pyrophosphate synthase-associated protein 2 OS=Homo sapiens OX=9606 GN=PRPSAP2 PE=1 SV=1	1	11	11	10	42.8	40.925	101450000	56346000	102330000	76526000	144420000	108250000
O75352	MPDU1	sp|O75352|MPU1_HUMAN Mannose-P-dolichol utilization defect 1 protein OS=Homo sapiens OX=9606 GN=MPDU1 PE=1 SV=2	1	3	3	3	8.1	26.638	101320000	72967000	95987000	92918000	106250000	97631000
Q16698	DECR1	sp|Q16698|DECR_HUMAN 2,4-dienoyl-CoA reductase [(3E)-enoyl-CoA-producing], mitochondrial OS=Homo sapiens OX=9606 GN=DECR1 PE=1 SV=1	1	7	7	7	24.8	36.067	101280000	116130000	109200000	89108000	77938000	98256000
Q9Y3A3	MOB4	sp|Q9Y3A3|PHOCN_HUMAN MOB-like protein phocein OS=Homo sapiens OX=9606 GN=MOB4 PE=1 SV=1	1	7	7	7	58.2	26.032	101190000	89166000	44152000	28541000	47080000	42944000
P23634;Q16720	ATP2B4	sp|P23634|AT2B4_HUMAN Plasma membrane calcium-transporting ATPase 4 OS=Homo sapiens OX=9606 GN=ATP2B4 PE=1 SV=2	2	21	21	10	20.6	137.92	100740000	95579000	97697000	100350000	79974000	85656000
O95747	OXSR1	sp|O95747|OXSR1_HUMAN Serine/threonine-protein kinase OSR1 OS=Homo sapiens OX=9606 GN=OXSR1 PE=1 SV=1	1	17	17	14	41.9	58.022	100490000	79037000	129150000	107730000	136650000	113340000
P02679	FGG	sp|P02679|FIBG_HUMAN Fibrinogen gamma chain OS=Homo sapiens OX=9606 GN=FGG PE=1 SV=3	1	12	12	12	35.1	51.511	100390000	158420000	107960000	89240000	18367000	74608000
P35612	ADD2	sp|P35612|ADDB_HUMAN Beta-adducin OS=Homo sapiens OX=9606 GN=ADD2 PE=1 SV=3	1	22	21	21	40.8	80.853	100180000	113280000	132440000	146330000	145400000	126020000
Q3SXM5	HSDL1	sp|Q3SXM5|HSDL1_HUMAN Inactive hydroxysteroid dehydrogenase-like protein 1 OS=Homo sapiens OX=9606 GN=HSDL1 PE=1 SV=3	1	13	13	13	37.3	37.001	99931000	53636000	96625000	118080000	182440000	173600000
P49888	SULT1E1	sp|P49888|ST1E1_HUMAN Sulfotransferase 1E1 OS=Homo sapiens OX=9606 GN=SULT1E1 PE=1 SV=1	1	8	8	8	29.9	35.126	99684000	73643000	0	0	0	46099000
Q5TGY3	AHDC1	sp|Q5TGY3|AHDC1_HUMAN AT-hook DNA-binding motif-containing protein 1 OS=Homo sapiens OX=9606 GN=AHDC1 PE=1 SV=1	1	3	3	3	3.6	168.35	99672000	0	80985000	0	0	123140000
Q86Y82	STX12	sp|Q86Y82|STX12_HUMAN Syntaxin-12 OS=Homo sapiens OX=9606 GN=STX12 PE=1 SV=1	1	9	9	9	40.9	31.642	99532000	97111000	79151000	79649000	133550000	131420000
O60749	SNX2	sp|O60749|SNX2_HUMAN Sorting nexin-2 OS=Homo sapiens OX=9606 GN=SNX2 PE=1 SV=2	1	14	14	13	28.9	58.47	99509000	154520000	101020000	146350000	132350000	101090000
Q6WKZ4	RAB11FIP1	sp|Q6WKZ4|RFIP1_HUMAN Rab11 family-interacting protein 1 OS=Homo sapiens OX=9606 GN=RAB11FIP1 PE=1 SV=3	1	2	2	1	1.6	137.17	99482000	65485000	0	128990000	0	0
P36639	NUDT1	sp|P36639|8ODP_HUMAN Oxidized purine nucleoside triphosphate hydrolase OS=Homo sapiens OX=9606 GN=NUDT1 PE=1 SV=4	1	3	3	3	25.6	17.951	99340000	87528000	91739000	86464000	94017000	103280000
Q9H773	DCTPP1	sp|Q9H773|DCTP1_HUMAN dCTP pyrophosphatase 1 OS=Homo sapiens OX=9606 GN=DCTPP1 PE=1 SV=1	1	8	8	8	52.9	18.681	99198000	117740000	82393000	73237000	66927000	77468000
P26639	TARS	sp|P26639|SYTC_HUMAN Threonine--tRNA ligase 1, cytoplasmic OS=Homo sapiens OX=9606 GN=TARS1 PE=1 SV=3	1	28	28	27	44.4	83.434	99137000	99587000	109800000	102980000	109900000	105070000
P53597	SUCLG1	sp|P53597|SUCA_HUMAN Succinate--CoA ligase [ADP/GDP-forming] subunit alpha, mitochondrial OS=Homo sapiens OX=9606 GN=SUCLG1 PE=1 SV=4	1	7	7	7	28.3	36.249	99058000	118150000	107590000	119960000	76017000	68420000
Q8WXI9	GATAD2B	sp|Q8WXI9|P66B_HUMAN Transcriptional repressor p66-beta OS=Homo sapiens OX=9606 GN=GATAD2B PE=1 SV=1	1	15	15	13	35.4	65.26	98963000	98009000	119830000	168540000	149650000	110980000
Q9BUF5	TUBB6	sp|Q9BUF5|TBB6_HUMAN Tubulin beta-6 chain OS=Homo sapiens OX=9606 GN=TUBB6 PE=1 SV=1	1	21	7	7	62.1	49.857	98921000	224510000	42583000	43332000	43468000	49183000
P49755	TMED10	sp|P49755|TMEDA_HUMAN Transmembrane emp24 domain-containing protein 10 OS=Homo sapiens OX=9606 GN=TMED10 PE=1 SV=2	1	7	7	7	35.2	24.976	98857000	51249000	87516000	135420000	162590000	189080000
P47813	EIF1AX	sp|P47813|IF1AX_HUMAN Eukaryotic translation initiation factor 1A, X-chromosomal OS=Homo sapiens OX=9606 GN=EIF1AX PE=1 SV=2	1	7	7	1	47.9	16.46	98567000	128940000	121330000	119750000	133060000	105220000
P01019	AGT	sp|P01019|ANGT_HUMAN Angiotensinogen OS=Homo sapiens OX=9606 GN=AGT PE=1 SV=2	1	7	7	7	20	52.069	98485000	132960000	102300000	113270000	47954000	72373000
Q08378	GOLGA3	sp|Q08378|GOGA3_HUMAN Golgin subfamily A member 3 OS=Homo sapiens OX=9606 GN=GOLGA3 PE=1 SV=2	1	7	7	7	6.9	167.35	98340000	112540000	0	84342000	94261000	107130000
Q9NUQ9	FAM49B	sp|Q9NUQ9|CYRIB_HUMAN CYFIP-related Rac1 interactor B OS=Homo sapiens OX=9606 GN=CYRIB PE=1 SV=1	1	10	10	9	46.9	36.748	98237000	150450000	122360000	135800000	101230000	70344000
Q15149	PLEC	sp|Q15149|PLEC_HUMAN Plectin OS=Homo sapiens OX=9606 GN=PLEC PE=1 SV=3	1	56	56	54	16.8	531.78	97976000	182170000	58762000	66829000	54922000	104550000
P23434	GCSH	sp|P23434|GCSH_HUMAN Glycine cleavage system H protein, mitochondrial OS=Homo sapiens OX=9606 GN=GCSH PE=1 SV=2	1	2	2	2	17.3	18.884	97848000	146410000	93455000	40274000	49851000	0
P26992	CNTFR	sp|P26992|CNTFR_HUMAN Ciliary neurotrophic factor receptor subunit alpha OS=Homo sapiens OX=9606 GN=CNTFR PE=1 SV=2	1	9	9	9	35.8	40.633	97832000	44759000	328900000	249830000	174470000	230180000
P62877	RBX1	sp|P62877|RBX1_HUMAN E3 ubiquitin-protein ligase RBX1 OS=Homo sapiens OX=9606 GN=RBX1 PE=1 SV=1	1	2	2	2	24.1	12.274	97662000	146580000	124250000	109420000	0	63098000
Q12931	TRAP1	sp|Q12931|TRAP1_HUMAN Heat shock protein 75 kDa, mitochondrial OS=Homo sapiens OX=9606 GN=TRAP1 PE=1 SV=3	1	17	17	17	35.4	80.109	97466000	123370000	73505000	66570000	64966000	67948000
Q99459	CDC5L	sp|Q99459|CDC5L_HUMAN Cell division cycle 5-like protein OS=Homo sapiens OX=9606 GN=CDC5L PE=1 SV=2	1	21	21	21	37.2	92.25	97342000	104310000	69002000	93488000	71857000	65070000
Q8IZL8	PELP1	sp|Q8IZL8|PELP1_HUMAN Proline-, glutamic acid- and leucine-rich protein 1 OS=Homo sapiens OX=9606 GN=PELP1 PE=1 SV=2	1	12	12	12	16.8	119.7	97283000	53410000	59608000	63582000	68590000	50085000
O75506	HSBP1	sp|O75506|HSBP1_HUMAN Heat shock factor-binding protein 1 OS=Homo sapiens OX=9606 GN=HSBP1 PE=1 SV=1	1	3	3	3	42.1	8.5435	97224000	118820000	72221000	65982000	62510000	47120000
P51572	BCAP31	sp|P51572|BAP31_HUMAN B-cell receptor-associated protein 31 OS=Homo sapiens OX=9606 GN=BCAP31 PE=1 SV=3	1	11	11	11	34.1	27.991	97082000	77629000	103050000	94376000	65034000	70948000
O95777	LSM8	sp|O95777|LSM8_HUMAN U6 snRNA-associated Sm-like protein LSm8 OS=Homo sapiens OX=9606 GN=LSM8 PE=1 SV=3	1	5	5	5	54.2	10.403	96934000	84018000	73751000	82843000	73763000	84541000
Q06203	PPAT	sp|Q06203|PUR1_HUMAN Amidophosphoribosyltransferase OS=Homo sapiens OX=9606 GN=PPAT PE=1 SV=1	1	12	12	12	32.7	57.398	96754000	91385000	103840000	79047000	71528000	75548000
Q96EP5	DAZAP1	sp|Q96EP5|DAZP1_HUMAN DAZ-associated protein 1 OS=Homo sapiens OX=9606 GN=DAZAP1 PE=1 SV=1	1	4	4	4	15.5	43.383	96619000	61013000	146370000	73274000	160300000	139350000
Q9Y2Z0	SUGT1	sp|Q9Y2Z0|SGT1_HUMAN Protein SGT1 homolog OS=Homo sapiens OX=9606 GN=SUGT1 PE=1 SV=3	1	20	20	20	63.8	41.024	96310000	103920000	99978000	126830000	103850000	90692000
Q7Z4W1	DCXR	sp|Q7Z4W1|DCXR_HUMAN L-xylulose reductase OS=Homo sapiens OX=9606 GN=DCXR PE=1 SV=2	1	14	14	14	78.3	25.913	96286000	102880000	71744000	81465000	76613000	96069000
P52298;A6PVI3	NCBP2	sp|P52298|NCBP2_HUMAN Nuclear cap-binding protein subunit 2 OS=Homo sapiens OX=9606 GN=NCBP2 PE=1 SV=1	2	4	4	4	25.6	18.001	96193000	49436000	23002000	18958000	0	0
Q9GZT3	SLIRP	sp|Q9GZT3|SLIRP_HUMAN SRA stem-loop-interacting RNA-binding protein, mitochondrial OS=Homo sapiens OX=9606 GN=SLIRP PE=1 SV=1	1	3	3	3	28.4	12.349	95845000	132510000	113300000	87114000	85924000	102130000
Q8IWX8	CHERP	sp|Q8IWX8|CHERP_HUMAN Calcium homeostasis endoplasmic reticulum protein OS=Homo sapiens OX=9606 GN=CHERP PE=1 SV=3	1	11	11	11	17.6	103.7	95812000	121460000	100610000	102610000	66247000	89903000
Q15008	PSMD6	sp|Q15008|PSMD6_HUMAN 26S proteasome non-ATPase regulatory subunit 6 OS=Homo sapiens OX=9606 GN=PSMD6 PE=1 SV=1	1	19	19	19	45.8	45.531	95717000	154410000	112860000	137050000	108340000	103400000
Q99627	COPS8	sp|Q99627|CSN8_HUMAN COP9 signalosome complex subunit 8 OS=Homo sapiens OX=9606 GN=COPS8 PE=1 SV=1	1	5	5	5	42.6	23.225	95369000	101830000	79054000	90459000	45619000	49270000
Q9BY77	POLDIP3	sp|Q9BY77|PDIP3_HUMAN Polymerase delta-interacting protein 3 OS=Homo sapiens OX=9606 GN=POLDIP3 PE=1 SV=2	1	13	13	13	39	46.089	95308000	131290000	64360000	81135000	55776000	54339000
Q9H074	PAIP1	sp|Q9H074|PAIP1_HUMAN Polyadenylate-binding protein-interacting protein 1 OS=Homo sapiens OX=9606 GN=PAIP1 PE=1 SV=1	1	10	10	10	20.7	53.524	95174000	78159000	68836000	92860000	71592000	76084000
O15400	STX7	sp|O15400|STX7_HUMAN Syntaxin-7 OS=Homo sapiens OX=9606 GN=STX7 PE=1 SV=4	1	10	10	10	62.8	29.815	95032000	139580000	156250000	152620000	118680000	123240000
Q9UKK9	NUDT5	sp|Q9UKK9|NUDT5_HUMAN ADP-sugar pyrophosphatase OS=Homo sapiens OX=9606 GN=NUDT5 PE=1 SV=1	1	12	12	12	57.5	24.327	94890000	154750000	96184000	76192000	92836000	110680000
O00232	PSMD12	sp|O00232|PSD12_HUMAN 26S proteasome non-ATPase regulatory subunit 12 OS=Homo sapiens OX=9606 GN=PSMD12 PE=1 SV=3	1	16	16	16	40.6	52.904	94792000	123710000	117850000	108230000	86754000	84222000
P05026	ATP1B1	sp|P05026|AT1B1_HUMAN Sodium/potassium-transporting ATPase subunit beta-1 OS=Homo sapiens OX=9606 GN=ATP1B1 PE=1 SV=1	1	9	9	9	38.9	35.061	94714000	116910000	77639000	107030000	99172000	130330000
P60228	EIF3E	sp|P60228|EIF3E_HUMAN Eukaryotic translation initiation factor 3 subunit E OS=Homo sapiens OX=9606 GN=EIF3E PE=1 SV=1	1	20	20	20	47.4	52.22	94584000	93709000	92254000	84365000	76442000	72265000
P61086	UBE2K	sp|P61086|UBE2K_HUMAN Ubiquitin-conjugating enzyme E2 K OS=Homo sapiens OX=9606 GN=UBE2K PE=1 SV=3	1	8	8	8	49.5	22.406	94386000	148000000	128960000	149740000	109260000	94356000
O00303	EIF3F	sp|O00303|EIF3F_HUMAN Eukaryotic translation initiation factor 3 subunit F OS=Homo sapiens OX=9606 GN=EIF3F PE=1 SV=1	1	13	13	13	49	37.563	94327000	87633000	87094000	76140000	105350000	120020000
P26640	VARS	sp|P26640|SYVC_HUMAN Valine--tRNA ligase OS=Homo sapiens OX=9606 GN=VARS1 PE=1 SV=4	1	37	37	37	40	140.47	94195000	156700000	110190000	124940000	108470000	103950000
Q8WXX5	DNAJC9	sp|Q8WXX5|DNJC9_HUMAN DnaJ homolog subfamily C member 9 OS=Homo sapiens OX=9606 GN=DNAJC9 PE=1 SV=1	1	12	12	12	56.5	29.909	94132000	117690000	89380000	85564000	106360000	74684000
P68400;Q8NEV1	CSNK2A1;CSNK2A3	sp|P68400|CSK21_HUMAN Casein kinase II subunit alpha OS=Homo sapiens OX=9606 GN=CSNK2A1 PE=1 SV=1;sp|Q8NEV1|CSK23_HUMAN Casein kinase II subunit alpha 3 OS=Homo sapiens OX=9606 GN=CSNK2A3 PE=1 SV=2	2	17	17	17	50.1	45.143	94106000	72766000	115790000	102740000	126060000	137800000
Q9BY32	ITPA	sp|Q9BY32|ITPA_HUMAN Inosine triphosphate pyrophosphatase OS=Homo sapiens OX=9606 GN=ITPA PE=1 SV=2	1	6	6	6	49	21.445	93732000	145580000	165610000	136410000	70218000	91104000
Q9BTW9	TBCD	sp|Q9BTW9|TBCD_HUMAN Tubulin-specific chaperone D OS=Homo sapiens OX=9606 GN=TBCD PE=1 SV=2	1	25	25	25	28.6	132.6	93689000	101270000	95599000	101920000	70502000	64800000
Q8WW12	PCNP	sp|Q8WW12|PCNP_HUMAN PEST proteolytic signal-containing nuclear protein OS=Homo sapiens OX=9606 GN=PCNP PE=1 SV=2	1	5	5	5	36	18.925	93688000	76766000	35861000	101090000	49488000	81413000
Q96JQ0	DCHS1	sp|Q96JQ0|PCD16_HUMAN Protocadherin-16 OS=Homo sapiens OX=9606 GN=DCHS1 PE=1 SV=1	1	11	11	11	5.5	346.18	93660000	117590000	83891000	81034000	95209000	54347000
Q9UN36	NDRG2	sp|Q9UN36|NDRG2_HUMAN Protein NDRG2 OS=Homo sapiens OX=9606 GN=NDRG2 PE=1 SV=2	1	5	5	5	19.7	40.798	93612000	116280000	36534000	39701000	44823000	51518000
O94905	ERLIN2	sp|O94905|ERLN2_HUMAN Erlin-2 OS=Homo sapiens OX=9606 GN=ERLIN2 PE=1 SV=1	1	15	15	12	49.9	37.839	93472000	86237000	75776000	64609000	81312000	69417000
P49756	RBM25	sp|P49756|RBM25_HUMAN RNA-binding protein 25 OS=Homo sapiens OX=9606 GN=RBM25 PE=1 SV=3	1	15	15	15	20	100.18	93338000	116600000	123900000	91632000	118770000	80109000
Q92688	ANP32B	sp|Q92688|AN32B_HUMAN Acidic leucine-rich nuclear phosphoprotein 32 family member B OS=Homo sapiens OX=9606 GN=ANP32B PE=1 SV=1	1	10	7	7	35.1	28.787	93335000	146650000	207800000	179670000	250690000	246050000
P46459	NSF	sp|P46459|NSF_HUMAN Vesicle-fusing ATPase OS=Homo sapiens OX=9606 GN=NSF PE=1 SV=3	1	25	25	24	39.4	82.593	93334000	97740000	83731000	98720000	107560000	88649000
Q08257	CRYZ	sp|Q08257|QOR_HUMAN Quinone oxidoreductase OS=Homo sapiens OX=9606 GN=CRYZ PE=1 SV=1	1	12	12	12	51.1	35.206	93271000	61071000	95249000	94824000	91437000	108060000
P08195	SLC3A2	sp|P08195|4F2_HUMAN 4F2 cell-surface antigen heavy chain OS=Homo sapiens OX=9606 GN=SLC3A2 PE=1 SV=3	1	15	15	15	30.5	67.993	93266000	134600000	75831000	71575000	124090000	171980000
Q96PU5	NEDD4L	sp|Q96PU5|NED4L_HUMAN E3 ubiquitin-protein ligase NEDD4-like OS=Homo sapiens OX=9606 GN=NEDD4L PE=1 SV=2	1	30	30	27	36.7	111.93	93107000	105620000	107620000	138720000	116050000	127370000
Q96K76	USP47	sp|Q96K76|UBP47_HUMAN Ubiquitin carboxyl-terminal hydrolase 47 OS=Homo sapiens OX=9606 GN=USP47 PE=1 SV=3	1	29	29	29	28	157.31	93050000	126340000	93724000	81905000	90082000	91549000
P31040	SDHA	sp|P31040|SDHA_HUMAN Succinate dehydrogenase [ubiquinone] flavoprotein subunit, mitochondrial OS=Homo sapiens OX=9606 GN=SDHA PE=1 SV=2	1	20	20	20	39.8	72.691	93012000	102290000	68245000	65560000	57461000	63485000
P43686	PSMC4	sp|P43686|PRS6B_HUMAN 26S proteasome regulatory subunit 6B OS=Homo sapiens OX=9606 GN=PSMC4 PE=1 SV=2	1	23	23	23	65.3	47.366	92937000	78697000	94499000	73434000	80459000	89585000
Q96P16	RPRD1A	sp|Q96P16|RPR1A_HUMAN Regulation of nuclear pre-mRNA domain-containing protein 1A OS=Homo sapiens OX=9606 GN=RPRD1A PE=1 SV=1	1	9	8	8	37.5	35.719	92931000	105770000	60981000	77252000	72044000	52495000
O00148	DDX39A	sp|O00148|DX39A_HUMAN ATP-dependent RNA helicase DDX39A OS=Homo sapiens OX=9606 GN=DDX39A PE=1 SV=2	1	19	8	8	50.6	49.129	92782000	86252000	74111000	111620000	61740000	51437000
O60925	PFDN1	sp|O60925|PFD1_HUMAN Prefoldin subunit 1 OS=Homo sapiens OX=9606 GN=PFDN1 PE=1 SV=2	1	6	6	6	37.7	14.21	92674000	107710000	111060000	130270000	115180000	114350000
P36873	PPP1CC	sp|P36873|PP1G_HUMAN Serine/threonine-protein phosphatase PP1-gamma catalytic subunit OS=Homo sapiens OX=9606 GN=PPP1CC PE=1 SV=1	1	15	3	3	52.6	36.983	92360000	123030000	117880000	77290000	129170000	103530000
P53384	NUBP1	sp|P53384|NUBP1_HUMAN Cytosolic Fe-S cluster assembly factor NUBP1 OS=Homo sapiens OX=9606 GN=NUBP1 PE=1 SV=2	1	4	4	4	22.2	34.534	92359000	116840000	76075000	102590000	38177000	56673000
O15355	PPM1G	sp|O15355|PPM1G_HUMAN Protein phosphatase 1G OS=Homo sapiens OX=9606 GN=PPM1G PE=1 SV=1	1	18	18	18	46.3	59.271	92344000	102720000	119100000	87999000	61938000	57643000
O95260	ATE1	sp|O95260|ATE1_HUMAN Arginyl-tRNA--protein transferase 1 OS=Homo sapiens OX=9606 GN=ATE1 PE=1 SV=2	1	3	3	3	9.1	59.09	92185000	62821000	11346000	9414000	58951000	22489000
P08559;P29803	PDHA1	sp|P08559|ODPA_HUMAN Pyruvate dehydrogenase E1 component subunit alpha, somatic form, mitochondrial OS=Homo sapiens OX=9606 GN=PDHA1 PE=1 SV=3	2	14	14	14	45.9	43.295	92104000	121570000	114540000	135020000	83367000	101790000
P48147	PREP	sp|P48147|PPCE_HUMAN Prolyl endopeptidase OS=Homo sapiens OX=9606 GN=PREP PE=1 SV=2	1	23	23	23	44.4	80.699	91866000	156510000	73586000	72314000	73563000	90189000
Q9NQ48	LZTFL1	sp|Q9NQ48|LZTL1_HUMAN Leucine zipper transcription factor-like protein 1 OS=Homo sapiens OX=9606 GN=LZTFL1 PE=1 SV=1	1	5	5	5	21.7	34.592	91660000	149770000	135710000	268060000	70570000	57103000
Q99961	SH3GL1	sp|Q99961|SH3G1_HUMAN Endophilin-A2 OS=Homo sapiens OX=9606 GN=SH3GL1 PE=1 SV=1	1	10	10	9	38	41.489	91634000	117600000	106700000	73807000	68482000	61419000
Q9Y2R0	COA3	sp|Q9Y2R0|COA3_HUMAN Cytochrome c oxidase assembly factor 3 homolog, mitochondrial OS=Homo sapiens OX=9606 GN=COA3 PE=1 SV=1	1	4	4	4	35.8	11.731	91445000	32886000	68141000	83359000	0	46871000
P13804	ETFA	sp|P13804|ETFA_HUMAN Electron transfer flavoprotein subunit alpha, mitochondrial OS=Homo sapiens OX=9606 GN=ETFA PE=1 SV=1	1	14	14	14	58.3	35.079	91423000	107150000	69154000	85694000	59986000	81017000
P61313	RPL15	sp|P61313|RL15_HUMAN 60S ribosomal protein L15 OS=Homo sapiens OX=9606 GN=RPL15 PE=1 SV=2	1	10	10	10	43.6	24.146	91351000	46367000	183340000	104660000	151830000	240270000
P48739	PITPNB	sp|P48739|PIPNB_HUMAN Phosphatidylinositol transfer protein beta isoform OS=Homo sapiens OX=9606 GN=PITPNB PE=1 SV=2	1	11	9	9	49.8	31.54	90806000	139680000	69201000	111860000	54700000	65695000
Q9Y2A7	NCKAP1	sp|Q9Y2A7|NCKP1_HUMAN Nck-associated protein 1 OS=Homo sapiens OX=9606 GN=NCKAP1 PE=1 SV=1	1	31	31	31	32.1	128.79	90796000	76022000	82782000	78236000	109080000	97596000
Q9UI36	DACH1	sp|Q9UI36|DACH1_HUMAN Dachshund homolog 1 OS=Homo sapiens OX=9606 GN=DACH1 PE=1 SV=4	1	11	11	10	14	78.561	90746000	68891000	88710000	54430000	47291000	30925000
Q9H3N1	TMX1	sp|Q9H3N1|TMX1_HUMAN Thioredoxin-related transmembrane protein 1 OS=Homo sapiens OX=9606 GN=TMX1 PE=1 SV=1	1	7	7	7	20	31.791	90672000	44567000	127580000	131500000	119600000	146040000
P19367;Q2TB90;P52790	HK1	sp|P19367|HXK1_HUMAN Hexokinase-1 OS=Homo sapiens OX=9606 GN=HK1 PE=1 SV=3	3	35	35	31	43.3	102.48	90663000	85355000	89760000	104070000	127580000	116810000
Q04828;P42330;P17516	AKR1C1;AKR1C3	sp|Q04828|AK1C1_HUMAN Aldo-keto reductase family 1 member C1 OS=Homo sapiens OX=9606 GN=AKR1C1 PE=1 SV=1;sp|P42330|AK1C3_HUMAN Aldo-keto reductase family 1 member C3 OS=Homo sapiens OX=9606 GN=AKR1C3 PE=1 SV=4	3	12	12	2	50.8	36.788	90585000	37793000	100100000	122860000	129600000	186700000
Q9NZZ3	CHMP5	sp|Q9NZZ3|CHMP5_HUMAN Charged multivesicular body protein 5 OS=Homo sapiens OX=9606 GN=CHMP5 PE=1 SV=1	1	5	5	5	28.3	24.57	90354000	68934000	49087000	67669000	45396000	37424000
P42025	ACTR1B	sp|P42025|ACTY_HUMAN Beta-centractin OS=Homo sapiens OX=9606 GN=ACTR1B PE=1 SV=1	1	14	7	7	54.5	42.293	90300000	80026000	63591000	71516000	59311000	62508000
O95292	VAPB	sp|O95292|VAPB_HUMAN Vesicle-associated membrane protein-associated protein B/C OS=Homo sapiens OX=9606 GN=VAPB PE=1 SV=3	1	9	8	8	46.5	27.228	90281000	90202000	60709000	128470000	71550000	82384000
P52799	EFNB2	sp|P52799|EFNB2_HUMAN Ephrin-B2 OS=Homo sapiens OX=9606 GN=EFNB2 PE=1 SV=1	1	9	8	8	39	36.923	90179000	43634000	96536000	58577000	163530000	129160000
O00139;Q8N4N8	KIF2A	sp|O00139|KIF2A_HUMAN Kinesin-like protein KIF2A OS=Homo sapiens OX=9606 GN=KIF2A PE=1 SV=3	2	21	21	21	36.4	79.954	90086000	117890000	89445000	98528000	86895000	94998000
Q6KC79	NIPBL	sp|Q6KC79|NIPBL_HUMAN Nipped-B-like protein OS=Homo sapiens OX=9606 GN=NIPBL PE=1 SV=2	1	10	10	10	4.6	316.05	90062000	99497000	103950000	84001000	0	0
P49189	ALDH9A1	sp|P49189|AL9A1_HUMAN 4-trimethylaminobutyraldehyde dehydrogenase OS=Homo sapiens OX=9606 GN=ALDH9A1 PE=1 SV=3	1	19	19	19	42.5	53.801	89851000	128960000	136160000	165440000	114610000	124340000
P41217	CD200	sp|P41217|OX2G_HUMAN OX-2 membrane glycoprotein OS=Homo sapiens OX=9606 GN=CD200 PE=1 SV=4	1	5	5	5	26.3	31.264	89838000	29402000	69258000	74024000	189540000	185210000
Q9BZE4	GTPBP4	sp|Q9BZE4|GTPB4_HUMAN GTP-binding protein 4 OS=Homo sapiens OX=9606 GN=GTPBP4 PE=1 SV=3	1	8	8	8	15	73.964	89750000	96788000	0	99770000	0	146980000
Q7Z3K3	POGZ	sp|Q7Z3K3|POGZ_HUMAN Pogo transposable element with ZNF domain OS=Homo sapiens OX=9606 GN=POGZ PE=1 SV=2	1	18	18	18	21.7	155.34	89561000	107960000	63350000	68547000	42896000	32797000
Q14914	PTGR1	sp|Q14914|PTGR1_HUMAN Prostaglandin reductase 1 OS=Homo sapiens OX=9606 GN=PTGR1 PE=1 SV=2	1	9	9	9	37.4	35.869	89466000	112140000	91825000	47627000	54094000	41173000
P23368	ME2	sp|P23368|MAOM_HUMAN NAD-dependent malic enzyme, mitochondrial OS=Homo sapiens OX=9606 GN=ME2 PE=1 SV=1	1	14	14	13	30.7	65.443	89353000	110020000	89904000	104910000	86467000	98679000
Q9UKV3	ACIN1	sp|Q9UKV3|ACINU_HUMAN Apoptotic chromatin condensation inducer in the nucleus OS=Homo sapiens OX=9606 GN=ACIN1 PE=1 SV=2	1	22	22	22	22.6	151.86	89311000	69153000	101590000	98323000	117140000	97865000
O95989	NUDT3	sp|O95989|NUDT3_HUMAN Diphosphoinositol polyphosphate phosphohydrolase 1 OS=Homo sapiens OX=9606 GN=NUDT3 PE=1 SV=1	1	5	4	4	36.6	19.471	89299000	86975000	101560000	75185000	106650000	148230000
P35520	CBS	sp|P35520|CBS_HUMAN Cystathionine beta-synthase OS=Homo sapiens OX=9606 GN=CBS PE=1 SV=2	1	17	17	17	40.1	60.586	89253000	166990000	126950000	111430000	110160000	115430000
Q6P2E9	EDC4	sp|Q6P2E9|EDC4_HUMAN Enhancer of mRNA-decapping protein 4 OS=Homo sapiens OX=9606 GN=EDC4 PE=1 SV=1	1	23	23	23	27.8	151.66	89222000	88393000	94940000	87717000	101310000	94266000
Q9UJZ1	STOML2	sp|Q9UJZ1|STML2_HUMAN Stomatin-like protein 2, mitochondrial OS=Homo sapiens OX=9606 GN=STOML2 PE=1 SV=1	1	9	9	9	45.8	38.534	89058000	105600000	56986000	63872000	53969000	50389000
P52292	KPNA2	sp|P52292|IMA1_HUMAN Importin subunit alpha-1 OS=Homo sapiens OX=9606 GN=KPNA2 PE=1 SV=1	1	14	14	14	35	57.861	88933000	127730000	76203000	62718000	42992000	54666000
Q8NCW5	APOA1BP	sp|Q8NCW5|NNRE_HUMAN NAD(P)H-hydrate epimerase OS=Homo sapiens OX=9606 GN=NAXE PE=1 SV=2	1	8	8	8	39.9	31.674	88859000	86100000	65563000	93099000	60157000	72223000
O75116	ROCK2	sp|O75116|ROCK2_HUMAN Rho-associated protein kinase 2 OS=Homo sapiens OX=9606 GN=ROCK2 PE=1 SV=4	1	22	22	17	18.2	160.9	88852000	95827000	91268000	89443000	106110000	112780000
P50402	EMD	sp|P50402|EMD_HUMAN Emerin OS=Homo sapiens OX=9606 GN=EMD PE=1 SV=1	1	12	12	12	52.8	28.994	88735000	116670000	117690000	137680000	104680000	85842000
P30520;Q8N142	ADSS	sp|P30520|PURA2_HUMAN Adenylosuccinate synthetase isozyme 2 OS=Homo sapiens OX=9606 GN=ADSS2 PE=1 SV=3	2	11	11	11	31.4	50.097	88639000	116480000	70284000	68145000	58844000	65426000
Q5SQI0	ATAT1	sp|Q5SQI0|ATAT_HUMAN Alpha-tubulin N-acetyltransferase 1 OS=Homo sapiens OX=9606 GN=ATAT1 PE=1 SV=1	1	16	16	16	43.7	46.81	88604000	126340000	165500000	223010000	277640000	328860000
P53680	AP2S1	sp|P53680|AP2S1_HUMAN AP-2 complex subunit sigma OS=Homo sapiens OX=9606 GN=AP2S1 PE=1 SV=2	1	5	5	5	34.5	17.018	88587000	44676000	60033000	93584000	106760000	95593000
P20264;Q03052;Q06416;Q01860;P49335	POU3F3	sp|P20264|PO3F3_HUMAN POU domain, class 3, transcription factor 3 OS=Homo sapiens OX=9606 GN=POU3F3 PE=1 SV=2	5	5	5	3	12.8	50.326	88554000	95849000	65674000	72491000	84303000	70770000
O14929	HAT1	sp|O14929|HAT1_HUMAN Histone acetyltransferase type B catalytic subunit OS=Homo sapiens OX=9606 GN=HAT1 PE=1 SV=2	1	7	7	7	23.4	49.54	88532000	135190000	73598000	62060000	26658000	40337000
Q9H165	BCL11A	sp|Q9H165|BC11A_HUMAN B-cell lymphoma/leukemia 11A OS=Homo sapiens OX=9606 GN=BCL11A PE=1 SV=2	1	15	11	11	24.6	91.196	88385000	46531000	53002000	71226000	95194000	112820000
O43169	CYB5B	sp|O43169|CYB5B_HUMAN Cytochrome b5 type B OS=Homo sapiens OX=9606 GN=CYB5B PE=1 SV=3	1	5	5	5	59.3	16.694	88226000	78640000	220570000	110280000	87051000	98640000
P22087	FBL	sp|P22087|FBRL_HUMAN rRNA 2-O-methyltransferase fibrillarin OS=Homo sapiens OX=9606 GN=FBL PE=1 SV=2	1	9	9	8	44.5	33.784	88200000	89091000	93465000	78848000	123100000	120610000
P46108	CRK	sp|P46108|CRK_HUMAN Adapter molecule crk OS=Homo sapiens OX=9606 GN=CRK PE=1 SV=2	1	15	15	15	57.9	33.83	87931000	60197000	78611000	70285000	85857000	65826000
O75190;Q8WWF6;Q8NHS0;Q7Z6W7;P25686	DNAJB6	sp|O75190|DNJB6_HUMAN DnaJ homolog subfamily B member 6 OS=Homo sapiens OX=9606 GN=DNAJB6 PE=1 SV=2	5	5	5	5	17.2	36.087	87929000	89810000	67302000	97705000	55988000	73478000
P01023;CON__ENSEMBL:ENSBTAP00000024146;P20742	A2M	sp|P01023|A2MG_HUMAN Alpha-2-macroglobulin OS=Homo sapiens OX=9606 GN=A2M PE=1 SV=3	3	30	30	30	28.5	163.29	87824000	159240000	64205000	52523000	42305000	69593000
Q92558	WASF1	sp|Q92558|WASF1_HUMAN Wiskott-Aldrich syndrome protein family member 1 OS=Homo sapiens OX=9606 GN=WASF1 PE=1 SV=1	1	9	9	8	22.9	61.651	87683000	101040000	69933000	86005000	108130000	90811000
Q9NRY4	ARHGAP35	sp|Q9NRY4|RHG35_HUMAN Rho GTPase-activating protein 35 OS=Homo sapiens OX=9606 GN=ARHGAP35 PE=1 SV=3	1	28	28	28	27.3	170.51	87648000	77049000	78364000	74494000	78938000	106740000
Q6P587	FAHD1	sp|Q6P587|FAHD1_HUMAN Acylpyruvase FAHD1, mitochondrial OS=Homo sapiens OX=9606 GN=FAHD1 PE=1 SV=2	1	5	5	5	27.2	24.843	87615000	61915000	38389000	0	48499000	42193000
P17812	CTPS1	sp|P17812|PYRG1_HUMAN CTP synthase 1 OS=Homo sapiens OX=9606 GN=CTPS1 PE=1 SV=2	1	21	21	20	50.1	66.69	87447000	99472000	91483000	92274000	81325000	119690000
Q93009	USP7	sp|Q93009|UBP7_HUMAN Ubiquitin carboxyl-terminal hydrolase 7 OS=Homo sapiens OX=9606 GN=USP7 PE=1 SV=2	1	36	36	36	41.1	128.3	87315000	103080000	94996000	92347000	78463000	76721000
Q13155	AIMP2	sp|Q13155|AIMP2_HUMAN Aminoacyl tRNA synthase complex-interacting multifunctional protein 2 OS=Homo sapiens OX=9606 GN=AIMP2 PE=1 SV=2	1	7	7	7	40.6	35.348	87268000	85583000	108370000	113660000	31112000	0
P23381	WARS	sp|P23381|SYWC_HUMAN Tryptophan--tRNA ligase, cytoplasmic OS=Homo sapiens OX=9606 GN=WARS1 PE=1 SV=2	1	9	9	9	29.5	53.165	87029000	85783000	83226000	78879000	61574000	43764000
Q9H2G2	SLK	sp|Q9H2G2|SLK_HUMAN STE20-like serine/threonine-protein kinase OS=Homo sapiens OX=9606 GN=SLK PE=1 SV=1	1	13	13	13	14.6	142.69	86990000	136020000	74236000	131550000	67430000	87252000
P61020	RAB5B	sp|P61020|RAB5B_HUMAN Ras-related protein Rab-5B OS=Homo sapiens OX=9606 GN=RAB5B PE=1 SV=1	1	7	4	4	39.1	23.707	86968000	84590000	60883000	68131000	82714000	84227000
Q9Y237	PIN4	sp|Q9Y237|PIN4_HUMAN Peptidyl-prolyl cis-trans isomerase NIMA-interacting 4 OS=Homo sapiens OX=9606 GN=PIN4 PE=1 SV=1	1	5	5	5	53.4	13.81	86874000	67416000	70159000	66792000	53291000	46055000
P51114	FXR1	sp|P51114|FXR1_HUMAN Fragile X mental retardation syndrome-related protein 1 OS=Homo sapiens OX=9606 GN=FXR1 PE=1 SV=3	1	12	12	11	32.4	69.72	86777000	69014000	108000000	102420000	84572000	62923000
Q9P2R7	SUCLA2	sp|Q9P2R7|SUCB1_HUMAN Succinate--CoA ligase [ADP-forming] subunit beta, mitochondrial OS=Homo sapiens OX=9606 GN=SUCLA2 PE=1 SV=3	1	13	13	13	32.2	50.317	86698000	90924000	98751000	120060000	99282000	98665000
Q9HB07	C12orf10	sp|Q9HB07|MYG1_HUMAN MYG1 exonuclease OS=Homo sapiens OX=9606 GN=MYG1 PE=1 SV=3	1	9	9	9	33.8	42.477	86510000	56320000	58446000	55699000	83927000	87346000
Q8NFP7;Q96G61	NUDT10;NUDT11	sp|Q8NFP7|NUD10_HUMAN Diphosphoinositol polyphosphate phosphohydrolase 3-alpha OS=Homo sapiens OX=9606 GN=NUDT10 PE=1 SV=1;sp|Q96G61|NUD11_HUMAN Diphosphoinositol polyphosphate phosphohydrolase 3-beta OS=Homo sapiens OX=9606 GN=NUDT11 PE=1 SV=1	2	7	7	4	51.8	18.5	86465000	106840000	117850000	124010000	76339000	98497000
Q16881	TXNRD1	sp|Q16881|TRXR1_HUMAN Thioredoxin reductase 1, cytoplasmic OS=Homo sapiens OX=9606 GN=TXNRD1 PE=1 SV=3	1	19	19	18	41.3	70.905	86304000	84540000	73372000	96009000	81944000	102680000
P23193;Q15560	TCEA1	sp|P23193|TCEA1_HUMAN Transcription elongation factor A protein 1 OS=Homo sapiens OX=9606 GN=TCEA1 PE=1 SV=2	2	14	14	14	49.2	33.969	86303000	93718000	78895000	82558000	63995000	60204000
Q96DI7	SNRNP40	sp|Q96DI7|SNR40_HUMAN U5 small nuclear ribonucleoprotein 40 kDa protein OS=Homo sapiens OX=9606 GN=SNRNP40 PE=1 SV=1	1	14	14	14	59.9	39.31	86139000	119620000	87096000	56415000	77055000	61502000
P53602	MVD	sp|P53602|MVD1_HUMAN Diphosphomevalonate decarboxylase OS=Homo sapiens OX=9606 GN=MVD PE=1 SV=1	1	9	9	9	33	43.404	86053000	99660000	55274000	50960000	90587000	64374000
Q92896	GLG1	sp|Q92896|GSLG1_HUMAN Golgi apparatus protein 1 OS=Homo sapiens OX=9606 GN=GLG1 PE=1 SV=2	1	27	27	27	32.7	134.55	85977000	96175000	92353000	93944000	66510000	75523000
Q13123	IK	sp|Q13123|RED_HUMAN Protein Red OS=Homo sapiens OX=9606 GN=IK PE=1 SV=3	1	8	8	8	18	65.601	85824000	73030000	76715000	87329000	73878000	0
P49750	YLPM1	sp|P49750|YLPM1_HUMAN YLP motif-containing protein 1 OS=Homo sapiens OX=9606 GN=YLPM1 PE=1 SV=4	1	32	32	32	21.3	241.64	85722000	115190000	89429000	98266000	98874000	81123000
O76094	SRP72	sp|O76094|SRP72_HUMAN Signal recognition particle subunit SRP72 OS=Homo sapiens OX=9606 GN=SRP72 PE=1 SV=3	1	17	17	17	33.7	74.605	85548000	75214000	86925000	82070000	54520000	58135000
P12270	TPR	sp|P12270|TPR_HUMAN Nucleoprotein TPR OS=Homo sapiens OX=9606 GN=TPR PE=1 SV=3	1	64	64	64	33.4	267.29	85272000	104070000	80872000	94065000	77329000	69965000
Q969G3	SMARCE1	sp|Q969G3|SMCE1_HUMAN SWI/SNF-related matrix-associated actin-dependent regulator of chromatin subfamily E member 1 OS=Homo sapiens OX=9606 GN=SMARCE1 PE=1 SV=2	1	13	12	12	40.6	46.649	85039000	74216000	43306000	38208000	43184000	42798000
Q14008	CKAP5	sp|Q14008|CKAP5_HUMAN Cytoskeleton-associated protein 5 OS=Homo sapiens OX=9606 GN=CKAP5 PE=1 SV=3	1	50	50	50	30.8	225.49	84750000	93708000	89620000	105660000	94960000	95348000
P46060	RANGAP1	sp|P46060|RAGP1_HUMAN Ran GTPase-activating protein 1 OS=Homo sapiens OX=9606 GN=RANGAP1 PE=1 SV=1	1	19	19	19	36.8	63.541	84550000	142240000	55220000	52206000	52412000	43901000
Q5VTU8;P56381	ATP5EP2;ATP5E	sp|Q5VTU8|AT5EL_HUMAN ATP synthase subunit epsilon-like protein, mitochondrial OS=Homo sapiens OX=9606 GN=ATP5F1EP2 PE=1 SV=1;sp|P56381|ATP5E_HUMAN ATP synthase subunit epsilon, mitochondrial OS=Homo sapiens OX=9606 GN=ATP5F1E PE=1 SV=2	2	2	2	2	29.4	5.8068	84305000	91622000	107100000	141830000	98217000	126410000
Q9UHD1	CHORDC1	sp|Q9UHD1|CHRD1_HUMAN Cysteine and histidine-rich domain-containing protein 1 OS=Homo sapiens OX=9606 GN=CHORDC1 PE=1 SV=2	1	12	12	12	47.3	37.489	84163000	63208000	62406000	46452000	46894000	47532000
P31939	ATIC	sp|P31939|PUR9_HUMAN Bifunctional purine biosynthesis protein ATIC OS=Homo sapiens OX=9606 GN=ATIC PE=1 SV=3	1	29	29	29	61.7	64.615	84159000	120550000	107430000	107320000	109000000	107540000
P37235	HPCAL1	sp|P37235|HPCL1_HUMAN Hippocalcin-like protein 1 OS=Homo sapiens OX=9606 GN=HPCAL1 PE=1 SV=3	1	10	10	4	49.7	22.313	83968000	77614000	84593000	54462000	109060000	88078000
Q04637	EIF4G1	sp|Q04637|IF4G1_HUMAN Eukaryotic translation initiation factor 4 gamma 1 OS=Homo sapiens OX=9606 GN=EIF4G1 PE=1 SV=4	1	37	37	32	27.4	175.49	83896000	102430000	100870000	87951000	84617000	64269000
Q92820	GGH	sp|Q92820|GGH_HUMAN Gamma-glutamyl hydrolase OS=Homo sapiens OX=9606 GN=GGH PE=1 SV=2	1	7	7	7	23	35.964	83533000	74409000	76258000	66664000	116890000	173620000
P27708;P31327	CAD	sp|P27708|PYR1_HUMAN CAD protein OS=Homo sapiens OX=9606 GN=CAD PE=1 SV=3	2	47	47	47	27.6	242.98	83499000	80304000	78202000	70115000	58730000	65369000
Q9BY67	CADM1	sp|Q9BY67|CADM1_HUMAN Cell adhesion molecule 1 OS=Homo sapiens OX=9606 GN=CADM1 PE=1 SV=2	1	10	10	10	29.9	48.509	83319000	65691000	55055000	47326000	62163000	53837000
Q9H8Y8	GORASP2	sp|Q9H8Y8|GORS2_HUMAN Golgi reassembly-stacking protein 2 OS=Homo sapiens OX=9606 GN=GORASP2 PE=1 SV=3	1	5	5	5	18.1	47.145	83091000	121160000	74307000	87327000	51359000	57496000
P55809;Q9BYC2	OXCT1	sp|P55809|SCOT1_HUMAN Succinyl-CoA:3-ketoacid coenzyme A transferase 1, mitochondrial OS=Homo sapiens OX=9606 GN=OXCT1 PE=1 SV=1	2	13	13	13	31.9	56.157	83081000	111690000	76940000	89770000	63851000	58349000
Q10567	AP1B1	sp|Q10567|AP1B1_HUMAN AP-1 complex subunit beta-1 OS=Homo sapiens OX=9606 GN=AP1B1 PE=1 SV=3	1	25	12	12	36.1	104.61	82994000	104470000	99035000	94540000	98378000	106040000
Q12926	ELAVL2	sp|Q12926|ELAV2_HUMAN ELAV-like protein 2 OS=Homo sapiens OX=9606 GN=ELAVL2 PE=1 SV=2	1	13	3	3	37.6	39.503	82735000	85949000	85643000	113820000	86639000	64777000
P18887	XRCC1	sp|P18887|XRCC1_HUMAN DNA repair protein XRCC1 OS=Homo sapiens OX=9606 GN=XRCC1 PE=1 SV=3	1	10	10	10	21.2	69.497	82710000	44249000	41124000	54026000	48174000	22802000
Q00403	GTF2B	sp|Q00403|TF2B_HUMAN Transcription initiation factor IIB OS=Homo sapiens OX=9606 GN=GTF2B PE=1 SV=1	1	6	6	6	27.2	34.833	82651000	99954000	82704000	72682000	55140000	79409000
Q96F85	CNRIP1	sp|Q96F85|CNRP1_HUMAN CB1 cannabinoid receptor-interacting protein 1 OS=Homo sapiens OX=9606 GN=CNRIP1 PE=1 SV=1	1	5	5	5	40.2	18.648	82500000	147720000	123010000	114090000	106850000	104130000
Q9BTE3	MCMBP	sp|Q9BTE3|MCMBP_HUMAN Mini-chromosome maintenance complex-binding protein OS=Homo sapiens OX=9606 GN=MCMBP PE=1 SV=2	1	12	12	12	20.6	72.979	82497000	64889000	50849000	53618000	67765000	0
Q9H8S9;Q7L9L4	MOB1A;MOB1B	sp|Q9H8S9|MOB1A_HUMAN MOB kinase activator 1A OS=Homo sapiens OX=9606 GN=MOB1A PE=1 SV=4;sp|Q7L9L4|MOB1B_HUMAN MOB kinase activator 1B OS=Homo sapiens OX=9606 GN=MOB1B PE=1 SV=3	2	6	6	6	29.2	25.079	82395000	78429000	110910000	121800000	90456000	102240000
Q6FI81	CIAPIN1	sp|Q6FI81|CPIN1_HUMAN Anamorsin OS=Homo sapiens OX=9606 GN=CIAPIN1 PE=1 SV=2	1	5	5	5	19.2	33.582	82393000	87518000	85959000	131070000	55266000	71278000
P36969	GPX4	sp|P36969|GPX4_HUMAN Phospholipid hydroperoxide glutathione peroxidase OS=Homo sapiens OX=9606 GN=GPX4 PE=1 SV=3	1	5	5	5	31	22.174	82284000	65326000	97334000	97607000	110220000	110780000
Q15436	SEC23A	sp|Q15436|SC23A_HUMAN Protein transport protein Sec23A OS=Homo sapiens OX=9606 GN=SEC23A PE=1 SV=2	1	18	18	15	29.8	86.16	82159000	92438000	81786000	82073000	40445000	55089000
P20774	OGN	sp|P20774|MIME_HUMAN Mimecan OS=Homo sapiens OX=9606 GN=OGN PE=1 SV=1	1	6	6	6	25.8	33.922	82092000	46656000	0	0	0	108830000
Q7RTV0	PHF5A	sp|Q7RTV0|PHF5A_HUMAN PHD finger-like domain-containing protein 5A OS=Homo sapiens OX=9606 GN=PHF5A PE=1 SV=1	1	6	6	6	55.5	12.405	81884000	83115000	63799000	95879000	49376000	29670000
O14907	TAX1BP3	sp|O14907|TX1B3_HUMAN Tax1-binding protein 3 OS=Homo sapiens OX=9606 GN=TAX1BP3 PE=1 SV=2	1	3	3	3	39.5	13.735	81879000	96846000	15680000	67987000	42792000	0
P25685;Q9UDY4	DNAJB1	sp|P25685|DNJB1_HUMAN DnaJ homolog subfamily B member 1 OS=Homo sapiens OX=9606 GN=DNAJB1 PE=1 SV=4	2	11	11	11	32.9	38.044	81860000	86550000	61931000	59164000	53201000	67785000
P54105	CLNS1A	sp|P54105|ICLN_HUMAN Methylosome subunit pICln OS=Homo sapiens OX=9606 GN=CLNS1A PE=1 SV=1	1	2	2	2	11	26.215	81746000	0	109010000	152810000	0	63751000
P46063	RECQL	sp|P46063|RECQ1_HUMAN ATP-dependent DNA helicase Q1 OS=Homo sapiens OX=9606 GN=RECQL PE=1 SV=3	1	11	11	11	24	73.457	81714000	76441000	63643000	53033000	60612000	70270000
Q15287	RNPS1	sp|Q15287|RNPS1_HUMAN RNA-binding protein with serine-rich domain 1 OS=Homo sapiens OX=9606 GN=RNPS1 PE=1 SV=1	1	5	5	5	16.7	34.208	81566000	102980000	80054000	90500000	114080000	87024000
Q86TM6	SYVN1	sp|Q86TM6|SYVN1_HUMAN E3 ubiquitin-protein ligase synoviolin OS=Homo sapiens OX=9606 GN=SYVN1 PE=1 SV=2	1	2	2	2	5.2	67.684	81559000	59155000	0	0	0	0
P17301	ITGA2	sp|P17301|ITA2_HUMAN Integrin alpha-2 OS=Homo sapiens OX=9606 GN=ITGA2 PE=1 SV=2	1	22	22	22	28	129.29	81538000	118370000	51356000	45055000	57577000	55887000
Q96G03	PGM2	sp|Q96G03|PGM2_HUMAN Phosphoglucomutase-2 OS=Homo sapiens OX=9606 GN=PGM2 PE=1 SV=4	1	18	18	18	35	68.283	81519000	96537000	86612000	61523000	45817000	55764000
Q9Y613	FHOD1	sp|Q9Y613|FHOD1_HUMAN FH1/FH2 domain-containing protein 1 OS=Homo sapiens OX=9606 GN=FHOD1 PE=1 SV=3	1	2	2	2	2.2	126.55	81511000	83583000	0	0	0	0
Q96AC1;Q9BQL6	FERMT2	sp|Q96AC1|FERM2_HUMAN Fermitin family homolog 2 OS=Homo sapiens OX=9606 GN=FERMT2 PE=1 SV=1	2	18	18	18	36.5	77.86	81486000	123900000	59508000	62864000	58211000	81299000
Q15375;Q5JZY3	EPHA7	sp|Q15375|EPHA7_HUMAN Ephrin type-A receptor 7 OS=Homo sapiens OX=9606 GN=EPHA7 PE=1 SV=3	2	11	11	7	15.4	112.1	81404000	80835000	60230000	62036000	86183000	70220000
Q9NS69	TOMM22	sp|Q9NS69|TOM22_HUMAN Mitochondrial import receptor subunit TOM22 homolog OS=Homo sapiens OX=9606 GN=TOMM22 PE=1 SV=3	1	5	5	5	48.6	15.521	81392000	70661000	86676000	61018000	112190000	89258000
Q7Z739	YTHDF3	sp|Q7Z739|YTHD3_HUMAN YTH domain-containing family protein 3 OS=Homo sapiens OX=9606 GN=YTHDF3 PE=1 SV=1	1	11	7	4	21.2	63.86	81391000	79394000	75629000	68461000	39591000	55869000
P43304	GPD2	sp|P43304|GPDM_HUMAN Glycerol-3-phosphate dehydrogenase, mitochondrial OS=Homo sapiens OX=9606 GN=GPD2 PE=1 SV=3	1	29	29	29	50.3	80.852	81225000	88343000	75706000	57346000	130800000	116600000
Q9BQ67	GRWD1	sp|Q9BQ67|GRWD1_HUMAN Glutamate-rich WD repeat-containing protein 1 OS=Homo sapiens OX=9606 GN=GRWD1 PE=1 SV=1	1	4	4	4	12.3	49.419	81039000	134400000	0	187290000	0	0
P61006	RAB8A	sp|P61006|RAB8A_HUMAN Ras-related protein Rab-8A OS=Homo sapiens OX=9606 GN=RAB8A PE=1 SV=1	1	10	8	6	43	23.668	80996000	125370000	115710000	113910000	68093000	63970000
Q9NZR1	TMOD2	sp|Q9NZR1|TMOD2_HUMAN Tropomodulin-2 OS=Homo sapiens OX=9606 GN=TMOD2 PE=1 SV=1	1	12	12	11	40.7	39.595	80984000	59099000	74377000	81687000	110830000	91223000
Q9UQ35	SRRM2	sp|Q9UQ35|SRRM2_HUMAN Serine/arginine repetitive matrix protein 2 OS=Homo sapiens OX=9606 GN=SRRM2 PE=1 SV=2	1	29	29	29	15.8	299.61	80947000	151940000	98023000	92142000	70726000	57693000
P21266	GSTM3	sp|P21266|GSTM3_HUMAN Glutathione S-transferase Mu 3 OS=Homo sapiens OX=9606 GN=GSTM3 PE=1 SV=3	1	14	13	12	68	26.559	80945000	75426000	85849000	87995000	85616000	95730000
P21291	CSRP1	sp|P21291|CSRP1_HUMAN Cysteine and glycine-rich protein 1 OS=Homo sapiens OX=9606 GN=CSRP1 PE=1 SV=3	1	8	8	8	59.6	20.567	80934000	101140000	41876000	43198000	38704000	66670000
P53041	PPP5C	sp|P53041|PPP5_HUMAN Serine/threonine-protein phosphatase 5 OS=Homo sapiens OX=9606 GN=PPP5C PE=1 SV=1	1	11	11	11	30.1	56.878	80882000	118120000	80031000	101700000	73634000	62303000
Q14738	PPP2R5D	sp|Q14738|2A5D_HUMAN Serine/threonine-protein phosphatase 2A 56 kDa regulatory subunit delta isoform OS=Homo sapiens OX=9606 GN=PPP2R5D PE=1 SV=1	1	16	16	13	38.4	69.991	80878000	93045000	65962000	60245000	74840000	67143000
P00374;Q86XF0	DHFR	sp|P00374|DYR_HUMAN Dihydrofolate reductase OS=Homo sapiens OX=9606 GN=DHFR PE=1 SV=2	2	8	8	8	51.9	21.452	80489000	82592000	69706000	64095000	78525000	88385000
Q9UNF1;Q12816	MAGED2	sp|Q9UNF1|MAGD2_HUMAN Melanoma-associated antigen D2 OS=Homo sapiens OX=9606 GN=MAGED2 PE=1 SV=2	2	18	18	17	45.5	64.953	80383000	119600000	67210000	43861000	48501000	51137000
P20042	EIF2S2	sp|P20042|IF2B_HUMAN Eukaryotic translation initiation factor 2 subunit 2 OS=Homo sapiens OX=9606 GN=EIF2S2 PE=1 SV=2	1	14	14	14	43.2	38.388	80298000	104880000	67068000	54648000	60538000	58633000
A0MZ66	KIAA1598	sp|A0MZ66|SHOT1_HUMAN Shootin-1 OS=Homo sapiens OX=9606 GN=SHTN1 PE=1 SV=4	1	24	24	24	43.7	71.639	80297000	74408000	111080000	116180000	108510000	125840000
P98160	HSPG2	sp|P98160|PGBM_HUMAN Basement membrane-specific heparan sulfate proteoglycan core protein OS=Homo sapiens OX=9606 GN=HSPG2 PE=1 SV=4	1	24	24	24	8.4	468.83	80250000	172570000	44912000	45825000	26114000	63925000
P12931;P07948;P08631;Q9H3Y6;P42685;P06239;P08581;Q04912	SRC	sp|P12931|SRC_HUMAN Proto-oncogene tyrosine-protein kinase Src OS=Homo sapiens OX=9606 GN=SRC PE=1 SV=3	8	15	15	9	37.3	59.834	80186000	81456000	100360000	116570000	129080000	112170000
Q99719	2022-09-05	sp|Q99719|SEPT5_HUMAN Septin-5 OS=Homo sapiens OX=9606 GN=SEPTIN5 PE=1 SV=1	1	15	15	14	54.7	42.777	80145000	91102000	129520000	128070000	179300000	193270000
Q9BX40	LSM14B	sp|Q9BX40|LS14B_HUMAN Protein LSM14 homolog B OS=Homo sapiens OX=9606 GN=LSM14B PE=1 SV=1	1	11	11	10	48.1	42.07	80006000	119730000	68838000	55207000	39375000	37218000
Q9NSD9	FARSB	sp|Q9NSD9|SYFB_HUMAN Phenylalanine--tRNA ligase beta subunit OS=Homo sapiens OX=9606 GN=FARSB PE=1 SV=3	1	19	19	19	38.7	66.115	79784000	75694000	101940000	89664000	151580000	114980000
P62495	ETF1	sp|P62495|ERF1_HUMAN Eukaryotic peptide chain release factor subunit 1 OS=Homo sapiens OX=9606 GN=ETF1 PE=1 SV=3	1	10	10	10	22.7	49.03	79758000	58981000	78937000	79016000	62864000	65701000
Q14894	CRYM	sp|Q14894|CRYM_HUMAN Ketimine reductase mu-crystallin OS=Homo sapiens OX=9606 GN=CRYM PE=1 SV=1	1	10	10	10	45.9	33.775	79740000	72129000	50410000	24901000	261180000	349040000
Q9Y5X3	SNX5	sp|Q9Y5X3|SNX5_HUMAN Sorting nexin-5 OS=Homo sapiens OX=9606 GN=SNX5 PE=1 SV=1	1	9	9	9	24.8	46.816	79705000	70259000	24622000	47238000	0	0
Q9Y6G9	DYNC1LI1	sp|Q9Y6G9|DC1L1_HUMAN Cytoplasmic dynein 1 light intermediate chain 1 OS=Homo sapiens OX=9606 GN=DYNC1LI1 PE=1 SV=3	1	17	16	16	43.4	56.578	79165000	81536000	98729000	117590000	101310000	90460000
O43504	LAMTOR5	sp|O43504|LTOR5_HUMAN Ragulator complex protein LAMTOR5 OS=Homo sapiens OX=9606 GN=LAMTOR5 PE=1 SV=1	1	4	4	4	85.7	9.6138	79141000	50919000	49172000	26167000	17930000	15333000
Q16650	TBR1	sp|Q16650|TBR1_HUMAN T-box brain protein 1 OS=Homo sapiens OX=9606 GN=TBR1 PE=1 SV=1	1	23	23	21	52.6	74.052	79131000	75500000	89941000	98975000	113590000	90201000
Q9BQI0	AIF1L	sp|Q9BQI0|AIF1L_HUMAN Allograft inflammatory factor 1-like OS=Homo sapiens OX=9606 GN=AIF1L PE=1 SV=1	1	4	4	4	28	17.068	78995000	66257000	161410000	137350000	87485000	118940000
Q9NP92	MRPS30	sp|Q9NP92|RT30_HUMAN 39S ribosomal protein S30, mitochondrial OS=Homo sapiens OX=9606 GN=MRPS30 PE=1 SV=2	1	2	2	2	6.6	50.364	78960000	36415000	0	0	0	0
P22307	SCP2	sp|P22307|SCP2_HUMAN Sterol carrier protein 2 OS=Homo sapiens OX=9606 GN=SCP2 PE=1 SV=2	1	7	7	7	12.6	58.993	78741000	89360000	48651000	49755000	101950000	69682000
O95202	LETM1	sp|O95202|LETM1_HUMAN Mitochondrial proton/calcium exchanger protein OS=Homo sapiens OX=9606 GN=LETM1 PE=1 SV=1	1	16	16	16	30	83.353	78735000	82962000	59122000	71072000	57411000	60867000
O75934	BCAS2	sp|O75934|SPF27_HUMAN Pre-mRNA-splicing factor SPF27 OS=Homo sapiens OX=9606 GN=BCAS2 PE=1 SV=1	1	8	8	8	55.6	26.131	78691000	33912000	54389000	24402000	57893000	49544000
Q8IZQ5	SELH	sp|Q8IZQ5|SELH_HUMAN Selenoprotein H OS=Homo sapiens OX=9606 GN=SELENOH PE=1 SV=2	1	4	4	4	36.1	13.453	78663000	121870000	127150000	117870000	68463000	90550000
Q15005	SPCS2	sp|Q15005|SPCS2_HUMAN Signal peptidase complex subunit 2 OS=Homo sapiens OX=9606 GN=SPCS2 PE=1 SV=3	1	9	9	9	46.9	25.003	78514000	75216000	64360000	65010000	85810000	89475000
P13861	PRKAR2A	sp|P13861|KAP2_HUMAN cAMP-dependent protein kinase type II-alpha regulatory subunit OS=Homo sapiens OX=9606 GN=PRKAR2A PE=1 SV=2	1	16	16	14	51.5	45.518	78391000	93239000	85762000	105940000	121990000	99703000
Q5T0N5	FNBP1L	sp|Q5T0N5|FBP1L_HUMAN Formin-binding protein 1-like OS=Homo sapiens OX=9606 GN=FNBP1L PE=1 SV=3	1	16	16	16	31.7	70.065	78259000	85882000	95822000	116610000	95745000	122540000
P49711;Q8NI51	CTCF	sp|P49711|CTCF_HUMAN Transcriptional repressor CTCF OS=Homo sapiens OX=9606 GN=CTCF PE=1 SV=1	2	9	9	9	16.1	82.785	78038000	64465000	58923000	51701000	54782000	45533000
Q9UNS2	COPS3	sp|Q9UNS2|CSN3_HUMAN COP9 signalosome complex subunit 3 OS=Homo sapiens OX=9606 GN=COPS3 PE=1 SV=3	1	8	8	8	27.2	47.873	77968000	72525000	53311000	45606000	63664000	66455000
Q9UQ03	CORO2B	sp|Q9UQ03|COR2B_HUMAN Coronin-2B OS=Homo sapiens OX=9606 GN=CORO2B PE=1 SV=4	1	18	18	18	46	54.953	77915000	48920000	87964000	49465000	89671000	90232000
P63151;Q00005;Q9Y2T4	PPP2R2A	sp|P63151|2ABA_HUMAN Serine/threonine-protein phosphatase 2A 55 kDa regulatory subunit B alpha isoform OS=Homo sapiens OX=9606 GN=PPP2R2A PE=1 SV=1	3	9	9	5	28.2	51.691	77887000	40957000	88188000	57695000	76695000	131260000
Q8NBX0	SCCPDH	sp|Q8NBX0|SCPDL_HUMAN Saccharopine dehydrogenase-like oxidoreductase OS=Homo sapiens OX=9606 GN=SCCPDH PE=1 SV=1	1	8	8	8	32.4	47.151	77857000	46863000	47531000	68097000	37283000	45895000
Q8WXH0	SYNE2	sp|Q8WXH0|SYNE2_HUMAN Nesprin-2 OS=Homo sapiens OX=9606 GN=SYNE2 PE=1 SV=3	1	178	178	177	33.5	796.43	77726000	71245000	68281000	66904000	74450000	65415000
P17252;P05129	PRKCA	sp|P17252|KPCA_HUMAN Protein kinase C alpha type OS=Homo sapiens OX=9606 GN=PRKCA PE=1 SV=4	2	10	10	6	23.2	76.749	77675000	79513000	41607000	59649000	57458000	54660000
P60983;O60234	GMFB	sp|P60983|GMFB_HUMAN Glia maturation factor beta OS=Homo sapiens OX=9606 GN=GMFB PE=1 SV=2	2	7	7	7	72.5	16.713	77667000	138530000	112390000	115740000	103880000	136420000
P02671	FGA	sp|P02671|FIBA_HUMAN Fibrinogen alpha chain OS=Homo sapiens OX=9606 GN=FGA PE=1 SV=2	1	19	19	19	29.6	94.972	77635000	120040000	72022000	67053000	20791000	22955000
P04040	CAT	sp|P04040|CATA_HUMAN Catalase OS=Homo sapiens OX=9606 GN=CAT PE=1 SV=3	1	15	15	15	40.4	59.755	77604000	65787000	46717000	69987000	50140000	47372000
Q9UEY8	ADD3	sp|Q9UEY8|ADDG_HUMAN Gamma-adducin OS=Homo sapiens OX=9606 GN=ADD3 PE=1 SV=1	1	11	11	11	22	79.154	77521000	70449000	32226000	22523000	23168000	30403000
O43583	DENR	sp|O43583|DENR_HUMAN Density-regulated protein OS=Homo sapiens OX=9606 GN=DENR PE=1 SV=2	1	6	6	6	39.4	22.092	77312000	93361000	42465000	66426000	47666000	33710000
P41250	GARS	sp|P41250|GARS_HUMAN Glycine--tRNA ligase OS=Homo sapiens OX=9606 GN=GARS1 PE=1 SV=3	1	24	24	24	41	83.165	77294000	78101000	68547000	96981000	100350000	102760000
O75323	GBAS	sp|O75323|NIPS2_HUMAN Protein NipSnap homolog 2 OS=Homo sapiens OX=9606 GN=NIPSNAP2 PE=1 SV=1	1	4	3	3	16.1	33.742	77230000	110300000	107020000	93773000	0	0
O75940	SMNDC1	sp|O75940|SPF30_HUMAN Survival of motor neuron-related-splicing factor 30 OS=Homo sapiens OX=9606 GN=SMNDC1 PE=1 SV=1	1	8	8	8	46.6	26.711	77050000	96230000	39821000	45526000	28933000	35691000
Q16537	PPP2R5E	sp|Q16537|2A5E_HUMAN Serine/threonine-protein phosphatase 2A 56 kDa regulatory subunit epsilon isoform OS=Homo sapiens OX=9606 GN=PPP2R5E PE=1 SV=1	1	11	10	9	28.3	54.699	77031000	57325000	58234000	74813000	123110000	143630000
P38117	ETFB	sp|P38117|ETFB_HUMAN Electron transfer flavoprotein subunit beta OS=Homo sapiens OX=9606 GN=ETFB PE=1 SV=3	1	11	11	11	45.1	27.843	76975000	57106000	52051000	64847000	47860000	56118000
Q9BT78	COPS4	sp|Q9BT78|CSN4_HUMAN COP9 signalosome complex subunit 4 OS=Homo sapiens OX=9606 GN=COPS4 PE=1 SV=1	1	15	15	15	51.5	46.268	76800000	118510000	80489000	100640000	70530000	61273000
Q8WUD1	RAB2B	sp|Q8WUD1|RAB2B_HUMAN Ras-related protein Rab-2B OS=Homo sapiens OX=9606 GN=RAB2B PE=1 SV=1	1	11	4	4	53.2	24.214	76752000	0	70167000	47777000	35713000	38372000
Q9Y6A4	CFAP20	sp|Q9Y6A4|CFA20_HUMAN Cilia- and flagella-associated protein 20 OS=Homo sapiens OX=9606 GN=CFAP20 PE=1 SV=1	1	6	6	6	44.6	22.774	76694000	88672000	0	0	64787000	69074000
Q12972	PPP1R8	sp|Q12972|PP1R8_HUMAN Nuclear inhibitor of protein phosphatase 1 OS=Homo sapiens OX=9606 GN=PPP1R8 PE=1 SV=2	1	5	5	5	26.8	38.478	76650000	45266000	38328000	30066000	45208000	0
Q8TEA8	DTD1	sp|Q8TEA8|DTD1_HUMAN D-aminoacyl-tRNA deacylase 1 OS=Homo sapiens OX=9606 GN=DTD1 PE=1 SV=2	1	8	8	8	40.7	23.423	76434000	157590000	171120000	132180000	134520000	127940000
Q15125	EBP	sp|Q15125|EBP_HUMAN 3-beta-hydroxysteroid-Delta(8),Delta(7)-isomerase OS=Homo sapiens OX=9606 GN=EBP PE=1 SV=3	1	2	2	2	9.6	26.352	76416000	28976000	60120000	80477000	137230000	0
Q9BRA2	TXNDC17	sp|Q9BRA2|TXD17_HUMAN Thioredoxin domain-containing protein 17 OS=Homo sapiens OX=9606 GN=TXNDC17 PE=1 SV=1	1	4	4	4	40.7	13.941	76411000	136630000	137750000	110910000	71934000	88096000
P61619	SEC61A1	sp|P61619|S61A1_HUMAN Protein transport protein Sec61 subunit alpha isoform 1 OS=Homo sapiens OX=9606 GN=SEC61A1 PE=1 SV=2	1	7	7	5	17	52.264	76405000	34784000	45701000	46957000	50352000	44009000
Q00341	HDLBP	sp|Q00341|VIGLN_HUMAN Vigilin OS=Homo sapiens OX=9606 GN=HDLBP PE=1 SV=2	1	14	14	14	17.2	141.45	76193000	102320000	69553000	54666000	45631000	47773000
P50148;Q03113	GNAQ	sp|P50148|GNAQ_HUMAN Guanine nucleotide-binding protein G(q) subunit alpha OS=Homo sapiens OX=9606 GN=GNAQ PE=1 SV=4	2	12	11	9	40.9	42.142	76188000	78040000	85904000	113000000	116150000	98751000
O60884	DNAJA2	sp|O60884|DNJA2_HUMAN DnaJ homolog subfamily A member 2 OS=Homo sapiens OX=9606 GN=DNAJA2 PE=1 SV=1	1	14	14	14	42.5	45.745	76108000	79928000	65634000	89287000	82468000	82157000
P52948	NUP98	sp|P52948|NUP98_HUMAN Nuclear pore complex protein Nup98-Nup96 OS=Homo sapiens OX=9606 GN=NUP98 PE=1 SV=4	1	20	20	20	13.8	197.58	76096000	66424000	73396000	86876000	48135000	68250000
Q5T4S7	UBR4	sp|Q5T4S7|UBR4_HUMAN E3 ubiquitin-protein ligase UBR4 OS=Homo sapiens OX=9606 GN=UBR4 PE=1 SV=1	1	34	34	34	9	573.83	76074000	78173000	71268000	80944000	102150000	97882000
P78356	PIP4K2B	sp|P78356|PI42B_HUMAN Phosphatidylinositol 5-phosphate 4-kinase type-2 beta OS=Homo sapiens OX=9606 GN=PIP4K2B PE=1 SV=1	1	11	11	8	33.9	47.377	76072000	76545000	70103000	76280000	74061000	76483000
O43678	NDUFA2	sp|O43678|NDUA2_HUMAN NADH dehydrogenase [ubiquinone] 1 alpha subcomplex subunit 2 OS=Homo sapiens OX=9606 GN=NDUFA2 PE=1 SV=3	1	4	4	4	41.4	10.921	75971000	63008000	49242000	88370000	34912000	32595000
Q9H307	PNN	sp|Q9H307|PININ_HUMAN Pinin OS=Homo sapiens OX=9606 GN=PNN PE=1 SV=5	1	12	12	12	19.9	81.627	75964000	71220000	96228000	51519000	98391000	96396000
Q9UL25	RAB21	sp|Q9UL25|RAB21_HUMAN Ras-related protein Rab-21 OS=Homo sapiens OX=9606 GN=RAB21 PE=1 SV=3	1	9	9	9	52.4	24.347	75953000	68612000	56215000	73992000	83497000	77188000
Q9UBQ0	VPS29	sp|Q9UBQ0|VPS29_HUMAN Vacuolar protein sorting-associated protein 29 OS=Homo sapiens OX=9606 GN=VPS29 PE=1 SV=1	1	8	8	8	47.8	20.505	75825000	71387000	104670000	117400000	113930000	116760000
O75832	PSMD10	sp|O75832|PSD10_HUMAN 26S proteasome non-ATPase regulatory subunit 10 OS=Homo sapiens OX=9606 GN=PSMD10 PE=1 SV=1	1	5	5	5	27.4	24.428	75639000	66492000	87189000	58316000	76293000	52154000
P09960	LTA4H	sp|P09960|LKHA4_HUMAN Leukotriene A-4 hydrolase OS=Homo sapiens OX=9606 GN=LTA4H PE=1 SV=2	1	20	20	20	45.5	69.284	75542000	91884000	72756000	80978000	71112000	85946000
P21579;Q8N9I0;O00445	SYT1	sp|P21579|SYT1_HUMAN Synaptotagmin-1 OS=Homo sapiens OX=9606 GN=SYT1 PE=1 SV=1	3	14	14	14	35.5	47.573	75449000	70584000	106120000	93923000	94980000	102850000
Q16836	HADH	sp|Q16836|HCDH_HUMAN Hydroxyacyl-coenzyme A dehydrogenase, mitochondrial OS=Homo sapiens OX=9606 GN=HADH PE=1 SV=3	1	11	11	11	57	34.293	75303000	86374000	77309000	86023000	108860000	144310000
P56192	MARS	sp|P56192|SYMC_HUMAN Methionine--tRNA ligase, cytoplasmic OS=Homo sapiens OX=9606 GN=MARS1 PE=1 SV=2	1	23	23	23	38.6	101.11	74966000	52324000	73309000	70693000	68869000	61434000
O75569	PRKRA	sp|O75569|PRKRA_HUMAN Interferon-inducible double-stranded RNA-dependent protein kinase activator A OS=Homo sapiens OX=9606 GN=PRKRA PE=1 SV=1	1	11	11	11	47	34.404	74936000	86307000	103400000	75242000	92313000	87164000
Q13573	SNW1	sp|Q13573|SNW1_HUMAN SNW domain-containing protein 1 OS=Homo sapiens OX=9606 GN=SNW1 PE=1 SV=1	1	10	10	10	27.1	61.494	74864000	33377000	32576000	38596000	33680000	35456000
Q9NZ01	TECR	sp|Q9NZ01|TECR_HUMAN Very-long-chain enoyl-CoA reductase OS=Homo sapiens OX=9606 GN=TECR PE=1 SV=1	1	7	7	7	22.4	36.034	74805000	119810000	85788000	55513000	103590000	81461000
Q15126	PMVK	sp|Q15126|PMVK_HUMAN Phosphomevalonate kinase OS=Homo sapiens OX=9606 GN=PMVK PE=1 SV=3	1	13	13	13	60.4	21.995	74703000	89112000	89208000	70461000	81326000	75318000
P35658	NUP214	sp|P35658|NU214_HUMAN Nuclear pore complex protein Nup214 OS=Homo sapiens OX=9606 GN=NUP214 PE=1 SV=2	1	22	22	22	16.5	213.62	74687000	51334000	44547000	68176000	67405000	43238000
P36543;Q96A05	ATP6V1E1	sp|P36543|VATE1_HUMAN V-type proton ATPase subunit E 1 OS=Homo sapiens OX=9606 GN=ATP6V1E1 PE=1 SV=1	2	9	9	9	37.6	26.145	74532000	78467000	94029000	85651000	128330000	89929000
Q15382	RHEB	sp|Q15382|RHEB_HUMAN GTP-binding protein Rheb OS=Homo sapiens OX=9606 GN=RHEB PE=1 SV=1	1	6	6	6	32.1	20.497	74484000	61133000	64335000	66254000	55315000	62736000
P46977	STT3A	sp|P46977|STT3A_HUMAN Dolichyl-diphosphooligosaccharide--protein glycosyltransferase subunit STT3A OS=Homo sapiens OX=9606 GN=STT3A PE=1 SV=2	1	11	11	11	16	80.529	74483000	49319000	73737000	74616000	60757000	82096000
Q9NX63	CHCHD3	sp|Q9NX63|MIC19_HUMAN MICOS complex subunit MIC19 OS=Homo sapiens OX=9606 GN=CHCHD3 PE=1 SV=1	1	7	7	7	31.3	26.152	74454000	112410000	92057000	85429000	63332000	64254000
O95831	AIFM1	sp|O95831|AIFM1_HUMAN Apoptosis-inducing factor 1, mitochondrial OS=Homo sapiens OX=9606 GN=AIFM1 PE=1 SV=1	1	8	8	8	16	66.9	74445000	62423000	45922000	50000000	42770000	50195000
P40121	CAPG	sp|P40121|CAPG_HUMAN Macrophage-capping protein OS=Homo sapiens OX=9606 GN=CAPG PE=1 SV=2	1	10	10	10	42.5	38.498	74340000	70306000	68274000	76565000	88510000	87458000
Q8TAF3	WDR48	sp|Q8TAF3|WDR48_HUMAN WD repeat-containing protein 48 OS=Homo sapiens OX=9606 GN=WDR48 PE=1 SV=1	1	7	7	7	14.3	76.21	74292000	57974000	40837000	51251000	38892000	26729000
P62993	GRB2	sp|P62993|GRB2_HUMAN Growth factor receptor-bound protein 2 OS=Homo sapiens OX=9606 GN=GRB2 PE=1 SV=1	1	12	12	12	58.1	25.206	74108000	47230000	68737000	109190000	88334000	102470000
P07203	GPX1	sp|P07203|GPX1_HUMAN Glutathione peroxidase 1 OS=Homo sapiens OX=9606 GN=GPX1 PE=1 SV=4	1	9	9	9	51.2	22.088	74093000	97897000	77578000	68429000	78221000	73209000
Q01813	PFKP	sp|Q01813|PFKAP_HUMAN ATP-dependent 6-phosphofructokinase, platelet type OS=Homo sapiens OX=9606 GN=PFKP PE=1 SV=2	1	17	14	14	30	85.595	73985000	93690000	45194000	48024000	70450000	75953000
Q09161	NCBP1	sp|Q09161|NCBP1_HUMAN Nuclear cap-binding protein subunit 1 OS=Homo sapiens OX=9606 GN=NCBP1 PE=1 SV=1	1	13	13	13	24.9	91.838	73954000	71956000	79676000	80660000	77282000	67048000
Q9ULU8;Q86UW7	CADPS	sp|Q9ULU8|CAPS1_HUMAN Calcium-dependent secretion activator 1 OS=Homo sapiens OX=9606 GN=CADPS PE=1 SV=3	2	26	26	26	27.4	152.78	73938000	84893000	56530000	57744000	66477000	60456000
P53985	SLC16A1	sp|P53985|MOT1_HUMAN Monocarboxylate transporter 1 OS=Homo sapiens OX=9606 GN=SLC16A1 PE=1 SV=3	1	2	2	2	6.4	53.944	73803000	57817000	0	0	51475000	67220000
Q02252	ALDH6A1	sp|Q02252|MMSA_HUMAN Methylmalonate-semialdehyde dehydrogenase [acylating], mitochondrial OS=Homo sapiens OX=9606 GN=ALDH6A1 PE=1 SV=2	1	16	16	16	37.6	57.839	73796000	85730000	98075000	70366000	105040000	102150000
O43181	NDUFS4	sp|O43181|NDUS4_HUMAN NADH dehydrogenase [ubiquinone] iron-sulfur protein 4, mitochondrial OS=Homo sapiens OX=9606 GN=NDUFS4 PE=1 SV=1	1	3	3	3	20	20.108	73793000	76320000	46867000	90551000	98087000	96425000
Q9GZS3	WDR61	sp|Q9GZS3|WDR61_HUMAN WD repeat-containing protein 61 OS=Homo sapiens OX=9606 GN=WDR61 PE=1 SV=1	1	10	10	10	48.2	33.58	73739000	66104000	68346000	52167000	61230000	50124000
Q13564	NAE1	sp|Q13564|ULA1_HUMAN NEDD8-activating enzyme E1 regulatory subunit OS=Homo sapiens OX=9606 GN=NAE1 PE=1 SV=1	1	14	14	14	38.4	60.246	73702000	91136000	67507000	83909000	75518000	91845000
O00487	PSMD14	sp|O00487|PSDE_HUMAN 26S proteasome non-ATPase regulatory subunit 14 OS=Homo sapiens OX=9606 GN=PSMD14 PE=1 SV=1	1	6	6	6	34.2	34.577	73701000	60929000	54726000	80721000	51384000	63320000
Q9H3Q1	CDC42EP4	sp|Q9H3Q1|BORG4_HUMAN Cdc42 effector protein 4 OS=Homo sapiens OX=9606 GN=CDC42EP4 PE=1 SV=1	1	10	10	10	46.9	37.979	73513000	77716000	52521000	64730000	36947000	37904000
Q7L576	CYFIP1	sp|Q7L576|CYFP1_HUMAN Cytoplasmic FMR1-interacting protein 1 OS=Homo sapiens OX=9606 GN=CYFIP1 PE=1 SV=1	1	30	30	15	27.6	145.18	73477000	149920000	102860000	103380000	104980000	92907000
P07919;A0A096LP55	UQCRH	sp|P07919|QCR6_HUMAN Cytochrome b-c1 complex subunit 6, mitochondrial OS=Homo sapiens OX=9606 GN=UQCRH PE=1 SV=2	2	4	4	4	38.5	10.739	73440000	137110000	126850000	93388000	96696000	120080000
Q9UH99	SUN2	sp|Q9UH99|SUN2_HUMAN SUN domain-containing protein 2 OS=Homo sapiens OX=9606 GN=SUN2 PE=1 SV=3	1	18	18	18	41.1	80.31	73379000	48143000	63189000	39667000	30924000	32766000
P02462	COL4A1	sp|P02462|CO4A1_HUMAN Collagen alpha-1(IV) chain OS=Homo sapiens OX=9606 GN=COL4A1 PE=1 SV=4	1	3	3	1	2.3	160.61	73346000	182860000	20386000	31208000	52831000	53491000
P62330	ARF6	sp|P62330|ARF6_HUMAN ADP-ribosylation factor 6 OS=Homo sapiens OX=9606 GN=ARF6 PE=1 SV=2	1	6	6	6	60	20.082	73222000	64362000	46722000	49758000	40925000	43445000
O00750	PIK3C2B	sp|O00750|P3C2B_HUMAN Phosphatidylinositol 4-phosphate 3-kinase C2 domain-containing subunit beta OS=Homo sapiens OX=9606 GN=PIK3C2B PE=1 SV=2	1	4	4	4	3	184.77	73143000	107270000	94680000	125310000	0	66911000
Q15435	PPP1R7	sp|Q15435|PP1R7_HUMAN Protein phosphatase 1 regulatory subunit 7 OS=Homo sapiens OX=9606 GN=PPP1R7 PE=1 SV=1	1	15	15	15	50.3	41.564	73068000	51182000	83433000	83089000	119870000	129000000
Q15020	SART3	sp|Q15020|SART3_HUMAN Squamous cell carcinoma antigen recognized by T-cells 3 OS=Homo sapiens OX=9606 GN=SART3 PE=1 SV=1	1	20	20	20	22.6	109.93	73067000	82949000	103110000	116490000	108350000	98989000
P06132	UROD	sp|P06132|DCUP_HUMAN Uroporphyrinogen decarboxylase OS=Homo sapiens OX=9606 GN=UROD PE=1 SV=2	1	8	8	8	35.1	40.786	73003000	71681000	62364000	42424000	47053000	44793000
O95674	CDS2	sp|O95674|CDS2_HUMAN Phosphatidate cytidylyltransferase 2 OS=Homo sapiens OX=9606 GN=CDS2 PE=1 SV=1	1	4	4	4	15.1	51.417	72904000	72157000	0	32474000	47968000	48962000
Q12824	SMARCB1	sp|Q12824|SNF5_HUMAN SWI/SNF-related matrix-associated actin-dependent regulator of chromatin subfamily B member 1 OS=Homo sapiens OX=9606 GN=SMARCB1 PE=1 SV=2	1	14	14	14	49.1	44.141	72853000	84437000	54949000	54110000	43178000	32332000
Q15021	NCAPD2	sp|Q15021|CND1_HUMAN Condensin complex subunit 1 OS=Homo sapiens OX=9606 GN=NCAPD2 PE=1 SV=3	1	20	20	20	22	157.18	72842000	86074000	57326000	35877000	36479000	30798000
Q13630	TSTA3	sp|Q13630|FCL_HUMAN GDP-L-fucose synthase OS=Homo sapiens OX=9606 GN=GFUS PE=1 SV=1	1	8	8	8	29.6	35.892	72819000	81146000	103560000	83999000	71540000	65431000
P35250	RFC2	sp|P35250|RFC2_HUMAN Replication factor C subunit 2 OS=Homo sapiens OX=9606 GN=RFC2 PE=1 SV=3	1	8	8	8	28.2	39.157	72639000	72728000	58362000	68292000	40453000	35979000
Q9UIG0	BAZ1B	sp|Q9UIG0|BAZ1B_HUMAN Tyrosine-protein kinase BAZ1B OS=Homo sapiens OX=9606 GN=BAZ1B PE=1 SV=2	1	26	26	26	22.9	170.9	72581000	69536000	49788000	51406000	56867000	67978000
Q99592;B2RXF5	ZBTB18	sp|Q99592|ZBT18_HUMAN Zinc finger and BTB domain-containing protein 18 OS=Homo sapiens OX=9606 GN=ZBTB18 PE=1 SV=1	2	12	12	12	31.6	58.354	72446000	140970000	63556000	56429000	127350000	81342000
P31323	PRKAR2B	sp|P31323|KAP3_HUMAN cAMP-dependent protein kinase type II-beta regulatory subunit OS=Homo sapiens OX=9606 GN=PRKAR2B PE=1 SV=3	1	15	13	13	46.7	46.302	72397000	64213000	99155000	104880000	105920000	108620000
Q9NPA8	ENY2	sp|Q9NPA8|ENY2_HUMAN Transcription and mRNA export factor ENY2 OS=Homo sapiens OX=9606 GN=ENY2 PE=1 SV=1	1	2	2	2	23.8	11.528	72282000	0	84416000	39721000	0	0
O00203	AP3B1	sp|O00203|AP3B1_HUMAN AP-3 complex subunit beta-1 OS=Homo sapiens OX=9606 GN=AP3B1 PE=1 SV=3	1	10	6	6	12.5	121.32	72075000	71437000	41341000	43508000	0	0
Q8IX01	SUGP2	sp|Q8IX01|SUGP2_HUMAN SURP and G-patch domain-containing protein 2 OS=Homo sapiens OX=9606 GN=SUGP2 PE=1 SV=2	1	29	29	29	38.4	120.21	72063000	66568000	64052000	80627000	86627000	71309000
Q9UFN0;Q9BS92	NIPSNAP3A	sp|Q9UFN0|NPS3A_HUMAN Protein NipSnap homolog 3A OS=Homo sapiens OX=9606 GN=NIPSNAP3A PE=1 SV=2	2	9	9	9	48.2	28.466	72025000	32228000	55114000	33400000	72821000	56991000
P41252	IARS	sp|P41252|SYIC_HUMAN Isoleucine--tRNA ligase, cytoplasmic OS=Homo sapiens OX=9606 GN=IARS1 PE=1 SV=2	1	26	26	26	26.2	144.5	71891000	86684000	77862000	68762000	52237000	48703000
P50897	PPT1	sp|P50897|PPT1_HUMAN Palmitoyl-protein thioesterase 1 OS=Homo sapiens OX=9606 GN=PPT1 PE=1 SV=1	1	4	4	4	20.6	34.193	71683000	110650000	87405000	63043000	73973000	66595000
P19174	PLCG1	sp|P19174|PLCG1_HUMAN 1-phosphatidylinositol 4,5-bisphosphate phosphodiesterase gamma-1 OS=Homo sapiens OX=9606 GN=PLCG1 PE=1 SV=1	1	28	28	28	27.4	148.53	71588000	72747000	67259000	69605000	65430000	54562000
P48637	GSS	sp|P48637|GSHB_HUMAN Glutathione synthetase OS=Homo sapiens OX=9606 GN=GSS PE=1 SV=1	1	16	16	16	40.7	52.384	71456000	80113000	79415000	80250000	56824000	60535000
Q9NX46	ADPRHL2	sp|Q9NX46|ADPRS_HUMAN ADP-ribosylhydrolase ARH3 OS=Homo sapiens OX=9606 GN=ADPRS PE=1 SV=1	1	9	9	9	33.9	38.946	71403000	105320000	63482000	104940000	44728000	41286000
Q7Z4K8	TRIM46	sp|Q7Z4K8|TRI46_HUMAN Tripartite motif-containing protein 46 OS=Homo sapiens OX=9606 GN=TRIM46 PE=2 SV=2	1	5	5	5	9.4	83.423	71387000	0	73018000	0	0	67738000
Q07812	BAX	sp|Q07812|BAX_HUMAN Apoptosis regulator BAX OS=Homo sapiens OX=9606 GN=BAX PE=1 SV=1	1	6	6	6	41.7	21.184	71328000	37579000	72744000	68086000	70409000	63849000
Q15843	NEDD8	sp|Q15843|NEDD8_HUMAN NEDD8 OS=Homo sapiens OX=9606 GN=NEDD8 PE=1 SV=1	1	3	3	3	28.4	9.0714	71216000	108800000	81371000	86159000	92098000	68437000
Q9UL18;Q9HCK5	AGO1	sp|Q9UL18|AGO1_HUMAN Protein argonaute-1 OS=Homo sapiens OX=9606 GN=AGO1 PE=1 SV=3	2	29	29	18	48	97.213	71015000	79150000	71788000	63197000	50493000	55261000
P54578	USP14	sp|P54578|UBP14_HUMAN Ubiquitin carboxyl-terminal hydrolase 14 OS=Homo sapiens OX=9606 GN=USP14 PE=1 SV=3	1	23	23	23	53.8	56.068	70954000	65220000	75581000	66872000	64871000	60498000
P23258;Q9NRH3	TUBG1;TUBG2	sp|P23258|TBG1_HUMAN Tubulin gamma-1 chain OS=Homo sapiens OX=9606 GN=TUBG1 PE=1 SV=2;sp|Q9NRH3|TBG2_HUMAN Tubulin gamma-2 chain OS=Homo sapiens OX=9606 GN=TUBG2 PE=2 SV=1	2	11	11	11	36.1	51.169	70904000	70743000	60934000	60741000	58445000	58487000
O14964	HGS	sp|O14964|HGS_HUMAN Hepatocyte growth factor-regulated tyrosine kinase substrate OS=Homo sapiens OX=9606 GN=HGS PE=1 SV=1	1	14	14	14	21.8	86.191	70745000	84213000	72269000	114640000	68111000	74735000
P55010	EIF5	sp|P55010|IF5_HUMAN Eukaryotic translation initiation factor 5 OS=Homo sapiens OX=9606 GN=EIF5 PE=1 SV=2	1	10	10	10	27.8	49.222	70665000	87247000	75908000	82691000	93828000	102190000
O14683	TP53I11	sp|O14683|P5I11_HUMAN Tumor protein p53-inducible protein 11 OS=Homo sapiens OX=9606 GN=TP53I11 PE=1 SV=2	1	3	3	3	13.8	21.054	70640000	95287000	84475000	0	0	67739000
P21399	ACO1	sp|P21399|ACOHC_HUMAN Cytoplasmic aconitate hydratase OS=Homo sapiens OX=9606 GN=ACO1 PE=1 SV=3	1	21	21	20	32.7	98.398	70433000	68867000	61291000	58684000	92871000	78632000
P01042	KNG1	sp|P01042|KNG1_HUMAN Kininogen-1 OS=Homo sapiens OX=9606 GN=KNG1 PE=1 SV=2	1	8	8	8	16.1	71.957	70401000	65550000	40023000	44840000	0	16498000
Q9Y4W6	AFG3L2	sp|Q9Y4W6|AFG32_HUMAN AFG3-like protein 2 OS=Homo sapiens OX=9606 GN=AFG3L2 PE=1 SV=2	1	10	9	9	14.2	88.583	70285000	87307000	81134000	69927000	105040000	104250000
Q9HCD5	NCOA5	sp|Q9HCD5|NCOA5_HUMAN Nuclear receptor coactivator 5 OS=Homo sapiens OX=9606 GN=NCOA5 PE=1 SV=2	1	14	14	14	33.9	65.536	70262000	64386000	74709000	73363000	68136000	64697000
Q15942	ZYX	sp|Q15942|ZYX_HUMAN Zyxin OS=Homo sapiens OX=9606 GN=ZYX PE=1 SV=1	1	15	15	15	45.3	61.277	70240000	65346000	68200000	47960000	52364000	67212000
Q8IX12	CCAR1	sp|Q8IX12|CCAR1_HUMAN Cell division cycle and apoptosis regulator protein 1 OS=Homo sapiens OX=9606 GN=CCAR1 PE=1 SV=2	1	15	15	15	18.3	132.82	70045000	69462000	45251000	65432000	44326000	47175000
P14136	GFAP	sp|P14136|GFAP_HUMAN Glial fibrillary acidic protein OS=Homo sapiens OX=9606 GN=GFAP PE=1 SV=1	1	16	14	14	39.1	49.88	70043000	118430000	48212000	0	132320000	138550000
Q9NQX3	GPHN	sp|Q9NQX3|GEPH_HUMAN Gephyrin OS=Homo sapiens OX=9606 GN=GPHN PE=1 SV=1	1	14	14	14	26.1	79.748	69940000	56521000	57206000	45169000	44921000	41147000
O00233	PSMD9	sp|O00233|PSMD9_HUMAN 26S proteasome non-ATPase regulatory subunit 9 OS=Homo sapiens OX=9606 GN=PSMD9 PE=1 SV=3	1	6	6	6	30.5	24.682	69759000	39262000	63596000	87586000	53208000	49917000
P08574	CYC1	sp|P08574|CY1_HUMAN Cytochrome c1, heme protein, mitochondrial OS=Homo sapiens OX=9606 GN=CYC1 PE=1 SV=3	1	8	8	8	37.5	35.422	69721000	47392000	100860000	62719000	101850000	103970000
Q9UPU5	USP24	sp|Q9UPU5|UBP24_HUMAN Ubiquitin carboxyl-terminal hydrolase 24 OS=Homo sapiens OX=9606 GN=USP24 PE=1 SV=3	1	20	20	20	11.6	294.36	69613000	67454000	71234000	111460000	98207000	87826000
Q08209	PPP3CA	sp|Q08209|PP2BA_HUMAN Serine/threonine-protein phosphatase 2B catalytic subunit alpha isoform OS=Homo sapiens OX=9606 GN=PPP3CA PE=1 SV=1	1	14	14	9	33	58.687	69572000	102260000	103400000	104570000	138700000	148700000
Q96GD0;Q6ZT62	PDXP	sp|Q96GD0|PLPP_HUMAN Chronophin OS=Homo sapiens OX=9606 GN=PDXP PE=1 SV=2	2	9	9	9	44.3	31.698	69570000	53248000	73647000	64499000	112570000	109370000
P30419	NMT1	sp|P30419|NMT1_HUMAN Glycylpeptide N-tetradecanoyltransferase 1 OS=Homo sapiens OX=9606 GN=NMT1 PE=1 SV=2	1	10	10	6	28	56.806	69491000	27829000	46999000	38636000	33701000	28353000
P09497	CLTB	sp|P09497|CLCB_HUMAN Clathrin light chain B OS=Homo sapiens OX=9606 GN=CLTB PE=1 SV=1	1	8	8	8	35.8	25.19	69479000	98665000	87877000	96023000	79215000	101180000
P13798	APEH	sp|P13798|ACPH_HUMAN Acylamino-acid-releasing enzyme OS=Homo sapiens OX=9606 GN=APEH PE=1 SV=4	1	13	13	13	24.7	81.224	69179000	89203000	92202000	76084000	90680000	97151000
Q49A26	GLYR1	sp|Q49A26|GLYR1_HUMAN Putative oxidoreductase GLYR1 OS=Homo sapiens OX=9606 GN=GLYR1 PE=1 SV=4	1	14	14	14	34.2	60.547	69165000	70610000	82150000	59966000	65575000	49138000
Q9H0L4	CSTF2T	sp|Q9H0L4|CSTFT_HUMAN Cleavage stimulation factor subunit 2 tau variant OS=Homo sapiens OX=9606 GN=CSTF2T PE=1 SV=1	1	12	12	7	29.2	64.436	69103000	61446000	40116000	40266000	24772000	20355000
P08697;CON__P28800	SERPINF2	sp|P08697|A2AP_HUMAN Alpha-2-antiplasmin OS=Homo sapiens OX=9606 GN=SERPINF2 PE=1 SV=3	2	6	6	6	16.3	54.565	69069000	23181000	39636000	25402000	0	17774000
Q9BZK7;O60907;Q9BQ87	TBL1XR1	sp|Q9BZK7|TBL1R_HUMAN F-box-like/WD repeat-containing protein TBL1XR1 OS=Homo sapiens OX=9606 GN=TBL1XR1 PE=1 SV=1	3	11	11	11	37.4	55.594	69039000	62526000	46836000	37778000	35567000	38283000
P55265	ADAR	sp|P55265|DSRAD_HUMAN Double-stranded RNA-specific adenosine deaminase OS=Homo sapiens OX=9606 GN=ADAR PE=1 SV=4	1	30	30	30	32.1	136.06	68962000	64452000	72370000	73522000	50875000	59673000
Q9BRJ6	C7orf50	sp|Q9BRJ6|CG050_HUMAN Uncharacterized protein C7orf50 OS=Homo sapiens OX=9606 GN=C7orf50 PE=1 SV=1	1	7	7	7	45.9	22.083	68669000	78211000	80425000	50854000	31098000	37438000
P40123	CAP2	sp|P40123|CAP2_HUMAN Adenylyl cyclase-associated protein 2 OS=Homo sapiens OX=9606 GN=CAP2 PE=1 SV=1	1	14	13	13	40.9	52.823	68510000	75782000	91453000	71228000	131410000	105220000
Q8TC12;Q96NR8	RDH11	sp|Q8TC12|RDH11_HUMAN Retinol dehydrogenase 11 OS=Homo sapiens OX=9606 GN=RDH11 PE=1 SV=2	2	7	7	7	30.8	35.386	68387000	40371000	73513000	77481000	59529000	59776000
O60763	USO1	sp|O60763|USO1_HUMAN General vesicular transport factor p115 OS=Homo sapiens OX=9606 GN=USO1 PE=1 SV=2	1	23	23	23	31.1	107.89	68384000	81852000	78556000	72170000	59806000	56720000
P61289	PSME3	sp|P61289|PSME3_HUMAN Proteasome activator complex subunit 3 OS=Homo sapiens OX=9606 GN=PSME3 PE=1 SV=1	1	8	8	8	31.5	29.506	68295000	67584000	35898000	39220000	61771000	67995000
Q13492	PICALM	sp|Q13492|PICAL_HUMAN Phosphatidylinositol-binding clathrin assembly protein OS=Homo sapiens OX=9606 GN=PICALM PE=1 SV=2	1	9	7	7	19	70.754	68197000	44673000	52374000	48406000	63948000	68613000
Q04726	TLE3	sp|Q04726|TLE3_HUMAN Transducin-like enhancer protein 3 OS=Homo sapiens OX=9606 GN=TLE3 PE=1 SV=2	1	8	8	4	12	83.416	68114000	47591000	63418000	70662000	47280000	56202000
O15027	SEC16A	sp|O15027|SC16A_HUMAN Protein transport protein Sec16A OS=Homo sapiens OX=9606 GN=SEC16A PE=1 SV=4	1	11	11	11	8.1	251.89	68101000	62301000	39928000	55735000	29014000	22487000
Q9Y3E1	HDGFRP3	sp|Q9Y3E1|HDGR3_HUMAN Hepatoma-derived growth factor-related protein 3 OS=Homo sapiens OX=9606 GN=HDGFL3 PE=1 SV=1	1	5	3	3	28.1	22.619	68090000	65363000	83456000	131640000	203340000	143160000
Q9UIA9	XPO7	sp|Q9UIA9|XPO7_HUMAN Exportin-7 OS=Homo sapiens OX=9606 GN=XPO7 PE=1 SV=3	1	26	26	26	30.7	123.91	68058000	93674000	60068000	69643000	62984000	62280000
Q8WVV9	HNRNPLL	sp|Q8WVV9|HNRLL_HUMAN Heterogeneous nuclear ribonucleoprotein L-like OS=Homo sapiens OX=9606 GN=HNRNPLL PE=1 SV=1	1	19	18	18	53.9	60.082	67992000	68292000	69696000	86694000	67417000	63494000
P10515	DLAT	sp|P10515|ODP2_HUMAN Dihydrolipoyllysine-residue acetyltransferase component of pyruvate dehydrogenase complex, mitochondrial OS=Homo sapiens OX=9606 GN=DLAT PE=1 SV=3	1	13	13	13	24.9	68.996	67965000	61276000	55458000	62828000	49106000	49194000
Q6IN85	SMEK1	sp|Q6IN85|P4R3A_HUMAN Serine/threonine-protein phosphatase 4 regulatory subunit 3A OS=Homo sapiens OX=9606 GN=PPP4R3A PE=1 SV=1	1	6	6	5	9	95.367	67871000	42287000	22232000	28112000	49022000	47377000
O75431	MTX2	sp|O75431|MTX2_HUMAN Metaxin-2 OS=Homo sapiens OX=9606 GN=MTX2 PE=1 SV=1	1	6	6	6	39.2	29.763	67861000	45001000	46702000	28872000	29169000	22487000
Q8IXK0;Q8NDX5	PHC2	sp|Q8IXK0|PHC2_HUMAN Polyhomeotic-like protein 2 OS=Homo sapiens OX=9606 GN=PHC2 PE=1 SV=1	2	7	7	7	9.7	90.712	67857000	73317000	69794000	63582000	51413000	82293000
P12081	HARS	sp|P12081|HARS1_HUMAN Histidine--tRNA ligase, cytoplasmic OS=Homo sapiens OX=9606 GN=HARS1 PE=1 SV=2	1	16	16	11	38.7	57.41	67790000	68182000	71194000	80165000	91630000	82006000
Q9H2U2	PPA2	sp|Q9H2U2|IPYR2_HUMAN Inorganic pyrophosphatase 2, mitochondrial OS=Homo sapiens OX=9606 GN=PPA2 PE=1 SV=2	1	3	3	3	14.4	37.92	67757000	118880000	46374000	60020000	0	0
P12111	COL6A3	sp|P12111|CO6A3_HUMAN Collagen alpha-3(VI) chain OS=Homo sapiens OX=9606 GN=COL6A3 PE=1 SV=5	1	36	36	36	15.2	343.67	67755000	219750000	21259000	0	0	70189000
Q9UBB6	NCDN	sp|Q9UBB6|NCDN_HUMAN Neurochondrin OS=Homo sapiens OX=9606 GN=NCDN PE=1 SV=1	1	14	14	14	27.8	78.863	67751000	78879000	55080000	54450000	66626000	67299000
Q6YP21	CCBL2	sp|Q6YP21|KAT3_HUMAN Kynurenine--oxoglutarate transaminase 3 OS=Homo sapiens OX=9606 GN=KYAT3 PE=1 SV=1	1	8	8	8	25.8	51.4	67618000	63172000	34429000	28600000	30461000	35301000
P09488;Q03013	GSTM1;GSTM4	sp|P09488|GSTM1_HUMAN Glutathione S-transferase Mu 1 OS=Homo sapiens OX=9606 GN=GSTM1 PE=1 SV=3;sp|Q03013|GSTM4_HUMAN Glutathione S-transferase Mu 4 OS=Homo sapiens OX=9606 GN=GSTM4 PE=1 SV=3	2	14	8	3	65.1	25.712	67608000	66743000	60565000	33899000	42549000	97023000
P61011	SRP54	sp|P61011|SRP54_HUMAN Signal recognition particle 54 kDa protein OS=Homo sapiens OX=9606 GN=SRP54 PE=1 SV=1	1	17	17	17	41.1	55.704	67563000	71163000	76749000	56716000	69706000	76638000
P62834	RAP1A	sp|P62834|RAP1A_HUMAN Ras-related protein Rap-1A OS=Homo sapiens OX=9606 GN=RAP1A PE=1 SV=1	1	7	3	3	51.1	20.987	67559000	95030000	27301000	39158000	23285000	26220000
Q9NUJ1	ABHD10	sp|Q9NUJ1|ABHDA_HUMAN Palmitoyl-protein thioesterase ABHD10, mitochondrial OS=Homo sapiens OX=9606 GN=ABHD10 PE=1 SV=1	1	9	9	9	40.8	33.932	67449000	77487000	55301000	67627000	47335000	49673000
Q9UDT6	CLIP2	sp|Q9UDT6|CLIP2_HUMAN CAP-Gly domain-containing linker protein 2 OS=Homo sapiens OX=9606 GN=CLIP2 PE=1 SV=1	1	31	31	25	33.6	115.84	67408000	63217000	68176000	83330000	85350000	93805000
O75915	ARL6IP5	sp|O75915|PRAF3_HUMAN PRA1 family protein 3 OS=Homo sapiens OX=9606 GN=ARL6IP5 PE=1 SV=1	1	6	6	6	28.7	21.614	67356000	56802000	53359000	61607000	85103000	70613000
Q9NQW7	XPNPEP1	sp|Q9NQW7|XPP1_HUMAN Xaa-Pro aminopeptidase 1 OS=Homo sapiens OX=9606 GN=XPNPEP1 PE=1 SV=3	1	22	22	22	52.3	69.917	67324000	115100000	57479000	51985000	59191000	48727000
P02675;CON__P02676	FGB	sp|P02675|FIBB_HUMAN Fibrinogen beta chain OS=Homo sapiens OX=9606 GN=FGB PE=1 SV=2	2	15	15	15	48.7	55.928	67300000	146810000	50992000	57911000	11098000	39492000
Q14166	TTLL12	sp|Q14166|TTL12_HUMAN Tubulin--tyrosine ligase-like protein 12 OS=Homo sapiens OX=9606 GN=TTLL12 PE=1 SV=2	1	22	22	22	46	74.403	67218000	91093000	107770000	75362000	99762000	95898000
Q92572	AP3S1	sp|Q92572|AP3S1_HUMAN AP-3 complex subunit sigma-1 OS=Homo sapiens OX=9606 GN=AP3S1 PE=1 SV=1	1	3	3	3	17.1	21.732	67209000	73409000	54906000	63401000	0	0
Q9Y3B3	TMED7	sp|Q9Y3B3|TMED7_HUMAN Transmembrane emp24 domain-containing protein 7 OS=Homo sapiens OX=9606 GN=TMED7 PE=1 SV=2	1	6	6	6	29.5	25.171	66992000	46329000	90339000	49037000	90139000	90241000
Q9H4M9;Q9NZN4	EHD1	sp|Q9H4M9|EHD1_HUMAN EH domain-containing protein 1 OS=Homo sapiens OX=9606 GN=EHD1 PE=1 SV=2	2	19	19	14	47.2	60.626	66989000	74197000	60450000	62997000	76999000	85241000
O43681	ASNA1	sp|O43681|GET3_HUMAN ATPase GET3 OS=Homo sapiens OX=9606 GN=GET3 PE=1 SV=2	1	10	10	10	45.7	38.792	66747000	28884000	104140000	62964000	126970000	92791000
P30837;P00352	ALDH1B1	sp|P30837|AL1B1_HUMAN Aldehyde dehydrogenase X, mitochondrial OS=Homo sapiens OX=9606 GN=ALDH1B1 PE=1 SV=4	2	8	7	7	22.2	57.249	66704000	77549000	31080000	33267000	30417000	19791000
P18065	IGFBP2	sp|P18065|IBP2_HUMAN Insulin-like growth factor-binding protein 2 OS=Homo sapiens OX=9606 GN=IGFBP2 PE=1 SV=2	1	8	8	8	30.8	34.814	66669000	70430000	45926000	39862000	36575000	40801000
Q9BS26	ERP44	sp|Q9BS26|ERP44_HUMAN Endoplasmic reticulum resident protein 44 OS=Homo sapiens OX=9606 GN=ERP44 PE=1 SV=1	1	9	9	9	27.1	46.971	66511000	85311000	90640000	120100000	99002000	94886000
Q9BQ69	MACROD1	sp|Q9BQ69|MACD1_HUMAN ADP-ribose glycohydrolase MACROD1 OS=Homo sapiens OX=9606 GN=MACROD1 PE=1 SV=2	1	3	3	3	14.8	35.505	66459000	0	53674000	33890000	58560000	53464000
Q53EL6	PDCD4	sp|Q53EL6|PDCD4_HUMAN Programmed cell death protein 4 OS=Homo sapiens OX=9606 GN=PDCD4 PE=1 SV=2	1	12	12	12	33.5	51.735	66388000	72995000	54648000	48493000	29111000	37289000
Q8WZA0	LZIC	sp|Q8WZA0|LZIC_HUMAN Protein LZIC OS=Homo sapiens OX=9606 GN=LZIC PE=1 SV=1	1	9	9	9	44.7	21.494	66337000	66753000	71641000	61488000	87200000	92194000
P09669	COX6C	sp|P09669|COX6C_HUMAN Cytochrome c oxidase subunit 6C OS=Homo sapiens OX=9606 GN=COX6C PE=1 SV=2	1	3	3	3	36	8.7813	66269000	39941000	59143000	77656000	101800000	121850000
P51513	NOVA1	sp|P51513|NOVA1_HUMAN RNA-binding protein Nova-1 OS=Homo sapiens OX=9606 GN=NOVA1 PE=1 SV=2	1	13	8	8	31	51.727	66234000	57974000	0	81656000	0	0
Q9UBI6	GNG12	sp|Q9UBI6|GBG12_HUMAN Guanine nucleotide-binding protein G(I)/G(S)/G(O) subunit gamma-12 OS=Homo sapiens OX=9606 GN=GNG12 PE=1 SV=3	1	4	4	4	66.7	8.0061	66188000	111300000	45692000	36930000	37407000	54056000
P14209	CD99	sp|P14209|CD99_HUMAN CD99 antigen OS=Homo sapiens OX=9606 GN=CD99 PE=1 SV=1	1	3	3	3	29.7	18.848	66063000	70502000	22348000	39138000	60438000	117370000
P12110	COL6A2	sp|P12110|CO6A2_HUMAN Collagen alpha-2(VI) chain OS=Homo sapiens OX=9606 GN=COL6A2 PE=1 SV=4	1	9	9	9	12.1	108.58	66001000	106580000	0	0	0	0
P11171	EPB41	sp|P11171|EPB41_HUMAN Protein 4.1 OS=Homo sapiens OX=9606 GN=EPB41 PE=1 SV=4	1	17	14	14	25.1	97.016	65963000	89797000	73218000	62927000	42756000	41991000
P49821	NDUFV1	sp|P49821|NDUV1_HUMAN NADH dehydrogenase [ubiquinone] flavoprotein 1, mitochondrial OS=Homo sapiens OX=9606 GN=NDUFV1 PE=1 SV=4	1	13	13	13	42.2	50.817	65949000	46413000	62370000	86761000	79497000	78653000
Q12860	CNTN1	sp|Q12860|CNTN1_HUMAN Contactin-1 OS=Homo sapiens OX=9606 GN=CNTN1 PE=1 SV=1	1	26	26	26	34.2	113.32	65901000	71504000	59583000	73029000	122910000	95773000
Q9BV38	WDR18	sp|Q9BV38|WDR18_HUMAN WD repeat-containing protein 18 OS=Homo sapiens OX=9606 GN=WDR18 PE=1 SV=2	1	7	7	7	20.4	47.405	65828000	53284000	66337000	55145000	31688000	37259000
P49903	SEPHS1	sp|P49903|SPS1_HUMAN Selenide, water dikinase 1 OS=Homo sapiens OX=9606 GN=SEPHS1 PE=1 SV=2	1	10	10	10	43.6	42.91	65737000	58714000	62672000	51040000	154280000	96199000
O95347	SMC2	sp|O95347|SMC2_HUMAN Structural maintenance of chromosomes protein 2 OS=Homo sapiens OX=9606 GN=SMC2 PE=1 SV=2	1	27	27	27	27	135.65	65588000	64031000	65305000	61228000	51412000	43006000
Q13098	GPS1	sp|Q13098|CSN1_HUMAN COP9 signalosome complex subunit 1 OS=Homo sapiens OX=9606 GN=GPS1 PE=1 SV=4	1	15	15	15	37.1	55.536	65474000	74403000	78299000	64104000	88192000	66471000
Q07960	ARHGAP1	sp|Q07960|RHG01_HUMAN Rho GTPase-activating protein 1 OS=Homo sapiens OX=9606 GN=ARHGAP1 PE=1 SV=1	1	12	12	12	42.1	50.435	65316000	66204000	45389000	50233000	52006000	77725000
Q6DKJ4	NXN	sp|Q6DKJ4|NXN_HUMAN Nucleoredoxin OS=Homo sapiens OX=9606 GN=NXN PE=1 SV=2	1	15	15	15	48.7	48.392	65253000	59891000	63871000	65324000	71999000	70304000
Q9NX40	OCIAD1	sp|Q9NX40|OCAD1_HUMAN OCIA domain-containing protein 1 OS=Homo sapiens OX=9606 GN=OCIAD1 PE=1 SV=1	1	6	6	6	23.7	27.626	65222000	51118000	87917000	74311000	79080000	16724000
Q9UEE9	CFDP1	sp|Q9UEE9|CFDP1_HUMAN Craniofacial development protein 1 OS=Homo sapiens OX=9606 GN=CFDP1 PE=1 SV=1	1	5	5	5	25.8	33.592	65202000	70158000	51773000	48918000	45141000	54452000
P19404	NDUFV2	sp|P19404|NDUV2_HUMAN NADH dehydrogenase [ubiquinone] flavoprotein 2, mitochondrial OS=Homo sapiens OX=9606 GN=NDUFV2 PE=1 SV=2	1	8	8	8	36.1	27.391	65092000	64811000	74625000	49935000	74581000	55222000
Q15777;O15442	MPPED2	sp|Q15777|MPPD2_HUMAN Metallophosphoesterase MPPED2 OS=Homo sapiens OX=9606 GN=MPPED2 PE=1 SV=1	2	7	7	7	40.1	33.359	65070000	56843000	84112000	106760000	93006000	96192000
Q9H0D6	XRN2	sp|Q9H0D6|XRN2_HUMAN 5-3 exoribonuclease 2 OS=Homo sapiens OX=9606 GN=XRN2 PE=1 SV=1	1	14	14	14	18.4	108.58	64988000	63402000	39322000	34280000	50938000	48481000
P62312	LSM6	sp|P62312|LSM6_HUMAN U6 snRNA-associated Sm-like protein LSm6 OS=Homo sapiens OX=9606 GN=LSM6 PE=1 SV=1	1	3	3	3	30	9.1275	64929000	63116000	97163000	102250000	56265000	74180000
Q00059	TFAM	sp|Q00059|TFAM_HUMAN Transcription factor A, mitochondrial OS=Homo sapiens OX=9606 GN=TFAM PE=1 SV=1	1	8	8	8	28.5	29.096	64922000	81912000	67190000	68683000	79293000	85951000
O60502	MGEA5	sp|O60502|OGA_HUMAN Protein O-GlcNAcase OS=Homo sapiens OX=9606 GN=OGA PE=1 SV=2	1	23	23	23	40.5	102.91	64907000	116270000	77344000	65808000	56853000	61244000
Q86UE4	MTDH	sp|Q86UE4|LYRIC_HUMAN Protein LYRIC OS=Homo sapiens OX=9606 GN=MTDH PE=1 SV=2	1	12	12	12	30.9	63.836	64903000	86757000	57365000	55272000	45325000	40550000
Q9NWY4;A8MVJ9	C4orf27	sp|Q9NWY4|HPF1_HUMAN Histone PARylation factor 1 OS=Homo sapiens OX=9606 GN=HPF1 PE=1 SV=2	2	8	8	8	28	39.436	64762000	81904000	33248000	54126000	47628000	54910000
O00560	SDCBP	sp|O00560|SDCB1_HUMAN Syntenin-1 OS=Homo sapiens OX=9606 GN=SDCBP PE=1 SV=1	1	8	8	8	43	32.444	64752000	84069000	63871000	66968000	55042000	61312000
P30043	BLVRB	sp|P30043|BLVRB_HUMAN Flavin reductase (NADPH) OS=Homo sapiens OX=9606 GN=BLVRB PE=1 SV=3	1	8	8	8	56.3	22.119	64660000	66172000	27794000	30231000	81617000	43042000
O60493	SNX3	sp|O60493|SNX3_HUMAN Sorting nexin-3 OS=Homo sapiens OX=9606 GN=SNX3 PE=1 SV=3	1	8	7	7	45.7	18.762	64657000	83871000	64695000	67725000	69679000	57353000
P60059	SEC61G	sp|P60059|SC61G_HUMAN Protein transport protein Sec61 subunit gamma OS=Homo sapiens OX=9606 GN=SEC61G PE=1 SV=1	1	2	2	2	36.8	7.7412	64624000	82449000	231380000	83467000	50892000	51802000
O00170	AIP	sp|O00170|AIP_HUMAN AH receptor-interacting protein OS=Homo sapiens OX=9606 GN=AIP PE=1 SV=3	1	6	6	6	25.8	37.664	64583000	61664000	50524000	46175000	43354000	43865000
O60315	ZEB2	sp|O60315|ZEB2_HUMAN Zinc finger E-box-binding homeobox 2 OS=Homo sapiens OX=9606 GN=ZEB2 PE=1 SV=1	1	5	5	5	6.4	136.45	64487000	64403000	0	0	0	46475000
P51659	HSD17B4	sp|P51659|DHB4_HUMAN Peroxisomal multifunctional enzyme type 2 OS=Homo sapiens OX=9606 GN=HSD17B4 PE=1 SV=3	1	18	18	18	34.9	79.685	64345000	77270000	75263000	74621000	64818000	56950000
O14828	SCAMP3	sp|O14828|SCAM3_HUMAN Secretory carrier-associated membrane protein 3 OS=Homo sapiens OX=9606 GN=SCAMP3 PE=1 SV=3	1	5	5	5	22.8	38.287	64282000	40678000	34282000	64282000	0	29484000
P47897	QARS	sp|P47897|SYQ_HUMAN Glutamine--tRNA ligase OS=Homo sapiens OX=9606 GN=QARS1 PE=1 SV=1	1	27	27	27	46.7	87.798	64251000	68746000	62719000	57526000	53550000	58266000
Q9NYU2;Q9NYU1	UGGT1	sp|Q9NYU2|UGGG1_HUMAN UDP-glucose:glycoprotein glucosyltransferase 1 OS=Homo sapiens OX=9606 GN=UGGT1 PE=1 SV=3	2	36	36	36	31	177.19	64115000	64091000	85232000	74025000	78138000	91203000
Q02750	MAP2K1	sp|Q02750|MP2K1_HUMAN Dual specificity mitogen-activated protein kinase kinase 1 OS=Homo sapiens OX=9606 GN=MAP2K1 PE=1 SV=2	1	7	7	4	21.9	43.439	64077000	46525000	53199000	25088000	42740000	71027000
P49902	NT5C2	sp|P49902|5NTC_HUMAN Cytosolic purine 5-nucleotidase OS=Homo sapiens OX=9606 GN=NT5C2 PE=1 SV=1	1	11	11	11	24.1	64.969	64023000	105000000	63720000	26731000	90513000	79785000
O75663	TIPRL	sp|O75663|TIPRL_HUMAN TIP41-like protein OS=Homo sapiens OX=9606 GN=TIPRL PE=1 SV=2	1	9	9	9	49.3	31.444	63987000	34228000	68366000	94305000	90619000	92539000
O43660	PLRG1	sp|O43660|PLRG1_HUMAN Pleiotropic regulator 1 OS=Homo sapiens OX=9606 GN=PLRG1 PE=1 SV=1	1	11	11	11	39.1	57.193	63945000	62316000	65159000	60187000	37069000	57274000
Q9NSK0;Q6P597	KLC4	sp|Q9NSK0|KLC4_HUMAN Kinesin light chain 4 OS=Homo sapiens OX=9606 GN=KLC4 PE=1 SV=3	2	20	13	13	35.9	68.639	63935000	107020000	52146000	74263000	35632000	46954000
Q6PKG0;Q659C4	LARP1	sp|Q6PKG0|LARP1_HUMAN La-related protein 1 OS=Homo sapiens OX=9606 GN=LARP1 PE=1 SV=2	2	16	16	16	23.8	123.51	63894000	49475000	52807000	58610000	58355000	52470000
Q13867	BLMH	sp|Q13867|BLMH_HUMAN Bleomycin hydrolase OS=Homo sapiens OX=9606 GN=BLMH PE=1 SV=1	1	7	7	7	17.1	52.562	63834000	83370000	65980000	70379000	40369000	40401000
Q7L266	ASRGL1	sp|Q7L266|ASGL1_HUMAN Isoaspartyl peptidase/L-asparaginase OS=Homo sapiens OX=9606 GN=ASRGL1 PE=1 SV=2	1	11	11	11	58.8	32.054	63834000	147060000	101570000	64941000	69089000	50432000
Q9BRP8	WIBG	sp|Q9BRP8|PYM1_HUMAN Partner of Y14 and mago OS=Homo sapiens OX=9606 GN=PYM1 PE=1 SV=1	1	8	8	8	48.5	22.655	63751000	68951000	61039000	51219000	37213000	42246000
Q9UBS4	DNAJB11	sp|Q9UBS4|DJB11_HUMAN DnaJ homolog subfamily B member 11 OS=Homo sapiens OX=9606 GN=DNAJB11 PE=1 SV=1	1	9	9	9	33	40.513	63517000	62432000	38140000	30568000	37264000	24536000
Q9BPX5	ARPC5L	sp|Q9BPX5|ARP5L_HUMAN Actin-related protein 2/3 complex subunit 5-like protein OS=Homo sapiens OX=9606 GN=ARPC5L PE=1 SV=1	1	5	5	4	38.6	16.941	63459000	82877000	85256000	99637000	75618000	64505000
Q13952	NFYC	sp|Q13952|NFYC_HUMAN Nuclear transcription factor Y subunit gamma OS=Homo sapiens OX=9606 GN=NFYC PE=1 SV=3	1	4	4	4	9.8	50.302	63296000	49731000	0	78148000	50330000	56271000
Q9C040	TRIM2	sp|Q9C040|TRIM2_HUMAN Tripartite motif-containing protein 2 OS=Homo sapiens OX=9606 GN=TRIM2 PE=1 SV=1	1	17	17	16	32.8	81.529	63282000	80048000	91401000	80513000	90759000	83125000
P98175	RBM10	sp|P98175|RBM10_HUMAN RNA-binding protein 10 OS=Homo sapiens OX=9606 GN=RBM10 PE=1 SV=3	1	15	15	14	21.4	103.53	63258000	79679000	64669000	46850000	58517000	48693000
P51648;P48448;P30838;P43353	ALDH3A2	sp|P51648|AL3A2_HUMAN Aldehyde dehydrogenase family 3 member A2 OS=Homo sapiens OX=9606 GN=ALDH3A2 PE=1 SV=1	4	12	12	12	29.5	54.847	63209000	70479000	68015000	71182000	72636000	71623000
O15164	TRIM24	sp|O15164|TIF1A_HUMAN Transcription intermediary factor 1-alpha OS=Homo sapiens OX=9606 GN=TRIM24 PE=1 SV=3	1	14	14	13	17.4	116.83	63183000	47984000	41292000	59766000	45228000	35200000
Q16718	NDUFA5	sp|Q16718|NDUA5_HUMAN NADH dehydrogenase [ubiquinone] 1 alpha subcomplex subunit 5 OS=Homo sapiens OX=9606 GN=NDUFA5 PE=1 SV=3	1	5	5	5	65.5	13.459	63174000	55166000	55984000	36582000	32508000	34655000
Q8IV08	PLD3	sp|Q8IV08|PLD3_HUMAN 5-3 exonuclease PLD3 OS=Homo sapiens OX=9606 GN=PLD3 PE=1 SV=1	1	6	6	6	16.5	54.705	63053000	48207000	83255000	65390000	71995000	70153000
O43252	PAPSS1	sp|O43252|PAPS1_HUMAN Bifunctional 3-phosphoadenosine 5-phosphosulfate synthase 1 OS=Homo sapiens OX=9606 GN=PAPSS1 PE=1 SV=2	1	8	8	8	17	70.832	62982000	60953000	68945000	80822000	73758000	60051000
Q92905	COPS5	sp|Q92905|CSN5_HUMAN COP9 signalosome complex subunit 5 OS=Homo sapiens OX=9606 GN=COPS5 PE=1 SV=4	1	10	10	10	35	37.578	62975000	53065000	73459000	61647000	100720000	113900000
P32004	L1CAM	sp|P32004|L1CAM_HUMAN Neural cell adhesion molecule L1 OS=Homo sapiens OX=9606 GN=L1CAM PE=1 SV=2	1	30	30	30	31.1	140	62946000	55954000	63732000	63069000	147300000	135050000
Q9BX67	JAM3	sp|Q9BX67|JAM3_HUMAN Junctional adhesion molecule C OS=Homo sapiens OX=9606 GN=JAM3 PE=1 SV=1	1	7	7	7	24.8	35.02	62815000	58342000	45683000	50212000	23360000	24204000
Q92974	ARHGEF2	sp|Q92974|ARHG2_HUMAN Rho guanine nucleotide exchange factor 2 OS=Homo sapiens OX=9606 GN=ARHGEF2 PE=1 SV=4	1	20	20	20	27.4	111.54	62805000	88913000	60876000	46615000	50706000	50962000
Q92823	NRCAM	sp|Q92823|NRCAM_HUMAN Neuronal cell adhesion molecule OS=Homo sapiens OX=9606 GN=NRCAM PE=1 SV=3	1	20	20	20	22.3	143.89	62740000	89466000	78061000	67838000	85266000	104480000
Q01658	DR1	sp|Q01658|NC2B_HUMAN Protein Dr1 OS=Homo sapiens OX=9606 GN=DR1 PE=1 SV=1	1	4	4	4	33	19.443	62691000	95363000	0	77222000	0	0
P60520	GABARAPL2	sp|P60520|GBRL2_HUMAN Gamma-aminobutyric acid receptor-associated protein-like 2 OS=Homo sapiens OX=9606 GN=GABARAPL2 PE=1 SV=1	1	6	6	5	41.9	13.667	62645000	74913000	103350000	121670000	77443000	80590000
P02545	LMNA	sp|P02545|LMNA_HUMAN Prelamin-A/C OS=Homo sapiens OX=9606 GN=LMNA PE=1 SV=1	1	16	14	14	27.6	74.139	62482000	117040000	18059000	15019000	30519000	75103000
P05091	ALDH2	sp|P05091|ALDH2_HUMAN Aldehyde dehydrogenase, mitochondrial OS=Homo sapiens OX=9606 GN=ALDH2 PE=1 SV=2	1	13	13	12	39.8	56.381	62370000	67419000	57060000	40265000	73338000	63192000
P26232	CTNNA2	sp|P26232|CTNA2_HUMAN Catenin alpha-2 OS=Homo sapiens OX=9606 GN=CTNNA2 PE=1 SV=5	1	40	30	30	54.4	105.31	62336000	56664000	76674000	77408000	109530000	102860000
Q14558	PRPSAP1	sp|Q14558|KPRA_HUMAN Phosphoribosyl pyrophosphate synthase-associated protein 1 OS=Homo sapiens OX=9606 GN=PRPSAP1 PE=1 SV=2	1	8	7	7	33.1	39.393	62249000	44767000	63265000	62193000	59564000	45906000
Q9NS86	LANCL2	sp|Q9NS86|LANC2_HUMAN LanC-like protein 2 OS=Homo sapiens OX=9606 GN=LANCL2 PE=1 SV=1	1	9	9	9	27.3	50.854	62198000	76938000	61232000	80351000	33632000	32364000
P82909	MRPS36	sp|P82909|KGD4_HUMAN Alpha-ketoglutarate dehydrogenase component 4 OS=Homo sapiens OX=9606 GN=MRPS36 PE=1 SV=2	1	3	3	3	44.7	11.466	62185000	16307000	17177000	17779000	0	0
O60341	KDM1A	sp|O60341|KDM1A_HUMAN Lysine-specific histone demethylase 1A OS=Homo sapiens OX=9606 GN=KDM1A PE=1 SV=2	1	16	16	16	28.3	92.902	62040000	86405000	47290000	52700000	39103000	36373000
Q53GS9	USP39	sp|Q53GS9|SNUT2_HUMAN U4/U6.U5 tri-snRNP-associated protein 2 OS=Homo sapiens OX=9606 GN=USP39 PE=1 SV=2	1	13	13	13	31.5	65.38	62033000	59071000	60918000	77581000	73326000	62839000
Q8WX92	NELFB	sp|Q8WX92|NELFB_HUMAN Negative elongation factor B OS=Homo sapiens OX=9606 GN=NELFB PE=1 SV=1	1	11	11	11	28.6	65.697	62002000	43828000	65136000	22580000	59654000	57446000
P52294	KPNA1	sp|P52294|IMA5_HUMAN Importin subunit alpha-5 OS=Homo sapiens OX=9606 GN=KPNA1 PE=1 SV=3	1	12	12	7	23.8	60.221	61920000	72039000	69631000	98845000	83469000	69391000
Q5BKZ1	ZNF326	sp|Q5BKZ1|ZN326_HUMAN DBIRD complex subunit ZNF326 OS=Homo sapiens OX=9606 GN=ZNF326 PE=1 SV=2	1	12	12	12	26.6	65.653	61829000	59862000	66370000	68402000	57167000	51115000
Q13740	ALCAM	sp|Q13740|CD166_HUMAN CD166 antigen OS=Homo sapiens OX=9606 GN=ALCAM PE=1 SV=2	1	5	5	5	13.9	65.102	61771000	64094000	0	22742000	0	34125000
Q9H3K6	BOLA2	sp|Q9H3K6|BOLA2_HUMAN BolA-like protein 2 OS=Homo sapiens OX=9606 GN=BOLA2 PE=1 SV=1	1	4	4	4	61.6	10.116	61767000	57739000	50910000	79796000	72838000	43395000
P54577	YARS	sp|P54577|SYYC_HUMAN Tyrosine--tRNA ligase, cytoplasmic OS=Homo sapiens OX=9606 GN=YARS1 PE=1 SV=4	1	21	21	21	44.5	59.143	61753000	70519000	84056000	85950000	59555000	75124000
P04632;Q96L46	CAPNS1	sp|P04632|CPNS1_HUMAN Calpain small subunit 1 OS=Homo sapiens OX=9606 GN=CAPNS1 PE=1 SV=1	2	9	9	9	49.6	28.315	61698000	69408000	28410000	56772000	77672000	76821000
Q9UQ16	DNM3	sp|Q9UQ16|DYN3_HUMAN Dynamin-3 OS=Homo sapiens OX=9606 GN=DNM3 PE=1 SV=4	1	27	27	15	36.9	97.745	61670000	74069000	57937000	99860000	131470000	134570000
Q00169	PITPNA	sp|Q00169|PIPNA_HUMAN Phosphatidylinositol transfer protein alpha isoform OS=Homo sapiens OX=9606 GN=PITPNA PE=1 SV=2	1	11	11	9	46.3	31.806	61659000	43180000	72754000	84637000	55845000	47274000
P52815	MRPL12	sp|P52815|RM12_HUMAN 39S ribosomal protein L12, mitochondrial OS=Homo sapiens OX=9606 GN=MRPL12 PE=1 SV=2	1	5	5	5	33.3	21.348	61589000	68526000	70628000	43062000	0	0
P55145	MANF	sp|P55145|MANF_HUMAN Mesencephalic astrocyte-derived neurotrophic factor OS=Homo sapiens OX=9606 GN=MANF PE=1 SV=3	1	8	8	8	42.3	20.7	61581000	90791000	87761000	52668000	64202000	69971000
Q92520	FAM3C	sp|Q92520|FAM3C_HUMAN Protein FAM3C OS=Homo sapiens OX=9606 GN=FAM3C PE=1 SV=1	1	4	4	4	24.2	24.68	61495000	0	0	0	51152000	54994000
P48444	ARCN1	sp|P48444|COPD_HUMAN Coatomer subunit delta OS=Homo sapiens OX=9606 GN=ARCN1 PE=1 SV=1	1	20	20	20	37.6	57.21	61491000	86153000	53531000	52970000	70768000	79542000
Q06323	PSME1	sp|Q06323|PSME1_HUMAN Proteasome activator complex subunit 1 OS=Homo sapiens OX=9606 GN=PSME1 PE=1 SV=1	1	12	12	12	44.6	28.723	61457000	81378000	38162000	38987000	63966000	64569000
P11388	TOP2A	sp|P11388|TOP2A_HUMAN DNA topoisomerase 2-alpha OS=Homo sapiens OX=9606 GN=TOP2A PE=1 SV=3	1	33	19	19	23.9	174.38	61442000	53125000	50781000	41733000	44582000	37075000
P51116	FXR2	sp|P51116|FXR2_HUMAN Fragile X mental retardation syndrome-related protein 2 OS=Homo sapiens OX=9606 GN=FXR2 PE=1 SV=2	1	8	7	6	19	74.222	61423000	41276000	64291000	54555000	30441000	63565000
P61962	DCAF7	sp|P61962|DCAF7_HUMAN DDB1- and CUL4-associated factor 7 OS=Homo sapiens OX=9606 GN=DCAF7 PE=1 SV=1	1	9	9	9	28.7	38.926	61399000	60907000	57321000	82589000	51871000	56834000
P30876	POLR2B	sp|P30876|RPB2_HUMAN DNA-directed RNA polymerase II subunit RPB2 OS=Homo sapiens OX=9606 GN=POLR2B PE=1 SV=1	1	26	26	26	27.9	133.9	61356000	73240000	56747000	49724000	67181000	63502000
Q9UMY4	SNX12	sp|Q9UMY4|SNX12_HUMAN Sorting nexin-12 OS=Homo sapiens OX=9606 GN=SNX12 PE=1 SV=4	1	9	9	8	69.1	18.884	61292000	60206000	80391000	90616000	101540000	87652000
P78344	EIF4G2	sp|P78344|IF4G2_HUMAN Eukaryotic translation initiation factor 4 gamma 2 OS=Homo sapiens OX=9606 GN=EIF4G2 PE=1 SV=1	1	30	30	30	40.1	102.36	61242000	55331000	63926000	82805000	76505000	63932000
Q9H2P0	ADNP	sp|Q9H2P0|ADNP_HUMAN Activity-dependent neuroprotector homeobox protein OS=Homo sapiens OX=9606 GN=ADNP PE=1 SV=1	1	23	23	23	26.6	123.56	61236000	71595000	90966000	75552000	67339000	41766000
Q7L5D6	GET4	sp|Q7L5D6|GET4_HUMAN Golgi to ER traffic protein 4 homolog OS=Homo sapiens OX=9606 GN=GET4 PE=1 SV=1	1	4	4	4	15.6	36.504	61130000	82424000	0	5960300	14587000	0
Q8NF37	LPCAT1	sp|Q8NF37|PCAT1_HUMAN Lysophosphatidylcholine acyltransferase 1 OS=Homo sapiens OX=9606 GN=LPCAT1 PE=1 SV=2	1	6	6	6	13.7	59.151	61128000	44271000	51289000	70118000	52130000	62928000
P49792;Q99666;O14715;P0DJD0;P0DJD1;Q05823	RANBP2	sp|P49792|RBP2_HUMAN E3 SUMO-protein ligase RanBP2 OS=Homo sapiens OX=9606 GN=RANBP2 PE=1 SV=2	6	43	43	29	18.3	358.2	61101000	71676000	69862000	64006000	43246000	39924000
Q9Y2X3	NOP58	sp|Q9Y2X3|NOP58_HUMAN Nucleolar protein 58 OS=Homo sapiens OX=9606 GN=NOP58 PE=1 SV=1	1	17	17	17	42.9	59.578	61062000	69240000	74087000	60778000	84819000	79015000
O95819;Q9NRD5	MAP4K4	sp|O95819|M4K4_HUMAN Mitogen-activated protein kinase kinase kinase kinase 4 OS=Homo sapiens OX=9606 GN=MAP4K4 PE=1 SV=2	2	25	25	17	27	142.1	61057000	83128000	91137000	84808000	135120000	128650000
P19388	POLR2E	sp|P19388|RPAB1_HUMAN DNA-directed RNA polymerases I, II, and III subunit RPABC1 OS=Homo sapiens OX=9606 GN=POLR2E PE=1 SV=4	1	5	5	5	27.1	24.551	61043000	37472000	52684000	40364000	36644000	35291000
Q9NYB9	ABI2	sp|Q9NYB9|ABI2_HUMAN Abl interactor 2 OS=Homo sapiens OX=9606 GN=ABI2 PE=1 SV=1	1	12	12	8	26.7	55.663	61010000	80419000	42691000	59757000	127120000	62311000
P11387;Q969P6	TOP1	sp|P11387|TOP1_HUMAN DNA topoisomerase 1 OS=Homo sapiens OX=9606 GN=TOP1 PE=1 SV=2	2	21	21	21	27.2	90.725	60875000	72184000	56704000	60153000	83589000	98583000
O15173	PGRMC2	sp|O15173|PGRC2_HUMAN Membrane-associated progesterone receptor component 2 OS=Homo sapiens OX=9606 GN=PGRMC2 PE=1 SV=1	1	7	6	6	35.9	23.818	60864000	66798000	105930000	74308000	93143000	90118000
Q7L5N1	COPS6	sp|Q7L5N1|CSN6_HUMAN COP9 signalosome complex subunit 6 OS=Homo sapiens OX=9606 GN=COPS6 PE=1 SV=1	1	12	12	12	54.1	36.163	60839000	75093000	57864000	88745000	57510000	62178000
Q86XP3	DDX42	sp|Q86XP3|DDX42_HUMAN ATP-dependent RNA helicase DDX42 OS=Homo sapiens OX=9606 GN=DDX42 PE=1 SV=1	1	22	22	22	34.2	102.97	60760000	60254000	61944000	68895000	65607000	49533000
O94979	SEC31A	sp|O94979|SC31A_HUMAN Protein transport protein Sec31A OS=Homo sapiens OX=9606 GN=SEC31A PE=1 SV=3	1	20	20	20	20.9	133.01	60742000	58244000	48827000	55968000	52084000	52166000
Q4G0F5	VPS26B	sp|Q4G0F5|VP26B_HUMAN Vacuolar protein sorting-associated protein 26B OS=Homo sapiens OX=9606 GN=VPS26B PE=1 SV=2	1	9	8	8	31	39.154	60687000	80450000	65496000	76096000	55827000	86966000
O43747	AP1G1	sp|O43747|AP1G1_HUMAN AP-1 complex subunit gamma-1 OS=Homo sapiens OX=9606 GN=AP1G1 PE=1 SV=5	1	22	22	22	35.2	91.35	60625000	72021000	94952000	81310000	80942000	120240000
O00429	DNM1L	sp|O00429|DNM1L_HUMAN Dynamin-1-like protein OS=Homo sapiens OX=9606 GN=DNM1L PE=1 SV=2	1	33	33	33	62.4	81.876	60547000	43322000	58834000	48946000	88495000	75980000
Q9NXG2	THUMPD1	sp|Q9NXG2|THUM1_HUMAN THUMP domain-containing protein 1 OS=Homo sapiens OX=9606 GN=THUMPD1 PE=1 SV=2	1	9	9	9	40.2	39.315	60464000	66921000	101050000	71679000	60174000	72683000
P54709	ATP1B3	sp|P54709|AT1B3_HUMAN Sodium/potassium-transporting ATPase subunit beta-3 OS=Homo sapiens OX=9606 GN=ATP1B3 PE=1 SV=1	1	10	10	10	39.1	31.512	60455000	63447000	68634000	69692000	101700000	82829000
Q3ZCQ8	TIMM50	sp|Q3ZCQ8|TIM50_HUMAN Mitochondrial import inner membrane translocase subunit TIM50 OS=Homo sapiens OX=9606 GN=TIMM50 PE=1 SV=2	1	5	5	5	20.4	39.646	60442000	75281000	119010000	102280000	30521000	39504000
P98179	RBM3	sp|P98179|RBM3_HUMAN RNA-binding protein 3 OS=Homo sapiens OX=9606 GN=RBM3 PE=1 SV=1	1	7	7	7	55.4	17.17	60225000	93419000	242860000	238420000	213900000	195930000
Q96KB5	PBK	sp|Q96KB5|TOPK_HUMAN Lymphokine-activated killer T-cell-originated protein kinase OS=Homo sapiens OX=9606 GN=PBK PE=1 SV=3	1	8	8	8	33.9	36.085	60218000	61697000	49443000	56330000	28278000	26275000
Q13330	MTA1	sp|Q13330|MTA1_HUMAN Metastasis-associated protein MTA1 OS=Homo sapiens OX=9606 GN=MTA1 PE=1 SV=2	1	19	16	14	33	80.785	60180000	53716000	74081000	56071000	83409000	76885000
P24928	POLR2A	sp|P24928|RPB1_HUMAN DNA-directed RNA polymerase II subunit RPB1 OS=Homo sapiens OX=9606 GN=POLR2A PE=1 SV=2	1	22	22	22	16.3	217.17	60119000	85925000	54338000	78605000	33997000	48150000
Q9UPQ3;Q8TF27;A6NIR3	AGAP1	sp|Q9UPQ3|AGAP1_HUMAN Arf-GAP with GTPase, ANK repeat and PH domain-containing protein 1 OS=Homo sapiens OX=9606 GN=AGAP1 PE=1 SV=4	3	6	4	4	11.6	94.469	60009000	51937000	0	64382000	0	0
P19387	POLR2C	sp|P19387|RPB3_HUMAN DNA-directed RNA polymerase II subunit RPB3 OS=Homo sapiens OX=9606 GN=POLR2C PE=1 SV=2	1	8	8	8	40.4	31.441	59825000	50065000	35171000	40004000	36736000	38394000
O75935	DCTN3	sp|O75935|DCTN3_HUMAN Dynactin subunit 3 OS=Homo sapiens OX=9606 GN=DCTN3 PE=1 SV=1	1	10	10	10	40.3	21.119	59793000	77417000	86244000	115100000	101100000	84904000
Q9H479	FN3K	sp|Q9H479|FN3K_HUMAN Fructosamine-3-kinase OS=Homo sapiens OX=9606 GN=FN3K PE=1 SV=1	1	6	6	6	26.9	35.171	59776000	70811000	34300000	28454000	58894000	80448000
Q7Z4S6;Q2M1P5;Q86VH2	KIF21A	sp|Q7Z4S6|KI21A_HUMAN Kinesin-like protein KIF21A OS=Homo sapiens OX=9606 GN=KIF21A PE=1 SV=2	3	34	34	31	31.5	187.18	59767000	101570000	45650000	47491000	30023000	38185000
A1L020	MEX3A	sp|A1L020|MEX3A_HUMAN RNA-binding protein MEX3A OS=Homo sapiens OX=9606 GN=MEX3A PE=1 SV=1	1	9	9	8	29.2	54.173	59700000	49459000	44144000	42121000	35039000	37950000
Q92922	SMARCC1	sp|Q92922|SMRC1_HUMAN SWI/SNF complex subunit SMARCC1 OS=Homo sapiens OX=9606 GN=SMARCC1 PE=1 SV=3	1	15	8	8	16.7	122.87	59692000	71062000	32719000	52081000	36808000	46538000
O60216;Q9H4I0	RAD21	sp|O60216|RAD21_HUMAN Double-strand-break repair protein rad21 homolog OS=Homo sapiens OX=9606 GN=RAD21 PE=1 SV=2	2	17	17	17	34.7	71.689	59666000	81091000	59149000	75563000	49893000	43317000
O43768	ENSA	sp|O43768|ENSA_HUMAN Alpha-endosulfine OS=Homo sapiens OX=9606 GN=ENSA PE=1 SV=1	1	5	4	4	49.6	13.389	59584000	95401000	99121000	63668000	64310000	55731000
Q9UBF2	COPG2	sp|Q9UBF2|COPG2_HUMAN Coatomer subunit gamma-2 OS=Homo sapiens OX=9606 GN=COPG2 PE=1 SV=1	1	17	14	14	30.2	97.621	59568000	62360000	54271000	56222000	45632000	48902000
P50570	DNM2	sp|P50570|DYN2_HUMAN Dynamin-2 OS=Homo sapiens OX=9606 GN=DNM2 PE=1 SV=2	1	22	11	11	27.8	98.063	59520000	62564000	51296000	41596000	54631000	64146000
Q9BW27	NUP85	sp|Q9BW27|NUP85_HUMAN Nuclear pore complex protein Nup85 OS=Homo sapiens OX=9606 GN=NUP85 PE=1 SV=1	1	6	6	6	15.4	75.019	59370000	41277000	37370000	35185000	19426000	41148000
Q96FC7	PHYHIPL	sp|Q96FC7|PHIPL_HUMAN Phytanoyl-CoA hydroxylase-interacting protein-like OS=Homo sapiens OX=9606 GN=PHYHIPL PE=1 SV=3	1	14	14	13	40.4	42.486	59319000	73266000	55060000	88735000	70176000	71079000
Q9UI09	NDUFA12	sp|Q9UI09|NDUAC_HUMAN NADH dehydrogenase [ubiquinone] 1 alpha subcomplex subunit 12 OS=Homo sapiens OX=9606 GN=NDUFA12 PE=1 SV=1	1	6	6	6	51.7	17.114	59314000	77990000	44770000	36998000	46439000	48589000
Q9P016	THYN1	sp|Q9P016|THYN1_HUMAN Thymocyte nuclear protein 1 OS=Homo sapiens OX=9606 GN=THYN1 PE=1 SV=1	1	6	6	6	25.8	25.697	59309000	74966000	75755000	85756000	64091000	80260000
P12109	COL6A1	sp|P12109|CO6A1_HUMAN Collagen alpha-1(VI) chain OS=Homo sapiens OX=9606 GN=COL6A1 PE=1 SV=3	1	10	10	10	14.1	108.53	59264000	65712000	4293600	13166000	5698000	79385000
Q6IBS0	TWF2	sp|Q6IBS0|TWF2_HUMAN Twinfilin-2 OS=Homo sapiens OX=9606 GN=TWF2 PE=1 SV=2	1	11	8	8	37	39.548	59252000	71943000	76211000	52927000	53461000	63531000
O75688	PPM1B	sp|O75688|PPM1B_HUMAN Protein phosphatase 1B OS=Homo sapiens OX=9606 GN=PPM1B PE=1 SV=1	1	10	10	8	30.7	52.642	59193000	48376000	46081000	49243000	31798000	21820000
O94888	UBXN7	sp|O94888|UBXN7_HUMAN UBX domain-containing protein 7 OS=Homo sapiens OX=9606 GN=UBXN7 PE=1 SV=2	1	9	9	9	23.7	54.862	59087000	38536000	55646000	76303000	61959000	72993000
O14561	NDUFAB1	sp|O14561|ACPM_HUMAN Acyl carrier protein, mitochondrial OS=Homo sapiens OX=9606 GN=NDUFAB1 PE=1 SV=3	1	3	3	3	21.2	17.417	58997000	39677000	75421000	86270000	111230000	60282000
P40938	RFC3	sp|P40938|RFC3_HUMAN Replication factor C subunit 3 OS=Homo sapiens OX=9606 GN=RFC3 PE=1 SV=2	1	9	9	9	33.1	40.556	58960000	86646000	71565000	41931000	43412000	33868000
Q9UN37	VPS4A	sp|Q9UN37|VPS4A_HUMAN Vacuolar protein sorting-associated protein 4A OS=Homo sapiens OX=9606 GN=VPS4A PE=1 SV=1	1	9	9	8	26.8	48.897	58946000	48247000	51963000	63857000	58111000	57450000
P53992	SEC24C	sp|P53992|SC24C_HUMAN Protein transport protein Sec24C OS=Homo sapiens OX=9606 GN=SEC24C PE=1 SV=3	1	21	21	21	27.1	118.32	58904000	70163000	52552000	60785000	47967000	52333000
P31350	RRM2	sp|P31350|RIR2_HUMAN Ribonucleoside-diphosphate reductase subunit M2 OS=Homo sapiens OX=9606 GN=RRM2 PE=1 SV=1	1	8	8	7	29.8	44.877	58875000	69754000	20975000	25951000	28086000	23249000
P02649;CON__Q03247	APOE	sp|P02649|APOE_HUMAN Apolipoprotein E OS=Homo sapiens OX=9606 GN=APOE PE=1 SV=1	2	12	12	12	38.8	36.154	58860000	76664000	92404000	45689000	0	27875000
Q16775	HAGH	sp|Q16775|GLO2_HUMAN Hydroxyacylglutathione hydrolase, mitochondrial OS=Homo sapiens OX=9606 GN=HAGH PE=1 SV=2	1	6	6	6	23.7	33.805	58845000	59781000	58297000	98718000	87522000	97029000
O76021	RSL1D1	sp|O76021|RL1D1_HUMAN Ribosomal L1 domain-containing protein 1 OS=Homo sapiens OX=9606 GN=RSL1D1 PE=1 SV=3	1	11	11	11	26.3	54.972	58834000	60226000	46948000	51237000	49571000	42271000
Q96JM3	CHAMP1	sp|Q96JM3|CHAP1_HUMAN Chromosome alignment-maintaining phosphoprotein 1 OS=Homo sapiens OX=9606 GN=CHAMP1 PE=1 SV=2	1	14	14	14	20.1	89.098	58802000	49673000	48027000	56134000	33672000	39480000
P51970	NDUFA8	sp|P51970|NDUA8_HUMAN NADH dehydrogenase [ubiquinone] 1 alpha subcomplex subunit 8 OS=Homo sapiens OX=9606 GN=NDUFA8 PE=1 SV=3	1	8	8	8	59.3	20.105	58777000	53059000	37313000	39374000	59444000	68727000
Q9HAV0	GNB4	sp|Q9HAV0|GBB4_HUMAN Guanine nucleotide-binding protein subunit beta-4 OS=Homo sapiens OX=9606 GN=GNB4 PE=1 SV=3	1	13	5	5	40.9	37.567	58747000	0	21420000	68806000	99493000	56939000
P31483	TIA1	sp|P31483|TIA1_HUMAN Cytotoxic granule associated RNA binding protein TIA1 OS=Homo sapiens OX=9606 GN=TIA1 PE=1 SV=3	1	11	11	9	44.6	42.963	58674000	76256000	89822000	57282000	55564000	47113000
P19784	CSNK2A2	sp|P19784|CSK22_HUMAN Casein kinase II subunit alpha OS=Homo sapiens OX=9606 GN=CSNK2A2 PE=1 SV=1	1	12	12	12	46.3	41.213	58653000	45988000	57720000	55622000	37341000	62560000
O43148	RNMT	sp|O43148|MCES_HUMAN mRNA cap guanine-N7 methyltransferase OS=Homo sapiens OX=9606 GN=RNMT PE=1 SV=1	1	12	12	12	32.4	54.843	58652000	51921000	65648000	66678000	69256000	76580000
Q96H79	ZC3HAV1L	sp|Q96H79|ZCCHL_HUMAN Zinc finger CCCH-type antiviral protein 1-like OS=Homo sapiens OX=9606 GN=ZC3HAV1L PE=1 SV=2	1	5	5	5	25	32.962	58650000	31410000	0	46915000	33101000	0
Q9Y295	DRG1	sp|Q9Y295|DRG1_HUMAN Developmentally-regulated GTP-binding protein 1 OS=Homo sapiens OX=9606 GN=DRG1 PE=1 SV=1	1	11	11	10	36.5	40.542	58597000	87139000	71333000	56272000	83528000	44984000
Q13126	MTAP	sp|Q13126|MTAP_HUMAN S-methyl-5-thioadenosine phosphorylase OS=Homo sapiens OX=9606 GN=MTAP PE=1 SV=2	1	13	13	13	62.2	31.236	58556000	41777000	88989000	64990000	82831000	77204000
O15217	GSTA4	sp|O15217|GSTA4_HUMAN Glutathione S-transferase A4 OS=Homo sapiens OX=9606 GN=GSTA4 PE=1 SV=1	1	9	9	9	35.6	25.704	58450000	37910000	57908000	51887000	70078000	67540000
P80404	ABAT	sp|P80404|GABT_HUMAN 4-aminobutyrate aminotransferase, mitochondrial OS=Homo sapiens OX=9606 GN=ABAT PE=1 SV=3	1	15	15	15	42	56.438	58311000	50638000	62126000	65150000	84344000	61046000
Q13257	MAD2L1	sp|Q13257|MD2L1_HUMAN Mitotic spindle assembly checkpoint protein MAD2A OS=Homo sapiens OX=9606 GN=MAD2L1 PE=1 SV=1	1	6	6	6	27.8	23.51	58302000	56604000	37274000	37064000	0	27801000
Q9UHY7	ENOPH1	sp|Q9UHY7|ENOPH_HUMAN Enolase-phosphatase E1 OS=Homo sapiens OX=9606 GN=ENOPH1 PE=1 SV=1	1	6	6	6	35.6	28.932	58264000	45744000	70970000	42696000	49097000	72388000
A1L0T0	ILVBL	sp|A1L0T0|HACL2_HUMAN 2-hydroxyacyl-CoA lyase 2 OS=Homo sapiens OX=9606 GN=ILVBL PE=1 SV=2	1	7	7	7	20.9	67.867	58256000	66850000	41985000	31559000	50695000	38293000
Q9NZ45	CISD1	sp|Q9NZ45|CISD1_HUMAN CDGSH iron-sulfur domain-containing protein 1 OS=Homo sapiens OX=9606 GN=CISD1 PE=1 SV=1	1	3	3	3	34.3	12.199	58254000	103230000	76384000	105130000	79400000	79156000
P21980;P49221	TGM2	sp|P21980|TGM2_HUMAN Protein-glutamine gamma-glutamyltransferase 2 OS=Homo sapiens OX=9606 GN=TGM2 PE=1 SV=2	2	13	13	13	25	77.328	58243000	98443000	0	0	30525000	61565000
Q9Y678	COPG1	sp|Q9Y678|COPG1_HUMAN Coatomer subunit gamma-1 OS=Homo sapiens OX=9606 GN=COPG1 PE=1 SV=1	1	23	23	20	36.2	97.717	58238000	60759000	33805000	36966000	34016000	49474000
O94826	TOMM70A	sp|O94826|TOM70_HUMAN Mitochondrial import receptor subunit TOM70 OS=Homo sapiens OX=9606 GN=TOMM70 PE=1 SV=1	1	24	24	24	56.9	67.454	58145000	70422000	74533000	72763000	77048000	75731000
P54819	AK2	sp|P54819|KAD2_HUMAN Adenylate kinase 2, mitochondrial OS=Homo sapiens OX=9606 GN=AK2 PE=1 SV=2	1	9	9	9	52.7	26.477	58104000	53074000	79558000	46345000	57818000	40025000
P53990	IST1	sp|P53990|IST1_HUMAN IST1 homolog OS=Homo sapiens OX=9606 GN=IST1 PE=1 SV=1	1	13	13	13	45.9	39.75	58048000	62137000	95185000	102810000	99828000	102900000
Q9Y2W2	WBP11	sp|Q9Y2W2|WBP11_HUMAN WW domain-binding protein 11 OS=Homo sapiens OX=9606 GN=WBP11 PE=1 SV=1	1	16	16	16	30.7	69.997	57900000	47624000	57024000	55065000	50144000	58525000
P28838	LAP3	sp|P28838|AMPL_HUMAN Cytosol aminopeptidase OS=Homo sapiens OX=9606 GN=LAP3 PE=1 SV=3	1	12	12	12	30.8	56.166	57861000	69100000	36499000	51190000	56611000	41226000
Q8N6N7	ACBD7	sp|Q8N6N7|ACBD7_HUMAN Acyl-CoA-binding domain-containing protein 7 OS=Homo sapiens OX=9606 GN=ACBD7 PE=1 SV=1	1	6	6	6	71.6	9.7902	57739000	96301000	75809000	69207000	58840000	54777000
O75694	NUP155	sp|O75694|NU155_HUMAN Nuclear pore complex protein Nup155 OS=Homo sapiens OX=9606 GN=NUP155 PE=1 SV=1	1	16	16	16	19.5	155.2	57580000	45570000	54806000	41854000	34683000	41977000
Q8N3U4;Q9UJ98	STAG2	sp|Q8N3U4|STAG2_HUMAN Cohesin subunit SA-2 OS=Homo sapiens OX=9606 GN=STAG2 PE=1 SV=3	2	18	18	13	18.5	141.32	57453000	50750000	51395000	43806000	37137000	35502000
A0AVT1	UBA6	sp|A0AVT1|UBA6_HUMAN Ubiquitin-like modifier-activating enzyme 6 OS=Homo sapiens OX=9606 GN=UBA6 PE=1 SV=1	1	30	30	30	35.9	117.97	57431000	59122000	61627000	64755000	73027000	77250000
P63098;Q96LZ3	PPP3R1	sp|P63098|CANB1_HUMAN Calcineurin subunit B type 1 OS=Homo sapiens OX=9606 GN=PPP3R1 PE=1 SV=2	2	8	8	8	55.9	19.3	57302000	80418000	90752000	62746000	76804000	61477000
Q14696	MESDC2	sp|Q14696|MESD_HUMAN LRP chaperone MESD OS=Homo sapiens OX=9606 GN=MESD PE=1 SV=2	1	6	6	6	31.2	26.076	57277000	33354000	78946000	89096000	92868000	104560000
Q8IWS0	PHF6	sp|Q8IWS0|PHF6_HUMAN PHD finger protein 6 OS=Homo sapiens OX=9606 GN=PHF6 PE=1 SV=1	1	10	10	10	33.7	41.29	57250000	115200000	66336000	64054000	50359000	39602000
P63173	RPL38	sp|P63173|RL38_HUMAN 60S ribosomal protein L38 OS=Homo sapiens OX=9606 GN=RPL38 PE=1 SV=2	1	5	5	5	50	8.2178	57190000	44140000	66684000	77247000	131190000	99706000
P39060	COL18A1	sp|P39060|COIA1_HUMAN Collagen alpha-1(XVIII) chain OS=Homo sapiens OX=9606 GN=COL18A1 PE=1 SV=5	1	5	5	5	4.7	178.19	57117000	76889000	0	0	0	0
Q7L775	EPM2AIP1	sp|Q7L775|EPMIP_HUMAN EPM2A-interacting protein 1 OS=Homo sapiens OX=9606 GN=EPM2AIP1 PE=1 SV=1	1	11	11	11	28	70.369	57049000	77713000	75808000	52799000	75281000	68402000
Q14112	NID2	sp|Q14112|NID2_HUMAN Nidogen-2 OS=Homo sapiens OX=9606 GN=NID2 PE=1 SV=3	1	10	10	10	10.5	151.25	57005000	71505000	0	0	0	0
Q9P003	CNIH4	sp|Q9P003|CNIH4_HUMAN Protein cornichon homolog 4 OS=Homo sapiens OX=9606 GN=CNIH4 PE=1 SV=1	1	1	1	1	14.4	16.093	56930000	0	34255000	49759000	0	0
P07585	DCN	sp|P07585|PGS2_HUMAN Decorin OS=Homo sapiens OX=9606 GN=DCN PE=1 SV=1	1	5	4	4	13.4	39.746	56799000	89866000	0	0	0	0
P18583	SON	sp|P18583|SON_HUMAN Protein SON OS=Homo sapiens OX=9606 GN=SON PE=1 SV=4	1	19	19	19	12.7	263.83	56785000	60245000	51863000	52152000	38409000	35352000
P10909	CLU	sp|P10909|CLUS_HUMAN Clusterin OS=Homo sapiens OX=9606 GN=CLU PE=1 SV=1	1	7	7	7	20.7	52.494	56700000	92052000	54561000	48813000	24828000	30813000
Q9HC35	EML4	sp|Q9HC35|EMAL4_HUMAN Echinoderm microtubule-associated protein-like 4 OS=Homo sapiens OX=9606 GN=EML4 PE=1 SV=3	1	13	13	13	15.2	108.91	56693000	74874000	51230000	31187000	50634000	44080000
Q99816	TSG101	sp|Q99816|TS101_HUMAN Tumor susceptibility gene 101 protein OS=Homo sapiens OX=9606 GN=TSG101 PE=1 SV=2	1	12	12	12	37.4	43.944	56657000	62009000	74208000	70698000	71689000	76896000
Q9NR30	DDX21	sp|Q9NR30|DDX21_HUMAN Nucleolar RNA helicase 2 OS=Homo sapiens OX=9606 GN=DDX21 PE=1 SV=5	1	10	10	9	16	87.343	56621000	64234000	75032000	57799000	54816000	54926000
Q96K17	BTF3L4	sp|Q96K17|BT3L4_HUMAN Transcription factor BTF3 homolog 4 OS=Homo sapiens OX=9606 GN=BTF3L4 PE=1 SV=1	1	6	6	6	41.8	17.27	56579000	71724000	89035000	71982000	60988000	55674000
Q14108	SCARB2	sp|Q14108|SCRB2_HUMAN Lysosome membrane protein 2 OS=Homo sapiens OX=9606 GN=SCARB2 PE=1 SV=2	1	9	9	9	21.5	54.29	56566000	50003000	73173000	63047000	72429000	118850000
Q86Y39	NDUFA11	sp|Q86Y39|NDUAB_HUMAN NADH dehydrogenase [ubiquinone] 1 alpha subcomplex subunit 11 OS=Homo sapiens OX=9606 GN=NDUFA11 PE=1 SV=3	1	5	5	5	48.2	14.852	56466000	27648000	42331000	34017000	58486000	63146000
Q8WVY7	UBLCP1	sp|Q8WVY7|UBCP1_HUMAN Ubiquitin-like domain-containing CTD phosphatase 1 OS=Homo sapiens OX=9606 GN=UBLCP1 PE=1 SV=2	1	8	8	8	23.9	36.804	56435000	61732000	56156000	48585000	57169000	50952000
O75525	KHDRBS3	sp|O75525|KHDR3_HUMAN KH domain-containing, RNA-binding, signal transduction-associated protein 3 OS=Homo sapiens OX=9606 GN=KHDRBS3 PE=1 SV=1	1	3	2	2	9.2	38.799	56431000	31058000	64097000	53584000	58917000	57311000
Q13153	PAK1	sp|Q13153|PAK1_HUMAN Serine/threonine-protein kinase PAK 1 OS=Homo sapiens OX=9606 GN=PAK1 PE=1 SV=2	1	17	11	8	38.5	60.646	56429000	68644000	71992000	65405000	52085000	59600000
Q9Y2B0	CNPY2	sp|Q9Y2B0|CNPY2_HUMAN Protein canopy homolog 2 OS=Homo sapiens OX=9606 GN=CNPY2 PE=1 SV=1	1	8	8	8	56.6	20.652	56404000	57239000	82071000	57799000	102080000	134810000
O14498	ISLR	sp|O14498|ISLR_HUMAN Immunoglobulin superfamily containing leucine-rich repeat protein OS=Homo sapiens OX=9606 GN=ISLR PE=2 SV=1	1	4	4	4	11.2	45.997	56393000	57502000	0	0	0	0
Q7Z3B4	NUP54	sp|Q7Z3B4|NUP54_HUMAN Nucleoporin p54 OS=Homo sapiens OX=9606 GN=NUP54 PE=1 SV=2	1	7	7	7	18.1	55.435	56241000	37004000	33154000	40464000	40318000	0
P20338	RAB4A	sp|P20338|RAB4A_HUMAN Ras-related protein Rab-4A OS=Homo sapiens OX=9606 GN=RAB4A PE=1 SV=3	1	8	8	6	41.7	24.389	56211000	38260000	28370000	22215000	24979000	55243000
P61266	STX1B	sp|P61266|STX1B_HUMAN Syntaxin-1B OS=Homo sapiens OX=9606 GN=STX1B PE=1 SV=1	1	10	10	10	39.2	33.244	56061000	56715000	66326000	85123000	89504000	94081000
Q13308	PTK7	sp|Q13308|PTK7_HUMAN Inactive tyrosine-protein kinase 7 OS=Homo sapiens OX=9606 GN=PTK7 PE=1 SV=2	1	13	13	13	18.1	118.39	56060000	65164000	30090000	25668000	20238000	33624000
P57088	TMEM33	sp|P57088|TMM33_HUMAN Transmembrane protein 33 OS=Homo sapiens OX=9606 GN=TMEM33 PE=1 SV=2	1	3	3	3	11.7	27.978	55949000	0	39503000	19536000	128340000	84753000
Q07157	TJP1	sp|Q07157|ZO1_HUMAN Tight junction protein ZO-1 OS=Homo sapiens OX=9606 GN=TJP1 PE=1 SV=3	1	24	24	24	19.9	195.46	55890000	58475000	20880000	25628000	35305000	35547000
Q9NR45	NANS	sp|Q9NR45|SIAS_HUMAN Sialic acid synthase OS=Homo sapiens OX=9606 GN=NANS PE=1 SV=2	1	10	10	10	36.8	40.307	55809000	87427000	69329000	41673000	49202000	43448000
Q7Z460	CLASP1	sp|Q7Z460|CLAP1_HUMAN CLIP-associating protein 1 OS=Homo sapiens OX=9606 GN=CLASP1 PE=1 SV=1	1	34	34	29	27.2	169.45	55760000	44325000	63334000	61123000	63894000	51033000
P35237	SERPINB6	sp|P35237|SPB6_HUMAN Serpin B6 OS=Homo sapiens OX=9606 GN=SERPINB6 PE=1 SV=3	1	8	8	8	29.3	42.621	55707000	114320000	77190000	73019000	44669000	59166000
O43924	PDE6D	sp|O43924|PDE6D_HUMAN Retinal rod rhodopsin-sensitive cGMP 3,5-cyclic phosphodiesterase subunit delta OS=Homo sapiens OX=9606 GN=PDE6D PE=1 SV=1	1	3	3	3	25.3	17.42	55659000	0	55316000	54214000	0	0
O95372	LYPLA2	sp|O95372|LYPA2_HUMAN Acyl-protein thioesterase 2 OS=Homo sapiens OX=9606 GN=LYPLA2 PE=1 SV=1	1	8	8	8	48.1	24.737	55573000	87604000	119470000	102160000	85744000	103170000
Q8N6T3	ARFGAP1	sp|Q8N6T3|ARFG1_HUMAN ADP-ribosylation factor GTPase-activating protein 1 OS=Homo sapiens OX=9606 GN=ARFGAP1 PE=1 SV=2	1	8	8	8	28.6	44.667	55553000	49123000	39851000	38043000	36021000	33989000
Q9UBU9	NXF1	sp|Q9UBU9|NXF1_HUMAN Nuclear RNA export factor 1 OS=Homo sapiens OX=9606 GN=NXF1 PE=1 SV=1	1	13	13	13	29.4	70.182	55499000	46108000	35124000	37098000	35982000	26726000
O95983	MBD3	sp|O95983|MBD3_HUMAN Methyl-CpG-binding domain protein 3 OS=Homo sapiens OX=9606 GN=MBD3 PE=1 SV=1	1	7	7	7	28.2	32.844	55419000	44376000	57665000	42410000	47200000	60706000
O95104	SCAF4	sp|O95104|SCAF4_HUMAN SR-related and CTD-associated factor 4 OS=Homo sapiens OX=9606 GN=SCAF4 PE=1 SV=3	1	7	7	5	11	125.87	55361000	40609000	40614000	51067000	45411000	46842000
P53004	BLVRA	sp|P53004|BIEA_HUMAN Biliverdin reductase A OS=Homo sapiens OX=9606 GN=BLVRA PE=1 SV=2	1	7	7	7	25	33.428	55318000	47144000	69774000	70364000	102270000	67755000
P39656	DDOST	sp|P39656|OST48_HUMAN Dolichyl-diphosphooligosaccharide--protein glycosyltransferase 48 kDa subunit OS=Homo sapiens OX=9606 GN=DDOST PE=1 SV=4	1	13	13	13	39.9	50.8	55266000	34076000	103500000	81887000	116950000	124540000
O43290	SART1	sp|O43290|SNUT1_HUMAN U4/U6.U5 tri-snRNP-associated protein 1 OS=Homo sapiens OX=9606 GN=SART1 PE=1 SV=1	1	20	20	20	34.4	90.254	55265000	84938000	52613000	47431000	31461000	28568000
Q99986	VRK1	sp|Q99986|VRK1_HUMAN Serine/threonine-protein kinase VRK1 OS=Homo sapiens OX=9606 GN=VRK1 PE=1 SV=1	1	10	10	10	32.3	45.476	55249000	84505000	60654000	57533000	76293000	87424000
P03915	MT-ND5	sp|P03915|NU5M_HUMAN NADH-ubiquinone oxidoreductase chain 5 OS=Homo sapiens OX=9606 GN=MT-ND5 PE=1 SV=2	1	3	3	3	8.5	67.026	55205000	46628000	51983000	78490000	0	0
O14617	AP3D1	sp|O14617|AP3D1_HUMAN AP-3 complex subunit delta-1 OS=Homo sapiens OX=9606 GN=AP3D1 PE=1 SV=1	1	23	23	23	24.9	130.16	55168000	45648000	30800000	20147000	62376000	52545000
P20073	ANXA7	sp|P20073|ANXA7_HUMAN Annexin A7 OS=Homo sapiens OX=9606 GN=ANXA7 PE=1 SV=3	1	11	11	11	26.4	52.739	55117000	50290000	50457000	36272000	35394000	36216000
Q9Y4I1	MYO5A	sp|Q9Y4I1|MYO5A_HUMAN Unconventional myosin-Va OS=Homo sapiens OX=9606 GN=MYO5A PE=1 SV=2	1	39	39	34	27.4	215.4	55065000	61827000	65734000	57957000	90230000	76047000
Q8TBC4	UBA3	sp|Q8TBC4|UBA3_HUMAN NEDD8-activating enzyme E1 catalytic subunit OS=Homo sapiens OX=9606 GN=UBA3 PE=1 SV=2	1	13	13	13	43.2	51.852	55050000	74064000	51573000	30266000	43755000	53335000
Q9NSE4	IARS2	sp|Q9NSE4|SYIM_HUMAN Isoleucine--tRNA ligase, mitochondrial OS=Homo sapiens OX=9606 GN=IARS2 PE=1 SV=2	1	8	8	8	11	113.79	55043000	54773000	50256000	0	0	0
O15031	PLXNB2	sp|O15031|PLXB2_HUMAN Plexin-B2 OS=Homo sapiens OX=9606 GN=PLXNB2 PE=1 SV=3	1	29	29	29	20.9	205.12	55033000	79152000	54249000	49991000	49332000	47227000
P52306	RAP1GDS1	sp|P52306|GDS1_HUMAN Rap1 GTPase-GDP dissociation stimulator 1 OS=Homo sapiens OX=9606 GN=RAP1GDS1 PE=1 SV=3	1	20	20	20	40.4	66.316	55024000	84383000	76150000	61347000	80066000	92651000
Q9UHG3	PCYOX1	sp|Q9UHG3|PCYOX_HUMAN Prenylcysteine oxidase 1 OS=Homo sapiens OX=9606 GN=PCYOX1 PE=1 SV=3	1	11	11	11	25.1	56.639	54997000	41845000	59626000	66524000	65293000	66462000
Q8N183	NDUFAF2	sp|Q8N183|NDUF2_HUMAN NADH dehydrogenase [ubiquinone] 1 alpha subcomplex assembly factor 2 OS=Homo sapiens OX=9606 GN=NDUFAF2 PE=1 SV=1	1	5	5	5	33.7	19.856	54983000	51450000	0	75393000	0	0
P00491	PNP	sp|P00491|PNPH_HUMAN Purine nucleoside phosphorylase OS=Homo sapiens OX=9606 GN=PNP PE=1 SV=2	1	9	9	9	42.9	32.118	54941000	58182000	42619000	40144000	55457000	51408000
Q8N1B4	VPS52	sp|Q8N1B4|VPS52_HUMAN Vacuolar protein sorting-associated protein 52 homolog OS=Homo sapiens OX=9606 GN=VPS52 PE=1 SV=1	1	6	6	6	9.7	82.22	54936000	78588000	0	0	50780000	55862000
O95167	NDUFA3	sp|O95167|NDUA3_HUMAN NADH dehydrogenase [ubiquinone] 1 alpha subcomplex subunit 3 OS=Homo sapiens OX=9606 GN=NDUFA3 PE=1 SV=1	1	3	3	3	50	9.2787	54836000	33466000	0	33342000	0	30368000
P29144	TPP2	sp|P29144|TPP2_HUMAN Tripeptidyl-peptidase 2 OS=Homo sapiens OX=9606 GN=TPP2 PE=1 SV=4	1	29	29	29	29.7	138.35	54832000	68287000	66394000	78117000	67186000	62935000
Q9BXS5;Q9Y6Q5	AP1M1	sp|Q9BXS5|AP1M1_HUMAN AP-1 complex subunit mu-1 OS=Homo sapiens OX=9606 GN=AP1M1 PE=1 SV=3	2	13	13	13	39.5	48.586	54769000	32246000	60791000	47216000	64577000	91063000
O00423	EML1	sp|O00423|EMAL1_HUMAN Echinoderm microtubule-associated protein-like 1 OS=Homo sapiens OX=9606 GN=EML1 PE=1 SV=3	1	12	12	12	18.8	89.86	54704000	92977000	44191000	41316000	58677000	60242000
Q9GZP4	PITHD1	sp|Q9GZP4|PITH1_HUMAN PITH domain-containing protein 1 OS=Homo sapiens OX=9606 GN=PITHD1 PE=1 SV=1	1	9	9	9	59.2	24.178	54619000	48014000	56160000	55437000	40979000	45850000
P30085	CMPK1	sp|P30085|KCY_HUMAN UMP-CMP kinase OS=Homo sapiens OX=9606 GN=CMPK1 PE=1 SV=3	1	7	7	7	41.3	22.222	54577000	18368000	74152000	89997000	126350000	114470000
Q96CT7	CCDC124	sp|Q96CT7|CC124_HUMAN Coiled-coil domain-containing protein 124 OS=Homo sapiens OX=9606 GN=CCDC124 PE=1 SV=1	1	8	8	8	35.9	25.835	54485000	39367000	55570000	50801000	36372000	39115000
Q8IXM2	BAP18	sp|Q8IXM2|BAP18_HUMAN Chromatin complexes subunit BAP18 OS=Homo sapiens OX=9606 GN=BAP18 PE=1 SV=1	1	8	8	8	72.1	17.9	54419000	79238000	60019000	79169000	37518000	47450000
P30566	ADSL	sp|P30566|PUR8_HUMAN Adenylosuccinate lyase OS=Homo sapiens OX=9606 GN=ADSL PE=1 SV=2	1	12	12	12	36.4	54.889	54411000	54845000	55664000	67422000	57377000	56413000
P21964	COMT	sp|P21964|COMT_HUMAN Catechol O-methyltransferase OS=Homo sapiens OX=9606 GN=COMT PE=1 SV=2	1	10	10	10	45.8	30.037	54367000	11808000	45750000	24314000	141750000	99259000
Q14165	MLEC	sp|Q14165|MLEC_HUMAN Malectin OS=Homo sapiens OX=9606 GN=MLEC PE=1 SV=1	1	7	7	7	32.9	32.233	54366000	57282000	69147000	81391000	56029000	56250000
Q8WWM7	ATXN2L	sp|Q8WWM7|ATX2L_HUMAN Ataxin-2-like protein OS=Homo sapiens OX=9606 GN=ATXN2L PE=1 SV=2	1	19	19	19	23.1	113.37	54326000	81694000	45866000	59549000	44120000	46978000
O43491	EPB41L2	sp|O43491|E41L2_HUMAN Band 4.1-like protein 2 OS=Homo sapiens OX=9606 GN=EPB41L2 PE=1 SV=1	1	16	12	12	21.1	112.59	54268000	109680000	33127000	41360000	23372000	33317000
Q8TEM1	NUP210	sp|Q8TEM1|PO210_HUMAN Nuclear pore membrane glycoprotein 210 OS=Homo sapiens OX=9606 GN=NUP210 PE=1 SV=3	1	18	18	18	14.1	205.11	54232000	69838000	40629000	39817000	41964000	34915000
P36776	LONP1	sp|P36776|LONM_HUMAN Lon protease homolog, mitochondrial OS=Homo sapiens OX=9606 GN=LONP1 PE=1 SV=2	1	19	19	19	30.9	106.49	54186000	54405000	53061000	45343000	48650000	46261000
P52888	THOP1	sp|P52888|THOP1_HUMAN Thimet oligopeptidase OS=Homo sapiens OX=9606 GN=THOP1 PE=1 SV=2	1	12	12	12	21.3	78.839	54158000	99106000	78969000	62463000	49004000	46309000
Q9UBC2	EPS15L1	sp|Q9UBC2|EP15R_HUMAN Epidermal growth factor receptor substrate 15-like 1 OS=Homo sapiens OX=9606 GN=EPS15L1 PE=1 SV=1	1	23	23	23	38.5	94.254	54126000	75597000	47953000	57667000	62981000	55664000
Q9BSJ8	ESYT1	sp|Q9BSJ8|ESYT1_HUMAN Extended synaptotagmin-1 OS=Homo sapiens OX=9606 GN=ESYT1 PE=1 SV=1	1	9	9	9	12.3	122.85	54086000	39108000	9210800	20516000	30258000	43678000
Q05519	SRSF11	sp|Q05519|SRS11_HUMAN Serine/arginine-rich splicing factor 11 OS=Homo sapiens OX=9606 GN=SRSF11 PE=1 SV=1	1	5	5	5	15.3	53.542	53917000	93150000	55584000	51687000	47017000	53835000
Q9H0C8	ILKAP	sp|Q9H0C8|ILKAP_HUMAN Integrin-linked kinase-associated serine/threonine phosphatase 2C OS=Homo sapiens OX=9606 GN=ILKAP PE=1 SV=1	1	11	11	11	30.6	42.906	53895000	58237000	38675000	60653000	51802000	52275000
Q99805	TM9SF2	sp|Q99805|TM9S2_HUMAN Transmembrane 9 superfamily member 2 OS=Homo sapiens OX=9606 GN=TM9SF2 PE=1 SV=1	1	7	7	7	13.6	75.775	53856000	48047000	35319000	45627000	33405000	26387000
P52434	POLR2H	sp|P52434|RPAB3_HUMAN DNA-directed RNA polymerases I, II, and III subunit RPABC3 OS=Homo sapiens OX=9606 GN=POLR2H PE=1 SV=4	1	4	4	4	33.3	17.143	53765000	83021000	58239000	51367000	52206000	49592000
P78362;Q9UPE1	SRPK2	sp|P78362|SRPK2_HUMAN SRSF protein kinase 2 OS=Homo sapiens OX=9606 GN=SRPK2 PE=1 SV=3	2	14	14	13	26.3	77.526	53723000	60149000	58360000	37353000	60782000	64201000
P43146	DCC	sp|P43146|DCC_HUMAN Netrin receptor DCC OS=Homo sapiens OX=9606 GN=DCC PE=1 SV=2	1	21	21	21	20.3	158.45	53713000	57783000	72991000	71152000	52006000	55665000
Q8NFP9;P50851	NBEA	sp|Q8NFP9|NBEA_HUMAN Neurobeachin OS=Homo sapiens OX=9606 GN=NBEA PE=1 SV=3	2	39	39	39	19.6	327.82	53663000	59461000	81328000	63421000	69979000	107780000
Q96GG9	DCUN1D1	sp|Q96GG9|DCNL1_HUMAN DCN1-like protein 1 OS=Homo sapiens OX=9606 GN=DCUN1D1 PE=1 SV=1	1	3	3	3	17.8	30.124	53640000	28549000	35984000	32123000	33171000	29236000
Q96MU7	YTHDC1	sp|Q96MU7|YTDC1_HUMAN YTH domain-containing protein 1 OS=Homo sapiens OX=9606 GN=YTHDC1 PE=1 SV=3	1	4	4	4	4.8	84.699	53517000	42221000	65412000	57158000	58184000	41521000
Q9C0E8	LNP	sp|Q9C0E8|LNP_HUMAN Endoplasmic reticulum junction formation protein lunapark OS=Homo sapiens OX=9606 GN=LNPK PE=1 SV=2	1	8	8	8	26.9	47.739	53457000	53288000	47511000	53508000	0	0
Q9UM54	MYO6	sp|Q9UM54|MYO6_HUMAN Unconventional myosin-VI OS=Homo sapiens OX=9606 GN=MYO6 PE=1 SV=4	1	31	31	31	30.9	149.69	53423000	57126000	52448000	57561000	58435000	71970000
Q9NS87	KIF15	sp|Q9NS87|KIF15_HUMAN Kinesin-like protein KIF15 OS=Homo sapiens OX=9606 GN=KIF15 PE=1 SV=1	1	7	7	7	6.6	160.16	53310000	48118000	48822000	32658000	31442000	0
Q9NTI5	PDS5B	sp|Q9NTI5|PDS5B_HUMAN Sister chromatid cohesion protein PDS5 homolog B OS=Homo sapiens OX=9606 GN=PDS5B PE=1 SV=1	1	27	27	24	20.3	164.67	53303000	53490000	75001000	52111000	64079000	63009000
P21912	SDHB	sp|P21912|SDHB_HUMAN Succinate dehydrogenase [ubiquinone] iron-sulfur subunit, mitochondrial OS=Homo sapiens OX=9606 GN=SDHB PE=1 SV=3	1	8	8	8	33.9	31.629	53264000	37934000	34654000	27250000	59091000	49995000
Q8WWQ0;Q9NSI6;Q6RI45	PHIP	sp|Q8WWQ0|PHIP_HUMAN PH-interacting protein OS=Homo sapiens OX=9606 GN=PHIP PE=1 SV=2	3	29	29	29	23.2	206.69	53036000	62483000	39788000	44692000	38291000	34621000
Q01484	ANK2	sp|Q01484|ANK2_HUMAN Ankyrin-2 OS=Homo sapiens OX=9606 GN=ANK2 PE=1 SV=4	1	60	60	56	22.2	433.71	52998000	54535000	57283000	54577000	84664000	84858000
Q14694	USP10	sp|Q14694|UBP10_HUMAN Ubiquitin carboxyl-terminal hydrolase 10 OS=Homo sapiens OX=9606 GN=USP10 PE=1 SV=2	1	17	17	17	33.5	87.133	52992000	66636000	56934000	69512000	64599000	45674000
P49916	LIG3	sp|P49916|DNLI3_HUMAN DNA ligase 3 OS=Homo sapiens OX=9606 GN=LIG3 PE=1 SV=2	1	19	19	19	22.2	112.91	52965000	37722000	40223000	38615000	35342000	37662000
Q96DH6	MSI2	sp|Q96DH6|MSI2H_HUMAN RNA-binding protein Musashi homolog 2 OS=Homo sapiens OX=9606 GN=MSI2 PE=1 SV=1	1	7	5	5	28	35.196	52900000	35854000	67635000	71956000	34971000	36578000
P02794	FTH1	sp|P02794|FRIH_HUMAN Ferritin heavy chain OS=Homo sapiens OX=9606 GN=FTH1 PE=1 SV=2	1	7	7	7	49.2	21.225	52893000	72529000	54800000	77200000	42509000	50145000
Q9BX68	HINT2	sp|Q9BX68|HINT2_HUMAN Adenosine 5-monophosphoramidase HINT2 OS=Homo sapiens OX=9606 GN=HINT2 PE=1 SV=1	1	3	3	3	31.3	17.162	52889000	60847000	59385000	53873000	46140000	48319000
Q9GZT4	SRR	sp|Q9GZT4|SRR_HUMAN Serine racemase OS=Homo sapiens OX=9606 GN=SRR PE=1 SV=1	1	7	7	7	33.2	36.566	52742000	52693000	49607000	53834000	62119000	61833000
Q9NW64	RBM22	sp|Q9NW64|RBM22_HUMAN Pre-mRNA-splicing factor RBM22 OS=Homo sapiens OX=9606 GN=RBM22 PE=1 SV=1	1	6	6	6	19.3	46.895	52703000	18911000	0	12956000	19310000	0
P17655	CAPN2	sp|P17655|CAN2_HUMAN Calpain-2 catalytic subunit OS=Homo sapiens OX=9606 GN=CAPN2 PE=1 SV=6	1	12	12	12	25.9	79.994	52663000	37259000	35769000	51076000	41315000	32894000
Q3V6T2	CCDC88A	sp|Q3V6T2|GRDN_HUMAN Girdin OS=Homo sapiens OX=9606 GN=CCDC88A PE=1 SV=2	1	19	19	19	12.6	216.04	52624000	63710000	48514000	58531000	50873000	44739000
Q9NP58	ABCB6	sp|Q9NP58|ABCB6_HUMAN ATP-binding cassette sub-family B member 6 OS=Homo sapiens OX=9606 GN=ABCB6 PE=1 SV=1	1	2	2	2	3.3	93.884	52617000	297660000	0	0	0	0
Q9H6Z4	RANBP3	sp|Q9H6Z4|RANB3_HUMAN Ran-binding protein 3 OS=Homo sapiens OX=9606 GN=RANBP3 PE=1 SV=1	1	7	7	7	16.4	60.209	52440000	86821000	63335000	51549000	47598000	47110000
P25787	PSMA2	sp|P25787|PSA2_HUMAN Proteasome subunit alpha type-2 OS=Homo sapiens OX=9606 GN=PSMA2 PE=1 SV=2	1	9	9	9	49.6	25.898	52411000	22787000	115120000	98078000	162630000	150520000
P36955;CON__Q95121	SERPINF1	sp|P36955|PEDF_HUMAN Pigment epithelium-derived factor OS=Homo sapiens OX=9606 GN=SERPINF1 PE=1 SV=4	2	5	5	5	15.1	46.312	52373000	76006000	30687000	39748000	0	0
P62273	RPS29	sp|P62273|RS29_HUMAN 40S ribosomal protein S29 OS=Homo sapiens OX=9606 GN=RPS29 PE=1 SV=2	1	2	2	2	32.1	6.6767	52338000	0	187730000	209210000	52770000	104050000
Q96GM5;Q92925	SMARCD1	sp|Q96GM5|SMRD1_HUMAN SWI/SNF-related matrix-associated actin-dependent regulator of chromatin subfamily D member 1 OS=Homo sapiens OX=9606 GN=SMARCD1 PE=1 SV=2	2	12	12	10	24.9	58.232	52153000	39736000	52099000	47069000	43596000	34339000
Q9H9Q2	COPS7B	sp|Q9H9Q2|CSN7B_HUMAN COP9 signalosome complex subunit 7b OS=Homo sapiens OX=9606 GN=COPS7B PE=1 SV=1	1	6	6	6	35.2	29.622	52141000	58606000	66235000	60908000	42097000	38476000
P12955	PEPD	sp|P12955|PEPD_HUMAN Xaa-Pro dipeptidase OS=Homo sapiens OX=9606 GN=PEPD PE=1 SV=3	1	13	13	13	35.3	54.548	52135000	37374000	69669000	60175000	63584000	58476000
P11047	LAMC1	sp|P11047|LAMC1_HUMAN Laminin subunit gamma-1 OS=Homo sapiens OX=9606 GN=LAMC1 PE=1 SV=3	1	15	15	15	14.6	177.6	52120000	99689000	0	0	0	25001000
P48723	HSPA13	sp|P48723|HSP13_HUMAN Heat shock 70 kDa protein 13 OS=Homo sapiens OX=9606 GN=HSPA13 PE=1 SV=1	1	7	7	7	18.3	51.927	52106000	52421000	50813000	39933000	70405000	64702000
O60610	DIAPH1	sp|O60610|DIAP1_HUMAN Protein diaphanous homolog 1 OS=Homo sapiens OX=9606 GN=DIAPH1 PE=1 SV=2	1	12	12	12	11.9	141.35	52017000	61341000	63544000	68121000	63743000	79848000
Q9H4G0	EPB41L1	sp|Q9H4G0|E41L1_HUMAN Band 4.1-like protein 1 OS=Homo sapiens OX=9606 GN=EPB41L1 PE=1 SV=2	1	19	18	17	30.5	98.502	51988000	53820000	45369000	72195000	49587000	60306000
Q7L014	DDX46	sp|Q7L014|DDX46_HUMAN Probable ATP-dependent RNA helicase DDX46 OS=Homo sapiens OX=9606 GN=DDX46 PE=1 SV=2	1	27	27	27	31.9	117.36	51982000	55931000	53491000	66451000	36720000	39647000
O60739	EIF1B	sp|O60739|EIF1B_HUMAN Eukaryotic translation initiation factor 1b OS=Homo sapiens OX=9606 GN=EIF1B PE=1 SV=2	1	5	2	2	42.5	12.823	51977000	19546000	0	0	0	25457000
Q8NBF2	NHLRC2	sp|Q8NBF2|NHLC2_HUMAN NHL repeat-containing protein 2 OS=Homo sapiens OX=9606 GN=NHLRC2 PE=1 SV=1	1	13	13	13	31.8	79.443	51881000	62390000	53318000	57913000	51306000	48564000
Q9H0B6	KLC2	sp|Q9H0B6|KLC2_HUMAN Kinesin light chain 2 OS=Homo sapiens OX=9606 GN=KLC2 PE=1 SV=1	1	21	15	14	41	68.934	51879000	54165000	50442000	51068000	44834000	41072000
Q9BZF1	OSBPL8	sp|Q9BZF1|OSBL8_HUMAN Oxysterol-binding protein-related protein 8 OS=Homo sapiens OX=9606 GN=OSBPL8 PE=1 SV=3	1	16	16	15	27.7	101.19	51809000	50535000	43333000	46857000	39375000	43132000
Q7Z434	MAVS	sp|Q7Z434|MAVS_HUMAN Mitochondrial antiviral-signaling protein OS=Homo sapiens OX=9606 GN=MAVS PE=1 SV=2	1	5	5	5	11.9	56.527	51805000	60746000	43684000	43357000	37656000	39908000
P19623	SRM	sp|P19623|SPEE_HUMAN Spermidine synthase OS=Homo sapiens OX=9606 GN=SRM PE=1 SV=1	1	13	13	13	70.2	33.824	51750000	43605000	114010000	82087000	84481000	82097000
Q9NRF9	POLE3	sp|Q9NRF9|DPOE3_HUMAN DNA polymerase epsilon subunit 3 OS=Homo sapiens OX=9606 GN=POLE3 PE=1 SV=1	1	3	3	3	30.6	16.859	51732000	51713000	25318000	0	32455000	37555000
Q9Y376	CAB39	sp|Q9Y376|CAB39_HUMAN Calcium-binding protein 39 OS=Homo sapiens OX=9606 GN=CAB39 PE=1 SV=1	1	15	15	13	39.9	39.869	51681000	29096000	45885000	52828000	57703000	49802000
Q9Y6E2	BZW2	sp|Q9Y6E2|5MP1_HUMAN eIF5-mimic protein 1 OS=Homo sapiens OX=9606 GN=BZW2 PE=1 SV=1	1	15	15	14	30.3	48.162	51652000	54328000	68311000	92225000	70554000	70857000
Q9H7Z6	KAT8	sp|Q9H7Z6|KAT8_HUMAN Histone acetyltransferase KAT8 OS=Homo sapiens OX=9606 GN=KAT8 PE=1 SV=2	1	3	3	3	8.7	52.402	51619000	0	82209000	0	0	0
P15374	UCHL3	sp|P15374|UCHL3_HUMAN Ubiquitin carboxyl-terminal hydrolase isozyme L3 OS=Homo sapiens OX=9606 GN=UCHL3 PE=1 SV=1	1	6	6	6	40.4	26.182	51612000	73156000	67576000	53517000	24532000	30243000
Q9NY27	PPP4R2	sp|Q9NY27|PP4R2_HUMAN Serine/threonine-protein phosphatase 4 regulatory subunit 2 OS=Homo sapiens OX=9606 GN=PPP4R2 PE=1 SV=3	1	10	10	10	33.3	46.898	51441000	71138000	33482000	39627000	28080000	33485000
O43399	TPD52L2	sp|O43399|TPD54_HUMAN Tumor protein D54 OS=Homo sapiens OX=9606 GN=TPD52L2 PE=1 SV=2	1	7	7	7	39.3	22.237	51365000	117970000	73194000	46244000	43971000	31678000
P49748	ACADVL	sp|P49748|ACADV_HUMAN Very long-chain specific acyl-CoA dehydrogenase, mitochondrial OS=Homo sapiens OX=9606 GN=ACADVL PE=1 SV=1	1	11	11	11	22.3	70.389	51349000	65048000	30408000	27169000	17495000	13607000
Q3ZCW2	LGALSL	sp|Q3ZCW2|LEGL_HUMAN Galectin-related protein OS=Homo sapiens OX=9606 GN=LGALSL PE=1 SV=2	1	5	5	5	43.6	18.986	51307000	42073000	28792000	31241000	43413000	53296000
Q8NFZ8	CADM4	sp|Q8NFZ8|CADM4_HUMAN Cell adhesion molecule 4 OS=Homo sapiens OX=9606 GN=CADM4 PE=1 SV=1	1	6	6	6	21.6	42.785	51163000	95520000	53448000	37629000	43684000	45291000
Q10570	CPSF1	sp|Q10570|CPSF1_HUMAN Cleavage and polyadenylation specificity factor subunit 1 OS=Homo sapiens OX=9606 GN=CPSF1 PE=1 SV=2	1	14	14	14	11.5	160.88	51136000	57034000	40542000	28451000	49351000	44114000
Q14344	GNA13	sp|Q14344|GNA13_HUMAN Guanine nucleotide-binding protein subunit alpha-13 OS=Homo sapiens OX=9606 GN=GNA13 PE=1 SV=2	1	13	13	12	37.1	44.049	51107000	78144000	70740000	61812000	85552000	91256000
O94903	PROSC	sp|O94903|PLPHP_HUMAN Pyridoxal phosphate homeostasis protein OS=Homo sapiens OX=9606 GN=PLPBP PE=1 SV=1	1	7	7	7	32.7	30.344	50991000	46787000	41401000	43918000	85110000	105910000
P80303	NUCB2	sp|P80303|NUCB2_HUMAN Nucleobindin-2 OS=Homo sapiens OX=9606 GN=NUCB2 PE=1 SV=3	1	6	6	6	16.4	50.222	50974000	27919000	52682000	34286000	47983000	52227000
Q9UI12	ATP6V1H	sp|Q9UI12|VATH_HUMAN V-type proton ATPase subunit H OS=Homo sapiens OX=9606 GN=ATP6V1H PE=1 SV=1	1	7	7	7	21.3	55.882	50951000	65742000	59438000	41909000	33763000	35278000
P19525	EIF2AK2	sp|P19525|E2AK2_HUMAN Interferon-induced, double-stranded RNA-activated protein kinase OS=Homo sapiens OX=9606 GN=EIF2AK2 PE=1 SV=2	1	11	11	11	21.8	62.094	50926000	50508000	49615000	57628000	82197000	56381000
Q14938	NFIX	sp|Q14938|NFIX_HUMAN Nuclear factor 1 X-type OS=Homo sapiens OX=9606 GN=NFIX PE=1 SV=2	1	5	3	3	19.1	55.098	50673000	51261000	48933000	43875000	52768000	33136000
Q96CN7	ISOC1	sp|Q96CN7|ISOC1_HUMAN Isochorismatase domain-containing protein 1 OS=Homo sapiens OX=9606 GN=ISOC1 PE=1 SV=3	1	7	7	7	35.6	32.236	50642000	53261000	73948000	52210000	73575000	80392000
Q9NWH9	SLTM	sp|Q9NWH9|SLTM_HUMAN SAFB-like transcription modulator OS=Homo sapiens OX=9606 GN=SLTM PE=1 SV=2	1	7	7	7	8.7	117.15	50630000	64928000	79711000	62676000	51053000	51131000
Q9NRF8	CTPS2	sp|Q9NRF8|PYRG2_HUMAN CTP synthase 2 OS=Homo sapiens OX=9606 GN=CTPS2 PE=1 SV=1	1	14	13	13	38.6	65.677	50568000	55985000	52496000	37440000	47469000	35714000
O95573	ACSL3	sp|O95573|ACSL3_HUMAN Fatty acid CoA ligase Acsl3 OS=Homo sapiens OX=9606 GN=ACSL3 PE=1 SV=3	1	14	14	13	28.1	80.419	50566000	45126000	42834000	37742000	29852000	25410000
Q6UN15	FIP1L1	sp|Q6UN15|FIP1_HUMAN Pre-mRNA 3-end-processing factor FIP1 OS=Homo sapiens OX=9606 GN=FIP1L1 PE=1 SV=1	1	7	7	7	15.8	66.526	50489000	71778000	47646000	36004000	27119000	23851000
P37198	NUP62	sp|P37198|NUP62_HUMAN Nuclear pore glycoprotein p62 OS=Homo sapiens OX=9606 GN=NUP62 PE=1 SV=3	1	7	7	7	22.8	53.254	50409000	92928000	73729000	38373000	82022000	74726000
Q9UPT8	ZC3H4	sp|Q9UPT8|ZC3H4_HUMAN Zinc finger CCCH domain-containing protein 4 OS=Homo sapiens OX=9606 GN=ZC3H4 PE=1 SV=3	1	10	10	10	12	140.26	50393000	27287000	33040000	27525000	54052000	10866000
Q92783	STAM	sp|Q92783|STAM1_HUMAN Signal transducing adapter molecule 1 OS=Homo sapiens OX=9606 GN=STAM PE=1 SV=3	1	7	7	6	20.6	59.179	50343000	49922000	40124000	40378000	44936000	56028000
P04004;CON__Q3ZBS7	VTN	sp|P04004|VTNC_HUMAN Vitronectin OS=Homo sapiens OX=9606 GN=VTN PE=1 SV=1	2	7	7	7	17.6	54.305	50342000	73961000	64313000	42971000	12246000	15987000
P01008;CON__P41361	SERPINC1	sp|P01008|ANT3_HUMAN Antithrombin-III OS=Homo sapiens OX=9606 GN=SERPINC1 PE=1 SV=1	2	11	11	11	28.4	52.602	50324000	58852000	41042000	35473000	26687000	26238000
O95671	ASMTL	sp|O95671|ASML_HUMAN Probable bifunctional dTTP/UTP pyrophosphatase/methyltransferase protein OS=Homo sapiens OX=9606 GN=ASMTL PE=1 SV=3	1	12	12	12	30.8	68.856	50323000	48326000	60947000	66523000	45681000	47467000
P10644	PRKAR1A	sp|P10644|KAP0_HUMAN cAMP-dependent protein kinase type I-alpha regulatory subunit OS=Homo sapiens OX=9606 GN=PRKAR1A PE=1 SV=1	1	10	10	8	23.1	42.981	50276000	85794000	53203000	53423000	51587000	45265000
P55957	BID	sp|P55957|BID_HUMAN BH3-interacting domain death agonist OS=Homo sapiens OX=9606 GN=BID PE=1 SV=1	1	3	3	3	27.7	21.994	50237000	43093000	21038000	0	46431000	78138000
Q13596	SNX1	sp|Q13596|SNX1_HUMAN Sorting nexin-1 OS=Homo sapiens OX=9606 GN=SNX1 PE=1 SV=3	1	8	7	7	18.4	59.069	50215000	57564000	54324000	69558000	42078000	41015000
Q9NRV9	HEBP1	sp|Q9NRV9|HEBP1_HUMAN Heme-binding protein 1 OS=Homo sapiens OX=9606 GN=HEBP1 PE=1 SV=1	1	3	3	3	21.7	21.097	50163000	49510000	54227000	54474000	0	39743000
P78417	GSTO1	sp|P78417|GSTO1_HUMAN Glutathione S-transferase omega-1 OS=Homo sapiens OX=9606 GN=GSTO1 PE=1 SV=2	1	6	6	6	24.5	27.566	50147000	57116000	81513000	82597000	84012000	99056000
Q9H0Q0	FAM49A	sp|Q9H0Q0|CYRIA_HUMAN CYFIP-related Rac1 interactor A OS=Homo sapiens OX=9606 GN=CYRIA PE=2 SV=1	1	10	9	9	45.2	37.312	50137000	97541000	69984000	124920000	123370000	93431000
Q9ULK5	VANGL2	sp|Q9ULK5|VANG2_HUMAN Vang-like protein 2 OS=Homo sapiens OX=9606 GN=VANGL2 PE=1 SV=2	1	8	8	8	20.2	59.714	50133000	43069000	41367000	47771000	32609000	28100000
Q96CS3	FAF2	sp|Q96CS3|FAF2_HUMAN FAS-associated factor 2 OS=Homo sapiens OX=9606 GN=FAF2 PE=1 SV=2	1	9	9	9	31.9	52.623	50105000	65011000	46080000	42183000	42757000	35779000
O75306	NDUFS2	sp|O75306|NDUS2_HUMAN NADH dehydrogenase [ubiquinone] iron-sulfur protein 2, mitochondrial OS=Homo sapiens OX=9606 GN=NDUFS2 PE=1 SV=2	1	11	11	11	33.7	52.545	50035000	66835000	64976000	58271000	46817000	63463000
P24941;Q96Q40;O94921;Q07002;Q00537;Q9NYV4;Q14004	CDK2	sp|P24941|CDK2_HUMAN Cyclin-dependent kinase 2 OS=Homo sapiens OX=9606 GN=CDK2 PE=1 SV=2	7	9	7	6	37.9	33.929	50005000	75197000	66827000	56119000	31042000	34207000
Q9BRG1	VPS25	sp|Q9BRG1|VPS25_HUMAN Vacuolar protein-sorting-associated protein 25 OS=Homo sapiens OX=9606 GN=VPS25 PE=1 SV=1	1	3	3	3	25	20.747	50001000	54087000	0	27812000	38538000	28903000
O75955	FLOT1	sp|O75955|FLOT1_HUMAN Flotillin-1 OS=Homo sapiens OX=9606 GN=FLOT1 PE=1 SV=3	1	15	15	15	48.7	47.355	49963000	56475000	58619000	50269000	69206000	61324000
Q53FP2	TMEM35	sp|Q53FP2|NACHO_HUMAN Novel acetylcholine receptor chaperone OS=Homo sapiens OX=9606 GN=TMEM35A PE=1 SV=2	1	2	2	2	15	18.44	49883000	0	58593000	81125000	117770000	102510000
Q99622	C12orf57	sp|Q99622|C10_HUMAN Protein C10 OS=Homo sapiens OX=9606 GN=C12orf57 PE=1 SV=1	1	5	5	5	63.5	13.178	49877000	75335000	55126000	52825000	32809000	42545000
Q5BJF2	TMEM97	sp|Q5BJF2|SGMR2_HUMAN Sigma intracellular receptor 2 OS=Homo sapiens OX=9606 GN=TMEM97 PE=1 SV=1	1	2	2	2	13.1	20.848	49862000	0	0	0	22553000	39368000
P52758	HRSP12	sp|P52758|RIDA_HUMAN 2-iminobutanoate/2-iminopropanoate deaminase OS=Homo sapiens OX=9606 GN=RIDA PE=1 SV=1	1	4	4	4	45.3	14.494	49811000	139080000	39739000	23090000	39000000	0
Q9BR76;A9Z1Z3	CORO1B	sp|Q9BR76|COR1B_HUMAN Coronin-1B OS=Homo sapiens OX=9606 GN=CORO1B PE=1 SV=1	2	9	9	9	25.4	54.234	49810000	33310000	53856000	57159000	58597000	59328000
Q9HD42	CHMP1A	sp|Q9HD42|CHM1A_HUMAN Charged multivesicular body protein 1a OS=Homo sapiens OX=9606 GN=CHMP1A PE=1 SV=1	1	7	7	7	29.1	21.703	49799000	60079000	36810000	27950000	41388000	28814000
Q3KQU3	MAP7D1	sp|Q3KQU3|MA7D1_HUMAN MAP7 domain-containing protein 1 OS=Homo sapiens OX=9606 GN=MAP7D1 PE=1 SV=1	1	8	8	8	12.8	92.819	49661000	24810000	32118000	33849000	36362000	35006000
P54750;Q01064	PDE1A	sp|P54750|PDE1A_HUMAN Calcium/calmodulin-dependent 3,5-cyclic nucleotide phosphodiesterase 1A OS=Homo sapiens OX=9606 GN=PDE1A PE=1 SV=2	2	10	10	7	26.2	61.251	49608000	75629000	40334000	24735000	22007000	23945000
O00743	PPP6C	sp|O00743|PPP6_HUMAN Serine/threonine-protein phosphatase 6 catalytic subunit OS=Homo sapiens OX=9606 GN=PPP6C PE=1 SV=1	1	9	9	9	40	35.144	49521000	24059000	56829000	63035000	54052000	43618000
Q86X55	CARM1	sp|Q86X55|CARM1_HUMAN Histone-arginine methyltransferase CARM1 OS=Homo sapiens OX=9606 GN=CARM1 PE=1 SV=3	1	12	12	12	30.9	65.853	49444000	31047000	52941000	54949000	63686000	58326000
P57737	CORO7	sp|P57737|CORO7_HUMAN Coronin-7 OS=Homo sapiens OX=9606 GN=CORO7 PE=1 SV=2	1	15	15	15	23.9	100.6	49404000	45957000	65945000	57802000	67084000	91413000
Q14155	ARHGEF7	sp|Q14155|ARHG7_HUMAN Rho guanine nucleotide exchange factor 7 OS=Homo sapiens OX=9606 GN=ARHGEF7 PE=1 SV=2	1	10	10	9	17.3	90.011	49318000	41239000	38235000	38689000	42702000	32132000
Q9UPY8	MAPRE3	sp|Q9UPY8|MARE3_HUMAN Microtubule-associated protein RP/EB family member 3 OS=Homo sapiens OX=9606 GN=MAPRE3 PE=1 SV=1	1	11	8	8	44.1	31.982	49259000	56362000	96337000	106610000	53924000	58331000
Q9C0B1	FTO	sp|Q9C0B1|FTO_HUMAN Alpha-ketoglutarate-dependent dioxygenase FTO OS=Homo sapiens OX=9606 GN=FTO PE=1 SV=3	1	17	17	17	45	58.281	49220000	82529000	60830000	77629000	113460000	101700000
Q9Y3P9	RABGAP1	sp|Q9Y3P9|RBGP1_HUMAN Rab GTPase-activating protein 1 OS=Homo sapiens OX=9606 GN=RABGAP1 PE=1 SV=3	1	14	14	12	17.2	121.74	49182000	46935000	35338000	29170000	41103000	41983000
Q96I25	RBM17	sp|Q96I25|SPF45_HUMAN Splicing factor 45 OS=Homo sapiens OX=9606 GN=RBM17 PE=1 SV=1	1	9	9	9	26.4	44.961	49168000	44818000	45152000	50110000	35211000	32305000
P07858	CTSB	sp|P07858|CATB_HUMAN Cathepsin B OS=Homo sapiens OX=9606 GN=CTSB PE=1 SV=3	1	7	7	7	25.4	37.821	49067000	73149000	43181000	68381000	31261000	58483000
Q06124	PTPN11	sp|Q06124|PTN11_HUMAN Tyrosine-protein phosphatase non-receptor type 11 OS=Homo sapiens OX=9606 GN=PTPN11 PE=1 SV=3	1	20	20	20	46.2	68.01	49040000	55738000	56224000	76101000	65832000	79602000
P0DOY3;P0DOY2;P0DOX8;P0CG04;P0CF74;B9A064;A0M8Q6	IGLC1;IGLC6;IGLL5;IGLC7	sp|P0DOY3|IGLC3_HUMAN Immunoglobulin lambda constant 3 OS=Homo sapiens OX=9606 GN=IGLC3 PE=1 SV=1;sp|P0DOY2|IGLC2_HUMAN Immunoglobulin lambda constant 2 OS=Homo sapiens OX=9606 GN=IGLC2 PE=1 SV=1;sp|P0DOX8|IGL1_HUMAN Immunoglobulin lambda-1 light chain OS=	7	2	2	2	28.3	11.265	49022000	117250000	49039000	86394000	0	0
Q9C0C2	TNKS1BP1	sp|Q9C0C2|TB182_HUMAN 182 kDa tankyrase-1-binding protein OS=Homo sapiens OX=9606 GN=TNKS1BP1 PE=1 SV=4	1	25	25	25	21.3	181.79	48971000	46110000	36314000	33506000	23136000	23241000
Q14671	PUM1	sp|Q14671|PUM1_HUMAN Pumilio homolog 1 OS=Homo sapiens OX=9606 GN=PUM1 PE=1 SV=3	1	11	11	8	13.7	126.47	48968000	48009000	45903000	48260000	42076000	36461000
Q9H2H8	PPIL3	sp|Q9H2H8|PPIL3_HUMAN Peptidyl-prolyl cis-trans isomerase-like 3 OS=Homo sapiens OX=9606 GN=PPIL3 PE=1 SV=1	1	5	5	5	41.6	18.154	48961000	58744000	67707000	39761000	48530000	40726000
P48449	LSS	sp|P48449|LSS_HUMAN Lanosterol synthase OS=Homo sapiens OX=9606 GN=LSS PE=1 SV=1	1	18	18	18	29.5	83.308	48959000	57716000	65447000	73103000	58800000	56230000
P53634	CTSC	sp|P53634|CATC_HUMAN Dipeptidyl peptidase 1 OS=Homo sapiens OX=9606 GN=CTSC PE=1 SV=2	1	3	3	3	11.7	51.853	48877000	77367000	15519000	12683000	0	27284000
P82970	HMGN5	sp|P82970|HMGN5_HUMAN High mobility group nucleosome-binding domain-containing protein 5 OS=Homo sapiens OX=9606 GN=HMGN5 PE=1 SV=1	1	5	5	5	22.7	31.524	48863000	54863000	58013000	57854000	34204000	34842000
Q9UQB8	BAIAP2	sp|Q9UQB8|BAIP2_HUMAN Brain-specific angiogenesis inhibitor 1-associated protein 2 OS=Homo sapiens OX=9606 GN=BAIAP2 PE=1 SV=1	1	14	14	14	30.4	60.867	48759000	37221000	37793000	34916000	27154000	32239000
Q14676	MDC1	sp|Q14676|MDC1_HUMAN Mediator of DNA damage checkpoint protein 1 OS=Homo sapiens OX=9606 GN=MDC1 PE=1 SV=3	1	19	19	19	19.2	226.66	48665000	44064000	45484000	42967000	24210000	16703000
Q96T88	UHRF1	sp|Q96T88|UHRF1_HUMAN E3 ubiquitin-protein ligase UHRF1 OS=Homo sapiens OX=9606 GN=UHRF1 PE=1 SV=1	1	12	12	11	19	89.813	48634000	57865000	47376000	40534000	31368000	29606000
P46379	BAG6	sp|P46379|BAG6_HUMAN Large proline-rich protein BAG6 OS=Homo sapiens OX=9606 GN=BAG6 PE=1 SV=2	1	18	18	18	25.8	119.41	48624000	37406000	48098000	45093000	68928000	64579000
Q12797	ASPH	sp|Q12797|ASPH_HUMAN Aspartyl/asparaginyl beta-hydroxylase OS=Homo sapiens OX=9606 GN=ASPH PE=1 SV=3	1	8	8	8	17	85.862	48568000	31284000	28389000	30128000	25915000	31773000
Q96BM9	ARL8A	sp|Q96BM9|ARL8A_HUMAN ADP-ribosylation factor-like protein 8A OS=Homo sapiens OX=9606 GN=ARL8A PE=1 SV=1	1	8	8	4	52.7	21.416	48563000	43771000	94858000	66711000	86921000	113610000
Q9H488	POFUT1	sp|Q9H488|OFUT1_HUMAN GDP-fucose protein O-fucosyltransferase 1 OS=Homo sapiens OX=9606 GN=POFUT1 PE=1 SV=1	1	7	7	7	27.3	43.955	48555000	50657000	51542000	27497000	36402000	36344000
Q9BUT1	BDH2	sp|Q9BUT1|BDH2_HUMAN 3-hydroxybutyrate dehydrogenase type 2 OS=Homo sapiens OX=9606 GN=BDH2 PE=1 SV=2	1	5	5	5	26.5	26.724	48522000	82879000	42428000	42070000	29070000	37037000
Q15738	NSDHL	sp|Q15738|NSDHL_HUMAN Sterol-4-alpha-carboxylate 3-dehydrogenase, decarboxylating OS=Homo sapiens OX=9606 GN=NSDHL PE=1 SV=2	1	6	6	6	24.7	41.9	48514000	50013000	61738000	44520000	56377000	54390000
P08572	COL4A2	sp|P08572|CO4A2_HUMAN Collagen alpha-2(IV) chain OS=Homo sapiens OX=9606 GN=COL4A2 PE=1 SV=4	1	5	5	5	4.3	167.55	48445000	104610000	12741000	10025000	0	31534000
Q9H0V9	LMAN2L	sp|Q9H0V9|LMA2L_HUMAN VIP36-like protein OS=Homo sapiens OX=9606 GN=LMAN2L PE=1 SV=1	1	3	3	3	8.9	39.71	48414000	41045000	63161000	74112000	0	68222000
O60306	AQR	sp|O60306|AQR_HUMAN RNA helicase aquarius OS=Homo sapiens OX=9606 GN=AQR PE=1 SV=4	1	11	11	11	10.7	171.29	48391000	54413000	41945000	50072000	34090000	0
Q96ST2	IWS1	sp|Q96ST2|IWS1_HUMAN Protein IWS1 homolog OS=Homo sapiens OX=9606 GN=IWS1 PE=1 SV=2	1	7	7	7	10	91.954	48275000	47941000	26218000	33482000	35344000	22984000
O94985	CLSTN1	sp|O94985|CSTN1_HUMAN Calsyntenin-1 OS=Homo sapiens OX=9606 GN=CLSTN1 PE=1 SV=1	1	9	9	9	12	109.79	48268000	22319000	0	45849000	30197000	34861000
Q9H098	FAM107B	sp|Q9H098|F107B_HUMAN Protein FAM107B OS=Homo sapiens OX=9606 GN=FAM107B PE=1 SV=1	1	3	3	3	32.8	15.558	48167000	71001000	67307000	0	46050000	0
P07320	CRYGD	sp|P07320|CRGD_HUMAN Gamma-crystallin D OS=Homo sapiens OX=9606 GN=CRYGD PE=1 SV=3	1	4	4	4	35.1	20.738	48150000	29934000	43544000	29688000	28332000	24534000
Q9Y371	SH3GLB1	sp|Q9Y371|SHLB1_HUMAN Endophilin-B1 OS=Homo sapiens OX=9606 GN=SH3GLB1 PE=1 SV=1	1	10	9	9	28.5	40.796	48060000	33136000	29214000	23932000	73077000	72097000
O43615	TIMM44	sp|O43615|TIM44_HUMAN Mitochondrial import inner membrane translocase subunit TIM44 OS=Homo sapiens OX=9606 GN=TIMM44 PE=1 SV=2	1	9	9	9	23.7	51.355	48006000	37948000	47846000	28653000	83937000	67646000
O60684	KPNA6	sp|O60684|IMA7_HUMAN Importin subunit alpha-7 OS=Homo sapiens OX=9606 GN=KPNA6 PE=1 SV=1	1	7	3	1	18.3	60.029	48005000	61805000	64393000	66455000	27158000	25924000
Q8NE71	ABCF1	sp|Q8NE71|ABCF1_HUMAN ATP-binding cassette sub-family F member 1 OS=Homo sapiens OX=9606 GN=ABCF1 PE=1 SV=2	1	11	11	11	15.7	95.925	47980000	70625000	54864000	36776000	24085000	26991000
Q9Y570	PPME1	sp|Q9Y570|PPME1_HUMAN Protein phosphatase methylesterase 1 OS=Homo sapiens OX=9606 GN=PPME1 PE=1 SV=3	1	16	16	16	53.6	42.315	47972000	70842000	45777000	74784000	71604000	70137000
P49840	GSK3A	sp|P49840|GSK3A_HUMAN Glycogen synthase kinase-3 alpha OS=Homo sapiens OX=9606 GN=GSK3A PE=1 SV=2	1	11	7	7	31.3	50.98	47957000	44967000	43015000	22469000	35832000	40749000
Q9HAV4	XPO5	sp|Q9HAV4|XPO5_HUMAN Exportin-5 OS=Homo sapiens OX=9606 GN=XPO5 PE=1 SV=1	1	22	22	22	23.6	136.31	47909000	33917000	43237000	38729000	44951000	49465000
Q7Z4H3	HDDC2	sp|Q7Z4H3|HDDC2_HUMAN 5-deoxynucleotidase HDDC2 OS=Homo sapiens OX=9606 GN=HDDC2 PE=1 SV=1	1	6	6	6	35.8	23.39	47904000	87661000	39278000	51479000	43096000	37331000
Q9NR46	SH3GLB2	sp|Q9NR46|SHLB2_HUMAN Endophilin-B2 OS=Homo sapiens OX=9606 GN=SH3GLB2 PE=1 SV=1	1	12	12	11	32.2	43.973	47874000	43962000	44088000	55422000	53366000	44648000
Q5SNT2	TMEM201	sp|Q5SNT2|TM201_HUMAN Transmembrane protein 201 OS=Homo sapiens OX=9606 GN=TMEM201 PE=1 SV=1	1	4	4	4	7.4	72.235	47846000	0	20521000	36718000	0	0
O75494	SRSF10	sp|O75494|SRS10_HUMAN Serine/arginine-rich splicing factor 10 OS=Homo sapiens OX=9606 GN=SRSF10 PE=1 SV=1	1	6	6	4	19.1	31.3	47819000	60871000	67656000	88073000	117450000	89878000
O00267	SUPT5H	sp|O00267|SPT5H_HUMAN Transcription elongation factor SPT5 OS=Homo sapiens OX=9606 GN=SUPT5H PE=1 SV=1	1	19	19	19	27.4	121	47719000	85975000	63840000	67993000	39005000	35277000
Q9NUD5	ZCCHC3	sp|Q9NUD5|ZCHC3_HUMAN Zinc finger CCHC domain-containing protein 3 OS=Homo sapiens OX=9606 GN=ZCCHC3 PE=1 SV=2	1	8	8	8	25.3	43.547	47717000	45878000	47295000	54472000	41954000	38551000
Q92900	UPF1	sp|Q92900|RENT1_HUMAN Regulator of nonsense transcripts 1 OS=Homo sapiens OX=9606 GN=UPF1 PE=1 SV=2	1	26	26	26	31.5	124.34	47704000	55525000	65037000	61611000	62865000	69037000
O14579	COPE	sp|O14579|COPE_HUMAN Coatomer subunit epsilon OS=Homo sapiens OX=9606 GN=COPE PE=1 SV=3	1	8	8	8	41.6	34.482	47672000	18911000	44300000	37379000	42794000	54114000
Q16740	CLPP	sp|Q16740|CLPP_HUMAN ATP-dependent Clp protease proteolytic subunit, mitochondrial OS=Homo sapiens OX=9606 GN=CLPP PE=1 SV=1	1	3	3	3	16.2	30.18	47616000	0	23452000	0	0	22951000
O43395	PRPF3	sp|O43395|PRPF3_HUMAN U4/U6 small nuclear ribonucleoprotein Prp3 OS=Homo sapiens OX=9606 GN=PRPF3 PE=1 SV=2	1	10	10	10	20.4	77.528	47533000	30743000	26294000	17486000	22818000	17617000
Q14966	ZNF638	sp|Q14966|ZN638_HUMAN Zinc finger protein 638 OS=Homo sapiens OX=9606 GN=ZNF638 PE=1 SV=2	1	14	14	14	10.5	220.62	47476000	35006000	21157000	19244000	15955000	16612000
Q9H0Q3	FXYD6	sp|Q9H0Q3|FXYD6_HUMAN FXYD domain-containing ion transport regulator 6 OS=Homo sapiens OX=9606 GN=FXYD6 PE=1 SV=1	1	2	2	2	26.3	10.542	47332000	47746000	23523000	30508000	29850000	22327000
P00390	GSR	sp|P00390|GSHR_HUMAN Glutathione reductase, mitochondrial OS=Homo sapiens OX=9606 GN=GSR PE=1 SV=2	1	9	9	9	30.1	56.256	47308000	48918000	59946000	50569000	65724000	69306000
Q96F07	CYFIP2	sp|Q96F07|CYFP2_HUMAN Cytoplasmic FMR1-interacting protein 2 OS=Homo sapiens OX=9606 GN=CYFIP2 PE=1 SV=2	1	27	12	12	26.1	148.4	47201000	52762000	48927000	30886000	68306000	64659000
Q53H12	AGK	sp|Q53H12|AGK_HUMAN Acylglycerol kinase, mitochondrial OS=Homo sapiens OX=9606 GN=AGK PE=1 SV=2	1	10	10	10	34.6	47.137	47177000	37344000	28053000	23075000	61326000	67696000
P99999;CON__P62894	CYCS	sp|P99999|CYC_HUMAN Cytochrome c OS=Homo sapiens OX=9606 GN=CYCS PE=1 SV=2	2	7	7	7	56.2	11.749	47169000	54647000	210720000	199340000	161030000	180610000
P48556	PSMD8	sp|P48556|PSMD8_HUMAN 26S proteasome non-ATPase regulatory subunit 8 OS=Homo sapiens OX=9606 GN=PSMD8 PE=1 SV=2	1	9	9	9	31.7	39.611	47136000	48413000	49815000	50389000	62859000	67210000
O43815	STRN	sp|O43815|STRN_HUMAN Striatin OS=Homo sapiens OX=9606 GN=STRN PE=1 SV=4	1	11	11	10	21.5	86.131	47123000	36414000	24725000	30932000	38174000	22610000
Q8TB36	GDAP1	sp|Q8TB36|GDAP1_HUMAN Ganglioside-induced differentiation-associated protein 1 OS=Homo sapiens OX=9606 GN=GDAP1 PE=1 SV=3	1	7	7	7	21.5	41.345	47067000	56590000	89237000	79832000	52994000	49229000
Q9Y4F1	FARP1	sp|Q9Y4F1|FARP1_HUMAN FERM, ARHGEF and pleckstrin domain-containing protein 1 OS=Homo sapiens OX=9606 GN=FARP1 PE=1 SV=1	1	15	15	15	18.9	118.63	47033000	50610000	53260000	60404000	51044000	47638000
Q8NFH5	NUP35	sp|Q8NFH5|NUP35_HUMAN Nucleoporin NUP35 OS=Homo sapiens OX=9606 GN=NUP35 PE=1 SV=1	1	6	6	6	30.7	34.773	46977000	67138000	31089000	40437000	40234000	36739000
Q93008	USP9X	sp|Q93008|USP9X_HUMAN Probable ubiquitin carboxyl-terminal hydrolase FAF-X OS=Homo sapiens OX=9606 GN=USP9X PE=1 SV=4	1	28	28	16	14.1	290.46	46964000	56420000	60653000	51828000	41281000	45786000
Q99496	RNF2	sp|Q99496|RING2_HUMAN E3 ubiquitin-protein ligase RING2 OS=Homo sapiens OX=9606 GN=RNF2 PE=1 SV=1	1	8	8	6	32.4	37.655	46866000	49743000	33870000	41502000	38692000	35539000
P36915	GNL1	sp|P36915|GNL1_HUMAN Guanine nucleotide-binding protein-like 1 OS=Homo sapiens OX=9606 GN=GNL1 PE=1 SV=2	1	11	11	11	23.2	68.66	46855000	38543000	40951000	33944000	74082000	62202000
O75037	KIF21B	sp|O75037|KI21B_HUMAN Kinesin-like protein KIF21B OS=Homo sapiens OX=9606 GN=KIF21B PE=1 SV=2	1	18	15	15	16.6	182.66	46797000	34426000	36549000	38847000	43736000	45391000
O14495	PPAP2B	sp|O14495|PLPP3_HUMAN Phospholipid phosphatase 3 OS=Homo sapiens OX=9606 GN=PLPP3 PE=1 SV=1	1	4	4	4	16.7	35.116	46777000	70322000	30814000	42406000	72031000	62648000
P16298	PPP3CB	sp|P16298|PP2BB_HUMAN Serine/threonine-protein phosphatase 2B catalytic subunit beta isoform OS=Homo sapiens OX=9606 GN=PPP3CB PE=1 SV=2	1	12	7	7	27.1	59.024	46737000	42535000	47289000	61297000	63341000	60256000
Q86XN8	MEX3D	sp|Q86XN8|MEX3D_HUMAN RNA-binding protein MEX3D OS=Homo sapiens OX=9606 GN=MEX3D PE=1 SV=3	1	5	4	3	12.3	64.882	46609000	206770000	122460000	111910000	0	0
Q9Y6A9	SPCS1	sp|Q9Y6A9|SPCS1_HUMAN Signal peptidase complex subunit 1 OS=Homo sapiens OX=9606 GN=SPCS1 PE=1 SV=5	1	2	2	2	10.1	18.298	46522000	47994000	44372000	55042000	49375000	37295000
P55316;Q92949;P32314;O00409;Q96NZ1;Q9P0K8;Q9UPW0;O15353	FOXG1	sp|P55316|FOXG1_HUMAN Forkhead box protein G1 OS=Homo sapiens OX=9606 GN=FOXG1 PE=1 SV=2	8	5	5	5	18.2	52.352	46479000	0	35442000	31070000	41647000	28398000
P35249	RFC4	sp|P35249|RFC4_HUMAN Replication factor C subunit 4 OS=Homo sapiens OX=9606 GN=RFC4 PE=1 SV=2	1	5	5	5	19	39.681	46374000	42206000	42906000	26990000	25000000	24817000
Q29RF7	PDS5A	sp|Q29RF7|PDS5A_HUMAN Sister chromatid cohesion protein PDS5 homolog A OS=Homo sapiens OX=9606 GN=PDS5A PE=1 SV=1	1	22	19	19	24.4	150.83	46369000	54601000	55419000	43854000	55558000	58920000
Q5T1Q4	SLC35F1	sp|Q5T1Q4|S35F1_HUMAN Solute carrier family 35 member F1 OS=Homo sapiens OX=9606 GN=SLC35F1 PE=1 SV=2	1	2	2	2	11.3	45.346	46350000	44980000	55539000	0	0	0
Q9BQ04	RBM4B	sp|Q9BQ04|RBM4B_HUMAN RNA-binding protein 4B OS=Homo sapiens OX=9606 GN=RBM4B PE=1 SV=1	1	18	3	3	54.6	40.149	46322000	49712000	54192000	61603000	0	0
P63096;P11488;P19087;A8MTJ3	GNAI1	sp|P63096|GNAI1_HUMAN Guanine nucleotide-binding protein G(i) subunit alpha-1 OS=Homo sapiens OX=9606 GN=GNAI1 PE=1 SV=2	4	13	7	7	46.3	40.361	46319000	56726000	86999000	79555000	98137000	102550000
Q9NPF5	DMAP1	sp|Q9NPF5|DMAP1_HUMAN DNA methyltransferase 1-associated protein 1 OS=Homo sapiens OX=9606 GN=DMAP1 PE=1 SV=1	1	6	6	6	22.9	52.992	46314000	41701000	29787000	33605000	0	0
P22059;Q969R2	OSBP	sp|P22059|OSBP1_HUMAN Oxysterol-binding protein 1 OS=Homo sapiens OX=9606 GN=OSBP PE=1 SV=1	2	12	12	12	20.7	89.42	46218000	38496000	32133000	34556000	51517000	42071000
O95406	CNIH1	sp|O95406|CNIH1_HUMAN Protein cornichon homolog 1 OS=Homo sapiens OX=9606 GN=CNIH1 PE=1 SV=1	1	1	1	1	17.4	16.699	46139000	14559000	21100000	9330300	30849000	40783000
Q9Y263	PLAA	sp|Q9Y263|PLAP_HUMAN Phospholipase A-2-activating protein OS=Homo sapiens OX=9606 GN=PLAA PE=1 SV=2	1	19	19	19	30.4	87.156	46120000	61080000	59690000	56440000	48929000	38698000
Q9UKX7	NUP50	sp|Q9UKX7|NUP50_HUMAN Nuclear pore complex protein Nup50 OS=Homo sapiens OX=9606 GN=NUP50 PE=1 SV=2	1	7	7	7	22.4	50.144	46119000	33040000	35661000	0	29545000	0
Q86U70;O43679	LDB1	sp|Q86U70|LDB1_HUMAN LIM domain-binding protein 1 OS=Homo sapiens OX=9606 GN=LDB1 PE=1 SV=2	2	8	8	8	27	46.532	46048000	35706000	68198000	30456000	53756000	16600000
Q9H269	VPS16	sp|Q9H269|VPS16_HUMAN Vacuolar protein sorting-associated protein 16 homolog OS=Homo sapiens OX=9606 GN=VPS16 PE=1 SV=2	1	8	8	8	14.4	94.693	45961000	0	75614000	109720000	119960000	65387000
Q7Z2Z2	EFTUD1	sp|Q7Z2Z2|EFL1_HUMAN Elongation factor-like GTPase 1 OS=Homo sapiens OX=9606 GN=EFL1 PE=1 SV=2	1	11	11	11	13.6	125.43	45840000	35553000	53579000	29330000	36063000	46904000
O15258	RER1	sp|O15258|RER1_HUMAN Protein RER1 OS=Homo sapiens OX=9606 GN=RER1 PE=1 SV=1	1	3	3	3	18.9	22.958	45805000	66125000	35776000	29779000	0	31897000
P51608	MECP2	sp|P51608|MECP2_HUMAN Methyl-CpG-binding protein 2 OS=Homo sapiens OX=9606 GN=MECP2 PE=1 SV=1	1	10	10	10	28.6	52.44	45779000	61574000	64340000	74987000	76346000	46679000
P00492	HPRT1	sp|P00492|HPRT_HUMAN Hypoxanthine-guanine phosphoribosyltransferase OS=Homo sapiens OX=9606 GN=HPRT1 PE=1 SV=2	1	10	10	9	52.8	24.579	45761000	57833000	40382000	40913000	42825000	61748000
Q9BY43	CHMP4A	sp|Q9BY43|CHM4A_HUMAN Charged multivesicular body protein 4a OS=Homo sapiens OX=9606 GN=CHMP4A PE=1 SV=3	1	7	7	7	39.2	25.098	45732000	77353000	70601000	62419000	48792000	49571000
A5YKK6	CNOT1	sp|A5YKK6|CNOT1_HUMAN CCR4-NOT transcription complex subunit 1 OS=Homo sapiens OX=9606 GN=CNOT1 PE=1 SV=2	1	35	35	35	18.6	266.94	45712000	56855000	55785000	50932000	59177000	55258000
P84095	RHOG	sp|P84095|RHOG_HUMAN Rho-related GTP-binding protein RhoG OS=Homo sapiens OX=9606 GN=RHOG PE=1 SV=1	1	6	5	5	44.5	21.308	45692000	53145000	25436000	31383000	0	21336000
P50440	GATM	sp|P50440|GATM_HUMAN Glycine amidinotransferase, mitochondrial OS=Homo sapiens OX=9606 GN=GATM PE=1 SV=1	1	10	10	10	35.2	48.455	45550000	27865000	34424000	22645000	29307000	25665000
Q96I99	SUCLG2	sp|Q96I99|SUCB2_HUMAN Succinate--CoA ligase [GDP-forming] subunit beta, mitochondrial OS=Homo sapiens OX=9606 GN=SUCLG2 PE=1 SV=2	1	9	9	9	29.2	46.51	45520000	56391000	38757000	32777000	18569000	28645000
P27707	DCK	sp|P27707|DCK_HUMAN Deoxycytidine kinase OS=Homo sapiens OX=9606 GN=DCK PE=1 SV=1	1	6	6	6	26.9	30.518	45495000	41126000	29630000	30260000	0	31625000
P21810	BGN	sp|P21810|PGS1_HUMAN Biglycan OS=Homo sapiens OX=9606 GN=BGN PE=1 SV=2	1	5	5	4	17.1	41.654	45471000	74488000	0	0	0	0
Q9Y2H0	DLGAP4	sp|Q9Y2H0|DLGP4_HUMAN Disks large-associated protein 4 OS=Homo sapiens OX=9606 GN=DLGAP4 PE=1 SV=3	1	11	11	11	12.7	108.01	45463000	77900000	47843000	64776000	78790000	77140000
P17568	NDUFB7	sp|P17568|NDUB7_HUMAN NADH dehydrogenase [ubiquinone] 1 beta subcomplex subunit 7 OS=Homo sapiens OX=9606 GN=NDUFB7 PE=1 SV=4	1	3	3	3	33.6	16.402	45455000	40837000	19460000	23782000	0	0
P30405	PPIF	sp|P30405|PPIF_HUMAN Peptidyl-prolyl cis-trans isomerase F, mitochondrial OS=Homo sapiens OX=9606 GN=PPIF PE=1 SV=1	1	2	2	2	17.9	22.04	45363000	44973000	20832000	31065000	0	0
Q9NVI7;Q5T2N8	ATAD3A	sp|Q9NVI7|ATD3A_HUMAN ATPase family AAA domain-containing protein 3A OS=Homo sapiens OX=9606 GN=ATAD3A PE=1 SV=2	2	14	14	7	24.9	71.368	45317000	41076000	33992000	31208000	41515000	36139000
Q5TBB1	RNASEH2B	sp|Q5TBB1|RNH2B_HUMAN Ribonuclease H2 subunit B OS=Homo sapiens OX=9606 GN=RNASEH2B PE=1 SV=1	1	7	7	7	30.8	35.138	45312000	29883000	52366000	30320000	32692000	34040000
O95864	FADS2	sp|O95864|FADS2_HUMAN Acyl-CoA 6-desaturase OS=Homo sapiens OX=9606 GN=FADS2 PE=1 SV=1	1	5	5	5	15.8	52.259	45293000	19698000	23961000	30992000	26991000	31140000
Q9Y5J7	TIMM9	sp|Q9Y5J7|TIM9_HUMAN Mitochondrial import inner membrane translocase subunit Tim9 OS=Homo sapiens OX=9606 GN=TIMM9 PE=1 SV=1	1	3	3	3	38.2	10.378	45287000	0	50075000	0	0	39600000
Q9Y639	NPTN	sp|Q9Y639|NPTN_HUMAN Neuroplastin OS=Homo sapiens OX=9606 GN=NPTN PE=1 SV=2	1	4	4	4	15.6	44.387	45192000	0	35869000	38030000	36594000	56034000
Q14151	SAFB2	sp|Q14151|SAFB2_HUMAN Scaffold attachment factor B2 OS=Homo sapiens OX=9606 GN=SAFB2 PE=1 SV=1	1	19	9	9	23.4	107.47	45158000	38333000	79706000	87867000	43833000	59994000
Q9UJY5;Q9UJY4	GGA1	sp|Q9UJY5|GGA1_HUMAN ADP-ribosylation factor-binding protein GGA1 OS=Homo sapiens OX=9606 GN=GGA1 PE=1 SV=1	2	6	6	5	13.8	70.383	45156000	0	27237000	0	80938000	0
P16435	POR	sp|P16435|NCPR_HUMAN NADPH--cytochrome P450 reductase OS=Homo sapiens OX=9606 GN=POR PE=1 SV=2	1	6	6	6	12.9	76.689	45152000	46755000	36562000	48655000	102400000	40557000
P61201	COPS2	sp|P61201|CSN2_HUMAN COP9 signalosome complex subunit 2 OS=Homo sapiens OX=9606 GN=COPS2 PE=1 SV=1	1	13	13	13	33	51.596	45112000	47743000	63544000	52430000	69035000	71758000
O95166;Q9H0R8	GABARAP;GABARAPL1	sp|O95166|GBRAP_HUMAN Gamma-aminobutyric acid receptor-associated protein OS=Homo sapiens OX=9606 GN=GABARAP PE=1 SV=1;sp|Q9H0R8|GBRL1_HUMAN Gamma-aminobutyric acid receptor-associated protein-like 1 OS=Homo sapiens OX=9606 GN=GABARAPL1 PE=1 SV=1	2	2	1	1	15.4	13.918	45037000	0	47403000	105910000	56820000	26882000
Q01995	TAGLN	sp|Q01995|TAGL_HUMAN Transgelin OS=Homo sapiens OX=9606 GN=TAGLN PE=1 SV=4	1	7	6	6	36.3	22.611	45014000	90285000	0	0	0	0
Q13523	PRPF4B	sp|Q13523|PRP4B_HUMAN Serine/threonine-protein kinase PRP4 homolog OS=Homo sapiens OX=9606 GN=PRPF4B PE=1 SV=3	1	8	8	8	8.2	116.99	44978000	26393000	47440000	29972000	42888000	38096000
Q9UBM7	DHCR7	sp|Q9UBM7|DHCR7_HUMAN 7-dehydrocholesterol reductase OS=Homo sapiens OX=9606 GN=DHCR7 PE=1 SV=1	1	5	5	5	12.6	54.489	44964000	41848000	59020000	50053000	44008000	64229000
Q16204	CCDC6	sp|Q16204|CCDC6_HUMAN Coiled-coil domain-containing protein 6 OS=Homo sapiens OX=9606 GN=CCDC6 PE=1 SV=2	1	12	12	12	31.6	53.29	44874000	54710000	40182000	40064000	31127000	31625000
Q9Y6M9	NDUFB9	sp|Q9Y6M9|NDUB9_HUMAN NADH dehydrogenase [ubiquinone] 1 beta subcomplex subunit 9 OS=Homo sapiens OX=9606 GN=NDUFB9 PE=1 SV=3	1	7	7	7	51.4	21.831	44874000	53538000	71735000	50736000	60670000	89882000
Q92621	NUP205	sp|Q92621|NU205_HUMAN Nuclear pore complex protein Nup205 OS=Homo sapiens OX=9606 GN=NUP205 PE=1 SV=3	1	14	14	14	9.6	227.92	44838000	44124000	52796000	58892000	47714000	38347000
Q13554	CAMK2B	sp|Q13554|KCC2B_HUMAN Calcium/calmodulin-dependent protein kinase type II subunit beta OS=Homo sapiens OX=9606 GN=CAMK2B PE=1 SV=3	1	11	7	5	22.1	72.677	44815000	62937000	37806000	44077000	130980000	88993000
Q8N0Z6	TTC5	sp|Q8N0Z6|TTC5_HUMAN Tetratricopeptide repeat protein 5 OS=Homo sapiens OX=9606 GN=TTC5 PE=1 SV=2	1	7	7	7	21.8	48.927	44793000	38939000	27838000	38193000	27406000	27770000
P11166	SLC2A1	sp|P11166|GTR1_HUMAN Solute carrier family 2, facilitated glucose transporter member 1 OS=Homo sapiens OX=9606 GN=SLC2A1 PE=1 SV=2	1	6	6	6	12.2	54.083	44771000	173700000	44200000	71787000	0	0
P40424;P40425	PBX1;PBX2	sp|P40424|PBX1_HUMAN Pre-B-cell leukemia transcription factor 1 OS=Homo sapiens OX=9606 GN=PBX1 PE=1 SV=1;sp|P40425|PBX2_HUMAN Pre-B-cell leukemia transcription factor 2 OS=Homo sapiens OX=9606 GN=PBX2 PE=1 SV=2	2	6	6	4	23	46.625	44711000	74782000	51397000	35002000	33982000	28882000
Q9BTV5	FSD1	sp|Q9BTV5|FSD1_HUMAN Fibronectin type III and SPRY domain-containing protein 1 OS=Homo sapiens OX=9606 GN=FSD1 PE=1 SV=1	1	11	11	11	31.7	55.819	44710000	68987000	24437000	36583000	45914000	47941000
Q6IAA8	LAMTOR1	sp|Q6IAA8|LTOR1_HUMAN Ragulator complex protein LAMTOR1 OS=Homo sapiens OX=9606 GN=LAMTOR1 PE=1 SV=2	1	4	4	4	37.3	17.745	44646000	47141000	26136000	28451000	46277000	52717000
P28340	POLD1	sp|P28340|DPOD1_HUMAN DNA polymerase delta catalytic subunit OS=Homo sapiens OX=9606 GN=POLD1 PE=1 SV=2	1	20	20	20	24.8	123.63	44572000	36750000	39756000	41317000	36084000	36158000
Q9BUH6	C9orf142	sp|Q9BUH6|PAXX_HUMAN Protein PAXX OS=Homo sapiens OX=9606 GN=PAXX PE=1 SV=2	1	4	4	4	26.5	21.639	44512000	56176000	33077000	45840000	21008000	23803000
Q7Z5L9	IRF2BP2	sp|Q7Z5L9|I2BP2_HUMAN Interferon regulatory factor 2-binding protein 2 OS=Homo sapiens OX=9606 GN=IRF2BP2 PE=1 SV=2	1	10	8	8	31	61.024	44501000	56653000	36768000	27676000	0	31894000
O14497	ARID1A	sp|O14497|ARI1A_HUMAN AT-rich interactive domain-containing protein 1A OS=Homo sapiens OX=9606 GN=ARID1A PE=1 SV=3	1	27	27	25	19	242.04	44461000	57270000	46010000	55057000	27940000	27190000
O75044;P0DJJ0	SRGAP2	sp|O75044|SRGP2_HUMAN SLIT-ROBO Rho GTPase-activating protein 2 OS=Homo sapiens OX=9606 GN=SRGAP2 PE=1 SV=3	2	24	24	16	32.5	120.87	44444000	83699000	77801000	60800000	74152000	69193000
Q9H4A4	RNPEP	sp|Q9H4A4|AMPB_HUMAN Aminopeptidase B OS=Homo sapiens OX=9606 GN=RNPEP PE=1 SV=2	1	8	8	8	18.2	72.595	44426000	79647000	40954000	39454000	25349000	26593000
Q9H1B7	IRF2BPL	sp|Q9H1B7|I2BPL_HUMAN Probable E3 ubiquitin-protein ligase IRF2BPL OS=Homo sapiens OX=9606 GN=IRF2BPL PE=1 SV=1	1	16	16	14	31.5	82.658	44399000	54202000	63709000	56934000	46269000	58565000
Q9BQA1	WDR77	sp|Q9BQA1|MEP50_HUMAN Methylosome protein 50 OS=Homo sapiens OX=9606 GN=WDR77 PE=1 SV=1	1	7	7	7	29.5	36.724	44397000	71295000	69722000	92032000	92765000	80053000
O95470	SGPL1	sp|O95470|SGPL1_HUMAN Sphingosine-1-phosphate lyase 1 OS=Homo sapiens OX=9606 GN=SGPL1 PE=1 SV=3	1	10	10	10	22	63.523	44340000	46253000	47521000	41081000	57298000	50415000
Q96EY4	TMA16	sp|Q96EY4|TMA16_HUMAN Translation machinery-associated protein 16 OS=Homo sapiens OX=9606 GN=TMA16 PE=1 SV=2	1	4	4	4	24.1	23.864	44281000	17109000	22164000	27435000	26951000	27982000
P62166	NCS1	sp|P62166|NCS1_HUMAN Neuronal calcium sensor 1 OS=Homo sapiens OX=9606 GN=NCS1 PE=1 SV=2	1	4	4	4	25.8	21.878	44222000	26624000	35628000	47700000	72132000	77864000
Q96PY5;Q8IVF7	FMNL2	sp|Q96PY5|FMNL2_HUMAN Formin-like protein 2 OS=Homo sapiens OX=9606 GN=FMNL2 PE=1 SV=3	2	14	14	14	15	123.32	44214000	27933000	25040000	19200000	56806000	53506000
O60271	SPAG9	sp|O60271|JIP4_HUMAN C-Jun-amino-terminal kinase-interacting protein 4 OS=Homo sapiens OX=9606 GN=SPAG9 PE=1 SV=4	1	11	11	10	12.6	146.2	44173000	32386000	26395000	35116000	0	38819000
P30825;P52569	SLC7A1	sp|P30825|SL7A1_HUMAN High affinity cationic amino acid transporter 1 OS=Homo sapiens OX=9606 GN=SLC7A1 PE=1 SV=1	2	4	4	4	6.7	67.638	44122000	24649000	0	0	0	0
O75151;Q9UPP1	PHF2	sp|O75151|PHF2_HUMAN Lysine-specific demethylase PHF2 OS=Homo sapiens OX=9606 GN=PHF2 PE=1 SV=4	2	4	4	4	5.3	120.77	44080000	20170000	26441000	19771000	0	0
O43447	PPIH	sp|O43447|PPIH_HUMAN Peptidyl-prolyl cis-trans isomerase H OS=Homo sapiens OX=9606 GN=PPIH PE=1 SV=1	1	4	4	4	20.3	19.208	44053000	53026000	50747000	44681000	53475000	55820000
O60313	OPA1	sp|O60313|OPA1_HUMAN Dynamin-like 120 kDa protein, mitochondrial OS=Homo sapiens OX=9606 GN=OPA1 PE=1 SV=3	1	24	24	24	29	111.63	43916000	26307000	59650000	34568000	67849000	73236000
Q13449	LSAMP	sp|Q13449|LSAMP_HUMAN Limbic system-associated membrane protein OS=Homo sapiens OX=9606 GN=LSAMP PE=1 SV=2	1	8	8	8	29.9	37.393	43846000	65492000	37751000	53401000	97902000	161350000
O15042	U2SURP	sp|O15042|SR140_HUMAN U2 snRNP-associated SURP motif-containing protein OS=Homo sapiens OX=9606 GN=U2SURP PE=1 SV=2	1	10	10	10	12.7	118.29	43790000	43067000	59613000	41051000	34092000	32961000
Q9H9A6	LRRC40	sp|Q9H9A6|LRC40_HUMAN Leucine-rich repeat-containing protein 40 OS=Homo sapiens OX=9606 GN=LRRC40 PE=1 SV=1	1	19	19	19	41	68.249	43741000	33666000	55776000	60713000	83923000	82969000
O95168	NDUFB4	sp|O95168|NDUB4_HUMAN NADH dehydrogenase [ubiquinone] 1 beta subcomplex subunit 4 OS=Homo sapiens OX=9606 GN=NDUFB4 PE=1 SV=3	1	3	3	3	31	15.208	43731000	36791000	33487000	40084000	26027000	26364000
P07311	ACYP1	sp|P07311|ACYP1_HUMAN Acylphosphatase-1 OS=Homo sapiens OX=9606 GN=ACYP1 PE=1 SV=2	1	3	3	3	39.4	11.261	43567000	42387000	33711000	55365000	37983000	49359000
Q2TAL8	QRICH1	sp|Q2TAL8|QRIC1_HUMAN Transcriptional regulator QRICH1 OS=Homo sapiens OX=9606 GN=QRICH1 PE=1 SV=1	1	10	10	10	21	86.435	43548000	33965000	39038000	27134000	37418000	37401000
Q9BTD8	RBM42	sp|Q9BTD8|RBM42_HUMAN RNA-binding protein 42 OS=Homo sapiens OX=9606 GN=RBM42 PE=1 SV=1	1	4	4	4	15.4	50.413	43488000	31033000	34603000	17340000	0	0
O95757	HSPA4L	sp|O95757|HS74L_HUMAN Heat shock 70 kDa protein 4L OS=Homo sapiens OX=9606 GN=HSPA4L PE=1 SV=3	1	22	18	18	38.5	94.511	43425000	67360000	55219000	45334000	39895000	26944000
Q9NXV6	CDKN2AIP	sp|Q9NXV6|CARF_HUMAN CDKN2A-interacting protein OS=Homo sapiens OX=9606 GN=CDKN2AIP PE=1 SV=3	1	10	10	10	24.7	61.124	43378000	56801000	45390000	31264000	0	48860000
O95218	ZRANB2	sp|O95218|ZRAB2_HUMAN Zinc finger Ran-binding domain-containing protein 2 OS=Homo sapiens OX=9606 GN=ZRANB2 PE=1 SV=2	1	8	8	7	21.8	37.404	43286000	26096000	61189000	62121000	50922000	43855000
Q86SX6	GLRX5	sp|Q86SX6|GLRX5_HUMAN Glutaredoxin-related protein 5, mitochondrial OS=Homo sapiens OX=9606 GN=GLRX5 PE=1 SV=2	1	3	3	3	28	16.628	43279000	50932000	48174000	42293000	33237000	30580000
Q9UPZ6	THSD7A	sp|Q9UPZ6|THS7A_HUMAN Thrombospondin type-1 domain-containing protein 7A OS=Homo sapiens OX=9606 GN=THSD7A PE=1 SV=4	1	19	19	19	15.3	185.36	43212000	34887000	38330000	26980000	71393000	58585000
O14787	TNPO2	sp|O14787|TNPO2_HUMAN Transportin-2 OS=Homo sapiens OX=9606 GN=TNPO2 PE=1 SV=3	1	12	8	8	19.1	101.39	43189000	53753000	43555000	40721000	57999000	58498000
Q12800	TFCP2	sp|Q12800|TFCP2_HUMAN Alpha-globin transcription factor CP2 OS=Homo sapiens OX=9606 GN=TFCP2 PE=1 SV=2	1	7	7	6	21.1	57.255	43163000	37739000	54637000	46047000	58793000	36644000
Q9Y5Z4	HEBP2	sp|Q9Y5Z4|HEBP2_HUMAN Heme-binding protein 2 OS=Homo sapiens OX=9606 GN=HEBP2 PE=1 SV=1	1	4	4	4	23.4	22.875	43162000	37185000	113840000	56966000	44940000	59255000
Q712K3	UBE2R2	sp|Q712K3|UB2R2_HUMAN Ubiquitin-conjugating enzyme E2 R2 OS=Homo sapiens OX=9606 GN=UBE2R2 PE=1 SV=1	1	5	5	4	22.7	27.166	43148000	50734000	43423000	68847000	57899000	62681000
Q92890	UFD1L	sp|Q92890|UFD1_HUMAN Ubiquitin recognition factor in ER-associated degradation protein 1 OS=Homo sapiens OX=9606 GN=UFD1 PE=1 SV=3	1	6	6	6	28.3	34.5	43140000	59539000	29383000	0	0	40615000
Q96DG6	CMBL	sp|Q96DG6|CMBL_HUMAN Carboxymethylenebutenolidase homolog OS=Homo sapiens OX=9606 GN=CMBL PE=1 SV=1	1	7	7	7	29	28.048	43137000	75887000	62392000	56017000	38239000	37650000
P41227;Q9BSU3	NAA10	sp|P41227|NAA10_HUMAN N-alpha-acetyltransferase 10 OS=Homo sapiens OX=9606 GN=NAA10 PE=1 SV=1	2	7	7	7	39.1	26.458	43114000	48045000	35163000	56301000	44406000	50576000
Q96N66	MBOAT7	sp|Q96N66|MBOA7_HUMAN Lysophospholipid acyltransferase 7 OS=Homo sapiens OX=9606 GN=MBOAT7 PE=1 SV=2	1	4	4	4	12.1	52.764	43111000	37365000	29671000	49233000	17964000	17635000
Q01650	SLC7A5	sp|Q01650|LAT1_HUMAN Large neutral amino acids transporter small subunit 1 OS=Homo sapiens OX=9606 GN=SLC7A5 PE=1 SV=2	1	3	3	3	9.5	55.01	43031000	108280000	27962000	26277000	0	26843000
P54725	RAD23A	sp|P54725|RD23A_HUMAN UV excision repair protein RAD23 homolog A OS=Homo sapiens OX=9606 GN=RAD23A PE=1 SV=1	1	5	3	3	20.1	39.609	43019000	55111000	41779000	0	0	0
P49589	CARS	sp|P49589|SYCC_HUMAN Cysteine--tRNA ligase, cytoplasmic OS=Homo sapiens OX=9606 GN=CARS1 PE=1 SV=3	1	19	19	19	30.3	85.472	43007000	64225000	39710000	39207000	74397000	62735000
P53007	SLC25A1	sp|P53007|TXTP_HUMAN Tricarboxylate transport protein, mitochondrial OS=Homo sapiens OX=9606 GN=SLC25A1 PE=1 SV=2	1	9	9	9	29.3	34.012	42998000	65285000	80139000	41709000	82512000	60117000
Q13427	PPIG	sp|Q13427|PPIG_HUMAN Peptidyl-prolyl cis-trans isomerase G OS=Homo sapiens OX=9606 GN=PPIG PE=1 SV=2	1	4	4	4	7	88.616	42955000	35603000	22460000	39292000	53956000	41436000
Q15042	RAB3GAP1	sp|Q15042|RB3GP_HUMAN Rab3 GTPase-activating protein catalytic subunit OS=Homo sapiens OX=9606 GN=RAB3GAP1 PE=1 SV=3	1	12	12	12	15.6	110.52	42936000	35852000	29902000	32808000	40319000	26020000
Q96HE7;Q86YB8	ERO1L	sp|Q96HE7|ERO1A_HUMAN ERO1-like protein alpha OS=Homo sapiens OX=9606 GN=ERO1A PE=1 SV=2	2	9	9	9	22.9	54.392	42915000	54360000	54347000	0	66182000	46607000
O43676	NDUFB3	sp|O43676|NDUB3_HUMAN NADH dehydrogenase [ubiquinone] 1 beta subcomplex subunit 3 OS=Homo sapiens OX=9606 GN=NDUFB3 PE=1 SV=3	1	2	2	2	21.4	11.402	42836000	28530000	63327000	85968000	47139000	68475000
O14770;O00470;A6NDR6;Q99687;A8K0S8	MEIS2;MEIS1	sp|O14770|MEIS2_HUMAN Homeobox protein Meis2 OS=Homo sapiens OX=9606 GN=MEIS2 PE=1 SV=2;sp|O00470|MEIS1_HUMAN Homeobox protein Meis1 OS=Homo sapiens OX=9606 GN=MEIS1 PE=1 SV=1	5	5	5	5	13	51.789	42827000	27275000	0	0	0	0
Q9BZI7	UPF3B	sp|Q9BZI7|REN3B_HUMAN Regulator of nonsense transcripts 3B OS=Homo sapiens OX=9606 GN=UPF3B PE=1 SV=1	1	4	4	4	9.5	57.761	42764000	18570000	0	25207000	26617000	29136000
Q14318	FKBP8	sp|Q14318|FKBP8_HUMAN Peptidyl-prolyl cis-trans isomerase FKBP8 OS=Homo sapiens OX=9606 GN=FKBP8 PE=1 SV=2	1	5	5	5	15.8	44.561	42749000	42312000	46336000	42614000	32015000	27819000
P69849;Q15155;Q5JPE7	NOMO3;NOMO1;NOMO2	sp|P69849|NOMO3_HUMAN Nodal modulator 3 OS=Homo sapiens OX=9606 GN=NOMO3 PE=1 SV=2;sp|Q15155|NOMO1_HUMAN Nodal modulator 1 OS=Homo sapiens OX=9606 GN=NOMO1 PE=1 SV=5;sp|Q5JPE7|NOMO2_HUMAN Nodal modulator 2 OS=Homo sapiens OX=9606 GN=NOMO2 PE=1 SV=1	3	11	11	11	12.4	134.13	42706000	18727000	20305000	18911000	31877000	32223000
Q13085	ACACA	sp|Q13085|ACACA_HUMAN Acetyl-CoA carboxylase 1 OS=Homo sapiens OX=9606 GN=ACACA PE=1 SV=2	1	19	19	17	13.3	265.55	42670000	56463000	56465000	44397000	35393000	34017000
Q969X5	ERGIC1	sp|Q969X5|ERGI1_HUMAN Endoplasmic reticulum-Golgi intermediate compartment protein 1 OS=Homo sapiens OX=9606 GN=ERGIC1 PE=1 SV=1	1	5	5	5	23.8	32.592	42663000	46092000	43279000	54065000	46481000	64343000
P11413	G6PD	sp|P11413|G6PD_HUMAN Glucose-6-phosphate 1-dehydrogenase OS=Homo sapiens OX=9606 GN=G6PD PE=1 SV=4	1	21	21	21	49.7	59.256	42656000	64710000	54478000	50540000	137490000	106970000
O43172	PRPF4	sp|O43172|PRP4_HUMAN U4/U6 small nuclear ribonucleoprotein Prp4 OS=Homo sapiens OX=9606 GN=PRPF4 PE=1 SV=2	1	13	13	13	33	58.449	42627000	52878000	46018000	40802000	42272000	48926000
Q14232	EIF2B1	sp|Q14232|EI2BA_HUMAN Translation initiation factor eIF-2B subunit alpha OS=Homo sapiens OX=9606 GN=EIF2B1 PE=1 SV=1	1	9	9	9	33.8	33.712	42600000	81242000	46297000	77217000	44022000	45995000
Q96AY3	FKBP10	sp|Q96AY3|FKB10_HUMAN Peptidyl-prolyl cis-trans isomerase FKBP10 OS=Homo sapiens OX=9606 GN=FKBP10 PE=1 SV=1	1	7	7	7	15.1	64.244	42590000	45695000	28935000	35842000	26272000	21836000
P04818	TYMS	sp|P04818|TYSY_HUMAN Thymidylate synthase OS=Homo sapiens OX=9606 GN=TYMS PE=1 SV=3	1	8	8	8	31.3	35.716	42506000	36223000	30473000	29114000	27040000	35344000
Q7LBC6	KDM3B	sp|Q7LBC6|KDM3B_HUMAN Lysine-specific demethylase 3B OS=Homo sapiens OX=9606 GN=KDM3B PE=1 SV=2	1	16	16	16	14.1	191.58	42479000	53775000	40011000	30682000	25214000	21531000
Q16850	CYP51A1	sp|Q16850|CP51A_HUMAN Lanosterol 14-alpha demethylase OS=Homo sapiens OX=9606 GN=CYP51A1 PE=1 SV=4	1	11	11	11	27.7	57.278	42440000	39265000	53868000	54103000	55807000	51633000
O00217	NDUFS8	sp|O00217|NDUS8_HUMAN NADH dehydrogenase [ubiquinone] iron-sulfur protein 8, mitochondrial OS=Homo sapiens OX=9606 GN=NDUFS8 PE=1 SV=1	1	4	4	4	21.9	23.705	42320000	23327000	35663000	33136000	24574000	31325000
Q8TCJ2	STT3B	sp|Q8TCJ2|STT3B_HUMAN Dolichyl-diphosphooligosaccharide--protein glycosyltransferase subunit STT3B OS=Homo sapiens OX=9606 GN=STT3B PE=1 SV=1	1	8	8	8	10	93.673	42241000	50218000	61892000	48585000	107220000	90010000
O43295	SRGAP3	sp|O43295|SRGP3_HUMAN SLIT-ROBO Rho GTPase-activating protein 3 OS=Homo sapiens OX=9606 GN=SRGAP3 PE=1 SV=3	1	23	23	21	26.4	124.5	42222000	43795000	57918000	30552000	73545000	64762000
P32322	PYCR1	sp|P32322|P5CR1_HUMAN Pyrroline-5-carboxylate reductase 1, mitochondrial OS=Homo sapiens OX=9606 GN=PYCR1 PE=1 SV=2	1	7	7	6	36.1	33.36	42214000	66113000	50123000	48109000	36839000	37092000
O00192	ARVCF	sp|O00192|ARVC_HUMAN Armadillo repeat protein deleted in velo-cardio-facial syndrome OS=Homo sapiens OX=9606 GN=ARVCF PE=1 SV=1	1	19	19	19	31.9	104.64	42139000	22767000	38637000	35449000	45943000	24935000
Q15257	PPP2R4	sp|Q15257|PTPA_HUMAN Serine/threonine-protein phosphatase 2A activator OS=Homo sapiens OX=9606 GN=PTPA PE=1 SV=3	1	9	9	9	37.7	40.667	42073000	26974000	68874000	44484000	44294000	44860000
Q9ULP9	TBC1D24	sp|Q9ULP9|TBC24_HUMAN TBC1 domain family member 24 OS=Homo sapiens OX=9606 GN=TBC1D24 PE=1 SV=2	1	14	14	14	29.2	62.919	42052000	49764000	43646000	42857000	39238000	41098000
O94856	NFASC	sp|O94856|NFASC_HUMAN Neurofascin OS=Homo sapiens OX=9606 GN=NFASC PE=1 SV=4	1	16	16	16	15.8	150.02	42024000	55115000	35349000	41354000	58464000	40814000
O14744	PRMT5	sp|O14744|ANM5_HUMAN Protein arginine N-methyltransferase 5 OS=Homo sapiens OX=9606 GN=PRMT5 PE=1 SV=4	1	17	17	17	39.1	72.683	42017000	49006000	40214000	37476000	57138000	52696000
Q02218;Q9ULD0	OGDH	sp|Q02218|ODO1_HUMAN 2-oxoglutarate dehydrogenase, mitochondrial OS=Homo sapiens OX=9606 GN=OGDH PE=1 SV=3	2	21	21	21	27.6	115.93	41864000	70704000	55346000	46732000	50088000	43285000
Q9NYB0	TERF2IP	sp|Q9NYB0|TE2IP_HUMAN Telomeric repeat-binding factor 2-interacting protein 1 OS=Homo sapiens OX=9606 GN=TERF2IP PE=1 SV=1	1	11	11	11	42.6	44.259	41824000	55789000	60196000	80500000	54927000	53634000
P11172	UMPS	sp|P11172|UMPS_HUMAN Uridine 5-monophosphate synthase OS=Homo sapiens OX=9606 GN=UMPS PE=1 SV=1	1	14	14	14	35.8	52.221	41811000	33493000	30685000	26982000	76355000	69306000
P26440	IVD	sp|P26440|IVD_HUMAN Isovaleryl-CoA dehydrogenase, mitochondrial OS=Homo sapiens OX=9606 GN=IVD PE=1 SV=2	1	6	6	6	18.1	46.65	41768000	46470000	22866000	33677000	19477000	0
Q96EE3	SEH1L	sp|Q96EE3|SEH1_HUMAN Nucleoporin SEH1 OS=Homo sapiens OX=9606 GN=SEH1L PE=1 SV=3	1	11	11	11	48.9	39.648	41716000	48730000	69360000	43071000	48477000	44421000
O15294	OGT	sp|O15294|OGT1_HUMAN UDP-N-acetylglucosamine--peptide N-acetylglucosaminyltransferase 110 kDa subunit OS=Homo sapiens OX=9606 GN=OGT PE=1 SV=3	1	18	18	18	25.5	116.92	41694000	46961000	40912000	41274000	28447000	30633000
Q9NQ29	LUC7L	sp|Q9NQ29|LUC7L_HUMAN Putative RNA-binding protein Luc7-like 1 OS=Homo sapiens OX=9606 GN=LUC7L PE=1 SV=1	1	12	5	5	32.6	43.727	41671000	36338000	43291000	80564000	47155000	71530000
Q8WUM0	NUP133	sp|Q8WUM0|NU133_HUMAN Nuclear pore complex protein Nup133 OS=Homo sapiens OX=9606 GN=NUP133 PE=1 SV=2	1	19	19	19	24.6	128.98	41654000	34334000	29684000	27673000	30787000	41829000
Q9P013	CWC15	sp|Q9P013|CWC15_HUMAN Spliceosome-associated protein CWC15 homolog OS=Homo sapiens OX=9606 GN=CWC15 PE=1 SV=2	1	4	4	4	23.6	26.624	41587000	48792000	52460000	53573000	0	0
Q9BSD7	NTPCR	sp|Q9BSD7|NTPCR_HUMAN Cancer-related nucleoside-triphosphatase OS=Homo sapiens OX=9606 GN=NTPCR PE=1 SV=1	1	7	7	7	51.1	20.713	41515000	50045000	39995000	46646000	52399000	51738000
O75477	ERLIN1	sp|O75477|ERLN1_HUMAN Erlin-1 OS=Homo sapiens OX=9606 GN=ERLIN1 PE=1 SV=2	1	7	4	4	27.6	39.171	41488000	58087000	0	0	31730000	0
Q6PJT7	ZC3H14	sp|Q6PJT7|ZC3HE_HUMAN Zinc finger CCCH domain-containing protein 14 OS=Homo sapiens OX=9606 GN=ZC3H14 PE=1 SV=1	1	6	6	6	10.1	82.875	41469000	32839000	34140000	34708000	0	0
Q9BUR5	APOO	sp|Q9BUR5|MIC26_HUMAN MICOS complex subunit MIC26 OS=Homo sapiens OX=9606 GN=APOO PE=1 SV=1	1	5	5	5	31.8	22.284	41445000	48271000	50584000	66262000	44179000	43079000
Q9UK08	GNG8	sp|Q9UK08|GBG8_HUMAN Guanine nucleotide-binding protein G(I)/G(S)/G(O) subunit gamma-8 OS=Homo sapiens OX=9606 GN=GNG8 PE=1 SV=1	1	2	2	2	47.1	7.8411	41418000	29556000	0	0	0	0
P02774	GC	sp|P02774|VTDB_HUMAN Vitamin D-binding protein OS=Homo sapiens OX=9606 GN=GC PE=1 SV=2	1	10	10	7	31.4	52.917	41259000	51033000	50345000	24057000	20428000	38982000
Q8NCA5	FAM98A	sp|Q8NCA5|FA98A_HUMAN Protein FAM98A OS=Homo sapiens OX=9606 GN=FAM98A PE=1 SV=2	1	5	3	3	16.2	55.272	41248000	52481000	0	40751000	0	0
P63165;G2XKQ0	SUMO1	sp|P63165|SUMO1_HUMAN Small ubiquitin-related modifier 1 OS=Homo sapiens OX=9606 GN=SUMO1 PE=1 SV=1;sp|G2XKQ0|SUMO5_HUMAN Small ubiquitin-related modifier 5 OS=Homo sapiens OX=9606 GN=SUMO1P1 PE=1 SV=2	2	4	4	4	43.6	11.557	41205000	50717000	56003000	52142000	66328000	0
Q9UKF6	CPSF3	sp|Q9UKF6|CPSF3_HUMAN Cleavage and polyadenylation specificity factor subunit 3 OS=Homo sapiens OX=9606 GN=CPSF3 PE=1 SV=1	1	13	13	13	26.6	77.485	41170000	46063000	26172000	30770000	36607000	14652000
Q8N126	CADM3	sp|Q8N126|CADM3_HUMAN Cell adhesion molecule 3 OS=Homo sapiens OX=9606 GN=CADM3 PE=1 SV=1	1	7	7	7	26.1	43.299	41168000	44232000	32167000	38223000	37078000	35755000
Q15007	WTAP	sp|Q15007|FL2D_HUMAN Pre-mRNA-splicing regulator WTAP OS=Homo sapiens OX=9606 GN=WTAP PE=1 SV=2	1	7	7	7	25.3	44.243	41145000	52015000	54598000	44137000	42854000	38792000
Q9H6K5	PRR36	sp|Q9H6K5|PRR36_HUMAN Proline-rich protein 36 OS=Homo sapiens OX=9606 GN=PRR36 PE=1 SV=2	1	14	14	14	15.6	132.75	41137000	43194000	70285000	43786000	50024000	53087000
Q96QD9	FYTTD1	sp|Q96QD9|UIF_HUMAN UAP56-interacting factor OS=Homo sapiens OX=9606 GN=FYTTD1 PE=1 SV=3	1	5	5	5	19.2	35.818	41131000	49886000	45686000	43122000	27893000	29945000
Q9Y4P1	ATG4B	sp|Q9Y4P1|ATG4B_HUMAN Cysteine protease ATG4B OS=Homo sapiens OX=9606 GN=ATG4B PE=1 SV=2	1	6	6	6	23.7	44.294	41037000	51701000	46814000	27711000	29629000	33638000
Q96J01	THOC3	sp|Q96J01|THOC3_HUMAN THO complex subunit 3 OS=Homo sapiens OX=9606 GN=THOC3 PE=1 SV=1	1	4	4	4	15.7	38.771	40985000	27064000	0	0	23730000	27153000
O00401	WASL	sp|O00401|WASL_HUMAN Neural Wiskott-Aldrich syndrome protein OS=Homo sapiens OX=9606 GN=WASL PE=1 SV=2	1	4	4	4	18	54.826	40980000	57485000	0	0	0	0
Q9BXM9	FSD1L	sp|Q9BXM9|FSD1L_HUMAN FSD1-like protein OS=Homo sapiens OX=9606 GN=FSD1L PE=1 SV=2	1	11	11	11	33.6	59.578	40922000	27565000	38426000	35028000	50357000	40893000
Q75T13	PGAP1	sp|Q75T13|PGAP1_HUMAN GPI inositol-deacylase OS=Homo sapiens OX=9606 GN=PGAP1 PE=1 SV=1	1	11	11	11	14.1	105.38	40904000	30661000	46211000	44380000	40072000	39746000
Q14160	SCRIB	sp|Q14160|SCRIB_HUMAN Protein scribble homolog OS=Homo sapiens OX=9606 GN=SCRIB PE=1 SV=5	1	31	31	30	30.1	174.91	40898000	61483000	73616000	55515000	79359000	88183000
Q6SZW1	SARM1	sp|Q6SZW1|SARM1_HUMAN NAD(+) hydrolase SARM1 OS=Homo sapiens OX=9606 GN=SARM1 PE=1 SV=1	1	14	14	14	25.4	79.387	40881000	37367000	28239000	44319000	36690000	42979000
Q8ND56	LSM14A	sp|Q8ND56|LS14A_HUMAN Protein LSM14 homolog A OS=Homo sapiens OX=9606 GN=LSM14A PE=1 SV=3	1	8	7	7	18.6	50.529	40852000	60663000	60205000	75175000	50220000	52489000
Q13620	CUL4B	sp|Q13620|CUL4B_HUMAN Cullin-4B OS=Homo sapiens OX=9606 GN=CUL4B PE=1 SV=4	1	17	17	11	18.9	103.98	40813000	38993000	64782000	49857000	67929000	52385000
P55263	ADK	sp|P55263|ADK_HUMAN Adenosine kinase OS=Homo sapiens OX=9606 GN=ADK PE=1 SV=2	1	7	7	7	24	40.545	40711000	50897000	32227000	26248000	0	0
Q96L92	SNX27	sp|Q96L92|SNX27_HUMAN Sorting nexin-27 OS=Homo sapiens OX=9606 GN=SNX27 PE=1 SV=2	1	8	8	8	16.3	61.264	40701000	44765000	51090000	57786000	45464000	31639000
Q8NAV1	PRPF38A	sp|Q8NAV1|PR38A_HUMAN Pre-mRNA-splicing factor 38A OS=Homo sapiens OX=9606 GN=PRPF38A PE=1 SV=1	1	2	2	2	8.3	37.476	40686000	65573000	34382000	42567000	0	0
Q99442	SEC62	sp|Q99442|SEC62_HUMAN Translocation protein SEC62 OS=Homo sapiens OX=9606 GN=SEC62 PE=1 SV=1	1	3	3	3	7.3	45.861	40683000	61932000	49478000	42229000	0	18570000
Q9Y657;Q5JUX0;Q9BPZ2;Q99865	SPIN1	sp|Q9Y657|SPIN1_HUMAN Spindlin-1 OS=Homo sapiens OX=9606 GN=SPIN1 PE=1 SV=3	4	8	8	8	41.2	29.6	40678000	52673000	28859000	41301000	24142000	26697000
Q8N111	CEND1	sp|Q8N111|CEND_HUMAN Cell cycle exit and neuronal differentiation protein 1 OS=Homo sapiens OX=9606 GN=CEND1 PE=1 SV=1	1	2	2	2	18.8	14.954	40630000	0	0	0	41170000	0
P43004	SLC1A2	sp|P43004|EAA2_HUMAN Excitatory amino acid transporter 2 OS=Homo sapiens OX=9606 GN=SLC1A2 PE=1 SV=2	1	7	7	7	15.3	62.104	40576000	30853000	26399000	43482000	95967000	83833000
Q16401	PSMD5	sp|Q16401|PSMD5_HUMAN 26S proteasome non-ATPase regulatory subunit 5 OS=Homo sapiens OX=9606 GN=PSMD5 PE=1 SV=3	1	13	13	13	34.3	56.195	40520000	39923000	23173000	40275000	22584000	44128000
P06756	ITGAV	sp|P06756|ITAV_HUMAN Integrin alpha-V OS=Homo sapiens OX=9606 GN=ITGAV PE=1 SV=2	1	10	10	10	14.3	116.04	40485000	46522000	27118000	37320000	25019000	29069000
O95239;Q2VIQ3	KIF4A;KIF4B	sp|O95239|KIF4A_HUMAN Chromosome-associated kinesin KIF4A OS=Homo sapiens OX=9606 GN=KIF4A PE=1 SV=3;sp|Q2VIQ3|KIF4B_HUMAN Chromosome-associated kinesin KIF4B OS=Homo sapiens OX=9606 GN=KIF4B PE=2 SV=2	2	8	7	7	8.2	139.88	40476000	39894000	50032000	31313000	26317000	0
Q5T2E6	C10orf76	sp|Q5T2E6|ARMD3_HUMAN Armadillo-like helical domain-containing protein 3 OS=Homo sapiens OX=9606 GN=ARMH3 PE=1 SV=1	1	3	3	3	4.8	78.71	40429000	0	65369000	0	0	0
Q9UMR2	DDX19B	sp|Q9UMR2|DD19B_HUMAN ATP-dependent RNA helicase DDX19B OS=Homo sapiens OX=9606 GN=DDX19B PE=1 SV=1	1	18	2	2	49.5	53.926	40370000	17314000	22459000	0	22057000	34261000
Q14677	CLINT1	sp|Q14677|EPN4_HUMAN Clathrin interactor 1 OS=Homo sapiens OX=9606 GN=CLINT1 PE=1 SV=1	1	7	7	7	14.7	68.259	40344000	63711000	49247000	42769000	0	39972000
Q9ULR0	ISY1	sp|Q9ULR0|ISY1_HUMAN Pre-mRNA-splicing factor ISY1 homolog OS=Homo sapiens OX=9606 GN=ISY1 PE=1 SV=3	1	4	4	4	17.2	32.992	40328000	35646000	49840000	52732000	49919000	42195000
O43795;Q9UBC5	MYO1B	sp|O43795|MYO1B_HUMAN Unconventional myosin-Ib OS=Homo sapiens OX=9606 GN=MYO1B PE=1 SV=3	2	24	24	24	26.8	131.98	40302000	49475000	37061000	40936000	23924000	27504000
P51884;CON__Q05443	LUM	sp|P51884|LUM_HUMAN Lumican OS=Homo sapiens OX=9606 GN=LUM PE=1 SV=2	2	9	9	9	32.5	38.429	40300000	125550000	5578900	2785700	0	12231000
P55081	MFAP1	sp|P55081|MFAP1_HUMAN Microfibrillar-associated protein 1 OS=Homo sapiens OX=9606 GN=MFAP1 PE=1 SV=2	1	5	5	5	15.7	51.958	40289000	41219000	36489000	41996000	25413000	32554000
Q8IW35	CEP97	sp|Q8IW35|CEP97_HUMAN Centrosomal protein of 97 kDa OS=Homo sapiens OX=9606 GN=CEP97 PE=1 SV=1	1	7	7	7	14.5	96.98	40285000	50582000	0	0	0	41693000
P03928	MT-ATP8	sp|P03928|ATP8_HUMAN ATP synthase protein 8 OS=Homo sapiens OX=9606 GN=MT-ATP8 PE=1 SV=1	1	3	3	3	48.5	7.9916	40271000	26576000	58777000	53565000	99774000	61380000
P50583	NUDT2	sp|P50583|AP4A_HUMAN Bis(5-nucleosyl)-tetraphosphatase [asymmetrical] OS=Homo sapiens OX=9606 GN=NUDT2 PE=1 SV=3	1	3	3	3	36.7	16.829	40258000	64320000	0	54445000	0	0
Q13485	SMAD4	sp|Q13485|SMAD4_HUMAN Mothers against decapentaplegic homolog 4 OS=Homo sapiens OX=9606 GN=SMAD4 PE=1 SV=1	1	11	11	11	26.1	60.438	40246000	44866000	47394000	41054000	33465000	36599000
O95793	STAU1	sp|O95793|STAU1_HUMAN Double-stranded RNA-binding protein Staufen homolog 1 OS=Homo sapiens OX=9606 GN=STAU1 PE=1 SV=2	1	11	11	11	25.3	63.182	40237000	54911000	47086000	46372000	35756000	31486000
O95400	CD2BP2	sp|O95400|CD2B2_HUMAN CD2 antigen cytoplasmic tail-binding protein 2 OS=Homo sapiens OX=9606 GN=CD2BP2 PE=1 SV=1	1	4	4	4	13.5	37.646	40189000	22055000	36334000	36732000	32121000	23639000
Q9NZB2	FAM120A	sp|Q9NZB2|F120A_HUMAN Constitutive coactivator of PPAR-gamma-like protein 1 OS=Homo sapiens OX=9606 GN=FAM120A PE=1 SV=2	1	5	5	5	6.6	121.89	40150000	34383000	0	0	0	18604000
Q92541	RTF1	sp|Q92541|RTF1_HUMAN RNA polymerase-associated protein RTF1 homolog OS=Homo sapiens OX=9606 GN=RTF1 PE=1 SV=4	1	13	13	13	19.7	80.313	39936000	68651000	41882000	40947000	0	0
O75051	PLXNA2	sp|O75051|PLXA2_HUMAN Plexin-A2 OS=Homo sapiens OX=9606 GN=PLXNA2 PE=1 SV=4	1	24	24	19	19.1	211.1	39898000	33888000	32737000	36096000	63399000	48734000
Q8IYR6	TMEFF1	sp|Q8IYR6|TEFF1_HUMAN Tomoregulin-1 OS=Homo sapiens OX=9606 GN=TMEFF1 PE=1 SV=1	1	5	5	5	16.3	40.934	39897000	46847000	43059000	52922000	77651000	75714000
P13987	CD59	sp|P13987|CD59_HUMAN CD59 glycoprotein OS=Homo sapiens OX=9606 GN=CD59 PE=1 SV=1	1	4	4	4	25	14.177	39830000	72390000	34389000	67851000	45201000	47545000
[truncated: 2,635 more rows]
