# Supplementary material for: Changes in and asymmetry of the proteome in the human fetal frontal lobe during early development
Source: Commun Biol. 2022 Sep 29;5:1031. doi: 10.1038/s42003-022-04003-6 (PMC9522861; doi:10.1038/s42003-022-04003-6)
Supplement: Supplementary file 4 — Supplementary Data 2 [file 42003_2022_4003_MOESM4_ESM.xlsx]

## Sheet: coreprotein2281-GO
	ONTOLOGY	ID	Description	GeneRatio	BgRatio	pvalue	p.adjust	qvalue	geneID	Count
GO:0006402	BP	GO:0006402	mRNA catabolic process	204/2238	375/18862	6.14931e-91	3.55246e-87	2.48432e-87	23019/9567/5717/5718/5715/10643/10213/5688/7514/5709/10236/10492/9475/4849/7812/5716/3315/6176/6181/6175/6741/4869/3183/7431/6218/3921/3303/3304/3312/26986/6050/2935/6187/5578/1655/5702/6165/6129/6139/5689/6188/6206/5682/5683/5684/5685/1656/6137/1996/6134/328/5686/5692/5694/5693/6136/5518/207/7529/6133/6146/2521/8021/5701/6124/9775/6223/6122/8125/23521/2475/6232/11224/5704/6157/6125/6144/6158/620…	204
GO:0006401	BP	GO:0006401	RNA catabolic process	213/2238	414/18862	8.33756e-89	2.4083e-85	1.68419e-85	23019/9567/5717/5718/5715/10643/10213/5688/7514/5709/10236/10492/1736/9475/4849/8882/7812/5716/3315/6176/6181/6175/6741/4869/3183/7431/6218/3921/3303/3304/3312/26986/6050/2935/6187/5578/1655/5702/6165/6129/6139/5689/6188/6206/5682/5683/5684/5685/1656/6137/1996/6134/328/5686/5692/5694/5693/6136/5518/207/7529/6133/6146/2521/8021/5701/6124/9775/6223/6122/8125/2237/23521/23517/2475/6232/10128/11224/5…	213
GO:0008380	BP	GO:0008380	RNA splicing	224/2238	481/18862	1.86688e-82	3.59498e-79	2.51406e-79	10212/10284/10419/10915/23350/1665/9128/9092/10236/9129/10465/5356/27336/11051/23028/10492/8882/55660/11168/10772/10656/23451/23020/10286/22826/10285/24148/9406/51747/10659/10421/10898/51691/3183/6629/6625/6626/6631/3178/6627/3303/3312/26986/6638/3191/1655/6651/4691/5432/5434/3181/6421/5430/11338/1996/5725/9588/5518/5431/7072/3189/3187/2962/2521/5438/27316/9775/8896/23517/58517/10914/8087/9513/22…	224
GO:0000375	BP	GO:0000375	RNA splicing, via transesterification reactions	194/2238	386/18862	1.72563e-78	2.36465e-75	1.65366e-75	10212/10284/10419/23350/1665/9128/9092/10236/9129/10465/5356/27336/11051/23028/10492/55660/11168/10772/10656/23451/23020/10286/22826/10285/24148/51747/10659/10421/10898/51691/3183/6629/6625/6626/6631/3178/6627/3312/26986/6638/3191/1655/6651/4691/5432/5434/3181/6421/5430/11338/5725/9588/5431/7072/3189/3187/2962/2521/5438/27316/9775/8896/23517/58517/10914/8087/9513/220988/4670/5437/3185/4928/4236/4…	194
GO:0000377	BP	GO:0000377	RNA splicing, via transesterification reactions with bulged adenosine as nucleophile	193/2238	383/18862	2.45593e-78	2.36465e-75	1.65366e-75	10212/10284/10419/23350/1665/9128/9092/10236/9129/10465/5356/27336/11051/23028/10492/55660/11168/10772/10656/23451/23020/10286/22826/10285/24148/51747/10659/10421/10898/51691/3183/6629/6625/6626/6631/3178/6627/3312/26986/6638/3191/1655/6651/4691/5432/5434/3181/6421/5430/11338/5725/9588/5431/7072/3189/3187/2962/2521/5438/27316/9775/8896/23517/58517/10914/8087/9513/220988/4670/5437/3185/4928/4236/4…	193
GO:0000398	BP	GO:0000398	mRNA splicing, via spliceosome	193/2238	383/18862	2.45593e-78	2.36465e-75	1.65366e-75	10212/10284/10419/23350/1665/9128/9092/10236/9129/10465/5356/27336/11051/23028/10492/55660/11168/10772/10656/23451/23020/10286/22826/10285/24148/51747/10659/10421/10898/51691/3183/6629/6625/6626/6631/3178/6627/3312/26986/6638/3191/1655/6651/4691/5432/5434/3181/6421/5430/11338/5725/9588/5431/7072/3189/3187/2962/2521/5438/27316/9775/8896/23517/58517/10914/8087/9513/220988/4670/5437/3185/4928/4236/4…	193
GO:0006413	BP	GO:0006413	translational initiation	127/2238	193/18862	1.78644e-70	1.47433e-67	1.03103e-67	8665/1654/8664/8667/8562/8440/9669/7812/8666/8669/3315/1965/6176/6181/6175/1977/4869/6218/3921/26986/7175/6187/6165/6129/6139/5610/8894/6188/1975/6206/6137/6134/6136/6133/6146/6124/6223/6122/23521/1968/10209/2475/6232/11224/6157/6125/6144/6158/6203/6193/6204/1964/6164/9045/1983/8662/3692/3646/1973/6224/6059/6189/6154/6138/6155/6168/6201/5499/6202/6210/6217/6208/6228/6222/6207/6205/6130/6191/6147/…	127
GO:0019080	BP	GO:0019080	viral gene expression	128/2238	198/18862	1.28841e-69	9.30394e-67	6.50648e-67	6829/8665/8664/8562/7812/9631/8666/6176/6181/6175/6741/6218/3921/7175/6187/5702/6165/6129/6139/5432/5434/6188/5430/6206/6137/5725/6134/6136/5431/6133/6146/2962/8021/6124/5438/23636/6223/6122/23521/6232/11224/6157/6125/6144/6158/6203/6193/6204/6164/9972/5903/9045/6597/5437/8091/4928/6396/8662/6224/6189/6154/6138/6155/6168/6201/6202/6210/6217/6208/6228/6222/6207/6205/6130/6191/6147/6194/9349/6209/6…	128
GO:1903311	BP	GO:1903311	regulation of mRNA metabolic process	164/2238	334/18862	2.13147e-64	1.36817e-61	9.56793e-62	23019/9567/5717/5718/5715/6829/10284/10643/10213/5688/7514/5709/10236/11051/10768/10492/9475/10772/10656/5716/10659/10898/3315/4869/3183/6625/7431/6626/3178/3303/3312/26986/3191/5578/1655/5702/6651/4691/5689/984/3181/5682/5683/5684/5685/11338/1996/5725/328/5686/5692/5694/5693/9588/7072/207/7529/2521/8021/5701/27316/8125/2475/5704/5714/5691/5690/58517/10914/8087/9513/5713/4670/4928/5710/5687/10197…	164
GO:0019083	BP	GO:0019083	viral transcription	115/2238	180/18862	8.9567e-62	5.17429e-59	3.61851e-59	6829/9631/6176/6181/6175/6218/3921/7175/6187/5702/6165/6129/6139/5432/5434/6188/5430/6206/6137/6134/6136/5431/6133/6146/2962/8021/6124/5438/23636/6223/6122/23521/6232/11224/6157/6125/6144/6158/6203/6193/6204/6164/9972/5903/9045/6597/5437/8091/4928/6396/6224/6189/6154/6138/6155/6168/6201/6202/6210/6217/6208/6228/6222/6207/6205/6130/6191/6147/6194/9349/6209/6229/6230/6231/6234/6156/6160/4736/6161/6…	115
GO:0000184	BP	GO:0000184	nuclear-transcribed mRNA catabolic process, nonsense-mediated decay	89/2238	120/18862	1.01095e-56	5.30931e-54	3.71293e-54	6176/6181/6175/6218/3921/26986/2935/6187/6165/6129/6139/6188/6206/6137/6134/6136/5518/6133/6146/6124/9775/6223/6122/23521/6232/11224/6157/6125/6144/6158/6203/6193/6204/6164/9045/3646/6224/6189/6154/6138/4116/6155/6168/6201/6202/6210/6217/6208/6228/6222/6207/6205/6130/2107/6191/6147/6194/9349/6209/6229/6230/6231/6234/6156/6160/4736/6161/6135/6132/6233/5520/6169/6227/5515/6152/6173/6143/5394/6142/6…	89
GO:0072599	BP	GO:0072599	establishment of protein localization to endoplasmic reticulum	90/2238	124/18862	5.62773e-56	2.70928e-53	1.89467e-53	439/6449/6731/6176/6181/6175/6218/3921/3309/6187/6165/6129/6139/6188/6206/6137/6134/6136/6133/6146/6124/6727/6223/6122/23521/6232/11224/6157/6125/6144/6158/6203/6193/6204/6164/6726/9045/23480/10952/6224/6729/10890/6189/6154/6138/6155/6168/29927/6201/6202/6210/6217/6208/6228/6222/6207/6205/6130/6191/6147/6194/9349/6209/6229/6230/6231/6234/6156/6160/4736/6161/6135/6132/6233/6169/6227/6152/6173/6143…	90
GO:0045047	BP	GO:0045047	protein targeting to ER	87/2238	120/18862	4.4823e-54	1.99187e-51	1.39296e-51	439/6449/6731/6176/6181/6175/6218/3921/3309/6187/6165/6129/6139/6188/6206/6137/6134/6136/6133/6146/6124/6727/6223/6122/23521/6232/11224/6157/6125/6144/6158/6203/6193/6204/6164/6726/9045/23480/10952/6224/6729/6189/6154/6138/6155/6168/29927/6201/6202/6210/6217/6208/6228/6222/6207/6205/6130/6191/6147/6194/9349/6209/6229/6230/6231/6234/6156/6160/4736/6161/6135/6132/6233/6169/6227/6152/6173/6143/6142/…	87
GO:0006613	BP	GO:0006613	cotranslational protein targeting to membrane	81/2238	110/18862	2.68025e-51	1.0836e-48	7.57786e-49	6731/6176/6181/6175/6218/3921/6187/6165/6129/6139/6188/6206/6137/6134/6136/6133/6146/6124/6727/6223/6122/23521/6232/11224/6745/6157/6125/6144/6158/6203/6193/6204/6164/6726/9045/10952/6224/6729/6189/6154/6138/6155/6168/29927/6201/6202/6210/6217/6208/6228/6222/6207/6205/6130/6191/6147/6194/9349/6209/6229/6230/6231/6234/6156/6160/4736/6161/6135/6132/6233/6169/6227/6152/6173/6143/6142/6128/6141/23204…	81
GO:0006614	BP	GO:0006614	SRP-dependent cotranslational protein targeting to membrane	79/2238	105/18862	2.81356e-51	1.0836e-48	7.57786e-49	6731/6176/6181/6175/6218/3921/6187/6165/6129/6139/6188/6206/6137/6134/6136/6133/6146/6124/6727/6223/6122/23521/6232/11224/6157/6125/6144/6158/6203/6193/6204/6164/6726/9045/10952/6224/6729/6189/6154/6138/6155/6168/29927/6201/6202/6210/6217/6208/6228/6222/6207/6205/6130/6191/6147/6194/9349/6209/6229/6230/6231/6234/6156/6160/4736/6161/6135/6132/6233/6169/6227/6152/6173/6143/6142/6128/6141/6730/25873	79
GO:0070972	BP	GO:0070972	protein localization to endoplasmic reticulum	96/2238	152/18862	4.87997e-51	1.76198e-48	1.23219e-48	9919/439/6449/6731/6176/6181/6175/6218/3921/3309/6187/6165/6129/6139/6188/6206/6137/6134/6136/6133/6146/6124/6727/6223/6122/23521/6232/11224/6157/6125/6144/6158/6203/6193/6204/6164/6726/9045/10134/23480/10952/11345/6224/6729/10890/6189/6154/6138/6155/6168/29927/6201/6202/6210/6217/6208/6228/6222/6207/6205/6130/6191/6147/6194/9349/6209/6229/6230/6231/6234/6156/6160/4736/6161/6135/6132/6233/6169/62…	96
GO:0000956	BP	GO:0000956	nuclear-transcribed mRNA catabolic process	113/2238	208/18862	2.4101e-50	8.19009e-48	5.72753e-48	23019/4849/7812/6176/6181/6175/6741/6218/3921/26986/2935/6187/1655/6165/6129/6139/6188/6206/1656/6137/6134/6136/5518/6133/6146/6124/9775/6223/6122/23521/6232/11224/6157/6125/6144/6158/6203/6193/6204/6164/9045/3646/6224/6189/6154/6138/4116/6155/6168/6201/6202/6210/6217/6208/6228/6222/6207/6205/27258/11157/6130/2107/6191/6147/6194/9349/6209/6229/6230/6231/6234/6156/6160/4736/6161/6135/6132/6233/552…	113
GO:0090150	BP	GO:0090150	establishment of protein localization to membrane	143/2238	354/18862	2.16549e-43	6.95003e-41	4.86033e-41	6386/9141/9919/439/6449/10434/6731/9868/2181/3265/481/6176/6181/6175/3320/6218/3921/801/808/3309/8266/6187/6165/6129/6139/6188/6206/6137/10971/6134/6136/4836/2664/7529/6133/3308/6146/6124/6727/6223/6122/23521/1445/6232/11224/6745/5599/7917/4905/6157/6125/6144/6158/6203/6193/6204/6164/6726/9045/7879/4301/23480/10952/6224/6616/4218/6729/10890/6189/6154/112755/6138/6155/6168/29927/7532/6201/6202/621…	143
GO:0071826	BP	GO:0071826	ribonucleoprotein complex subunit organization	111/2238	231/18862	1.35066e-42	4.10672e-40	2.87193e-40	8665/10419/8664/8667/9092/9129/8562/11051/11168/10772/23451/23020/8666/8669/24148/51747/10659/10421/6175/3320/3326/3921/6631/7520/8894/1975/6134/3799/27316/6223/6122/23521/1968/6232/4839/6125/6193/6204/1983/7415/103/8662/3692/3646/6208/6635/6636/6632/6633/6634/6147/6209/6234/6135/6169/6733/5591/6152/6128/3831/6426/1660/4686/10946/8683/6430/6431/8668/7919/8661/9733/7458/10728/8175/10291/7536/11052…	111
GO:0022618	BP	GO:0022618	ribonucleoprotein complex assembly	108/2238	224/18862	1.20455e-41	3.47935e-39	2.4332e-39	8665/10419/8664/8667/9092/9129/8562/11051/11168/10772/23451/23020/8666/8669/24148/51747/10659/10421/6175/3320/3326/3921/6631/7520/8894/1975/6134/27316/6223/6122/23521/1968/6232/4839/6125/6193/6204/1983/103/8662/3692/3646/6208/6635/6636/6632/6633/6634/6147/6209/6234/6135/6169/6733/5591/6152/6128/6426/1660/4686/10946/8683/6430/6431/8668/7919/8661/9733/7458/10728/8175/10291/7536/11052/10713/79577/10…	108
GO:0006403	BP	GO:0006403	RNA localization	110/2238	234/18862	4.57148e-41	1.25759e-38	8.79466e-39	10212/10643/7514/11260/3800/1736/9631/10211/24148/10898/6741/1977/4869/3178/7175/6950/2091/3181/6421/11338/8021/23636/9775/908/1069/10128/22948/7203/9972/5903/10694/10575/3267/4928/6396/3692/6059/4116/10204/5901/6209/1984/4904/10576/8480/84324/6428/3192/7307/6427/5394/9295/10657/6426/6429/1660/54888/4686/29894/23279/8683/6430/6431/7919/9793/10921/7014/6432/11052/55795/81608/6830/8106/10189/79228/…	110
GO:0022613	BP	GO:0022613	ribonucleoprotein complex biogenesis	166/2238	473/18862	8.72189e-41	2.29029e-38	1.60166e-38	8665/10528/1654/10419/7514/8664/8667/9092/9129/8562/11051/1736/11168/10772/23451/23020/8666/8669/26156/24148/51747/10659/10421/6175/4869/3320/3326/6218/3921/6631/7520/6187/6165/6129/8894/2091/1975/6134/27316/9775/6223/6122/23521/1968/23517/6232/11224/4839/6125/6203/6193/6204/9045/1983/103/4809/8662/3692/3646/6059/6154/6155/6201/6202/6217/6208/6635/6636/11157/6632/6633/6634/6130/6147/6194/5901/620…	166
GO:0051169	BP	GO:0051169	nuclear transport	136/2238	343/18862	3.18261e-40	7.99388e-38	5.59032e-38	10212/3843/3839/3840/30000/4659/7514/10526/11260/10768/26953/23633/8882/11168/8815/9631/10527/10898/6741/1977/4869/3326/3178/7295/7175/3159/2316/3181/11338/811/5594/207/8021/5501/23636/3313/9775/8125/5905/9972/5903/2932/2010/3838/3836/3267/4928/5571/1434/6396/3692/6059/4116/51569/10204/7531/6635/6636/6632/6633/6634/5901/9349/6209/1984/8480/84324/6428/1020/7307/6427/9295/5781/10657/6426/6429/5530/…	136
GO:0043488	BP	GO:0043488	regulation of mRNA stability	96/2238	188/18862	7.56499e-40	1.82096e-37	1.27344e-37	5717/5718/5715/10643/10213/5688/7514/5709/10236/10492/9475/5716/3315/4869/3183/7431/3303/3312/26986/5578/5702/5689/5682/5683/5684/5685/1996/328/5686/5692/5694/5693/207/7529/2521/8021/5701/8125/2475/5704/5714/5691/5690/8087/9513/5713/4670/5710/5687/10197/5700/5705/5706/6233/7534/4904/8241/3192/6418/1981/5720/1660/23435/10949/5708/8761/1153/3184/9698/9861/1994/5711/55795/23367/253943/26135/9491/814…	96
GO:0043487	BP	GO:0043487	regulation of RNA stability	98/2238	198/18862	3.90666e-39	9.02751e-37	6.31316e-37	5717/5718/5715/10643/10213/5688/7514/5709/10236/10492/1736/9475/5716/3315/4869/3183/7431/3303/3312/26986/5578/5702/5689/5682/5683/5684/5685/1996/328/5686/5692/5694/5693/207/7529/2521/8021/5701/8125/2475/5704/5714/5691/5690/8087/9513/5713/4670/5710/5687/10197/5700/5705/5706/6233/7534/4904/8241/3192/6418/1981/5720/1660/54888/23435/10949/5708/8761/1153/3184/9698/9861/1994/5711/55795/23367/253943/261…	98
GO:0006913	BP	GO:0006913	nucleocytoplasmic transport	133/2238	340/18862	1.3428e-38	2.98359e-36	2.0865e-36	10212/3843/3839/3840/30000/4659/7514/10526/11260/10768/26953/23633/8882/9631/10527/10898/6741/1977/4869/3326/3178/7295/7175/2316/3181/11338/811/5594/207/8021/5501/23636/3313/9775/8125/5905/9972/5903/2932/2010/3838/3836/3267/4928/5571/1434/6396/3692/6059/4116/51569/10204/7531/6635/6636/6632/6633/6634/5901/9349/6209/1984/8480/84324/6428/1020/7307/6427/9295/5781/10657/6426/6429/5530/1660/54888/4686/…	133
GO:0006612	BP	GO:0006612	protein targeting to membrane	99/2238	211/18862	5.6825e-37	1.21584e-34	8.5027e-35	6386/439/6449/6731/3265/6176/6181/6175/6218/3921/3309/6187/6165/6129/6139/6188/6206/6137/6134/6136/2664/6133/6146/6124/6727/6223/6122/23521/6232/11224/6745/6157/6125/6144/6158/6203/6193/6204/6164/6726/9045/23480/10952/6224/6729/6189/6154/6138/6155/6168/29927/6201/6202/6210/6217/6208/6228/6222/6207/6205/6130/6191/6147/6194/9349/6209/6229/6230/6231/6234/6156/6160/4736/6161/6135/6132/6233/6169/6227/…	99
GO:0061013	BP	GO:0061013	regulation of mRNA catabolic process	98/2238	210/18862	2.32797e-36	4.80309e-34	3.35892e-34	23019/9567/5717/5718/5715/10643/10213/5688/7514/5709/10236/10492/9475/5716/3315/4869/3183/7431/3303/3312/26986/5578/5702/5689/5682/5683/5684/5685/1996/328/5686/5692/5694/5693/207/7529/2521/8021/5701/8125/2475/5704/5714/5691/5690/8087/9513/5713/4670/5710/5687/10197/5700/5705/5706/6233/7534/4904/8241/3192/6418/1981/5720/1660/23435/10949/5708/8761/1153/3184/9698/9861/1994/5711/55795/23367/253943/261…	98
GO:0006605	BP	GO:0006605	protein targeting	151/2238	441/18862	1.02127e-35	2.03444e-33	1.42273e-33	8540/9049/6386/8943/9141/9146/10469/439/6449/9512/10455/3417/6731/9868/9131/10452/3265/847/6176/6181/6175/3320/6218/3921/30/3329/1191/3309/3312/293/6187/6165/6129/6139/1459/6342/6188/6206/6137/10971/6134/6136/2664/7529/6133/3308/6146/6124/6727/6223/6122/23521/6232/11224/1384/6745/6157/6125/6144/6158/6203/6193/6204/6164/3998/6726/2931/9045/7879/10134/3295/9520/23480/10952/6224/6729/7323/6189/6154/…	151
GO:0002181	BP	GO:0002181	cytoplasmic translation	65/2238	102/18862	2.8371e-35	5.46331e-33	3.82063e-33	8665/8664/8667/8562/8666/8669/6176/6181/6175/3921/1938/5315/2935/6165/6139/8894/1975/6133/6146/23521/1968/2475/1983/8662/3646/1973/6154/6138/6228/2107/7555/6231/6234/6156/6160/4736/6161/6135/6132/6169/6227/6152/6173/6143/6142/6128/1981/6141/1660/8668/8661/1974/7458/10480/8663/5936/170506/8891/27335/28985/51386/4733/51372/25873/51441	65
GO:0050657	BP	GO:0050657	nucleic acid transport	93/2238	198/18862	7.60784e-35	1.37345e-32	9.6049e-33	10212/10643/7514/11260/3800/9631/10211/10898/6741/1977/4869/3178/7175/3181/6421/11338/8021/23636/9775/1069/10128/9972/5903/3267/4928/6396/3692/6059/4116/10204/5901/6209/1984/4904/8480/84324/6428/3192/7307/6427/9295/10657/6426/6429/1660/54888/4686/29894/23279/8683/6430/6431/7919/9793/10921/7014/6432/11052/55795/81608/6830/8106/10189/79228/10250/9688/348995/129401/57187/23225/55746/23165/8189/5976/…	93
GO:0050658	BP	GO:0050658	RNA transport	93/2238	198/18862	7.60784e-35	1.37345e-32	9.6049e-33	10212/10643/7514/11260/3800/9631/10211/10898/6741/1977/4869/3178/7175/3181/6421/11338/8021/23636/9775/1069/10128/9972/5903/3267/4928/6396/3692/6059/4116/10204/5901/6209/1984/4904/8480/84324/6428/3192/7307/6427/9295/10657/6426/6429/1660/54888/4686/29894/23279/8683/6430/6431/7919/9793/10921/7014/6432/11052/55795/81608/6830/8106/10189/79228/10250/9688/348995/129401/57187/23225/55746/23165/8189/5976/…	93
GO:0050684	BP	GO:0050684	regulation of mRNA processing	76/2238	139/18862	1.81598e-34	3.17906e-32	2.2232e-32	6829/10284/11051/10768/10772/10656/10659/10898/6625/6626/3178/3312/3191/1655/6651/4691/984/3181/11338/5725/9588/7072/27316/58517/10914/8087/9513/4928/4116/3190/6434/6733/6428/8241/5935/3192/708/10657/6429/1660/4686/8683/6431/22938/29896/1153/9667/9584/9589/10921/6294/7536/6432/11052/55234/51574/79577/6830/8106/79869/54623/123169/10521/10658/26528/91746/9444/55677/5936/170506/79811/22827/27339/485…	76
GO:0051236	BP	GO:0051236	establishment of RNA localization	93/2238	201/18862	3.46151e-34	5.88151e-32	4.11308e-32	10212/10643/7514/11260/3800/9631/10211/10898/6741/1977/4869/3178/7175/3181/6421/11338/8021/23636/9775/1069/10128/9972/5903/3267/4928/6396/3692/6059/4116/10204/5901/6209/1984/4904/8480/84324/6428/3192/7307/6427/9295/10657/6426/6429/1660/54888/4686/29894/23279/8683/6430/6431/7919/9793/10921/7014/6432/11052/55795/81608/6830/8106/10189/79228/10250/9688/348995/129401/57187/23225/55746/23165/8189/5976/…	93
GO:0006611	BP	GO:0006611	protein export from nucleus	88/2238	183/18862	5.07616e-34	8.37856e-32	5.85933e-32	10212/7514/11260/10768/9631/10898/6741/1977/4869/7295/7175/3181/11338/811/8021/23636/3313/9775/5905/9972/5903/2932/2010/3267/4928/1434/6396/3692/6059/4116/10204/7531/5901/6209/1984/8480/84324/6428/1020/7307/6427/9295/5781/6426/6429/54888/4686/29894/23279/8683/6430/6431/7919/10921/6432/55795/81608/6830/8106/10189/79228/10250/9688/348995/129401/57187/23225/55746/23165/10541/8189/5976/81929/91746/84…	88
GO:0006405	BP	GO:0006405	RNA export from nucleus	76/2238	142/18862	1.29035e-33	2.07066e-31	1.44806e-31	10212/7514/11260/9631/10898/6741/1977/4869/3178/7175/3181/11338/8021/23636/9775/9972/5903/3267/4928/6396/3692/6059/4116/5901/6209/1984/8480/84324/6428/7307/6427/9295/10657/6426/6429/1660/54888/4686/29894/23279/8683/6430/6431/7919/10921/6432/11052/55795/81608/6830/8106/10189/79228/10250/9688/348995/129401/57187/23225/55746/23165/8189/5976/81929/91746/84248/55677/4927/79902/84271/57510/55308/10482/…	76
GO:0051168	BP	GO:0051168	nuclear export	92/2238	201/18862	2.28118e-33	3.56172e-31	2.4908e-31	10212/7514/11260/10768/9631/10898/6741/1977/4869/3178/7295/7175/3181/11338/811/8021/23636/3313/9775/5905/9972/5903/2932/2010/3267/4928/1434/6396/3692/6059/4116/10204/7531/5901/6209/1984/8480/84324/6428/1020/7307/6427/9295/5781/10657/6426/6429/1660/54888/4686/29894/23279/8683/6430/6431/7919/10921/6432/11052/55795/81608/6830/8106/10189/79228/10250/9688/348995/129401/57187/23225/55746/23165/10541/81…	92
GO:0071166	BP	GO:0071166	ribonucleoprotein complex localization	72/2238	131/18862	6.44139e-33	9.79261e-31	6.84822e-31	10212/7514/11260/9631/10898/6741/1977/4869/7175/3181/11338/8021/23636/9775/9972/5903/3267/4928/6396/3692/6059/4116/5901/6209/1984/8480/84324/6428/7307/6427/9295/6426/6429/54888/4686/29894/23279/8683/6430/6431/7919/10921/6432/55795/81608/6830/8106/10189/79228/10250/9688/348995/129401/57187/23225/55746/26121/23165/8189/5976/81929/91746/84248/55677/4927/79902/84271/55308/10482/51692/26097/9939	72
GO:0071426	BP	GO:0071426	ribonucleoprotein complex export from nucleus	71/2238	130/18862	3.06547e-32	4.54082e-30	3.17551e-30	10212/7514/11260/9631/10898/6741/1977/4869/7175/3181/11338/8021/23636/9775/9972/5903/3267/4928/6396/3692/6059/4116/5901/6209/1984/8480/84324/6428/7307/6427/9295/6426/6429/54888/4686/29894/23279/8683/6430/6431/7919/10921/6432/55795/81608/6830/8106/10189/79228/10250/9688/348995/129401/57187/23225/55746/23165/8189/5976/81929/91746/84248/55677/4927/79902/84271/55308/10482/51692/26097/9939	71
GO:0002478	BP	GO:0002478	antigen processing and presentation of exogenous peptide antigen	84/2238	177/18862	5.34172e-32	7.71478e-30	5.39513e-30	3796/5717/5718/5715/10671/10213/5688/6712/1783/5709/164/9554/5716/11258/161/22872/160/3685/1509/1211/5702/5689/5682/5683/5684/5685/811/821/5686/5692/5694/5693/2923/5701/10120/5704/830/832/5714/5691/5690/1785/7879/5713/829/1175/9632/5710/6396/5687/10121/375/10197/5700/5705/5706/163/8655/1213/5720/3831/162/5708/1781/10540/1639/1778/9861/10484/5711/9491/1173/140735/5707/6456/84516/8907/64837/55860/5…	84
GO:0006520	BP	GO:0006520	cellular amino acid metabolic process	121/2238	331/18862	7.39336e-32	1.04174e-29	7.28516e-30	10994/5717/5718/5715/10213/5688/5198/26227/5709/9521/4677/8604/5716/23576/23564/2746/1719/2806/2058/440/5860/1738/4522/3035/5184/1615/2805/1503/5702/5689/2618/7453/191/493/38/4357/5682/5683/5684/5685/6897/7407/790/5686/5692/5694/5693/159/5831/6472/875/102724560/5701/1743/2617/3376/5704/5859/5714/2937/501/16/833/6301/5691/5690/22929/8833/4204/7915/5713/6611/5917/8565/586/5710/4141/5687/10197/5700/…	121
GO:0006457	BP	GO:0006457	protein folding	98/2238	233/18862	9.81358e-32	1.34983e-29	9.43973e-30	9049/1676/9141/2580/10471/10465/6449/10294/5201/10049/6902/9526/6102/10598/22824/3315/2771/5034/3320/3326/6625/2773/2775/3303/3304/3329/1191/3309/3312/9601/5589/7184/6950/1459/5479/3337/811/821/10961/2923/3301/3313/908/22948/6782/3998/7203/5903/6767/10694/10575/5887/7415/54331/3336/7411/5700/2782/2783/5478/2280/2770/1460/1457/10576/2288/51035/10131/10549/9360/7841/9761/23770/23184/23193/10130/107…	98
GO:0019884	BP	GO:0019884	antigen processing and presentation of exogenous antigen	85/2238	185/18862	4.53168e-31	6.08827e-29	4.25768e-29	3796/5717/5718/5715/10671/10213/8943/5688/6712/1783/5709/164/9554/5716/11258/161/22872/160/3685/1509/1211/5702/5689/5682/5683/5684/5685/811/821/5686/5692/5694/5693/2923/5701/10120/5704/830/832/5714/5691/5690/1785/7879/5713/829/1175/9632/5710/6396/5687/10121/375/10197/5700/5705/5706/163/8655/1213/5720/3831/162/5708/1781/10540/1639/1778/9861/10484/5711/9491/1173/140735/5707/6456/84516/8907/64837/55…	85
GO:0051028	BP	GO:0051028	mRNA transport	76/2238	152/18862	5.4137e-31	7.10794e-29	4.97076e-29	10212/10643/7514/3800/9631/10898/1977/3178/7175/3181/11338/8021/23636/9775/1069/10128/9972/5903/3267/4928/6396/4116/10204/1984/8480/84324/6428/7307/6427/9295/6426/6429/1660/54888/4686/29894/23279/8683/6430/6431/7919/10921/6432/55795/81608/6830/8106/10189/79228/10250/9688/348995/129401/57187/23225/55746/23165/8189/5976/8570/81929/91746/9444/84248/55677/4927/79902/84271/55308/10642/10482/51692/9908…	76
GO:0043484	BP	GO:0043484	regulation of RNA splicing	74/2238	145/18862	5.77114e-31	7.40886e-29	5.1812e-29	10284/8882/10772/10656/10659/6625/3178/3303/3312/3191/1655/6651/4691/3181/5430/11338/5725/9588/7072/3189/3187/2521/27316/58517/8087/9513/3185/4928/3188/4116/3190/6207/6231/6434/6733/6428/8241/5935/3192/708/10657/6429/4686/79026/8683/6430/6431/22938/29896/1153/9584/23076/9589/10921/7536/6432/55234/51574/284695/389677/92906/10521/10658/26528/91746/9444/5936/10137/22827/58155/27339/4858/9967/9939	74
GO:0046034	BP	GO:0046034	ATP metabolic process	114/2238	313/18862	6.60736e-30	8.29798e-28	5.80299e-28	4728/10059/4697/4706/27089/8473/4724/4709/4695/4720/4722/9631/8604/10476/10632/4712/4710/4705/3939/4513/5230/203/4509/226/2597/481/983/506/2023/2821/669/7388/5213/1537/2026/1738/1345/142/230/3303/3304/1329/3312/7175/1327/5315/1340/7381/5211/5223/522/3098/4729/9377/526/7385/515/498/4719/6389/7384/6472/8021/509/5236/23636/6622/523/4436/7386/539/9972/5903/4723/477/2584/4702/4928/5571/204/7415/6396/5…	114
GO:0006406	BP	GO:0006406	mRNA export from nucleus	63/2238	113/18862	1.91839e-29	2.30886e-27	1.61465e-27	10212/9631/10898/1977/7175/3181/11338/8021/23636/9775/9972/5903/3267/4928/6396/4116/1984/8480/84324/6428/7307/6427/9295/6426/6429/54888/4686/29894/23279/8683/6430/6431/7919/10921/6432/55795/81608/6830/8106/10189/79228/10250/9688/348995/129401/57187/23225/55746/23165/8189/5976/81929/91746/84248/55677/4927/79902/84271/55308/10482/51692/26097/9939	63
GO:0071427	BP	GO:0071427	mRNA-containing ribonucleoprotein complex export from nucleus	63/2238	113/18862	1.91839e-29	2.30886e-27	1.61465e-27	10212/9631/10898/1977/7175/3181/11338/8021/23636/9775/9972/5903/3267/4928/6396/4116/1984/8480/84324/6428/7307/6427/9295/6426/6429/54888/4686/29894/23279/8683/6430/6431/7919/10921/6432/55795/81608/6830/8106/10189/79228/10250/9688/348995/129401/57187/23225/55746/23165/8189/5976/81929/91746/84248/55677/4927/79902/84271/55308/10482/51692/26097/9939	63
GO:0048002	BP	GO:0048002	antigen processing and presentation of peptide antigen	85/2238	194/18862	3.18677e-29	3.75714e-27	2.62746e-27	3796/5717/5718/5715/10671/10213/5688/6712/1783/5709/164/9554/5716/11258/161/22872/160/3685/1509/1211/5702/5689/5682/5683/5684/5685/811/821/5686/5692/5694/5693/2923/5701/10120/5704/830/832/5714/5691/5690/1785/7879/10134/5713/829/1175/9632/5710/6396/5687/10121/375/10197/5700/5705/5706/163/8655/1213/5720/3831/162/5708/1781/10540/1639/1778/9861/10484/5711/9491/1173/140735/5707/6456/84516/8907/64837/5…	85
GO:0031503	BP	GO:0031503	protein-containing complex localization	105/2238	283/18862	2.09656e-28	2.42237e-26	1.69402e-26	10212/3092/8943/7514/8417/11260/3800/11336/2239/9631/10898/3265/6741/1977/4869/7175/7430/3181/6421/11338/3799/8021/403/23636/9775/9972/5903/1785/3267/4928/6396/3692/6616/4218/6059/112755/4116/5901/5906/6209/163/8655/1984/8480/84324/6428/3192/7307/6427/1759/9295/6426/6429/54888/4686/29894/23279/8683/6430/6431/7919/1605/23513/5108/10921/7014/6432/1627/56850/55795/81608/6830/8106/10189/79228/10250/9…	105
GO:0019693	BP	GO:0019693	ribose phosphate metabolic process	137/2238	435/18862	2.89483e-28	3.27911e-26	2.29316e-26	11163/11332/9567/8573/5198/8473/9061/5636/4976/9631/8604/10476/10632/2181/10380/11165/3939/4513/3251/5230/203/4509/226/2597/506/2023/2821/1622/669/353/5213/5160/2773/2026/1738/142/230/1737/7372/5162/2539/3615/7175/5315/4830/1503/5211/5223/522/3098/2618/10606/4831/515/38/498/790/7086/51727/159/158/471/8021/509/5236/1743/23636/523/539/2194/3094/9972/5903/22978/8833/5538/2584/3295/4928/6576/47/4597/…	137
GO:0048193	BP	GO:0048193	Golgi vesicle transport	124/2238	372/18862	3.14221e-28	3.49087e-26	2.44125e-26	3796/10671/10640/5537/8613/11316/8943/2580/6712/9919/9522/6836/10652/1783/9183/27095/164/4430/8724/6643/8615/28952/10079/10016/9554/10434/6102/8906/11258/22872/9217/10175/2181/160/5265/966/378/5870/9276/403/1445/4905/830/832/372/23760/3998/10972/1785/10134/829/1315/1314/9632/8775/7415/6396/79585/11345/4218/10890/51552/10121/375/22818/5861/6844/8655/10399/381/6711/287/3831/288/1781/10540/6642/8452…	124
GO:0043312	BP	GO:0043312	neutrophil degranulation	146/2238	485/18862	9.2731e-28	1.01077e-25	7.06855e-26	5717/5718/10857/10213/6386/1654/8566/9522/6836/5709/1729/8895/3417/23114/161/1727/4860/5265/197/7276/2495/847/226/1476/2821/3685/1509/302/823/203068/5660/353/1508/3320/3326/30/2950/3146/4048/230/3303/3304/3312/5834/3615/2547/7520/1938/327/966/4282/5315/411/5211/5702/7414/5223/5864/5870/5689/4831/5683/5686/5594/25801/9588/3163/5269/5701/5236/6727/1650/10120/8826/2665/10694/5878/7879/5713/47/1315/9…	146
GO:0015931	BP	GO:0015931	nucleobase-containing compound transport	97/2238	253/18862	1.28406e-27	1.37371e-25	9.60668e-26	10212/10643/7514/11260/3800/9631/10211/10898/292/6741/1977/4869/3178/291/293/7175/3181/6421/11338/8021/23636/9775/1069/10128/9972/5903/3267/4928/6396/3692/6059/4116/10204/5901/6209/1984/4904/8480/84324/6428/3192/7307/6427/9295/10657/6426/6429/1660/54888/4686/29894/23279/8683/6430/6431/7919/9793/10921/7014/6432/11052/55795/29957/81608/6830/8106/10189/79228/10250/9688/348995/129401/57187/23225/5574…	97
GO:0002283	BP	GO:0002283	neutrophil activation involved in immune response	146/2238	488/18862	1.88676e-27	1.98179e-25	1.38591e-25	5717/5718/10857/10213/6386/1654/8566/9522/6836/5709/1729/8895/3417/23114/161/1727/4860/5265/197/7276/2495/847/226/1476/2821/3685/1509/302/823/203068/5660/353/1508/3320/3326/30/2950/3146/4048/230/3303/3304/3312/5834/3615/2547/7520/1938/327/966/4282/5315/411/5211/5702/7414/5223/5864/5870/5689/4831/5683/5686/5594/25801/9588/3163/5269/5701/5236/6727/1650/10120/8826/2665/10694/5878/7879/5713/47/1315/9…	146
GO:0019882	BP	GO:0019882	antigen processing and presentation	92/2238	234/18862	3.26802e-27	3.37131e-25	2.35764e-25	3796/5717/5718/5715/10671/10213/8943/5688/6712/1783/5709/164/9554/5716/11258/161/22872/160/3685/1509/1211/5702/5867/5870/5689/5682/5683/5684/5685/811/821/5686/5692/5694/5693/2923/5701/10120/5704/830/832/5714/5691/5690/1785/7879/10134/5713/829/1175/9632/5710/6396/5687/5869/10890/10121/375/10197/5700/5705/5706/163/8655/1213/5720/3831/162/5708/1781/10540/1639/1778/9861/11021/10484/5711/9491/51762/11…	92
GO:0002446	BP	GO:0002446	neutrophil mediated immunity	147/2238	499/18862	7.33717e-27	7.43628e-25	5.20038e-25	5717/5718/10857/10213/6386/1654/8566/9522/6836/5709/1729/9948/8895/3417/23114/161/1727/4860/5265/197/7276/2495/847/226/1476/2821/3685/1509/302/823/203068/5660/353/1508/3320/3326/30/2950/3146/4048/230/3303/3304/3312/5834/3615/2547/7520/1938/327/966/4282/5315/411/5211/5702/7414/5223/5864/5870/5689/4831/5683/5686/5594/25801/9588/3163/5269/5701/5236/6727/1650/10120/8826/2665/10694/5878/7879/5713/47/1…	147
GO:0042119	BP	GO:0042119	neutrophil activation	147/2238	500/18862	9.22083e-27	9.18426e-25	6.42278e-25	5717/5718/10857/10213/6386/1654/8566/9522/6836/5709/1729/8895/3417/23114/161/1727/4860/5265/197/7276/2495/847/226/1476/2821/3685/1509/302/823/203068/5660/353/1508/3320/3326/30/2950/3146/4048/230/3303/3304/3312/5834/3615/2547/7520/1938/327/966/4282/5315/411/5211/5702/7414/5223/5864/5870/5689/4831/5683/5686/5594/25801/9588/3163/5269/5701/5236/6727/1650/10120/8826/2665/10694/5878/7879/5713/47/1315/9…	147
GO:0072521	BP	GO:0072521	purine-containing compound metabolic process	139/2238	460/18862	1.18995e-26	1.16514e-24	8.14815e-25	11163/11332/9567/8573/5198/8473/9061/5636/4976/23028/9631/8604/10476/10632/2181/10380/11165/3939/4513/4860/3251/5230/203/7276/4509/226/2597/506/2023/2821/1622/2876/669/353/5213/5160/2773/2026/1738/142/230/1737/5162/4522/3615/7175/5315/4830/5211/5223/522/3098/2618/10606/4831/191/515/38/498/159/158/471/6472/8021/509/4521/5236/1743/23636/523/539/2194/3094/9972/5903/22978/8833/5538/2584/3295/4928/657…	139
GO:0048024	BP	GO:0048024	regulation of mRNA splicing, via spliceosome	56/2238	100/18862	1.87795e-26	1.80816e-24	1.26449e-24	10284/10772/10656/10659/6625/3178/3312/3191/1655/6651/4691/3181/11338/5725/9588/7072/27316/58517/8087/9513/4928/4116/3190/6434/6733/6428/8241/5935/3192/708/10657/6429/4686/8683/6431/22938/29896/1153/9584/9589/10921/7536/6432/55234/51574/10521/10658/26528/91746/9444/5936/22827/27339/4858/9967/9939	56
GO:0009259	BP	GO:0009259	ribonucleotide metabolic process	131/2238	425/18862	4.4979e-26	4.25973e-24	2.97894e-24	11163/11332/9567/8573/5198/8473/9061/4976/9631/8604/10476/10632/2181/10380/11165/3939/4513/3251/5230/203/4509/226/2597/506/2023/2821/1622/669/353/5213/5160/2773/2026/1738/142/230/1737/7372/5162/3615/7175/5315/4830/1503/5211/5223/522/3098/2618/10606/4831/515/38/498/790/51727/159/158/471/8021/509/5236/1743/23636/523/539/2194/3094/9972/5903/22978/8833/5538/2584/3295/4928/6576/47/4597/5571/5136/204/7…	131
GO:0043254	BP	GO:0043254	regulation of protein-containing complex assembly	135/2238	446/18862	5.45082e-26	5.07893e-24	3.55182e-24	1654/6712/10109/10094/8440/9026/6840/7037/10382/5216/3320/3146/142/11013/286527/3303/3304/4137/1191/3309/4133/3312/6714/6118/1385/3925/5702/5610/5864/7453/6188/4478/1496/6117/11151/1854/5217/5962/6119/118/119/5701/402/6622/822/23521/2475/5704/7417/4131/830/832/2932/4204/3054/829/8775/7415/136319/10093/998/2764/10096/10097/375/5908/112755/6812/5705/7114/382/5706/2885/5879/10399/3020/3021/6711/2288…	135
GO:0006163	BP	GO:0006163	purine nucleotide metabolic process	133/2238	441/18862	1.88104e-25	1.72488e-23	1.20625e-23	11163/11332/9567/8573/5198/8473/9061/5636/4976/9631/8604/10476/10632/2181/10380/11165/3939/4513/4860/3251/5230/203/4509/226/2597/506/2023/2821/1622/2876/669/353/5213/5160/2773/2026/1738/142/230/1737/5162/4522/3615/7175/5315/4830/5211/5223/522/3098/2618/10606/4831/515/38/498/159/158/471/8021/509/4521/5236/1743/23636/523/539/2194/3094/9972/5903/22978/8833/5538/2584/3295/4928/6576/47/4597/5571/5136/…	133
GO:0051258	BP	GO:0051258	protein polymerization	102/2238	294/18862	5.98056e-25	5.39839e-23	3.77523e-23	10059/6712/10109/10094/8440/7756/4976/1729/23122/9026/6840/2243/2244/2266/10382/5216/3320/11013/286527/3303/3304/4137/4133/3925/7283/6188/1496/11151/5217/5962/118/119/402/2879/6622/822/2475/7417/4131/830/832/1785/4204/829/79585/136319/10093/2764/3093/10096/10097/375/7114/382/2885/5879/6711/2288/1759/5756/2314/5058/10788/6709/9793/23406/1639/2017/4926/22919/1627/11344/57482/23191/23332/58497/57580…	102
GO:0009150	BP	GO:0009150	purine ribonucleotide metabolic process	125/2238	408/18862	1.16202e-24	1.03277e-22	7.2224e-23	11163/11332/9567/8573/5198/8473/9061/4976/9631/8604/10476/10632/2181/10380/11165/3939/4513/3251/5230/203/4509/226/2597/506/2023/2821/1622/669/353/5213/5160/2773/2026/1738/142/230/1737/5162/3615/7175/5315/4830/5211/5223/522/3098/2618/10606/4831/515/38/498/159/158/471/8021/509/5236/1743/23636/523/539/2194/3094/9972/5903/22978/8833/5538/2584/3295/4928/6576/47/4597/5571/5136/204/7415/6396/521/3692/71…	125
GO:1900034	BP	GO:1900034	regulation of cellular response to heat	47/2238	79/18862	5.50772e-24	4.82093e-22	3.3714e-22	10049/3281/9631/3320/3326/3303/3304/4137/3312/7175/6118/3337/5595/6117/5594/6119/8021/23636/2475/9972/5903/2932/4928/6396/7531/8480/2288/23279/816/818/817/10728/57805/9688/348995/129401/23225/55746/10808/23165/1387/81929/4927/7266/79902/26973/9529	47
GO:0006417	BP	GO:0006417	regulation of translation	126/2238	425/18862	1.97596e-23	1.70375e-21	1.19148e-21	23019/10643/1654/23654/8664/8667/10236/8440/10492/9669/9475/4849/7812/1719/2597/3315/7298/1965/1977/4869/2058/7431/26986/7175/1938/5315/2935/3673/4691/5610/48/6188/1975/1656/5595/6134/811/5594/7072/207/6472/6146/9775/23521/1968/10209/2475/10128/6125/6203/6726/8087/9513/6197/23173/1983/8662/3692/60678/136319/3646/6154/4116/5499/6208/2107/7555/6191/6156/6169/1984/10399/4904/1982/5591/84324/5935/198…	126
GO:0000086	BP	GO:0000086	G2/M transition of mitotic cell cycle	91/2238	258/18862	5.75282e-23	4.88736e-21	3.41785e-21	5717/5718/5715/10213/5688/4659/5709/2029/5885/5716/11258/10382/983/203068/3320/801/808/5702/5689/7283/1017/5682/5683/5684/5685/5686/5692/5694/5693/5518/5577/5701/5087/1069/5048/5704/5714/10763/5691/5690/4361/1785/4204/5713/8091/5710/10776/5687/10121/10197/7532/5500/5700/5705/7531/5706/5520/8655/6500/10383/5720/10657/5708/1781/10540/8883/8454/2273/9793/1639/1778/9861/5108/22919/5711/7846/23332/949…	91
GO:1902903	BP	GO:1902903	regulation of supramolecular fiber organization	114/2238	370/18862	8.23378e-23	6.8937e-21	4.82094e-21	6712/10109/10094/10471/8440/5201/9948/9475/23122/9026/6840/335/10382/2876/5216/11013/286527/3303/3304/4137/1191/4133/3312/3925/2316/6188/1496/11151/5217/5962/118/119/402/6622/822/2475/4131/830/832/4204/829/136319/10093/998/11034/2764/10096/10097/375/387/7411/7114/382/2885/5879/71/4130/6711/2288/7082/5756/2314/5058/5062/4089/10788/6709/9793/23406/1639/2017/4926/22919/1627/55704/55201/11344/57482/2…	114
GO:1902036	BP	GO:1902036	regulation of hematopoietic stem cell differentiation	44/2238	74/18862	1.58374e-22	1.29632e-20	9.06547e-21	5717/5718/5715/10213/5688/5709/5716/5702/5610/5689/5682/5683/5684/5685/5686/5692/5694/5693/5701/3313/5704/5714/5691/5690/5713/5710/5687/10197/5700/5705/5706/5591/5720/5708/9861/5711/132299/8861/9491/5707/54940/5721/5719/51441	44
GO:0010389	BP	GO:0010389	regulation of G2/M transition of mitotic cell cycle	78/2238	203/18862	1.59319e-22	1.29632e-20	9.06547e-21	5717/5718/5715/10213/5688/5709/5885/5716/11258/10382/983/203068/3320/5702/5689/7283/1017/5682/5683/5684/5685/5686/5692/5694/5693/5518/5577/5701/5087/1069/5048/5704/5714/5691/5690/4361/4204/5713/8091/5710/5687/10121/10197/7532/5700/5705/7531/5706/8655/6500/10383/5720/5708/1781/10540/8883/8454/2273/9793/1639/1778/9861/5108/22919/5711/7846/23332/9491/80279/55031/25942/5707/10142/95681/55920/5721/271…	78
GO:0032271	BP	GO:0032271	regulation of protein polymerization	83/2238	225/18862	1.61606e-22	1.29667e-20	9.06791e-21	6712/10109/10094/8440/9026/6840/10382/5216/3320/11013/286527/3303/3304/4137/4133/3925/6188/1496/11151/5217/5962/118/119/402/6622/822/2475/7417/4131/830/832/4204/829/136319/10093/2764/10096/10097/375/7114/382/2885/5879/6711/2288/5756/2314/5058/10788/6709/9793/23406/1639/2017/4926/22919/1627/11344/57482/23191/23332/58497/57580/8936/10552/11075/26999/10142/81873/57175/6904/81553/23580/51571/10152/29…	83
GO:0060968	BP	GO:0060968	regulation of gene silencing	63/2238	144/18862	5.8732e-22	4.64788e-20	3.25038e-20	10526/9631/10269/3005/7175/3009/3006/3159/1655/5432/5434/5430/1017/1656/5431/8021/5438/23636/9972/5903/8087/5437/4928/103/6396/8294/8359/8360/8361/8362/8363/8364/8365/8366/8367/8368/8370/121504/554313/8480/3020/3021/3024/5604/1981/5530/1660/23279/9698/1994/9688/348995/129401/23225/55746/8971/23165/81929/25942/4927/79902/57510/26523	63
GO:0019058	BP	GO:0019058	viral life cycle	108/2238	348/18862	6.05745e-22	4.72891e-20	3.30704e-20	3839/1654/7514/10465/10542/27336/8724/23633/9475/8815/9631/9217/6780/7037/3688/983/3685/5034/3326/3921/3956/3303/3304/3312/7153/5091/26986/7175/4684/3673/5610/5868/5479/1656/5245/682/8021/7913/23636/9972/5903/7879/3838/3836/1948/8091/4928/9798/7415/103/6396/1488/975/998/5861/5901/5478/6233/6993/1525/6733/8480/7155/23279/6598/4774/3609/10155/24138/1487/950/1605/3837/8411/5093/5094/1949/5586/1642/2…	108
GO:0034248	BP	GO:0034248	regulation of cellular amide metabolic process	136/2238	494/18862	6.66301e-22	5.13229e-20	3.58914e-20	23019/10643/1654/23654/8664/8667/10236/8440/10492/9669/9475/4849/7812/1719/2597/3315/7298/1965/1977/4869/2058/7431/1191/26986/7175/1938/5315/2935/3673/5223/4691/5610/48/6188/1975/1656/5595/6134/811/5594/7072/207/6472/6146/9775/23521/1968/10209/2475/10128/6125/6203/6726/10972/2931/8087/9513/6197/23173/1983/8662/3692/60678/136319/3646/6154/4116/5499/6208/2107/7555/6191/6156/6169/1984/10399/4904/198…	136
GO:0044839	BP	GO:0044839	cell cycle G2/M phase transition	93/2238	276/18862	7.83928e-22	5.95888e-20	4.16719e-20	5717/5718/5715/10213/5688/4659/5709/2029/5885/9555/5716/11258/10382/983/4869/203068/3320/801/808/5702/5689/7283/1017/5682/5683/5684/5685/5686/5692/5694/5693/5518/5577/5701/5087/1069/5048/5704/5714/10763/5691/5690/4361/1785/4204/5713/8091/5710/10776/5687/10121/10197/7532/5500/5700/5705/7531/5706/5520/8655/6500/10383/5720/10657/5708/1781/10540/8883/8454/2273/9793/1639/1778/9861/5108/22919/5711/7846…	93
GO:1902749	BP	GO:1902749	regulation of cell cycle G2/M phase transition	80/2238	219/18862	1.92995e-21	1.44797e-19	1.0126e-19	5717/5718/5715/10213/5688/5709/5885/9555/5716/11258/10382/983/4869/203068/3320/5702/5689/7283/1017/5682/5683/5684/5685/5686/5692/5694/5693/5518/5577/5701/5087/1069/5048/5704/5714/5691/5690/4361/4204/5713/8091/5710/5687/10121/10197/7532/5700/5705/7531/5706/8655/6500/10383/5720/5708/1781/10540/8883/8454/2273/9793/1639/1778/9861/5108/22919/5711/7846/23332/9491/80279/55031/25942/5707/10142/95681/5592…	80
GO:0006521	BP	GO:0006521	regulation of cellular amino acid metabolic process	39/2238	62/18862	2.17467e-21	1.61065e-19	1.12637e-19	5717/5718/5715/10213/5688/5709/5716/5702/5689/493/5682/5683/5684/5685/5686/5692/5694/5693/5701/5704/5714/5691/5690/5713/5710/5687/10197/5700/5705/5706/5720/5708/9861/5711/9491/5707/11315/5721/5719	39
GO:0060218	BP	GO:0060218	hematopoietic stem cell differentiation	47/2238	88/18862	3.02241e-21	2.21019e-19	1.54564e-19	5717/5718/5715/10213/5688/5709/5716/23376/7520/5702/5610/5689/5682/5683/5684/5685/5686/5692/5694/5693/5701/3313/5704/5714/5691/5690/5713/5710/5687/10197/5700/5705/5706/5591/5720/5708/9861/5711/132299/8861/6422/9491/5707/54940/5721/5719/51441	47
GO:0002183	BP	GO:0002183	cytoplasmic translational initiation	28/2238	34/18862	6.76286e-21	4.88363e-19	3.41525e-19	8665/8664/8667/8562/8666/8669/8894/1975/23521/1968/2475/1983/8662/3646/1973/1981/8668/8661/1974/7458/10480/8663/5936/8891/27335/28985/51386/51441	28
GO:0060071	BP	GO:0060071	Wnt signaling pathway, planar cell polarity pathway	52/2238	108/18862	1.12852e-20	8.04875e-19	5.62869e-19	5717/5718/5715/10213/5688/5709/2239/5716/161/160/5216/5702/5689/5682/5683/5684/5685/5686/5692/5694/5693/409/5701/5704/5714/5691/5690/5713/1175/5710/5687/998/10197/387/5700/5705/5706/5879/163/1213/5720/5708/5754/9861/5711/6422/9491/1173/5707/5721/57216/5719	52
GO:0045333	BP	GO:0045333	cellular respiration	71/2238	187/18862	2.81159e-20	1.9808e-18	1.38522e-18	4728/4697/4706/27089/4724/4709/4695/4720/1431/4722/8604/3417/4712/4710/4705/4513/847/983/7388/2271/5160/1537/1738/1345/1737/1329/5162/1327/2108/1340/7381/4729/9377/48/6390/7385/4200/4719/6389/7384/6472/1743/6622/2109/4190/4191/2820/7386/3418/4723/3419/4702/8802/7415/54205/4967/10131/23530/4698/4704/126328/8801/11315/50/79751/55847/8803/55967/10165/51142/4715	71
GO:1901532	BP	GO:1901532	regulation of hematopoietic progenitor cell differentiation	46/2238	89/18862	4.7202e-20	3.28537e-18	2.29754e-18	5717/5718/5715/10213/5688/5709/11051/5716/5702/5610/5689/5682/5683/5684/5685/5686/5692/5694/5693/5701/3313/5704/5714/5691/5690/5713/5710/5687/10197/5700/5705/5706/5591/5720/5708/9861/5711/132299/8861/9491/5707/170506/54940/5721/5719/51441	46
GO:0015980	BP	GO:0015980	energy derivation by oxidation of organic compounds	90/2238	278/18862	7.57538e-20	5.20988e-18	3.6434e-18	4728/4697/4706/27089/4724/4709/4695/4720/1431/4722/8604/3417/4712/4710/4705/4513/847/983/7388/2271/5160/1537/3146/1738/1345/801/1737/1329/5162/5834/1327/2108/1340/7381/4729/9377/48/6390/7385/4200/4719/6389/207/7384/6472/5236/5501/1743/6622/2109/4190/4191/2475/2820/7386/3418/37/4723/2931/2932/3419/4702/8802/7415/5499/5500/2778/54205/4967/2673/10131/23530/4698/4704/7360/283209/9852/126328/55276/880…	90
GO:0090175	BP	GO:0090175	regulation of establishment of planar polarity	52/2238	112/18862	8.85663e-20	6.01938e-18	4.2095e-18	5717/5718/5715/10213/5688/5709/2239/5716/161/160/5216/5702/5689/5682/5683/5684/5685/5686/5692/5694/5693/409/5701/5704/5714/5691/5690/5713/1175/5710/5687/998/10197/387/5700/5705/5706/5879/163/1213/5720/5708/5754/9861/5711/6422/9491/1173/5707/5721/57216/5719	52
GO:0034605	BP	GO:0034605	cellular response to heat	54/2238	120/18862	1.04639e-19	6.9484e-18	4.85919e-18	10049/10016/3281/9631/1965/3320/3326/3303/3304/4137/3312/7175/6118/488/3337/5595/6117/5594/6119/8021/23636/2475/9972/5903/2932/4928/7415/6396/7531/8480/2288/23279/816/818/817/10728/5931/57805/9688/348995/129401/23225/55746/10808/23165/3066/1387/81929/4927/7266/79902/170506/26973/9529	54
GO:0002218	BP	GO:0002218	activation of innate immune response	61/2238	148/18862	1.04641e-19	6.9484e-18	4.85919e-18	5717/5718/5715/10213/5688/5709/5716/9868/3265/3320/3146/6714/2547/7520/5702/5689/5567/6421/5682/5683/5684/5685/5686/5692/5694/5693/5701/9782/5704/5714/5691/5690/5713/5710/5687/10197/5700/5705/5706/6500/5591/5970/5720/5058/5062/5708/8454/9861/4841/10454/5711/57506/55269/9491/1387/10432/25942/5707/85364/5721/5719	61
GO:0060147	BP	GO:0060147	regulation of posttranscriptional gene silencing	55/2238	124/18862	1.10051e-19	7.22461e-18	5.05235e-18	10526/9631/10269/7175/1655/5432/5434/5430/1656/5431/8021/5438/23636/9972/5903/8087/5437/4928/103/6396/8294/8359/8360/8361/8362/8363/8364/8365/8366/8367/8368/8370/121504/554313/8480/3020/3021/5604/1981/5530/1660/23279/9698/1994/9688/348995/129401/23225/55746/23165/81929/4927/79902/57510/26523	55
GO:0000723	BP	GO:0000723	telomere maintenance	64/2238	161/18862	1.2627e-19	8.1962e-18	5.73181e-18	1736/3320/3183/3326/3178/142/5111/6714/2547/7520/6118/6950/7515/3181/5595/6117/328/5424/5594/6119/5984/5982/5981/2237/908/5983/546/22948/5425/7203/56252/4361/10694/10575/8294/8359/8360/8361/8362/8363/8364/8365/8366/8367/8368/8370/121504/554313/10576/5591/3192/5394/3184/10728/7014/10111/5976/7874/10574/85456/55226/170506/55651/54386	64
GO:0061418	BP	GO:0061418	regulation of transcription from RNA polymerase II promoter in response to hypoxia	42/2238	77/18862	1.35704e-19	8.71067e-18	6.09159e-18	5717/5718/5715/10213/5688/5709/5716/5702/5689/5682/5683/5684/5685/5686/5692/5694/5693/5701/5704/5714/5691/5690/5713/5710/5687/10197/5700/5705/5706/6233/5720/5708/8453/9861/6921/6923/5711/9491/1387/5707/5721/5719	42
GO:0035567	BP	GO:0035567	non-canonical Wnt signaling pathway	62/2238	153/18862	1.47476e-19	9.36229e-18	6.54728e-18	5717/5718/5715/10213/5688/5709/2239/5716/161/160/5216/2775/801/5532/5702/5689/5682/5683/5684/5685/5686/5692/5694/5693/409/1499/5701/5704/5714/5691/5690/5713/1175/5710/54331/5687/998/10197/387/5700/5705/5706/2782/5879/163/5534/1213/5720/5530/5708/5754/9861/5711/6422/9491/1173/5707/23236/26523/5721/57216/5719	62
GO:0060966	BP	GO:0060966	regulation of gene silencing by RNA	55/2238	125/18862	1.74111e-19	1.0933e-17	7.64574e-18	10526/9631/10269/7175/1655/5432/5434/5430/1656/5431/8021/5438/23636/9972/5903/8087/5437/4928/103/6396/8294/8359/8360/8361/8362/8363/8364/8365/8366/8367/8368/8370/121504/554313/8480/3020/3021/5604/1981/5530/1660/23279/9698/1994/9688/348995/129401/23225/55746/23165/81929/4927/79902/57510/26523	55
GO:0035722	BP	GO:0035722	interleukin-12-mediated signaling pathway	32/2238	47/18862	2.41137e-19	1.4979e-17	1.04752e-17	9049/9987/6647/6648/6175/5034/302/6627/5898/4282/6950/4001/3181/1072/4478/6888/3313/3185/829/998/375/5908/5478/9446/5306/4507/5062/27250/552900/654483/23236/5721	32
GO:0002479	BP	GO:0002479	antigen processing and presentation of exogenous peptide antigen via MHC class I, TAP-dependent	41/2238	75/18862	3.29876e-19	2.02733e-17	1.41776e-17	5717/5718/5715/10213/5688/5709/9554/5716/3685/5702/5689/5682/5683/5684/5685/811/5686/5692/5694/5693/2923/5701/5704/5714/5691/5690/5713/5710/5687/10197/5700/5705/5706/5720/5708/9861/5711/9491/5707/5721/5719	41
GO:0010972	BP	GO:0010972	negative regulation of G2/M transition of mitotic cell cycle	48/2238	100/18862	4.04032e-19	2.45694e-17	1.7182e-17	5717/5718/5715/10213/5688/5709/5885/5716/983/5702/5689/5682/5683/5684/5685/5686/5692/5694/5693/5701/5704/5714/5691/5690/4361/5713/8091/5710/5687/10197/5700/5705/5706/6500/5720/5708/8883/8454/2273/9861/5711/9491/80279/55031/5707/5721/27183/5719	48
GO:2000736	BP	GO:2000736	regulation of stem cell differentiation	51/2238	112/18862	5.75478e-19	3.46306e-17	2.42181e-17	5717/5718/5715/10213/5688/5709/11051/5716/5702/5610/5689/5764/5682/5683/5684/5685/5686/5692/5694/5693/6660/5701/3313/5704/5714/5691/5690/5713/5710/5687/10197/5700/5705/5706/5591/3192/5720/54888/5708/9861/5711/132299/8861/25920/9491/5707/170506/54940/5721/5719/51441	51
GO:0032200	BP	GO:0032200	telomere organization	66/2238	174/18862	6.40543e-19	3.81486e-17	2.66783e-17	1736/3320/3183/3326/3178/142/5111/6714/2547/7520/6118/6950/7515/3181/5595/6117/328/5424/5594/6119/5984/5982/5981/2237/908/5983/546/22948/5425/7203/56252/4361/10694/10575/8294/8359/8360/8361/8362/8363/8364/8365/8366/8367/8368/8370/121504/554313/10576/5591/3020/3021/3192/5394/3184/10728/7014/10111/5976/7874/10574/85456/55226/170506/55651/54386	66
GO:0060964	BP	GO:0060964	regulation of gene silencing by miRNA	53/2238	121/18862	1.01404e-18	5.97763e-17	4.18031e-17	10526/9631/10269/7175/1655/5432/5434/5430/1656/5431/8021/5438/23636/9972/5903/8087/5437/4928/6396/8294/8359/8360/8361/8362/8363/8364/8365/8366/8367/8368/8370/121504/554313/8480/3020/3021/5604/1981/5530/1660/23279/9698/1994/9688/348995/129401/23225/55746/23165/81929/4927/79902/26523	53
GO:0071349	BP	GO:0071349	cellular response to interleukin-12	32/2238	49/18862	1.63876e-18	9.53197e-17	6.66595e-17	9049/9987/6647/6648/6175/5034/302/6627/5898/4282/6950/4001/3181/1072/4478/6888/3313/3185/829/998/375/5908/5478/9446/5306/4507/5062/27250/552900/654483/23236/5721	32
GO:0002474	BP	GO:0002474	antigen processing and presentation of peptide antigen via MHC class I	47/2238	99/18862	1.66649e-18	9.53197e-17	6.66595e-17	5717/5718/5715/10213/5688/5709/9554/5716/22872/3685/5702/5689/5682/5683/5684/5685/811/821/5686/5692/5694/5693/2923/5701/5704/5714/5691/5690/10134/5713/9632/5710/6396/5687/10197/5700/5705/5706/5720/5708/9861/10484/5711/9491/5707/5721/5719	47
GO:0031124	BP	GO:0031124	mRNA 3'-end processing	47/2238	99/18862	1.66649e-18	9.53197e-17	6.66595e-17	10212/6829/11051/10768/10898/6626/26986/11338/9775/10914/4116/84324/6428/7307/6427/9295/6426/6429/4686/29894/8683/6430/6431/7919/10921/6432/11052/23248/79577/81608/8106/10189/79228/10250/79869/54623/57187/123169/8189/55197/84271/23283/170506/58490/51692/26097/9939	47
GO:0071103	BP	GO:0071103	DNA conformation change	102/2238	352/18862	2.07553e-18	1.17552e-16	8.22071e-17	23347/1654/8520/3149/8467/9555/8815/10592/9131/53615/301/4869/3005/3146/142/7150/7153/7175/2547/7520/3009/3006/3159/3181/8348/4172/1786/3148/6117/4173/4174/4176/5984/5982/5983/1069/8260/5965/546/4678/10664/4171/4361/8091/5887/4673/8294/8359/8360/8361/8362/8363/8364/8365/8366/8367/8368/8370/121504/554313/6233/3020/3021/6418/3024/7155/6742/1660/5928/1107/10155/10146/3065/8450/4175/1108/9733/9918/16…	102
GO:0043620	BP	GO:0043620	regulation of DNA-templated transcription in response to stress	51/2238	115/18862	2.37192e-18	1.33035e-16	9.30347e-17	5717/5718/5715/10213/5688/5709/8440/5716/3303/3309/5702/5689/3337/5682/5683/5684/5685/5686/5692/5694/5693/5701/5704/5714/5691/5690/5713/6197/5710/5687/10197/5700/5705/5706/6233/5970/5720/5708/8453/9861/6921/6923/5711/9491/10985/1387/25942/5707/9774/5721/5719	51
GO:0001736	BP	GO:0001736	establishment of planar polarity	53/2238	123/18862	2.473e-18	1.36062e-16	9.51517e-17	5717/5718/5715/10213/5688/5709/9948/2239/5716/161/160/5216/5702/5689/5682/5683/5684/5685/5686/5692/5694/5693/409/5701/5704/5714/5691/5690/5713/1175/5710/5687/998/10197/387/5700/5705/5706/5879/163/1213/5720/5708/5754/9861/5711/6422/9491/1173/5707/5721/57216/5719	53
GO:0007164	BP	GO:0007164	establishment of tissue polarity	53/2238	123/18862	2.473e-18	1.36062e-16	9.51517e-17	5717/5718/5715/10213/5688/5709/9948/2239/5716/161/160/5216/5702/5689/5682/5683/5684/5685/5686/5692/5694/5693/409/5701/5704/5714/5691/5690/5713/1175/5710/5687/998/10197/387/5700/5705/5706/5879/163/1213/5720/5708/5754/9861/5711/6422/9491/1173/5707/5721/57216/5719	53
GO:0009408	BP	GO:0009408	response to heat	62/2238	161/18862	3.0682e-18	1.66764e-16	1.16622e-16	10294/10049/10016/11168/3281/9631/6647/1965/3320/3326/3303/3304/4137/3312/7175/6118/488/3337/5595/6117/5594/3301/207/6119/8021/23636/2475/9972/5903/2932/4928/7415/6396/7531/8480/2288/23279/8893/816/818/817/1967/10728/5931/57805/9688/348995/129401/23225/55746/10808/23165/3066/1387/81929/4927/7266/79902/170506/8891/26973/9529	62
GO:0001738	BP	GO:0001738	morphogenesis of a polarized epithelium	58/2238	144/18862	3.08876e-18	1.66764e-16	1.16622e-16	5717/5718/5715/10213/5688/5709/9948/2239/5716/161/160/5216/5702/5689/5682/5683/5684/5685/4478/5686/5692/5694/5693/409/5701/5704/5714/5691/5690/5713/1175/5710/60/5687/998/10890/10197/387/5700/5705/5706/5879/163/71/1213/5720/5708/5754/23513/9861/5711/6422/9491/1173/5707/5721/57216/5719	58
GO:0006888	BP	GO:0006888	endoplasmic reticulum to Golgi vesicle-mediated transport	72/2238	206/18862	3.39748e-18	1.81734e-16	1.27091e-16	10671/5537/11316/6712/9919/10652/1783/9183/27095/8615/10016/9554/11258/22872/9217/10175/5265/966/378/9276/4905/830/832/372/3998/10972/10134/829/1315/1314/9632/8775/7415/6396/10121/375/22818/5861/8655/6711/287/288/1781/10540/8452/6709/1639/1778/10959/10484/10483/55291/80055/55738/23256/10342/57222/140735/84516/54732/81876/56681/55860/9218/26958/51164/50999/51014/10525/22820/51143/11196	72
GO:0070671	BP	GO:0070671	response to interleukin-12	32/2238	50/18862	4.03562e-18	2.13888e-16	1.49577e-16	9049/9987/6647/6648/6175/5034/302/6627/5898/4282/6950/4001/3181/1072/4478/6888/3313/3185/829/998/375/5908/5478/9446/5306/4507/5062/27250/552900/654483/23236/5721	32
GO:0043687	BP	GO:0043687	post-translational protein modification	103/2238	361/18862	4.71553e-18	2.47651e-16	1.73189e-16	5717/5718/5715/10213/5688/5709/813/28952/5716/26043/462/5265/335/336/2243/2266/2335/197/174/7018/338/5034/3956/1462/5589/7184/7347/5702/1000/5864/5868/5689/3371/5682/5683/5684/5685/5686/5692/5694/5693/5701/5704/3703/5714/5691/5690/5713/5710/5687/4218/5862/9040/9318/10197/10238/5700/5705/5706/5861/6500/4924/5720/10970/8073/2873/5708/8883/8454/8453/8452/8450/9861/10130/5954/6921/6923/4738/9230/5711…	103
GO:0031145	BP	GO:0031145	anaphase-promoting complex-dependent catabolic process	42/2238	83/18862	5.51568e-18	2.87064e-16	2.00751e-16	5717/5718/5715/10213/5688/5709/9184/5716/983/5702/5689/1017/5682/5683/5684/5685/5686/5692/5694/5693/5701/5704/5714/5691/5690/5713/5710/5687/10197/5700/5705/5706/6233/5720/5708/8452/9861/5711/9491/5707/5721/5719	42
GO:0034504	BP	GO:0034504	protein localization to nucleus	86/2238	275/18862	5.81904e-18	3.00148e-16	2.09901e-16	3843/3839/3840/30000/9201/10526/10542/5356/26953/23633/1736/8882/9631/10527/4000/7037/983/3326/142/7295/7175/6714/6950/2316/811/5594/207/1495/8021/402/23636/908/5905/22948/7203/9972/5903/2932/10694/10575/3838/3836/4928/1434/6396/51569/10204/7531/5901/9349/6135/6500/10576/1020/3192/5530/23435/10155/5300/705/3837/1994/51574/26092/57506/9688/54623/55198/23345/129401/55746/3842/10979/80279/55705/2594…	86
GO:0042590	BP	GO:0042590	antigen processing and presentation of exogenous peptide antigen via MHC class I	41/2238	80/18862	7.52714e-18	3.84817e-16	2.69112e-16	5717/5718/5715/10213/5688/5709/9554/5716/3685/5702/5689/5682/5683/5684/5685/811/5686/5692/5694/5693/2923/5701/5704/5714/5691/5690/5713/5710/5687/10197/5700/5705/5706/5720/5708/9861/5711/9491/5707/5721/5719	41
GO:0033238	BP	GO:0033238	regulation of cellular amine metabolic process	40/2238	77/18862	1.01297e-17	5.13327e-16	3.58983e-16	5717/5718/5715/10213/5688/5709/5716/3251/5702/5689/493/5682/5683/5684/5685/5686/5692/5694/5693/5701/5704/5714/5691/5690/5713/5710/5687/10197/5700/5705/5706/5720/5708/9861/5711/9491/5707/11315/5721/5719	40
GO:0032535	BP	GO:0032535	regulation of cellular component size	104/2238	370/18862	1.03628e-17	5.20572e-16	3.64049e-16	57698/6712/10109/10094/10542/8440/23028/9948/9026/6840/2335/5216/3326/11013/286527/4137/4133/7430/1385/5868/4478/1496/11151/2664/207/3897/5217/5962/118/119/822/2475/1630/4131/830/832/2932/1785/7410/829/9798/136319/10093/11034/2764/10096/10097/375/387/5499/7114/382/2885/5879/1982/1020/6711/4035/5756/2314/5058/5802/8301/10788/6709/23406/2017/2045/1808/1627/50809/11344/57611/57482/22902/23191/57580/…	104
GO:1902750	BP	GO:1902750	negative regulation of cell cycle G2/M phase transition	49/2238	111/18862	1.38484e-17	6.89672e-16	4.82305e-16	5717/5718/5715/10213/5688/5709/5885/9555/5716/983/5702/5689/5682/5683/5684/5685/5686/5692/5694/5693/5701/5704/5714/5691/5690/4361/5713/8091/5710/5687/10197/5700/5705/5706/6500/5720/5708/8883/8454/2273/9861/5711/9491/80279/55031/5707/5721/27183/5719	49
GO:0007015	BP	GO:0007015	actin filament organization	115/2238	435/18862	3.06011e-17	1.51096e-15	1.05665e-15	57698/9124/3092/6712/10109/10094/8440/4430/1729/9948/9475/23122/9026/6840/335/7018/226/7170/5216/11013/286527/87/6714/7184/7430/3925/2316/1072/1496/4082/11151/5217/1495/5962/118/119/822/2475/830/832/65108/829/79585/136319/10093/998/11034/2764/10096/10097/375/387/7114/382/2885/5879/71/7171/70/6711/800/7082/5756/2314/5058/5062/10788/8452/6709/23406/1809/2017/7791/1627/6624/55704/11344/23164/57482/2…	115
GO:0006900	BP	GO:0006900	vesicle budding from membrane	48/2238	109/18862	3.34318e-17	1.62299e-15	1.135e-15	5537/8943/9919/27095/8724/9892/8615/10016/9554/22872/9217/10175/5265/302/966/4905/3998/10972/1785/7879/9632/8775/6396/375/5861/1759/8301/8452/10959/10484/10483/55291/54874/23256/399687/10342/1173/54732/29082/81876/128866/64083/56681/51510/9218/27183/26052/11196	48
GO:0043618	BP	GO:0043618	regulation of transcription from RNA polymerase II promoter in response to stress	48/2238	109/18862	3.34318e-17	1.62299e-15	1.135e-15	5717/5718/5715/10213/5688/5709/8440/5716/3303/3309/5702/5689/3337/5682/5683/5684/5685/5686/5692/5694/5693/5701/5704/5714/5691/5690/5713/5710/5687/10197/5700/5705/5706/6233/5720/5708/8453/9861/6921/6923/5711/9491/10985/1387/25942/5707/5721/5719	48
GO:0038093	BP	GO:0038093	Fc receptor signaling pathway	77/2238	239/18862	4.88538e-17	2.3519e-15	1.64475e-15	5717/5718/5715/10213/5688/10109/10094/5709/5716/3320/3326/801/6714/5532/5702/5335/5689/5682/5683/5684/5685/5595/5686/5692/5694/5693/5594/5701/5704/5599/1398/5714/5691/5690/5713/7410/5710/10093/60/5687/998/10096/10097/10197/5700/5705/5706/5906/2885/5879/5534/6500/71/5970/5747/5720/5530/5058/5062/5708/8454/9861/10454/5711/23191/10006/55198/9491/10552/26999/63916/5707/26060/5721/5719/10458/10787	77
GO:0010639	BP	GO:0010639	negative regulation of organelle organization	98/2238	346/18862	5.27206e-17	2.51708e-15	1.76026e-15	10059/6712/9183/7756/9184/5885/4976/23122/9026/9554/5716/6840/7037/10382/292/4869/2876/5216/3183/3178/142/11013/286527/3303/4137/5573/1191/4133/7153/7175/6714/3925/7515/1496/4134/11151/207/409/5217/5962/118/119/6622/822/8260/10449/546/4131/830/832/4171/1785/7879/829/4682/136319/2764/7114/3020/3021/3192/6711/5394/2288/7082/5756/2314/5062/4089/6709/7014/22919/55795/11344/57482/23332/10075/23256/101…	98
GO:1903829	BP	GO:1903829	positive regulation of cellular protein localization	88/2238	295/18862	6.48552e-17	3.07105e-15	2.14766e-15	3843/9141/2037/10542/1736/9475/8882/2181/3265/7037/3688/983/3326/142/4137/2035/7175/6714/7430/6950/1459/5764/2316/493/4478/10971/5594/4836/207/7529/3799/5962/23636/908/5599/8826/22948/7203/2931/2932/10694/10575/9520/975/7323/10204/7532/7531/382/5901/163/2770/5534/7534/10399/7332/10576/4130/1020/6711/7533/4035/288/5562/23435/5058/10155/23184/4926/55704/51574/9696/57506/10075/9847/23171/10979/80279…	88
GO:0070498	BP	GO:0070498	interleukin-1-mediated signaling pathway	46/2238	103/18862	7.76185e-17	3.64555e-15	2.54942e-15	5717/5718/5715/10213/5688/5709/5716/5702/5689/5682/5683/5684/5685/5595/5686/5692/5694/5693/5701/5704/5714/5691/5690/5713/5710/5687/7334/10197/5700/5705/5706/6233/6500/5970/5720/5708/7335/8454/9861/10454/5711/9491/5707/23236/5721/5719	46
GO:0032386	BP	GO:0032386	regulation of intracellular transport	97/2238	350/18862	3.6335e-16	1.6928e-14	1.18382e-14	3843/9141/4659/9919/8724/8882/3265/302/3326/7295/4133/7175/6714/7430/5770/1459/2316/6342/4478/10971/5595/5594/4836/2664/7529/3799/5962/8021/5501/23636/5599/5905/4131/3998/9972/2931/2932/2010/10134/9520/975/998/7323/375/51569/10204/7532/7531/5901/6844/5534/7534/7332/1020/7905/5604/4924/7533/5781/10657/392/1660/54888/288/5562/23435/5058/10155/1778/4926/5108/9230/11052/56850/7260/80055/6830/22902/57…	97
GO:1901990	BP	GO:1901990	regulation of mitotic cell cycle phase transition	113/2238	439/18862	4.72441e-16	2.18343e-14	1.52693e-14	23019/5717/5718/5715/10213/1654/5688/5709/9183/5356/7756/9184/5885/4849/5716/11258/301/10382/983/203068/3320/5111/7175/6118/5702/5689/7283/1017/5682/5683/5684/5685/328/5686/5692/5694/5693/5518/5577/207/5962/5701/5087/1069/5048/5704/5714/5691/5690/4361/4204/5713/8091/5710/5687/10121/6154/10197/7532/5700/5705/7531/5706/8655/6500/10383/5591/1021/1981/5720/581/5708/1781/10540/8883/8454/8452/2273/9793…	113
GO:0046390	BP	GO:0046390	ribose phosphate biosynthetic process	66/2238	195/18862	5.41138e-16	2.48108e-14	1.73508e-14	11332/5198/9061/5636/8604/10476/10632/2181/4513/3251/203/4509/226/506/2023/353/5160/1738/142/1737/7372/5162/2539/3615/5315/4830/1503/522/2618/10606/4831/515/38/498/790/7086/51727/159/158/471/509/523/539/2194/8833/5538/6576/47/204/7415/521/5631/7114/5471/80347/31/5635/51144/79966/79877/56474/84532/55229/9524/10165/30968	66
GO:0006090	BP	GO:0006090	pyruvate metabolic process	56/2238	150/18862	6.60265e-16	3.00343e-14	2.10037e-14	8473/9631/3939/5230/226/2597/2023/2821/3945/669/5213/5160/2026/1738/230/1737/5162/5091/7175/5315/5211/5223/3098/7416/4200/682/8021/5236/23636/9972/5903/2584/4928/5571/6396/3692/7167/8480/5214/4967/2739/23279/5562/3029/283209/9688/348995/129401/23225/55746/23165/81929/4927/79902/63826/28964	56
GO:0051656	BP	GO:0051656	establishment of organelle localization	111/2238	431/18862	8.29706e-16	3.7447e-14	2.61876e-14	5537/8943/7514/9919/10652/9183/27095/81/4430/3800/4976/9892/8615/23122/10016/9554/22872/10175/5265/3688/4869/4137/4133/966/7430/5864/5870/867/1072/4134/3799/4627/23636/10128/5048/4905/4131/3998/10972/1785/9632/8775/6396/3692/998/10096/10097/375/6059/6812/5861/5901/6209/7534/6993/1020/3192/1759/547/8301/10540/8452/1639/1778/3837/4926/5108/3996/10959/10484/9230/55291/54874/57584/9696/55201/23332/55…	111
GO:0075733	BP	GO:0075733	intracellular transport of virus	32/2238	57/18862	9.55633e-16	4.27961e-14	2.99283e-14	3839/7514/23633/9631/7175/8021/23636/9972/5903/3838/3836/4928/6396/5901/6233/6993/8480/23279/3837/9688/348995/129401/23225/55746/23165/81929/4927/7251/79902/89853/79720/51160	32
GO:0031146	BP	GO:0031146	SCF-dependent proteasomal ubiquitin-dependent protein catabolic process	42/2238	93/18862	1.04165e-15	4.62892e-14	3.23712e-14	5717/5718/5715/10213/5688/5709/5716/5702/5689/5682/5683/5684/5685/5686/5692/5694/5693/5701/5704/5714/5691/5690/5713/5710/5687/10197/5700/5705/5706/6500/5720/5708/8454/8453/8450/9861/5711/9491/8065/5707/5721/5719	42
GO:0002223	BP	GO:0002223	stimulatory C-type lectin receptor signaling pathway	47/2238	114/18862	1.63667e-15	7.2176e-14	5.04745e-14	5717/5718/5715/10213/5688/5709/5716/3265/6714/5702/5689/5567/5682/5683/5684/5685/5686/5692/5694/5693/5701/5704/5714/5691/5690/5713/5710/5687/10197/5700/5705/5706/6500/5970/5720/5058/5062/5708/8454/9861/10454/5711/9491/1387/5707/5721/5719	47
GO:0043161	BP	GO:0043161	proteasome-mediated ubiquitin-dependent protein catabolic process	109/2238	425/18862	2.07065e-15	9.06224e-14	6.33745e-14	5717/5718/5715/10213/6386/5688/7514/8473/8667/5709/9184/6449/5716/23376/11160/983/3326/7345/3303/3304/1191/3309/7184/5702/5689/1017/5682/5683/5684/5685/5686/5692/5694/5693/207/409/1499/5701/5704/8078/7917/5714/1452/5691/5690/2931/2932/10134/5713/9097/5887/5710/7415/10952/5687/7323/3093/10197/6613/5700/5705/5706/6135/6233/6500/10399/4130/51035/5720/5708/9112/8454/8453/8452/8450/9861/5094/6923/7336…	109
GO:0009165	BP	GO:0009165	nucleotide biosynthetic process	79/2238	264/18862	2.09079e-15	9.08156e-14	6.35096e-14	11332/5198/9061/5636/8604/10476/10632/2181/4513/4860/3251/203/4509/226/7298/506/2023/353/5160/1738/142/1737/7372/5162/4522/3615/5315/4830/1503/522/2618/10606/4831/1841/6240/515/38/498/790/5594/51727/159/158/6241/471/1854/509/523/2617/10135/539/3418/2194/8833/5538/6576/47/204/7415/521/5631/7114/5471/80347/31/5635/3735/133686/51144/79966/128240/79877/10111/56474/84532/55229/9524/10165/30968	79
GO:0008154	BP	GO:0008154	actin polymerization or depolymerization	69/2238	215/18862	2.58196e-15	1.11313e-13	7.7844e-14	6712/10109/10094/8440/1729/9948/9026/6840/5216/11013/286527/1072/1496/11151/5217/5962/118/119/822/2475/830/832/829/79585/136319/10093/11034/2764/10096/10097/375/7114/382/2885/5879/6711/5756/2314/10788/6709/23406/2017/1627/11344/57482/23191/10006/55740/57580/64780/8936/10552/26999/57026/84687/81873/57175/81553/23580/2909/51571/10152/29766/29767/120/28988/10458/1073/10787	69
GO:0019886	BP	GO:0019886	antigen processing and presentation of exogenous peptide antigen via MHC class II	43/2238	99/18862	2.71476e-15	1.16172e-13	8.12416e-14	3796/10671/6712/1783/164/11258/161/22872/160/1509/1211/821/10120/830/832/1785/7879/829/1175/9632/6396/10121/375/163/8655/1213/3831/162/1781/10540/1639/1778/10484/1173/140735/6456/84516/8907/64837/55860/51164/11127/51143	43
GO:0071824	BP	GO:0071824	protein-DNA complex subunit organization	82/2238	281/18862	3.01224e-15	1.27954e-13	8.94813e-14	8289/8520/8467/9555/4869/3005/3146/142/6118/1385/3009/3006/3159/7343/5702/8348/4172/3148/6117/4173/4174/4176/6119/5701/1069/5704/546/4678/10664/4171/6597/5887/4673/5705/5706/8294/8359/8360/8361/8362/8363/8364/8365/8366/8367/8368/8370/121504/554313/9349/6233/3020/3021/2959/6418/3024/5928/6598/8450/4175/9733/1642/5931/8345/50809/6830/23126/201161/55832/54623/6601/8971/10541/6599/6605/6602/51773/467…	82
GO:0022900	BP	GO:0022900	electron transport chain	61/2238	178/18862	3.58418e-15	1.51137e-13	1.05694e-13	4728/4697/4706/27089/80777/26227/4724/8574/4709/4695/4720/4722/8604/4712/4710/4705/1528/2936/4513/217/983/7388/1537/5860/1738/1345/1329/128/1327/2108/10327/1340/7381/231/4729/9377/6390/7385/4200/4719/6389/7384/6622/2109/2820/7386/4723/4702/54205/444/7264/4698/4704/57019/126328/11315/79751/55967/10165/51142/4715	61
GO:0006283	BP	GO:0006283	transcription-coupled nucleotide-excision repair	36/2238	73/18862	3.68906e-15	1.54433e-13	1.07999e-13	3150/5111/6118/3978/7515/5432/5434/6917/5430/6117/5424/5431/6119/5984/5982/5981/5438/5983/5425/3980/5437/9318/6233/2873/8450/1642/10980/10987/7874/10920/51138/64708/56949/57461/27339/8533	36
GO:1901293	BP	GO:1901293	nucleoside phosphate biosynthetic process	79/2238	267/18862	4.18515e-15	1.7394e-13	1.2164e-13	11332/5198/9061/5636/8604/10476/10632/2181/4513/4860/3251/203/4509/226/7298/506/2023/353/5160/1738/142/1737/7372/5162/4522/3615/5315/4830/1503/522/2618/10606/4831/1841/6240/515/38/498/790/5594/51727/159/158/6241/471/1854/509/523/2617/10135/539/3418/2194/8833/5538/6576/47/204/7415/521/5631/7114/5471/80347/31/5635/3735/133686/51144/79966/128240/79877/10111/56474/84532/55229/9524/10165/30968	79
GO:0022904	BP	GO:0022904	respiratory electron transport chain	47/2238	117/18862	5.4112e-15	2.23289e-13	1.56152e-13	4728/4697/4706/27089/4724/4709/4695/4720/4722/8604/4712/4710/4705/4513/983/7388/1537/1738/1345/1329/1327/2108/1340/7381/4729/9377/6390/7385/4719/6389/7384/6622/2109/2820/7386/4723/4702/54205/4698/4704/126328/11315/79751/55967/10165/51142/4715	47
GO:0002244	BP	GO:0002244	hematopoietic progenitor cell differentiation	57/2238	161/18862	5.61953e-15	2.30241e-13	1.61013e-13	5717/5718/5715/10213/5688/5709/11051/5716/23376/7153/7520/1938/5702/5610/5689/5682/5683/5684/5685/5686/5692/5694/5693/5701/3313/5704/5714/5691/5690/5713/5710/103/5687/10197/5700/5705/5706/5591/5720/5708/9861/5711/132299/93436/8861/6422/9491/25942/5707/83700/170506/54940/5721/5719/51119/23215/51441	57
GO:0043044	BP	GO:0043044	ATP-dependent chromatin remodeling	40/2238	89/18862	6.11846e-15	2.48918e-13	1.74075e-13	8289/8467/9219/53615/86/4869/3183/4678/6597/60/8294/8359/8360/8361/8362/8363/8364/8365/8366/8367/8368/8370/121504/554313/5928/6598/1107/3065/1108/5931/55193/6601/57459/3066/6599/6605/51773/81611/56916/8607	40
GO:0006119	BP	GO:0006119	oxidative phosphorylation	54/2238	148/18862	6.75177e-15	2.72762e-13	1.90749e-13	4728/4697/4706/27089/4724/4709/4695/4720/4722/10476/10632/4712/4710/4705/4513/4509/983/506/7388/1537/1738/1345/1329/1327/1340/7381/522/4729/9377/7385/515/498/4719/6389/7384/6472/509/6622/4436/7386/539/4723/4702/7415/521/54205/4698/4704/126328/11315/55967/30968/51142/4715	54
GO:0031334	BP	GO:0031334	positive regulation of protein-containing complex assembly	76/2238	254/18862	7.1764e-15	2.87903e-13	2.01338e-13	1654/10109/10094/8440/9026/7037/5216/3320/142/3303/3304/4137/1191/6714/6118/1385/5702/7453/6188/4478/1496/6117/11151/5217/6119/5701/402/6622/2475/5704/4131/2932/4204/7415/10093/2764/10096/10097/375/5908/5705/382/5706/2885/5879/10399/1981/581/5058/10788/8450/9793/1639/2017/4926/22919/1642/6624/79969/57482/23191/23332/55832/8936/10552/10979/11315/10142/81873/57175/23580/10152/10458/4733/10787/51100	76
GO:1901987	BP	GO:1901987	regulation of cell cycle phase transition	117/2238	478/18862	7.24997e-15	2.88849e-13	2.01999e-13	23019/5717/5718/5715/10213/1654/5688/5709/9183/5356/7756/9184/5885/4849/9555/5716/11258/301/10382/983/4869/203068/3320/5111/7175/6118/5702/5689/7283/493/1017/5682/5683/5684/5685/328/5686/5692/5694/5693/5518/5577/207/5962/5701/5087/1069/5048/5704/5714/5691/5690/4361/4204/5713/8091/5710/5687/10121/6154/10197/7532/5700/5705/7531/5706/8655/6500/10383/5591/1021/1981/5720/581/5708/1781/10540/8883/8454/…	117
GO:0031123	BP	GO:0031123	RNA 3'-end processing	55/2238	153/18862	7.95088e-15	3.13175e-13	2.19011e-13	10212/6829/11051/10768/1736/10898/6741/6626/26986/2091/11338/9775/10914/4116/6227/84324/6428/7307/6427/5394/9295/6426/6429/4686/29894/8683/6430/6431/7919/10921/6432/11052/51574/23248/79577/81608/8106/10189/79228/10250/79869/54623/57187/123169/8189/55197/51095/3028/84271/23283/170506/58490/51692/26097/9939	55
GO:0002220	BP	GO:0002220	innate immune response activating cell surface receptor signaling pathway	47/2238	118/18862	7.96897e-15	3.13175e-13	2.19011e-13	5717/5718/5715/10213/5688/5709/5716/3265/6714/5702/5689/5567/5682/5683/5684/5685/5686/5692/5694/5693/5701/5704/5714/5691/5690/5713/5710/5687/10197/5700/5705/5706/6500/5970/5720/5058/5062/5708/8454/9861/10454/5711/9491/1387/5707/5721/5719	47
GO:0016050	BP	GO:0016050	vesicle organization	92/2238	339/18862	8.60459e-15	3.3587e-13	2.34882e-13	6386/5537/8943/9146/9919/8417/27095/164/8724/9892/8615/10016/9554/22872/9217/10175/5265/301/5270/302/2773/966/1385/5864/6857/811/11151/3799/6622/5048/4905/3998/10972/1785/7879/9798/9632/8775/6396/6616/4218/5869/51552/375/112755/6812/5861/6844/8396/1759/8301/8452/950/8411/10959/10484/10483/55291/54874/55004/23673/9847/149371/10015/23256/23176/399687/10342/8027/51762/1173/7251/54732/8907/29082/8187…	92
GO:0002758	BP	GO:0002758	innate immune response-activating signal transduction	47/2238	119/18862	1.16709e-14	4.52501e-13	3.16446e-13	5717/5718/5715/10213/5688/5709/5716/3265/6714/5702/5689/5567/5682/5683/5684/5685/5686/5692/5694/5693/5701/5704/5714/5691/5690/5713/5710/5687/10197/5700/5705/5706/6500/5970/5720/5058/5062/5708/8454/9861/10454/5711/9491/1387/5707/5721/5719	47
GO:0002495	BP	GO:0002495	antigen processing and presentation of peptide antigen via MHC class II	43/2238	103/18862	1.51808e-14	5.84663e-13	4.0887e-13	3796/10671/6712/1783/164/11258/161/22872/160/1509/1211/821/10120/830/832/1785/7879/829/1175/9632/6396/10121/375/163/8655/1213/3831/162/1781/10540/1639/1778/10484/1173/140735/6456/84516/8907/64837/55860/51164/11127/51143	43
GO:0070646	BP	GO:0070646	protein modification by small protein removal	84/2238	300/18862	1.87804e-14	7.18505e-13	5.02468e-13	5717/5718/5715/8665/10213/5688/9146/8473/5709/8724/5716/86/983/7345/7347/5702/5689/5682/5683/5684/5685/5686/5692/5694/5693/409/6472/5701/5704/8078/5714/5691/5690/3054/5713/9097/5887/5710/7415/60/5687/9318/10197/387/5700/5705/5706/6233/51035/5720/2873/5708/4089/9100/9861/9733/10454/4738/11047/5711/10713/10980/84196/55288/57599/9491/8027/10987/8239/7874/55611/55031/5707/11315/10920/51138/64708/5721…	84
GO:0009266	BP	GO:0009266	response to temperature stimulus	70/2238	228/18862	2.0091e-14	7.63588e-13	5.33996e-13	10294/10049/10016/11168/3281/9631/4513/6647/6648/1965/3320/3326/3303/3304/4137/3329/3312/7175/6118/488/3337/5595/6117/5594/3301/207/409/6119/8021/23636/2475/37/9972/5903/2932/4928/7415/6396/7531/8480/2288/23279/5562/8893/816/818/817/1153/1967/10728/5931/57805/9688/55198/348995/129401/23225/55746/10808/23165/3066/1387/81929/4927/7266/79902/170506/8891/26973/9529	70
GO:0002504	BP	GO:0002504	antigen processing and presentation of peptide or polysaccharide antigen via MHC class II	43/2238	104/18862	2.29368e-14	8.6605e-13	6.0565e-13	3796/10671/6712/1783/164/11258/161/22872/160/1509/1211/821/10120/830/832/1785/7879/829/1175/9632/6396/10121/375/163/8655/1213/3831/162/1781/10540/1639/1778/10484/1173/140735/6456/84516/8907/64837/55860/51164/11127/51143	43
GO:0000380	BP	GO:0000380	alternative mRNA splicing, via spliceosome	35/2238	73/18862	2.65377e-14	9.95509e-13	6.96184e-13	10284/23028/10656/10659/3178/3191/1655/6421/5725/27316/58517/8087/9513/4670/4116/6434/8241/3192/10657/6426/1660/8683/6431/9589/10921/55234/10521/10658/84991/91746/5936/22827/4858/9967/9939	35
GO:0008064	BP	GO:0008064	regulation of actin polymerization or depolymerization	61/2238	185/18862	2.67635e-14	9.97501e-13	6.97577e-13	6712/10109/10094/8440/9948/9026/6840/5216/11013/286527/1496/11151/5217/5962/118/119/822/2475/830/832/829/136319/10093/11034/2764/10096/10097/375/7114/382/2885/6711/5756/2314/10788/6709/23406/2017/1627/11344/57482/23191/57580/8936/10552/26999/57026/81873/57175/81553/23580/2909/51571/10152/29766/29767/120/28988/10458/1073/10787	61
GO:0044766	BP	GO:0044766	multi-organism transport	33/2238	66/18862	3.10086e-14	1.141e-12	7.97929e-13	3839/7514/23633/9631/7175/8021/23636/9972/5903/7879/3838/3836/4928/6396/5901/6233/6993/8480/23279/3837/9688/348995/129401/23225/55746/23165/81929/4927/7251/79902/89853/79720/51160	33
GO:1902579	BP	GO:1902579	multi-organism localization	33/2238	66/18862	3.10086e-14	1.141e-12	7.97929e-13	3839/7514/23633/9631/7175/8021/23636/9972/5903/7879/3838/3836/4928/6396/5901/6233/6993/8480/23279/3837/9688/348995/129401/23225/55746/23165/81929/4927/7251/79902/89853/79720/51160	33
GO:0030832	BP	GO:0030832	regulation of actin filament length	61/2238	186/18862	3.52829e-14	1.29006e-12	9.0217e-13	6712/10109/10094/8440/9948/9026/6840/5216/11013/286527/1496/11151/5217/5962/118/119/822/2475/830/832/829/136319/10093/11034/2764/10096/10097/375/7114/382/2885/6711/5756/2314/10788/6709/23406/2017/1627/11344/57482/23191/57580/8936/10552/26999/57026/81873/57175/81553/23580/2909/51571/10152/29766/29767/120/28988/10458/1073/10787	61
GO:0010498	BP	GO:0010498	proteasomal protein catabolic process	116/2238	483/18862	3.93181e-14	1.42856e-12	9.99025e-13	5717/5718/5715/10213/6386/5688/7514/8473/8667/5709/9184/6449/5716/23376/11160/11101/983/2876/3326/7345/3303/3304/1191/3309/7184/5702/5689/1017/5682/5683/5684/5685/5686/5692/5694/5693/207/409/1499/5701/5704/8078/7917/5714/1452/5691/5690/2931/2932/10134/5713/9097/5887/5710/7415/10952/11345/5687/7323/3093/10197/6613/5700/5705/5706/6135/6233/6500/10399/4130/51035/5720/5708/9112/8454/8453/8452/8450/98…	116
GO:0051052	BP	GO:0051052	regulation of DNA metabolic process	93/2238	353/18862	4.34344e-14	1.56825e-12	1.09672e-12	23347/1676/10419/23028/1736/10269/53615/7037/4869/3005/3320/3183/3326/3146/3178/142/5111/6714/7520/6118/3009/3006/6950/7515/3181/6188/5595/5594/207/409/5984/5982/2521/7913/908/5983/4436/546/22948/7203/56252/2931/4361/10694/10575/4204/3838/3836/2956/8091/10923/5531/7334/10097/10576/5591/3192/5394/3024/581/1660/7158/10155/7335/7919/3184/9320/10728/7014/7336/6830/10189/57599/8971/23201/10111/5976/82…	93
GO:0110053	BP	GO:0110053	regulation of actin filament organization	78/2238	273/18862	4.99708e-14	1.79305e-12	1.25393e-12	6712/10109/10094/8440/9948/9475/23122/9026/6840/335/5216/11013/286527/3925/2316/1496/11151/5217/5962/118/119/822/2475/830/832/829/136319/10093/998/11034/2764/10096/10097/375/387/7114/382/2885/5879/71/6711/7082/5756/2314/5058/5062/10788/6709/23406/2017/1627/55704/11344/57482/23191/23332/6422/57580/8936/10552/10979/26999/57026/81873/57175/81553/23580/2909/51571/10152/29766/29767/120/28988/10391/104…	78
GO:0006165	BP	GO:0006165	nucleoside diphosphate phosphorylation	49/2238	132/18862	5.52345e-14	1.96969e-12	1.37745e-12	8473/9631/3939/5230/203/226/2597/2023/2821/669/5213/2026/230/7175/5315/4830/5211/5223/3098/4831/1841/51727/8021/5236/23636/9972/5903/2584/4928/5571/6396/3692/7167/8480/5214/4967/23279/5562/283209/9688/348995/129401/23225/55746/23165/81929/4927/79902/28964	49
GO:0009060	BP	GO:0009060	aerobic respiration	38/2238	86/18862	5.69676e-14	2.01903e-12	1.41196e-12	4728/4697/1431/3417/4513/847/7388/2271/5160/1738/1345/1737/1329/5162/1327/1340/7381/9377/48/6390/7385/4200/6389/7384/6472/1743/4190/4191/3418/3419/8802/7415/54205/4967/23530/8801/50/8803	38
GO:0031647	BP	GO:0031647	regulation of protein stability	82/2238	295/18862	5.97846e-14	2.10595e-12	1.47274e-12	3092/8613/9919/8805/7756/1500/9026/8575/10211/58525/335/336/7018/2597/481/5216/3320/3326/3303/3304/3329/1191/3312/6714/1385/3009/6950/2316/5479/811/5594/5217/5245/6622/1650/908/7917/6125/4047/22948/7203/2776/10694/10575/3054/483/975/6812/1603/6201/9349/6135/10576/5591/287/6789/23435/5300/8452/2319/10728/11140/79577/23673/57805/1387/8239/7874/55031/23327/55737/11315/11331/8774/10574/80155/57142/10…	82
GO:0009260	BP	GO:0009260	ribonucleotide biosynthetic process	61/2238	188/18862	6.08453e-14	2.13032e-12	1.48979e-12	11332/5198/9061/8604/10476/10632/2181/4513/3251/203/4509/226/506/2023/353/5160/1738/142/1737/7372/5162/3615/5315/4830/1503/522/2618/10606/4831/515/38/498/790/51727/159/158/471/509/523/539/2194/8833/5538/6576/47/204/7415/521/7114/5471/80347/31/51144/79966/79877/56474/84532/55229/9524/10165/30968	61
GO:0045089	BP	GO:0045089	positive regulation of innate immune response	68/2238	223/18862	6.84112e-14	2.38033e-12	1.66462e-12	5717/5718/5715/10213/5688/5709/164/5716/9868/3265/3320/3146/6714/2547/7520/5702/5689/5567/6421/5682/5683/5684/5685/3148/5686/5692/5694/5693/5701/6223/9782/5704/5714/5691/5690/5713/5710/5687/3093/10197/5700/5705/5706/6500/5591/5970/5720/1660/5058/5062/5708/8454/9861/4841/10454/5711/57506/26065/55269/9491/1387/10432/25942/5707/23705/85364/5721/5719	68
GO:0032970	BP	GO:0032970	regulation of actin filament-based process	99/2238	389/18862	6.88099e-14	2.38033e-12	1.66462e-12	6712/10109/10094/8440/9948/9475/23122/9026/6840/3265/335/476/5216/11013/286527/488/3925/2316/4192/1496/6717/11151/5217/5962/4627/118/119/822/2475/1398/8826/830/832/477/396/829/2044/136319/10093/998/11034/2764/10096/10097/375/387/7114/382/2885/5879/71/1020/6711/287/7082/4035/5756/2314/5058/5062/4089/817/10788/6709/23406/2017/1627/6624/55704/11344/57482/23191/23332/6422/57580/8936/10552/10979/26999…	99
GO:0046794	BP	GO:0046794	transport of virus	32/2238	64/18862	7.59802e-14	2.61272e-12	1.82714e-12	3839/7514/23633/9631/7175/8021/23636/9972/5903/3838/3836/4928/6396/5901/6233/6993/8480/23279/3837/9688/348995/129401/23225/55746/23165/81929/4927/7251/79902/89853/79720/51160	32
GO:0045727	BP	GO:0045727	positive regulation of translation	49/2238	133/18862	7.74929e-14	2.63339e-12	1.8416e-12	1654/23654/8664/8440/4869/7431/26986/1938/5315/3673/5595/5594/9775/1968/2475/6125/6203/8087/9513/3692/3646/6154/7555/6191/6156/1984/1982/5591/5935/1981/708/10657/1660/8893/7919/1153/3184/1994/23367/51065/253943/23107/8663/84305/84271/10605/55226/170506/51441	49
GO:0046939	BP	GO:0046939	nucleotide phosphorylation	49/2238	133/18862	7.74929e-14	2.63339e-12	1.8416e-12	8473/9631/3939/5230/203/226/2597/2023/2821/669/5213/2026/230/7175/5315/4830/5211/5223/3098/4831/1841/51727/8021/5236/23636/9972/5903/2584/4928/5571/6396/3692/7167/8480/5214/4967/23279/5562/283209/9688/348995/129401/23225/55746/23165/81929/4927/79902/28964	49
GO:0036294	BP	GO:0036294	cellular response to decreased oxygen levels	66/2238	214/18862	8.78271e-14	2.96712e-12	2.07498e-12	5717/5718/5715/10059/10213/5688/5709/4976/9475/5716/23576/5230/4000/2023/5034/6714/5702/5689/5764/867/5682/5683/5684/5685/5686/5692/5694/5693/207/5701/2475/10449/5704/5714/5691/5690/5713/5710/9520/5687/10197/5700/5705/5706/2782/6233/5720/5562/5708/8453/9861/6921/6923/5711/50809/6422/9491/1387/5707/11331/5721/29979/5719/10525/51142/1788	66
GO:0009185	BP	GO:0009185	ribonucleoside diphosphate metabolic process	50/2238	138/18862	9.22875e-14	3.09968e-12	2.16768e-12	8573/8473/9631/3939/5230/203/226/2597/2023/2821/669/5213/2026/230/7175/5315/5211/5223/3098/51727/8021/5236/23636/9972/5903/2584/4928/5571/204/6396/3692/7167/8480/5214/4967/23279/5562/283209/9688/348995/129401/23225/55746/23165/131870/81929/4927/79902/11164/28964	50
GO:1902904	BP	GO:1902904	negative regulation of supramolecular fiber organization	55/2238	161/18862	9.39455e-14	3.13713e-12	2.19387e-12	6712/10471/5201/23122/9026/6840/10382/5216/11013/286527/1191/4133/3312/3925/1496/11151/5217/5962/118/119/6622/822/4131/830/832/829/136319/2764/7411/7114/6711/2288/7082/5756/2314/5062/4089/6709/22919/11344/57482/23332/9181/11075/5204/57175/6904/51571/29766/29767/10013/120/5202/10391/50810	55
GO:0062012	BP	GO:0062012	regulation of small molecule metabolic process	107/2238	437/18862	1.03105e-13	3.42322e-12	2.39394e-12	5717/5718/5715/10213/5688/8473/5709/9631/8604/5716/10269/11160/4513/6647/335/301/338/2023/3146/142/7175/6714/2224/5702/5223/5689/493/5682/5683/5684/5685/5686/5692/5694/5693/207/8021/5701/23636/2222/6622/2475/5704/4047/5714/2194/5691/5690/37/9972/5903/2931/2932/5713/4928/4597/5571/5710/7415/6396/10776/3692/5687/10197/5499/5500/5700/5705/7114/5706/5901/8480/2171/3157/5720/23279/31/5562/5708/3422/38…	107
GO:0045088	BP	GO:0045088	regulation of innate immune response	85/2238	315/18862	1.28562e-13	4.244e-12	2.96793e-12	5717/5718/5715/10213/5688/5709/164/5716/9868/2/3265/710/3320/3326/3146/6714/2547/7520/5702/5770/5689/5567/6421/5682/5683/5684/5685/3148/5686/5692/5694/5693/409/5701/6223/9782/5704/1398/5714/5691/5690/5713/5710/103/5687/3093/6059/10197/5700/5705/5706/6500/5591/5970/5781/5720/1660/5058/5062/5708/8454/23170/9861/4841/10454/5711/11140/26007/57506/253943/26065/55198/55269/9491/1387/10432/25942/5707/23…	85
GO:0050821	BP	GO:0050821	protein stabilization	61/2238	191/18862	1.35205e-13	4.43796e-12	3.10357e-12	3092/8613/9919/7756/1500/9026/8575/10211/58525/335/336/2597/481/5216/3320/3326/3303/3304/3329/1191/1385/3009/6950/2316/5479/811/5217/5245/908/7917/6125/22948/7203/2776/10694/10575/3054/483/6812/6201/9349/6135/10576/287/6789/5300/2319/10728/11140/23673/8239/7874/11315/11331/8774/10574/80155/57142/9529/23011/10910	61
GO:0006333	BP	GO:0006333	chromatin assembly or disassembly	67/2238	221/18862	1.42031e-13	4.63566e-12	3.24183e-12	23347/8289/8520/8467/9555/9219/53615/4869/3005/3146/7175/3009/3006/3159/8348/1786/3148/546/4678/10664/4171/6597/8091/4673/8294/8359/8360/8361/8362/8363/8364/8365/8366/8367/8368/8370/121504/554313/3020/3021/6418/3024/5928/6598/1107/10155/3065/9733/5931/8345/50809/55201/201161/54623/6601/8971/10541/6599/6605/6602/51773/4676/55506/9031/8607/11198/1788	67
GO:0071456	BP	GO:0071456	cellular response to hypoxia	64/2238	206/18862	1.42994e-13	4.64089e-12	3.24549e-12	5717/5718/5715/10213/5688/5709/4976/9475/5716/23576/5230/4000/2023/5034/6714/5702/5689/5764/5682/5683/5684/5685/5686/5692/5694/5693/207/5701/2475/10449/5704/5714/5691/5690/5713/5710/9520/5687/10197/5700/5705/5706/2782/6233/5720/5562/5708/8453/9861/6921/6923/5711/50809/6422/9491/1387/5707/11331/5721/29979/5719/10525/51142/1788	64
GO:0009141	BP	GO:0009141	nucleoside triphosphate metabolic process	43/2238	109/18862	1.63907e-13	5.2899e-12	3.69936e-12	9567/4976/8604/10476/10632/4513/203/4509/226/7298/506/2023/2773/142/3615/5315/4830/1503/522/4831/1841/515/498/790/51727/1854/509/4521/523/539/7415/521/7114/5901/79631/131870/3704/79077/56474/10165/30968/51715/25939	43
GO:0046031	BP	GO:0046031	ADP metabolic process	46/2238	122/18862	1.67278e-13	5.36167e-12	3.74955e-12	8473/9631/3939/5230/203/226/2597/2023/2821/669/5213/2026/230/7175/5315/5211/5223/3098/8021/5236/23636/9972/5903/2584/4928/5571/204/6396/3692/7167/8480/5214/4967/23279/5562/283209/9688/348995/129401/23225/55746/23165/81929/4927/79902/28964	46
GO:0034250	BP	GO:0034250	positive regulation of cellular amide metabolic process	55/2238	163/18862	1.68522e-13	5.36167e-12	3.74955e-12	1654/23654/8664/8440/9475/4869/7431/1191/26986/1938/5315/3673/5595/5594/9775/1968/2475/6125/6203/2931/8087/9513/3692/3646/6154/7555/6191/6156/1984/10399/1982/5591/5935/5970/1981/708/10657/1660/8893/8301/7919/1153/3184/1994/23367/51065/253943/23107/8663/84305/84271/10605/55226/170506/51441	55
GO:0016236	BP	GO:0016236	macroautophagy	84/2238	311/18862	1.69306e-13	5.36167e-12	3.74955e-12	81631/6829/9146/10542/9554/9559/9868/23376/10452/2597/826/823/2773/7345/6714/1459/5868/526/528/7416/5595/207/529/523/2475/5599/7879/5571/7415/11345/9114/51569/5861/8655/1460/1457/5049/8396/1020/5562/22930/6009/11140/112936/55004/23367/10075/23673/26086/149371/23256/8027/60412/140735/55737/11331/7251/29082/80700/81876/25782/128866/79720/51534/56893/56993/64422/55763/10013/29978/51606/51160/51715/2…	84
GO:0042176	BP	GO:0042176	regulation of protein catabolic process	97/2238	383/18862	1.69844e-13	5.36167e-12	3.74955e-12	10213/6386/9146/7514/8473/8667/5709/6449/4898/8724/28952/9554/5716/23376/5270/2876/302/3320/3326/6625/3303/3304/1191/7430/5702/1459/2316/4478/207/5245/5962/5701/6622/5704/8078/7917/4905/6125/1452/2931/2932/7879/10134/9097/5887/7415/975/11345/3093/10197/6613/6201/5700/9349/6135/10399/1915/1457/4130/5970/51035/7337/5747/1917/5720/4035/5708/5300/6642/6923/23450/7336/1642/1595/10075/57805/79888/9491/…	97
GO:0001732	BP	GO:0001732	formation of cytoplasmic translation initiation complex	15/2238	16/18862	1.77546e-13	5.55724e-12	3.88631e-12	8665/8664/8667/8666/8669/8894/1983/8662/3646/8668/8661/10480/8663/27335/51386	15
GO:0045653	BP	GO:0045653	negative regulation of megakaryocyte differentiation	16/2238	18/18862	1.77962e-13	5.55724e-12	3.88631e-12	8294/8359/8360/8361/8362/8363/8364/8365/8366/8367/8368/8370/121504/554313/2551/3276	16
GO:0032984	BP	GO:0032984	protein-containing complex disassembly	87/2238	328/18862	1.90984e-13	5.9318e-12	4.14826e-12	81631/3796/8289/2580/6712/9948/23122/10269/57466/6840/3480/3312/327/2935/3925/3159/1072/3799/1499/5962/118/119/822/4905/4131/830/832/10763/1452/2932/6597/829/9798/8775/7415/136319/11345/11034/6059/5499/2107/9349/1984/4130/6711/6418/3831/5756/6598/2314/6709/9793/55201/11344/57482/23332/6601/64780/23107/5976/6599/9181/11075/6605/57026/6602/84687/7251/6455/84305/51253/63908/5119/51534/56893/29766/29…	87
GO:0010256	BP	GO:0010256	endomembrane system organization	114/2238	482/18862	1.98364e-13	6.12807e-12	4.28551e-12	57698/8943/10419/9146/2580/9919/6836/9183/439/6449/8724/8615/23122/8815/9631/10269/10211/22872/9217/6647/4000/983/5270/309/1191/8266/1385/488/5578/5864/5595/5594/5518/207/4627/5048/7917/1452/3998/10972/2010/1785/7879/9798/998/5862/5869/10890/29927/5861/7534/5520/5515/7905/6711/287/5604/1759/288/23435/950/8874/1639/23204/22930/10959/26092/54874/57584/55004/23332/10075/149371/9688/221496/23345/6422…	114
GO:0006096	BP	GO:0006096	glycolytic process	44/2238	114/18862	2.14117e-13	6.57953e-12	4.60123e-12	8473/9631/3939/5230/226/2597/2023/2821/669/5213/2026/230/7175/5315/5211/5223/3098/8021/5236/23636/9972/5903/2584/4928/5571/6396/3692/7167/8480/5214/4967/23279/5562/283209/9688/348995/129401/23225/55746/23165/81929/4927/79902/28964	44
GO:0042254	BP	GO:0042254	ribosome biogenesis	83/2238	307/18862	2.22919e-13	6.81377e-12	4.76504e-12	10528/1654/7514/9092/1736/26156/6175/4869/6218/3921/7520/6187/6165/6129/2091/6134/9775/6223/6122/23517/6232/11224/4839/6125/6203/6193/6204/9045/4809/3692/6059/6154/6155/6201/6202/6217/6208/11157/6130/6147/6194/5901/6209/6229/6230/6234/4736/6135/6169/6227/5591/6152/5394/6128/708/8450/705/23076/51065/22907/79631/27043/10521/131870/4927/57418/83939/55759/55226/22803/9188/8886/55651/55623/51504/51154…	83
GO:0072522	BP	GO:0072522	purine-containing compound biosynthetic process	64/2238	208/18862	2.34684e-13	7.13563e-12	4.99012e-12	11332/5198/9061/5636/8604/10476/10632/2181/4513/4860/3251/203/4509/226/506/2023/353/5160/1738/142/1737/5162/4522/3615/5315/4830/522/2618/10606/4831/515/38/498/159/158/471/6472/509/523/539/2194/8833/5538/6576/47/204/7415/521/5631/7114/5471/80347/31/4507/5635/51144/79966/79877/56952/84532/55229/9524/10165/30968	64
GO:0030833	BP	GO:0030833	regulation of actin filament polymerization	56/2238	169/18862	2.4111e-13	7.29263e-12	5.09992e-12	6712/10109/10094/8440/9026/6840/5216/11013/286527/1496/11151/5217/5962/118/119/822/2475/830/832/829/136319/10093/2764/10096/10097/375/7114/382/2885/6711/5756/2314/10788/6709/23406/2017/1627/11344/57482/23191/57580/8936/10552/26999/81873/57175/81553/23580/51571/10152/29766/29767/120/28988/10458/10787	56
GO:0007409	BP	GO:0007409	axonogenesis	110/2238	460/18862	2.46515e-13	7.41727e-12	5.18708e-12	57698/4781/6712/23654/9201/3800/5362/10211/7204/23114/11313/2335/3320/3326/1267/4137/4133/6714/4684/7430/1385/5532/3925/5578/2596/7414/5786/1000/5335/5864/1496/5595/5594/2664/3897/3799/2817/682/5048/1630/4131/2932/1785/396/1948/9798/2044/60/4218/10890/387/6812/2885/5879/1982/4130/6152/1947/1020/6711/5604/7155/5747/5781/4035/288/5058/5062/5802/4089/8301/10381/6709/1605/1400/2017/3996/2045/1949/180…	110
GO:0044282	BP	GO:0044282	small molecule catabolic process	105/2238	431/18862	2.48294e-13	7.43209e-12	5.19744e-12	10994/10455/8604/23576/10380/23564/11165/2746/4860/3251/2806/5230/226/2597/217/5095/5096/2023/2821/669/5213/2026/30/5860/1738/230/2098/34/128/2108/10327/5315/2805/5211/5223/3098/6342/191/493/1376/38/4357/5825/3612/1381/1892/219/207/6472/875/102724560/4521/5236/1743/2109/3030/1632/2475/10449/1384/2820/10007/501/37/2931/2584/224/7915/3295/5226/586/3032/5019/7167/18/6652/5214/4967/4329/5471/1891/642…	105
GO:0006757	BP	GO:0006757	ATP generation from ADP	44/2238	115/18862	3.07346e-13	9.15227e-12	6.40041e-12	8473/9631/3939/5230/226/2597/2023/2821/669/5213/2026/230/7175/5315/5211/5223/3098/8021/5236/23636/9972/5903/2584/4928/5571/6396/3692/7167/8480/5214/4967/23279/5562/283209/9688/348995/129401/23225/55746/23165/81929/4927/79902/28964	44
GO:0032272	BP	GO:0032272	negative regulation of protein polymerization	35/2238	78/18862	3.18697e-13	9.4416e-12	6.60275e-12	6712/9026/6840/10382/5216/11013/286527/4133/3925/5217/5962/118/119/6622/822/7417/830/832/829/136319/7114/6711/2288/5756/2314/6709/22919/11344/57482/11075/6904/51571/29766/29767/120	35
GO:0009132	BP	GO:0009132	nucleoside diphosphate metabolic process	53/2238	156/18862	3.39119e-13	9.99536e-12	6.99e-12	8573/8473/9631/3939/5230/203/226/2597/2023/2821/669/5213/2026/230/7175/5315/4830/5211/5223/3098/4831/1841/51727/8021/5236/23636/9972/5903/2584/4928/5571/204/6396/3692/7167/8480/5214/4967/23279/5562/283209/9688/348995/129401/23225/55746/23165/131870/81929/4927/79902/11164/28964	53
GO:0065004	BP	GO:0065004	protein-DNA complex assembly	70/2238	241/18862	4.13664e-13	1.21306e-11	8.48326e-12	8520/8467/9555/4869/3005/3146/142/6118/1385/3009/3006/7343/5702/8348/4172/3148/6117/4173/4174/4176/6119/5701/1069/5704/546/4678/4171/6597/5887/4673/5705/5706/8294/8359/8360/8361/8362/8363/8364/8365/8366/8367/8368/8370/121504/554313/6233/3020/3021/2959/6418/3024/5928/6598/8450/4175/9733/1642/5931/8345/50809/23126/201161/55832/8971/10541/51773/4676/55506/8607	70
GO:0071453	BP	GO:0071453	cellular response to oxygen levels	68/2238	231/18862	4.44994e-13	1.29835e-11	9.07968e-12	5717/5718/5715/10059/10213/5688/5709/4976/9475/5716/23576/5230/4000/2023/5034/6714/5702/5689/5764/867/5682/5683/5684/5685/5686/5692/5694/5693/207/5701/523/2475/10449/5704/5714/5691/5690/5713/5710/9520/5687/10197/9114/5700/5705/5706/2782/6233/5720/5562/5708/8453/9861/6921/6923/5711/50809/6422/9491/1387/5707/11331/5721/29979/5719/10525/51142/1788	68
GO:1902850	BP	GO:1902850	microtubule cytoskeleton organization involved in mitosis	50/2238	143/18862	4.50369e-13	1.30743e-11	9.14316e-12	3796/10671/2009/9183/7756/23122/3688/3303/3304/7175/3925/1104/2316/7283/4134/23636/5048/4204/7415/387/5901/2770/6993/8480/1213/3192/10540/9793/1639/1778/8243/3837/4926/5524/23332/10735/26065/10274/79187/51203/128866/5119/51510/56647/25777/55968/9126/10726/4733/51119	50
GO:0042775	BP	GO:0042775	mitochondrial ATP synthesis coupled electron transport	40/2238	99/18862	4.5382e-13	1.31086e-11	9.16717e-12	4728/4697/4706/27089/4724/4709/4695/4720/4722/4712/4710/4705/4513/983/7388/1537/1738/1345/1329/1327/1340/7381/4729/9377/7385/4719/6389/7384/6622/7386/4723/4702/54205/4698/4704/126328/11315/55967/51142/4715	40
GO:0051261	BP	GO:0051261	protein depolymerization	43/2238	112/18862	4.96312e-13	1.42646e-11	9.97562e-12	3796/2580/6712/9948/23122/6840/3312/3925/1072/5962/118/119/822/4131/830/832/10763/829/136319/11034/4130/6711/5756/2314/6709/9793/55201/11344/57482/23332/64780/9181/11075/57026/84687/6455/29766/29767/10013/120/27183/1073/50810	43
GO:0048524	BP	GO:0048524	positive regulation of viral process	38/2238	91/18862	5.05168e-13	1.44473e-11	1.01034e-11	6829/1654/10465/23633/9217/6780/5034/3956/7153/5091/26986/5432/5434/5430/5431/2962/5438/7879/3838/5437/103/5478/6733/7155/1660/5586/1642/23367/51497/25920/51773/7251/7469/128866/79720/51495/9218/27183	38
GO:0006099	BP	GO:0006099	tricarboxylic acid cycle	22/2238	34/18862	5.1534e-13	1.45225e-11	1.0156e-11	1431/3417/2271/5160/1738/1737/5162/48/6390/4200/6389/1743/4190/4191/3418/3419/8802/4967/23530/8801/50/8803	22
GO:0006409	BP	GO:0006409	tRNA export from nucleus	22/2238	34/18862	5.1534e-13	1.45225e-11	1.0156e-11	11260/9631/6741/7175/8021/23636/9972/5903/4928/6396/5901/8480/23279/9688/348995/129401/23225/55746/23165/81929/4927/79902	22
GO:0071431	BP	GO:0071431	tRNA-containing ribonucleoprotein complex export from nucleus	22/2238	34/18862	5.1534e-13	1.45225e-11	1.0156e-11	11260/9631/6741/7175/8021/23636/9972/5903/4928/6396/5901/8480/23279/9688/348995/129401/23225/55746/23165/81929/4927/79902	22
GO:1904951	BP	GO:1904951	positive regulation of establishment of protein localization	86/2238	328/18862	5.27359e-13	1.47891e-11	1.03424e-11	5715/3843/10059/9141/9919/1736/8882/2181/2746/3265/2243/2244/2266/3326/7175/6714/7430/5532/6950/1459/2316/10971/5594/4836/6717/7529/3799/4628/908/5599/22948/7203/10972/2931/2932/2010/10694/10575/10134/9520/5019/975/998/7323/375/10204/7532/7531/382/5901/5478/5879/6844/5534/7534/8655/10399/7332/10576/1020/7533/4035/288/5562/23435/5058/10155/5108/22902/57506/10075/9847/399687/10541/7251/10574/25930/…	86
GO:0051031	BP	GO:0051031	tRNA transport	23/2238	37/18862	5.30532e-13	1.48062e-11	1.03543e-11	11260/9631/6741/7175/8021/23636/9972/5903/4928/6396/5901/4904/8480/23279/9688/348995/129401/23225/55746/23165/81929/4927/79902	23
GO:0016052	BP	GO:0016052	carbohydrate catabolic process	61/2238	197/18862	6.25564e-13	1.73744e-11	1.21504e-11	8473/9631/8604/3939/5230/226/2597/2023/2821/669/5213/2026/3146/230/801/5834/7175/5315/5211/5223/3098/8021/5236/23636/2820/9972/5903/2931/2584/5226/4928/5571/6396/3692/7167/5499/5500/8480/6652/5214/4967/23279/5562/950/26007/283209/9688/348995/129401/23225/55746/23165/6120/81929/55276/4927/79902/55347/11164/28964/51071	61
GO:0009135	BP	GO:0009135	purine nucleoside diphosphate metabolic process	48/2238	135/18862	6.46508e-13	1.77727e-11	1.24289e-11	8573/8473/9631/3939/5230/203/226/2597/2023/2821/669/5213/2026/230/7175/5315/5211/5223/3098/8021/5236/23636/9972/5903/2584/4928/5571/204/6396/3692/7167/8480/5214/4967/23279/5562/283209/9688/348995/129401/23225/55746/23165/131870/81929/4927/79902/28964	48
GO:0009179	BP	GO:0009179	purine ribonucleoside diphosphate metabolic process	48/2238	135/18862	6.46508e-13	1.77727e-11	1.24289e-11	8573/8473/9631/3939/5230/203/226/2597/2023/2821/669/5213/2026/230/7175/5315/5211/5223/3098/8021/5236/23636/9972/5903/2584/4928/5571/204/6396/3692/7167/8480/5214/4967/23279/5562/283209/9688/348995/129401/23225/55746/23165/131870/81929/4927/79902/28964	48
GO:0051170	BP	GO:0051170	import into nucleus	54/2238	163/18862	6.49134e-13	1.77727e-11	1.24289e-11	3843/3839/3840/30000/10526/26953/23633/8882/9631/10527/3326/3178/7175/2316/5594/207/8021/23636/9972/5903/3838/3836/4928/5571/1434/6396/51569/10204/6635/6636/6632/6633/6634/5901/9349/5530/23435/10155/3837/1994/57506/9688/55198/129401/25929/55746/3842/55705/4927/11331/79902/26060/51715/23534	54
GO:0042773	BP	GO:0042773	ATP synthesis coupled electron transport	40/2238	100/18862	6.70402e-13	1.82685e-11	1.27756e-11	4728/4697/4706/27089/4724/4709/4695/4720/4722/4712/4710/4705/4513/983/7388/1537/1738/1345/1329/1327/1340/7381/4729/9377/7385/4719/6389/7384/6622/7386/4723/4702/54205/4698/4704/126328/11315/55967/51142/4715	40
GO:0032956	BP	GO:0032956	regulation of actin cytoskeleton organization	90/2238	352/18862	7.18448e-13	1.94858e-11	1.36269e-11	6712/10109/10094/8440/9948/9475/23122/9026/6840/3265/335/5216/11013/286527/3925/2316/4192/1496/11151/5217/5962/118/119/822/2475/1398/8826/830/832/396/829/2044/136319/10093/998/11034/2764/10096/10097/375/387/7114/382/2885/5879/71/1020/6711/7082/4035/5756/2314/5058/5062/4089/10788/6709/23406/2017/1627/6624/55704/11344/57482/23191/23332/6422/57580/8936/10552/10979/26999/57026/81873/57175/83700/81553…	90
GO:0030041	BP	GO:0030041	actin filament polymerization	59/2238	188/18862	7.87747e-13	2.12655e-11	1.48715e-11	6712/10109/10094/8440/1729/9026/6840/5216/11013/286527/1496/11151/5217/5962/118/119/822/2475/830/832/829/79585/136319/10093/2764/10096/10097/375/7114/382/2885/5879/6711/5756/2314/10788/6709/23406/2017/1627/11344/57482/23191/57580/8936/10552/26999/81873/57175/81553/23580/51571/10152/29766/29767/120/28988/10458/10787	59
GO:0000245	BP	GO:0000245	spliceosomal complex assembly	35/2238	80/18862	7.99541e-13	2.14835e-11	1.50239e-11	11168/10772/23451/23020/24148/51747/10659/6631/27316/6635/6632/6633/6733/6426/4686/10946/8683/6430/6431/7919/8175/10291/7536/10713/1653/10658/91746/9416/51340/55692/22827/58155/57461/27339/51631	35
GO:0034660	BP	GO:0034660	ncRNA metabolic process	114/2238	492/18862	8.50027e-13	2.27343e-11	1.58986e-11	10528/9092/9521/4677/1736/8575/26156/8518/27304/10898/3265/6741/2058/6218/4137/3035/1615/6187/6165/6129/2091/3181/7453/6897/7407/9775/6223/2617/3376/23517/6232/11224/4839/6125/6203/5859/16/833/6301/9045/5917/8565/103/4809/4141/3692/6154/6155/6201/6202/6217/6208/11157/6130/6194/5901/6209/6229/6230/6234/4736/6135/6227/5591/5394/5970/54888/29894/9255/705/23076/3735/5464/51574/283742/84267/55157/2704…	114
GO:0007052	BP	GO:0007052	mitotic spindle organization	44/2238	118/18862	8.80838e-13	2.34498e-11	1.6399e-11	3796/10671/2009/7756/23122/3303/3304/7175/3925/1104/2316/7283/4134/23636/4204/7415/387/5901/2770/8480/1213/3192/10540/9793/1639/1778/8243/3837/4926/5524/23332/10735/26065/10274/79187/128866/5119/51510/56647/25777/9126/10726/4733/51119	44
GO:0032388	BP	GO:0032388	positive regulation of intracellular transport	65/2238	219/18862	9.63627e-13	2.55361e-11	1.7858e-11	3843/9141/9919/8882/3265/302/3326/4133/7175/7430/1459/2316/6342/4478/10971/5594/4836/7529/3799/5962/5599/2931/2932/2010/10134/9520/975/998/7323/375/10204/7532/7531/5901/6844/5534/7534/7332/1020/7533/10657/1660/288/5562/23435/5058/10155/1778/4926/5108/11052/7260/80055/22902/57506/10075/9847/10541/25930/10938/56681/10055/23011/51100/9747	65
GO:0090066	BP	GO:0090066	regulation of anatomical structure size	114/2238	493/18862	9.79806e-13	2.58463e-11	1.8075e-11	57698/6712/10109/10094/10542/8440/23028/9948/9475/9026/6840/6647/183/2243/2244/2266/2335/6648/2876/5216/3326/11013/286527/4137/4133/7430/1385/5868/4478/1496/11151/2664/207/3897/5217/5962/118/119/822/2475/1630/4131/830/832/2932/1785/477/5910/7410/829/9798/136319/10093/11034/2764/10096/10097/375/387/5499/7114/382/2885/5879/1982/1020/6711/4035/5756/2314/5058/5802/8301/10788/6709/23406/2017/2045/1808…	114
GO:0016579	BP	GO:0016579	protein deubiquitination	77/2238	283/18862	1.15638e-12	3.03656e-11	2.12354e-11	5717/5718/5715/8665/10213/5688/9146/8473/5709/8724/5716/86/983/7345/7347/5702/5689/5682/5683/5684/5685/5686/5692/5694/5693/409/6472/5701/5704/8078/5714/5691/5690/3054/5713/9097/5887/5710/7415/60/5687/10197/387/5700/5705/5706/6233/51035/5720/5708/4089/9100/9861/9733/10454/4738/11047/5711/10713/84196/55288/57599/9491/8027/10987/8239/7874/55611/55031/5707/11315/5721/5719/23358/8607/8295/51377	77
GO:0097064	BP	GO:0097064	ncRNA export from nucleus	23/2238	38/18862	1.19297e-12	3.11845e-11	2.18081e-11	11260/9631/6741/4869/7175/8021/23636/9972/5903/4928/6396/5901/8480/23279/9688/348995/129401/23225/55746/23165/81929/4927/79902	23
GO:0009152	BP	GO:0009152	purine ribonucleotide biosynthetic process	56/2238	175/18862	1.22972e-12	3.20005e-11	2.23788e-11	11332/5198/9061/8604/10476/10632/2181/4513/3251/203/4509/226/506/2023/353/5160/1738/142/1737/5162/3615/5315/4830/522/2618/10606/4831/515/38/498/159/158/471/509/523/539/2194/8833/5538/6576/47/204/7415/521/7114/5471/80347/31/51144/79966/79877/84532/55229/9524/10165/30968	56
GO:0038061	BP	GO:0038061	NIK/NF-kappaB signaling	58/2238	185/18862	1.28934e-12	3.34015e-11	2.33585e-11	5717/5718/5715/10213/1654/5688/5709/81/5495/5716/3146/5702/5610/5689/6188/5682/5683/5684/5685/811/5686/5692/5694/5693/207/5245/5701/5704/5714/5691/5690/5713/5710/5531/5687/10197/387/5700/5705/7114/5706/6500/5970/5720/5708/3611/8454/9861/5711/27250/9491/5707/11331/10920/8904/54386/5721/5719	58
GO:0090263	BP	GO:0090263	positive regulation of canonical Wnt signaling pathway	50/2238	147/18862	1.49628e-12	3.85892e-11	2.69864e-11	5717/5718/5715/10213/1654/5688/5709/5495/5716/6714/5702/5689/5682/5683/5684/5685/5686/5692/5694/5693/5701/5704/5714/5691/5690/5713/5710/7415/5687/10197/5700/5705/5706/5720/5708/5754/3611/5300/9861/5711/57805/6422/9491/55031/5707/79718/5721/5719/8607/65268	50
GO:0006418	BP	GO:0006418	tRNA aminoacylation for protein translation	25/2238	45/18862	1.8481e-12	4.7451e-11	3.31837e-11	9521/4677/2058/3035/1615/7453/6897/7407/2617/3376/5859/16/833/6301/5917/8565/4141/9255/3735/5464/55157/80755/10056/51520/2193	25
GO:0006164	BP	GO:0006164	purine nucleotide biosynthetic process	60/2238	197/18862	2.12915e-12	5.44251e-11	3.80608e-11	11332/5198/9061/5636/8604/10476/10632/2181/4513/3251/203/4509/226/506/2023/353/5160/1738/142/1737/5162/4522/3615/5315/4830/522/2618/10606/4831/515/38/498/159/158/471/509/523/539/2194/8833/5538/6576/47/204/7415/521/5631/7114/5471/80347/31/5635/51144/79966/79877/84532/55229/9524/10165/30968	60
GO:0031333	BP	GO:0031333	negative regulation of protein-containing complex assembly	48/2238	139/18862	2.2212e-12	5.65282e-11	3.95316e-11	1654/6712/9026/6840/10382/5216/3146/11013/286527/1191/3309/4133/6714/3925/5217/5962/118/119/6622/822/23521/7417/830/832/2932/829/136319/998/6812/7114/6711/2288/5756/2314/6709/22919/11344/57482/11075/11315/6904/83700/51571/29766/29767/10013/120/51451	48
GO:0010975	BP	GO:0010975	regulation of neuron projection development	102/2238	428/18862	2.30647e-12	5.84406e-11	4.0869e-11	57698/10059/2580/23654/4976/23028/8724/5362/160/2335/7431/3956/5792/4137/3309/4133/4830/411/1000/5764/2316/4192/4831/1072/1496/2664/207/3897/2475/1630/1398/1399/4131/8826/2931/2932/396/1948/9798/6616/10097/112755/387/23413/382/5906/6993/1982/1020/5604/2288/7533/7337/4035/5530/547/5756/1272/5058/5062/5754/5802/816/818/950/1400/1809/4076/2045/8175/1949/7336/1627/10716/55704/11344/23098/57611/22902/…	102
GO:0007006	BP	GO:0007006	mitochondrial membrane organization	49/2238	144/18862	2.4539e-12	6.19047e-11	4.32915e-11	9141/4976/9026/10651/10476/10632/9868/3954/4509/292/506/3320/1267/3303/801/808/522/515/498/10971/4836/7529/3308/509/3313/10449/7417/5599/539/2931/2932/521/7532/7531/5534/7534/6993/7533/581/10989/92609/55750/55288/79135/56993/55735/54927/10939/23593	49
GO:0038095	BP	GO:0038095	Fc-epsilon receptor signaling pathway	54/2238	169/18862	3.30234e-12	8.2946e-11	5.80062e-11	5717/5718/5715/10213/5688/5709/5716/801/5532/5702/5335/5689/5682/5683/5684/5685/5595/5686/5692/5694/5693/5594/5701/5704/5599/5714/5691/5690/5713/7410/5710/5687/10197/5700/5705/5706/2885/5879/5534/6500/5970/5720/5530/5058/5062/5708/8454/9861/10454/5711/9491/5707/5721/5719	54
GO:0017038	BP	GO:0017038	protein import	59/2238	194/18862	3.47394e-12	8.68787e-11	6.07564e-11	3843/3839/3840/9141/30000/10526/10469/26953/23633/8882/9631/9868/10527/9131/10452/3320/3326/3329/1191/3312/7175/2316/5594/207/3308/8021/23636/9972/5903/3838/3836/4928/1434/6396/51569/10204/5901/9349/5530/23435/10155/3837/1994/92609/57506/9688/55198/129401/55746/51762/3842/55705/4927/11331/79902/56993/26060/51715/23534	59
GO:0042255	BP	GO:0042255	ribosome assembly	30/2238	64/18862	3.86892e-12	9.63393e-11	6.73725e-11	1654/6175/4869/3921/7520/6134/6223/6122/6232/4839/6125/6193/6204/3692/6208/6147/6209/6234/6135/6169/5591/6152/6128/708/51065/22907/79631/83939/51154/51119	30
GO:0006446	BP	GO:0006446	regulation of translational initiation	34/2238	80/18862	4.62283e-12	1.14618e-10	8.01554e-11	1654/8667/8440/9669/7812/3315/1965/4869/7175/5610/1975/23521/10209/2475/1983/8662/3646/5499/1982/1981/10657/4686/8893/1967/1974/7458/10959/23367/253943/1653/5936/10605/27335/51441	34
GO:0000381	BP	GO:0000381	regulation of alternative mRNA splicing, via spliceosome	28/2238	57/18862	4.78508e-12	1.18134e-10	8.26142e-11	10284/10656/10659/3178/3191/1655/5725/27316/58517/8087/9513/4116/6434/8241/3192/10657/6431/9589/10921/55234/10521/10658/91746/5936/22827/4858/9967/9939	28
GO:0002833	BP	GO:0002833	positive regulation of response to biotic stimulus	71/2238	258/18862	4.87536e-12	1.19851e-10	8.38146e-11	5717/5718/5715/10213/5688/5709/164/5716/9868/3265/3320/3146/3329/6714/2547/7520/5578/5702/5689/5567/6421/5682/5683/5684/5685/3148/5686/5692/5694/5693/5701/6223/9782/5704/5714/5691/5690/5713/5710/5687/3093/10197/5700/5705/5706/6500/5591/5970/5720/1660/5058/5062/5708/8454/9698/9861/4841/10454/5711/57506/26065/55269/9491/1387/10432/25942/5707/23705/85364/5721/5719	71
GO:0070507	BP	GO:0070507	regulation of microtubule cytoskeleton organization	47/2238	137/18862	4.91065e-12	1.20207e-10	8.40637e-11	23122/10382/3303/3304/4137/4133/7175/3925/1104/6188/402/23636/6622/4131/2932/4204/5879/2770/8480/4130/1213/3192/2288/5562/5058/9793/1639/1778/4926/10982/22919/79969/55201/23332/58497/9181/11075/10142/79187/6904/128866/5119/51510/10013/22924/4733/50810	47
GO:1901991	BP	GO:1901991	negative regulation of mitotic cell cycle phase transition	69/2238	250/18862	8.39151e-12	2.04547e-10	1.43045e-10	23019/5717/5718/5715/10213/5688/5709/9183/7756/9184/5885/4849/5716/983/5111/7175/6118/5702/5689/1017/5682/5683/5684/5685/5686/5692/5694/5693/5701/5704/5714/5691/5690/4361/5713/8091/5710/5687/6154/10197/5700/5705/5706/6500/5591/1021/5720/581/5708/8883/8454/2273/9861/5711/55795/79577/51065/10498/9491/80279/55031/5707/3276/85456/51451/5721/27183/5719/51143	69
GO:0051494	BP	GO:0051494	negative regulation of cytoskeleton organization	51/2238	158/18862	8.55838e-12	2.07739e-10	1.45277e-10	6712/23122/9026/6840/10382/4869/5216/11013/286527/4133/3925/1496/11151/5217/5962/118/119/6622/822/4131/830/832/829/4682/136319/2764/7114/6711/2288/7082/5756/2314/5062/4089/6709/22919/11344/57482/23332/9181/11075/10432/57175/6904/51571/29766/29767/10013/120/10391/50810	51
GO:0006323	BP	GO:0006323	DNA packaging	67/2238	240/18862	9.59624e-12	2.31956e-10	1.62213e-10	23347/8520/8467/9555/8815/10592/9131/53615/4869/3005/3146/7153/7175/3009/3006/3159/8348/1786/3148/8260/546/4678/10664/4171/8091/4673/8294/8359/8360/8361/8362/8363/8364/8365/8366/8367/8368/8370/121504/554313/3020/3021/6418/3024/5928/10155/3065/9733/9918/5931/8345/50809/201161/54892/54623/8971/10541/51773/4676/64151/51203/5119/10051/55506/22985/8607/1788	67
GO:0048013	BP	GO:0048013	ephrin receptor signaling pathway	35/2238	86/18862	1.01375e-11	2.44017e-10	1.70648e-10	6386/10109/10094/8440/9475/161/160/3265/6714/1398/7410/1948/1175/2044/10093/60/998/10096/10097/387/5879/163/71/1947/1759/5747/5781/5058/8874/2045/1949/23385/10552/1173/28964	35
GO:1903362	BP	GO:1903362	regulation of cellular protein catabolic process	69/2238	251/18862	1.02531e-11	2.45776e-10	1.71877e-10	10213/6386/7514/8473/8667/6449/28952/5716/23376/2876/302/3320/3326/3303/3304/1191/7430/5702/1459/4478/207/5962/5701/5704/8078/7917/6125/1452/2931/2932/10134/9097/5887/7415/975/11345/3093/10197/6613/6201/5700/9349/6135/10399/1457/4130/51035/7337/5747/5720/4035/6923/7336/57805/9491/6599/7874/80279/55872/55737/11315/57095/56893/23640/29978/9529/5721/29979/51377	69
GO:0030177	BP	GO:0030177	positive regulation of Wnt signaling pathway	55/2238	179/18862	1.19085e-11	2.8311e-10	1.97986e-10	5717/5718/5715/10213/1654/5688/5709/5495/5716/6714/5702/5689/5682/5683/5684/5685/5686/5692/5694/5693/5701/5704/5714/5691/5690/6597/5713/5710/7415/5687/10197/5700/5705/5706/1457/5720/5708/5754/3611/5300/9861/5711/79577/57805/6422/9491/55031/5707/79718/5721/5719/23499/8607/65268/10927	55
GO:0090090	BP	GO:0090090	negative regulation of canonical Wnt signaling pathway	55/2238	179/18862	1.19085e-11	2.8311e-10	1.97986e-10	5717/5718/5715/10213/5688/5709/1500/5716/5702/3485/1000/5689/4192/5682/5683/5684/5685/5686/5692/5694/5693/5701/5704/6657/5714/1452/5691/5690/2931/2932/2010/5713/5710/5687/10197/5700/5705/5706/7090/5720/6789/5708/3065/8452/9861/5711/55681/6422/219287/9491/5707/5204/5721/5719/10856	55
GO:0051495	BP	GO:0051495	positive regulation of cytoskeleton organization	63/2238	220/18862	1.20444e-11	2.85165e-10	1.99423e-10	10109/10094/8440/9948/9475/9026/3265/335/5216/3303/3304/4137/2316/6188/1496/11151/5217/402/23636/2475/4131/10763/4204/10093/998/11034/2764/10096/10097/375/387/382/2885/5879/1020/5058/10788/9793/1639/1778/2017/4926/22919/55704/57482/23191/23332/6422/8936/10552/11075/10979/57026/10142/81873/57175/23580/10152/5202/10458/1073/4733/10787	63
GO:0006289	BP	GO:0006289	nucleotide-excision repair	40/2238	108/18862	1.21645e-11	2.86834e-10	2.0059e-10	3150/3146/142/5111/6118/3978/7515/5432/5434/6917/5430/6117/5424/5431/6119/5984/5982/5981/5438/5983/1069/5425/3980/5437/5887/9318/6233/2873/8450/1642/10980/10987/7874/10920/51138/64708/56949/57461/27339/8533	40
GO:0043039	BP	GO:0043039	tRNA aminoacylation	25/2238	48/18862	1.26131e-11	2.96203e-10	2.07142e-10	9521/4677/2058/3035/1615/7453/6897/7407/2617/3376/5859/16/833/6301/5917/8565/4141/9255/3735/5464/55157/80755/10056/51520/2193	25
GO:0006839	BP	GO:0006839	mitochondrial transport	73/2238	274/18862	1.33006e-11	3.11083e-10	2.17548e-10	9049/9141/10469/4976/9026/10651/9512/8604/10476/10632/9868/3954/9131/10452/4509/292/506/3320/1267/3303/3329/291/293/522/1459/7416/1376/515/498/10971/4836/7529/3308/509/10449/7417/5599/539/3998/2931/2932/10134/6576/9520/521/7323/7532/7531/5534/7534/6993/7332/7533/581/31/5562/92609/55750/29957/10075/55288/54332/55737/81855/79751/94081/56993/10055/10165/30968/51100/10939/23593	73
GO:0010948	BP	GO:0010948	negative regulation of cell cycle process	88/2238	359/18862	1.52992e-11	3.56384e-10	2.49228e-10	23019/5717/5718/5715/10213/5688/5709/9183/7756/9184/5885/4849/9555/5716/983/4869/3326/5573/5111/7175/4282/6118/5702/5689/1017/5682/5683/5684/5685/811/5686/5692/5694/5693/6241/5701/8260/5704/23468/546/5714/5691/5690/4361/5713/8091/4682/5710/5687/6154/10197/5700/5705/5706/9349/6500/5591/79366/1021/5720/581/5928/11335/5708/8883/8454/2273/9861/7014/5711/5931/55795/79577/51065/10498/9491/80279/55031/1…	88
GO:0032273	BP	GO:0032273	positive regulation of protein polymerization	45/2238	132/18862	1.77465e-11	4.11733e-10	2.87935e-10	10109/10094/8440/9026/5216/3320/3303/3304/4137/6188/1496/11151/5217/402/2475/4131/4204/10093/2764/10096/10097/375/382/2885/5879/5058/10788/9793/1639/2017/4926/22919/57482/23191/23332/8936/10552/10142/81873/57175/23580/10152/10458/4733/10787	45
GO:2000027	BP	GO:2000027	regulation of animal organ morphogenesis	54/2238	176/18862	1.94455e-11	4.49345e-10	3.14238e-10	5717/5718/5715/10213/5688/5709/2239/5716/161/160/183/5216/5702/5689/5682/5683/5684/5685/5686/5692/5694/5693/409/5701/5704/5714/5691/5690/5713/1175/5710/5687/998/10197/387/5700/5705/5706/5879/163/1213/5720/5708/5754/9861/5711/6422/9491/1173/5707/11331/5721/57216/5719	54
GO:0043038	BP	GO:0043038	amino acid activation	25/2238	49/18862	2.28533e-11	5.25991e-10	3.67838e-10	9521/4677/2058/3035/1615/7453/6897/7407/2617/3376/5859/16/833/6301/5917/8565/4141/9255/3735/5464/55157/80755/10056/51520/2193	25
GO:1903313	BP	GO:1903313	positive regulation of mRNA metabolic process	34/2238	84/18862	2.39402e-11	5.4882e-10	3.83803e-10	23019/9567/10236/11051/9475/6625/3312/26986/4691/9588/27316/4928/6434/5935/4686/23435/22938/29896/1153/3184/9698/79577/253943/54623/123169/10658/5976/8570/26528/79068/170506/27339/9967/51441	34
GO:0007051	BP	GO:0007051	spindle organization	55/2238	182/18862	2.45581e-11	5.60759e-10	3.92153e-10	3796/10671/2009/7756/23122/203068/3303/3304/7175/7430/3925/1104/2316/7283/6188/4134/4627/23636/546/4204/7415/387/5901/2770/8480/1213/3192/1107/10540/9793/1639/1778/8243/3837/4926/5524/10982/22919/347688/23332/10735/26065/10274/10426/79187/128866/5119/51510/56647/25777/22924/9126/10726/4733/51119	55
GO:0006997	BP	GO:0006997	nucleus organization	43/2238	124/18862	2.62504e-11	5.97041e-10	4.17525e-10	8882/8815/9631/10269/4000/983/7175/5578/3148/5518/6223/23760/9972/2010/4928/5520/5515/6733/3020/3021/23435/1639/4926/26092/9688/51280/26135/221496/23345/129401/55746/23165/81929/7443/79188/29082/128866/5119/57142/51510/25777/27183/55968	43
GO:1902905	BP	GO:1902905	positive regulation of supramolecular fiber organization	59/2238	203/18862	2.77113e-11	6.27796e-10	4.39034e-10	10109/10094/8440/9948/9475/9026/335/2876/5216/3303/3304/4137/1191/2316/6188/1496/11151/5217/402/2475/4131/4204/10093/998/11034/2764/10096/10097/375/387/382/2885/5879/5058/10788/9793/1639/2017/4926/22919/55704/57482/23191/23332/6422/8936/10552/11075/10979/57026/10142/81873/57175/23580/10152/10458/1073/4733/10787	59
GO:0048863	BP	GO:0048863	stem cell differentiation	68/2238	251/18862	2.95993e-11	6.6795e-10	4.67114e-10	5717/5718/5715/10213/5688/5709/11051/10016/5716/23376/2/2335/309/7520/5702/1000/5610/5689/5764/5682/5683/5684/5685/5595/5686/5692/5694/5693/5594/6660/5701/3313/5704/5714/5691/5690/5713/2823/8091/5710/5687/10197/5700/5705/5706/5591/1947/3192/5720/54888/5708/4089/9698/9861/5711/132299/84844/8861/6422/25920/9491/5707/170506/54940/5721/23603/5719/51441	68
GO:0033044	BP	GO:0033044	regulation of chromosome organization	72/2238	273/18862	3.06449e-11	6.88855e-10	4.81733e-10	8473/9183/7756/9184/5885/23028/1736/9555/3183/3178/142/4137/7153/7175/6714/7520/3009/6950/7515/3181/6421/1786/5595/5594/1499/2237/908/8260/546/22948/7203/10664/4171/56252/4361/10694/10575/4204/7334/10576/3020/3021/3192/5394/6742/6598/10155/1487/4089/22938/8452/3184/4926/9733/7014/84656/55795/201161/54623/10111/5976/7874/25942/10574/80349/55226/170506/54386/51451/10856/26097/51143	72
GO:0034728	BP	GO:0034728	nucleosome organization	55/2238	183/18862	3.11103e-11	6.96606e-10	4.87154e-10	8289/8520/8467/9555/4869/3005/3009/3006/3159/8348/3148/546/4678/10664/4171/6597/4673/8294/8359/8360/8361/8362/8363/8364/8365/8366/8367/8368/8370/121504/554313/3020/3021/6418/3024/5928/6598/9733/5931/8345/50809/6830/54623/6601/8971/10541/6599/6605/6602/51773/4676/81611/55506/8607/11198	55
GO:0050685	BP	GO:0050685	positive regulation of mRNA processing	20/2238	33/18862	3.4742e-11	7.74922e-10	5.41922e-10	11051/6625/3312/4691/9588/27316/4928/6434/5935/4686/22938/29896/1153/79577/54623/123169/26528/170506/27339/9967	20
GO:0060249	BP	GO:0060249	anatomical structure homeostasis	105/2238	466/18862	4.05328e-11	8.9783e-10	6.27875e-10	1736/6647/7037/7018/226/3315/3688/3320/3183/2271/5213/3326/3178/142/5111/6714/2547/7520/231/6118/5578/6950/7414/7515/3181/794/5595/6117/328/5424/5594/11151/6119/5984/5982/5981/118/2237/908/5983/1445/546/22948/5425/7203/56252/4361/10694/10575/60/23413/8294/8359/8360/8361/8362/8363/8364/8365/8366/8367/8368/8370/121504/554313/5879/2778/71/1525/10576/5591/4130/1020/3192/5394/5781/5052/7082/581/31/556…	105
GO:0031113	BP	GO:0031113	regulation of microtubule polymerization	25/2238	50/18862	4.05632e-11	8.9783e-10	6.27875e-10	10382/3303/3304/4137/4133/3925/6188/402/6622/4131/4204/5879/2288/5058/9793/1639/4926/22919/23332/58497/11075/10142/6904/22924/4733	25
GO:0021762	BP	GO:0021762	substantia nigra development	23/2238	43/18862	4.08247e-11	9.00169e-10	6.29511e-10	9919/4722/2746/1267/801/805/808/3309/2539/1152/1340/522/515/10971/60/998/387/7531/8655/10409/7533/9118/57447	23
GO:0001666	BP	GO:0001666	response to hypoxia	85/2238	348/18862	4.14117e-11	9.0964e-10	6.36134e-10	9124/5717/5718/5715/10059/10213/5688/5709/81/4976/9475/5716/23576/3939/5230/4000/847/6648/481/2023/5034/6714/5315/7184/1385/3673/824/5702/7515/5689/5764/191/5682/5683/5684/5685/5686/5692/5694/5693/3163/207/5701/9361/2475/10449/5704/5714/5691/5690/4204/5713/5710/9520/5687/10197/5700/5705/5706/2782/6233/5720/5562/5058/5708/4089/5300/8453/9861/6921/6923/5711/50809/6422/23256/9491/1387/5707/11331/572…	85
GO:0034724	BP	GO:0034724	DNA replication-independent nucleosome organization	26/2238	54/18862	4.92501e-11	1.07772e-09	7.53675e-10	8520/8467/4869/546/4678/8294/8359/8360/8361/8362/8363/8364/8365/8366/8367/8368/8370/121504/554313/3020/3021/5928/5931/51773/8607/11198	26
GO:0009144	BP	GO:0009144	purine nucleoside triphosphate metabolic process	34/2238	86/18862	5.18847e-11	1.13109e-09	7.90996e-10	9567/4976/8604/10476/10632/4513/4509/226/506/2023/2773/142/3615/5315/4830/522/4831/515/498/509/4521/523/539/7415/521/7114/5901/79631/131870/3704/10165/30968/51715/25939	34
GO:0031346	BP	GO:0031346	positive regulation of cell projection organization	84/2238	344/18862	5.47202e-11	1.18842e-09	8.31089e-10	57698/10059/375790/23654/10109/4976/23028/8724/5362/5064/160/3265/2335/5216/4137/3309/5898/6714/4830/411/3673/5764/2316/4192/4831/2664/3897/2475/4131/8826/1785/2823/396/9798/998/10096/10097/387/5906/5879/8655/6993/1982/5604/4035/5756/1272/5058/5754/816/950/8874/1809/4076/8175/7336/989/1627/6624/55704/54874/9696/11344/57611/22902/23191/57118/221914/51762/11075/57175/170506/23580/2909/10152/10801/5…	84
GO:0031055	BP	GO:0031055	chromatin remodeling at centromere	24/2238	47/18862	5.61225e-11	1.21431e-09	8.49194e-10	8467/4869/4678/8294/8359/8360/8361/8362/8363/8364/8365/8366/8367/8368/8370/121504/554313/3020/3021/5928/5931/201161/51773/8607	24
GO:0022406	BP	GO:0022406	membrane docking	54/2238	181/18862	6.39723e-11	1.37716e-09	9.63083e-10	8417/10652/10768/8724/8615/11258/9217/10382/983/203068/3320/7430/5864/6857/7283/4478/5518/5577/1069/5048/4905/7879/1488/6616/4218/10890/10121/112755/6812/7532/7531/8655/10383/1781/10540/9793/1639/1778/5108/22919/201475/7846/23332/23673/23256/51762/60412/10142/23344/95681/11311/57617/9482/23233	54
GO:0033120	BP	GO:0033120	positive regulation of RNA splicing	21/2238	37/18862	6.41261e-11	1.37716e-09	9.63083e-10	8882/6625/3303/3312/4691/5430/11338/9588/27316/4928/6434/5935/4686/6430/22938/29896/1153/92906/26528/27339/9967	21
GO:0033119	BP	GO:0033119	negative regulation of RNA splicing	17/2238	25/18862	7.30969e-11	1.564e-09	1.09375e-09	10284/10772/3181/11338/5725/27316/3190/6207/6231/8241/708/6429/8683/6431/10921/6432/58155	17
GO:0009112	BP	GO:0009112	nucleobase metabolic process	20/2238	34/18862	7.49458e-11	1.59765e-09	1.11727e-09	23028/3251/7276/7298/353/7372/1503/2618/10606/6240/790/5594/51727/6472/2475/8833/5631/4329/5471/56474	20
GO:0006890	BP	GO:0006890	retrograde vesicle-mediated transport, Golgi to endoplasmic reticulum	34/2238	87/18862	7.55222e-11	1.59814e-09	1.11762e-09	3796/8613/11316/6836/9183/10079/9554/378/5870/9276/4905/372/23760/10972/1315/1314/8775/22818/5861/381/3831/10959/55738/23256/57222/57410/54732/64837/81876/64083/26958/51014/11127/22820	34
GO:0009199	BP	GO:0009199	ribonucleoside triphosphate metabolic process	34/2238	87/18862	7.55222e-11	1.59814e-09	1.11762e-09	9567/4976/8604/10476/10632/4513/4509/226/506/2023/2773/142/3615/5315/4830/1503/522/4831/515/498/790/509/523/539/7415/521/7114/5901/79631/3704/56474/10165/30968/51715	34
GO:0032392	BP	GO:0032392	DNA geometric change	40/2238	114/18862	8.49595e-11	1.79128e-09	1.25269e-09	1654/3149/301/3146/142/7153/2547/7520/3159/3181/4172/3148/6117/4173/4174/4176/5984/5982/5983/1069/5965/546/4171/4361/5887/6233/6742/1660/1107/10146/8450/4175/1108/1642/1653/10111/170506/56916/10856/8607	40
GO:1901988	BP	GO:1901988	negative regulation of cell cycle phase transition	70/2238	268/18862	9.21754e-11	1.93635e-09	1.35414e-09	23019/5717/5718/5715/10213/5688/5709/9183/7756/9184/5885/4849/9555/5716/983/5111/7175/6118/5702/5689/1017/5682/5683/5684/5685/5686/5692/5694/5693/5701/5704/5714/5691/5690/4361/5713/8091/5710/5687/6154/10197/5700/5705/5706/6500/5591/1021/5720/581/5708/8883/8454/2273/9861/5711/55795/79577/51065/10498/9491/80279/55031/5707/3276/85456/51451/5721/27183/5719/51143	70
GO:0006338	BP	GO:0006338	chromatin remodeling	59/2238	209/18862	1.00974e-10	2.11172e-09	1.47678e-09	23347/8289/8467/9219/53615/86/4869/3183/7150/7175/3159/1786/546/4678/6597/3054/8091/60/8294/8359/8360/8361/8362/8363/8364/8365/8366/8367/8368/8370/121504/554313/3020/3021/5928/6598/1107/5058/11335/10155/3065/1108/5931/201161/55193/6601/57459/3066/6599/6605/6602/51773/81611/56916/9031/11164/10856/8607/1788	59
GO:0006606	BP	GO:0006606	protein import into nucleus	46/2238	143/18862	1.01255e-10	2.11172e-09	1.47678e-09	3843/3839/3840/30000/10526/26953/23633/8882/9631/10527/3326/7175/2316/5594/207/8021/23636/9972/5903/3838/3836/4928/1434/6396/51569/10204/5901/9349/5530/23435/10155/3837/1994/57506/9688/55198/129401/55746/3842/55705/4927/11331/79902/26060/51715/23534	46
GO:0036293	BP	GO:0036293	response to decreased oxygen levels	86/2238	360/18862	1.08269e-10	2.24988e-09	1.5734e-09	9124/5717/5718/5715/10059/10213/5688/5709/81/4976/9475/5716/23576/3939/5230/4000/847/6648/481/2023/5034/6714/5315/7184/1385/3673/824/5702/7515/5689/5764/867/191/5682/5683/5684/5685/5686/5692/5694/5693/3163/207/5701/9361/2475/10449/5704/5714/5691/5690/4204/5713/5710/9520/5687/10197/5700/5705/5706/2782/6233/5720/5562/5058/5708/4089/5300/8453/9861/6921/6923/5711/50809/6422/23256/9491/1387/5707/11331…	86
GO:1903312	BP	GO:1903312	negative regulation of mRNA metabolic process	34/2238	88/18862	1.09134e-10	2.25975e-09	1.5803e-09	6829/10284/10492/10772/3183/26986/3181/11338/1996/5725/2521/27316/2475/3190/4904/8241/3192/708/6429/1660/23435/10949/8683/6431/1153/3184/10921/1994/6432/23367/8148/10605/10642/9967	34
GO:1903050	BP	GO:1903050	regulation of proteolysis involved in cellular protein catabolic process	60/2238	215/18862	1.16961e-10	2.41315e-09	1.68757e-09	10213/6386/7514/8473/8667/6449/28952/5716/23376/2876/3326/3303/3304/1191/5702/1459/207/5701/5704/8078/7917/6125/1452/2931/2932/10134/9097/5887/7415/11345/3093/10197/6613/6201/5700/9349/6135/10399/1457/4130/51035/7337/5747/5720/6923/7336/57805/9491/6599/7874/55872/11315/57095/56893/23640/29978/9529/5721/29979/51377	60
GO:0043244	BP	GO:0043244	regulation of protein-containing complex disassembly	41/2238	120/18862	1.28334e-10	2.63838e-09	1.84508e-09	6712/9948/23122/10269/57466/6840/3480/2935/5962/118/119/822/4131/830/832/10763/829/136319/11034/2107/1984/4130/6711/5756/2314/6709/55201/11344/57482/23332/5976/9181/11075/57026/56893/29766/29767/10013/120/1073/50810	41
GO:0010833	BP	GO:0010833	telomere maintenance via telomere lengthening	32/2238	80/18862	1.32844e-10	2.72142e-09	1.90316e-09	1736/3320/3183/3326/3178/142/6714/7520/6950/3181/5595/6117/5594/5981/908/22948/7203/4361/10694/10575/10576/3192/5394/10728/7014/10111/10574/85456/55226/170506/55651/54386	32
GO:0007004	BP	GO:0007004	telomere maintenance via telomerase	29/2238	68/18862	1.54358e-10	3.15097e-09	2.20355e-09	1736/3320/3183/3326/3178/6714/7520/6950/5595/6117/5594/5981/908/22948/7203/4361/10694/10575/10576/3192/5394/10728/7014/10111/10574/85456/55226/55651/54386	29
GO:0035966	BP	GO:0035966	response to topologically incorrect protein	58/2238	206/18862	1.62611e-10	3.30776e-09	2.3132e-09	8440/439/23376/22872/9217/22824/4000/3315/1965/3320/3326/440/3303/3304/3329/1191/3309/3312/7184/5770/3337/811/821/3301/3308/118/3313/6745/7917/6782/37/2931/871/3068/7415/7873/9114/3336/10399/2673/581/8452/1639/10130/10959/55738/201595/23190/10808/10987/23197/80279/23071/56886/10013/51726/7094/10525	58
GO:1901879	BP	GO:1901879	regulation of protein depolymerization	33/2238	85/18862	1.75928e-10	3.5661e-09	2.49386e-09	6712/9948/23122/6840/5962/118/119/822/4131/830/832/10763/829/136319/11034/4130/6711/5756/2314/6709/55201/11344/57482/23332/9181/11075/57026/29766/29767/10013/120/1073/50810	33
GO:0031110	BP	GO:0031110	regulation of microtubule polymerization or depolymerization	32/2238	81/18862	1.94761e-10	3.92732e-09	2.74647e-09	23122/10382/3303/3304/4137/4133/3925/6188/402/6622/4131/4204/5879/4130/2288/5058/9793/1639/4926/10982/22919/55201/23332/58497/9181/11075/10142/6904/10013/22924/4733/50810	32
GO:1990778	BP	GO:1990778	protein localization to cell periphery	80/2238	329/18862	1.95108e-10	3.92732e-09	2.74647e-09	2580/9919/8417/2037/9475/23122/2239/10434/5064/10550/10211/23114/2181/3265/481/3688/2035/7430/1000/5864/2316/493/207/3799/5962/682/403/1445/4905/7879/4682/483/4301/975/60/6616/4218/10890/112755/6812/382/5906/6844/2770/10399/1020/1213/6711/287/4035/288/8301/1605/23513/2319/4926/9135/10959/10484/55704/56850/201475/9847/51762/1173/8642/55737/84687/10580/64083/10938/26003/54585/10243/26060/27183/9482…	80
GO:0009895	BP	GO:0009895	negative regulation of catabolic process	77/2238	312/18862	2.02694e-10	4.04305e-09	2.82741e-09	1676/6386/8473/8667/6449/8724/10492/1736/9554/8604/336/5270/302/3183/3326/6625/26986/1459/2316/493/1996/207/5245/2521/6622/2475/10128/7917/6125/2931/9097/11345/6201/9349/6135/4904/1457/1982/4130/8241/3192/5970/51035/1981/1660/54888/5562/23435/10949/5300/1153/3184/23450/1994/1595/23367/57805/23256/9491/8148/6599/7874/80279/55872/11315/29082/81892/10605/170506/128866/56893/10642/9529/29934/9967/289…	77
GO:0006336	BP	GO:0006336	DNA replication-independent nucleosome assembly	25/2238	53/18862	2.02772e-10	4.04305e-09	2.82741e-09	8520/8467/4869/546/4678/8294/8359/8360/8361/8362/8363/8364/8365/8366/8367/8368/8370/121504/554313/3020/3021/5928/5931/51773/8607	25
GO:0046112	BP	GO:0046112	nucleobase biosynthetic process	14/2238	18/18862	2.02958e-10	4.04305e-09	2.82741e-09	3251/353/7372/1503/2618/10606/790/51727/6472/2475/8833/5631/5471/56474	14
GO:0034976	BP	GO:0034976	response to endoplasmic reticulum stress	74/2238	296/18862	2.42582e-10	4.81579e-09	3.3678e-09	1654/9919/8440/439/6449/4976/10211/23376/11160/22872/9217/9131/51060/4000/1965/5034/440/3303/1191/3309/1938/9601/7184/488/5770/811/821/10961/2923/118/6745/7917/37/2931/2932/10134/3068/9097/7415/7873/10952/3093/9114/51569/5706/10399/51035/1981/2673/581/8893/23435/1639/10130/10959/55738/55666/201595/23190/10987/23197/80279/11315/23071/80700/81542/26003/56886/51726/29978/29979/51506/7094/10525	74
GO:0002831	BP	GO:0002831	regulation of response to biotic stimulus	95/2238	420/18862	2.78576e-10	5.51142e-09	3.85427e-09	5717/5718/5715/10213/5688/5709/164/5495/5716/10269/9868/2/3265/710/3320/3326/3146/3329/6714/2547/7520/5578/5702/5770/5689/5567/6421/5682/5683/5684/5685/3148/5595/5686/5692/5694/5693/7001/409/5701/6223/9782/5704/1398/5714/5691/5690/5713/5710/103/5687/3093/6059/10197/5700/5705/5706/6500/5591/5970/5781/5720/708/1660/5058/5062/5708/8454/23170/9698/9861/4841/5094/10454/5711/11140/26007/57506/253943/26…	95
GO:0070482	BP	GO:0070482	response to oxygen levels	89/2238	385/18862	3.16258e-10	6.23558e-09	4.36069e-09	9124/5717/5718/5715/10059/10213/5688/5709/81/4976/9475/5716/23576/3939/5230/4000/847/6648/481/2023/5034/6714/5315/7184/1385/3673/824/5702/7515/5689/5764/867/191/5682/5683/5684/5685/5686/5692/5694/5693/3163/207/5701/9361/523/2475/10449/5704/5714/5691/5690/4204/5713/5710/9520/5687/10197/9114/5700/5705/5706/2782/6233/5720/5562/5058/5708/4089/5300/8453/9861/6921/6923/5711/50809/6422/23256/9491/3066/1…	89
GO:0050852	BP	GO:0050852	T cell receptor signaling pathway	57/2238	204/18862	3.21819e-10	6.32364e-09	4.42228e-09	5717/5718/5715/10213/5688/5709/5716/3265/7430/5702/5335/5689/6188/5682/5683/5684/5685/5686/5692/5694/5693/5594/5701/1445/5704/1399/5714/5691/5690/5713/5710/975/5687/7334/10197/5700/5705/5706/6500/5970/5720/10657/8893/5058/5062/5708/8454/1967/9861/5711/9491/5707/8891/29085/30968/5721/5719	57
GO:0019081	BP	GO:0019081	viral translation	13/2238	16/18862	3.54154e-10	6.93542e-09	4.85011e-09	8665/8664/8562/7812/8666/6741/5725/8662/1660/8661/5094/28985/51386	13
GO:0060828	BP	GO:0060828	regulation of canonical Wnt signaling pathway	72/2238	287/18862	3.5826e-10	6.99212e-09	4.88976e-09	5717/5718/5715/10213/1654/5688/5709/1500/5495/5716/6714/5702/3485/1000/5689/4192/5682/5683/5684/5685/5686/5692/5694/5693/1499/5701/5704/6657/5714/1452/5691/5690/2931/2932/2776/2010/5713/3836/5710/7415/5687/10197/5499/5700/5705/5706/7090/5720/6789/5708/5754/3611/5300/3065/8452/9861/5711/55681/57805/6422/219287/9491/55031/5707/5204/79718/5721/5719/1501/10856/8607/65268	72
GO:0032781	BP	GO:0032781	positive regulation of ATPase activity	26/2238	58/18862	3.60352e-10	7.00928e-09	4.90176e-09	10294/10049/10598/481/5216/5864/5867/3337/3301/5217/4436/1785/2956/483/8775/11345/8655/3192/6742/1660/26092/23234/140735/29128/51726/26097	26
GO:0044106	BP	GO:0044106	cellular amine metabolic process	48/2238	158/18862	3.67017e-10	7.11495e-09	4.97566e-09	5717/5718/5715/10213/5688/5709/5716/3251/231/5702/6723/5689/1312/493/5682/5683/5684/5685/5686/5692/5694/5693/5701/6622/5704/5714/501/5691/5690/4204/5713/6611/5710/136319/5687/10197/5700/5705/5706/5720/5708/9861/5711/9491/5707/11315/5721/5719	48
GO:0006892	BP	GO:0006892	post-Golgi vesicle-mediated transport	37/2238	105/18862	3.72966e-10	7.2061e-09	5.0394e-09	10640/8943/2580/9919/9522/164/4430/28952/10434/6102/8906/2181/160/403/1445/4905/1785/79585/10890/51552/6844/10399/6711/288/9135/3996/149371/23256/60412/55770/64145/64083/55763/51479/23499/23233/4644	37
GO:0032204	BP	GO:0032204	regulation of telomere maintenance	31/2238	79/18862	4.55583e-10	8.77302e-09	6.13519e-09	1736/3183/3178/142/6714/7520/6950/7515/3181/5595/5594/908/546/22948/7203/56252/4361/10694/10575/10576/3192/5394/3184/7014/10111/5976/7874/10574/55226/170506/54386	31
GO:0006986	BP	GO:0006986	response to unfolded protein	53/2238	185/18862	4.96933e-10	9.53747e-09	6.66979e-09	8440/439/23376/22872/9217/22824/4000/3315/1965/3320/3326/440/3303/3304/3329/3309/3312/7184/5770/3337/811/821/3301/3308/118/3313/6745/6782/37/2931/871/3068/7415/7873/9114/3336/10399/2673/581/1639/10130/10959/55738/201595/23190/10808/10987/23197/80279/23071/51726/7094/10525	53
GO:0006278	BP	GO:0006278	RNA-dependent DNA biosynthetic process	30/2238	75/18862	4.99218e-10	9.54962e-09	6.67828e-09	1736/3320/3183/3326/3178/6714/7520/6950/5595/6117/5594/5981/908/22948/7203/4361/10694/10575/5478/10576/3192/5394/10728/7014/10111/10574/85456/55226/55651/54386	30
GO:0051222	BP	GO:0051222	positive regulation of protein transport	76/2238	312/18862	5.0704e-10	9.66722e-09	6.76053e-09	5715/3843/10059/9141/9919/8882/2181/2746/3265/2243/2244/2266/3326/7175/6714/7430/5532/1459/2316/10971/5594/4836/6717/7529/3799/4628/5599/10972/2931/2932/2010/10134/9520/5019/975/998/7323/375/10204/7532/7531/382/5901/5478/5879/6844/5534/7534/8655/10399/7332/1020/7533/4035/288/5562/23435/5058/10155/5108/22902/57506/10075/9847/399687/10541/7251/25930/64083/56681/29085/55763/10055/51160/51100/9747	76
GO:0071347	BP	GO:0071347	cellular response to interleukin-1	52/2238	180/18862	5.20266e-10	9.88676e-09	6.91406e-09	5717/5718/5715/10213/5688/5709/5716/2244/5702/5689/5682/5683/5684/5685/5595/5686/5692/5694/5693/5701/27316/5704/5714/5691/5690/5713/5710/5687/7334/10197/5700/5705/5706/6233/6500/9590/5970/5720/5708/7335/8454/9100/9861/10454/5711/6422/9491/5976/5707/23236/5721/5719	52
GO:0030178	BP	GO:0030178	negative regulation of Wnt signaling pathway	58/2238	212/18862	5.50371e-10	1.03911e-08	7.26679e-09	5717/5718/5715/10213/5688/5709/1500/5716/5702/3485/1000/5689/4192/5682/5683/5684/5685/5686/5692/5694/5693/5701/5704/6657/5714/1452/5691/5690/2931/2932/2010/5713/5710/5687/10197/5700/5705/5706/10399/7090/5720/4035/6789/5708/3065/8452/9861/5711/64359/55681/6422/219287/9491/5707/5204/5721/5719/10856	58
GO:0031497	BP	GO:0031497	chromatin assembly	55/2238	196/18862	5.50405e-10	1.03911e-08	7.26679e-09	23347/8520/8467/9555/53615/4869/3005/3146/7175/3009/3006/3159/8348/1786/3148/546/4678/10664/4171/8091/4673/8294/8359/8360/8361/8362/8363/8364/8365/8366/8367/8368/8370/121504/554313/3020/3021/6418/3024/5928/10155/3065/9733/5931/8345/50809/201161/54623/8971/10541/51773/4676/55506/8607/1788	55
GO:0030042	BP	GO:0030042	actin filament depolymerization	26/2238	59/18862	5.71761e-10	1.07592e-08	7.52415e-09	6712/9948/6840/1072/5962/118/119/822/830/832/829/136319/11034/6711/5756/2314/6709/11344/57482/64780/57026/84687/29766/29767/120/1073	26
GO:0016241	BP	GO:0016241	regulation of macroautophagy	48/2238	160/18862	5.89898e-10	1.10644e-08	7.73762e-09	6829/10542/9554/9559/2597/826/823/2773/7345/526/528/7416/5595/207/529/523/2475/5599/5571/9114/5049/8396/1020/5562/22930/6009/112936/55004/23367/26086/149371/23256/60412/55737/29082/25782/128866/56893/55763/10013/29978/51606/29979/58533/23265/28956/51100/51382	48
GO:0140014	BP	GO:0140014	mitotic nuclear division	73/2238	296/18862	6.16911e-10	1.15336e-08	8.06577e-09	3796/10419/9183/7756/9184/5885/23122/9555/8815/10592/4000/983/3303/3304/7175/5578/1104/2316/7283/5518/23636/8260/5902/4288/546/2010/998/387/5901/5520/5515/6152/3192/5300/10540/8452/8243/3837/4926/9918/23244/55795/23126/23332/54892/10735/26065/10274/55023/81929/57026/283489/84687/11331/7443/64151/51203/29082/80218/128866/27436/5119/23047/10051/51510/56647/51451/27183/55968/9126/10726/4733/51143	73
GO:0098876	BP	GO:0098876	vesicle-mediated transport to the plasma membrane	34/2238	93/18862	6.21268e-10	1.15776e-08	8.09653e-09	10640/9919/28952/9559/10434/2181/403/1445/4905/1785/7879/6616/4218/10890/112755/6844/10399/6711/288/23513/9135/3996/9230/56850/149371/60412/55770/81609/55737/64083/55763/51699/23499/23233	34
GO:0006302	BP	GO:0006302	double-strand break repair	68/2238	268/18862	6.56068e-10	1.21868e-08	8.52255e-09	23347/10213/5885/23028/3146/142/2547/7520/6118/7515/6421/4172/3148/6117/4173/4174/4176/6119/2521/7913/2237/4436/5965/4171/3980/4361/8091/7415/5531/7334/10097/8294/8359/8360/8361/8362/8363/8364/8365/8366/8367/8368/8370/121504/554313/5591/7158/9112/4175/9320/9656/7336/57599/1653/10111/131870/55611/84309/286257/85456/64710/56916/56893/55100/151987/54386/27339/25939	68
GO:0009205	BP	GO:0009205	purine ribonucleoside triphosphate metabolic process	31/2238	80/18862	6.59765e-10	1.22162e-08	8.54312e-09	9567/4976/8604/10476/10632/4513/4509/226/506/2023/2773/142/3615/5315/4830/522/4831/515/498/509/523/539/7415/521/7114/5901/79631/3704/10165/30968/51715	31
GO:2000058	BP	GO:2000058	regulation of ubiquitin-dependent protein catabolic process	48/2238	161/18862	7.44879e-10	1.37481e-08	9.61442e-09	6386/7514/8473/8667/6449/28952/5716/23376/3326/3303/3304/1191/1459/207/8078/7917/6125/1452/2931/2932/10134/9097/5887/7415/3093/6613/6201/9349/6135/10399/1457/4130/51035/7337/5747/6923/7336/57805/6599/7874/55872/11315/56893/23640/29978/9529/29979/51377	48
GO:0051701	BP	GO:0051701	biological process involved in interaction with host	59/2238	219/18862	7.51847e-10	1.38326e-08	9.67345e-09	3839/3840/8724/23633/1500/9217/10898/7037/7298/3688/983/3685/5034/3921/3956/3303/3304/5091/6714/4684/3673/6950/5610/867/1499/5245/682/9972/7879/3838/3836/1948/9798/975/5478/2885/6993/1525/10155/7919/950/1605/23513/3837/1949/1642/8106/10189/79228/57187/55770/11331/7251/128866/79720/9218/57617/27183/23265	59
GO:0061136	BP	GO:0061136	regulation of proteasomal protein catabolic process	52/2238	182/18862	8.02565e-10	1.47188e-08	1.02932e-08	10213/6386/7514/8473/8667/6449/5716/23376/2876/3326/3303/3304/1191/5702/207/5701/5704/8078/7917/1452/2931/2932/10134/9097/5887/7415/11345/3093/10197/6613/5700/6135/10399/4130/51035/5720/6923/7336/57805/9491/6599/7874/55872/11315/57095/56893/23640/29978/9529/5721/29979/51377	52
GO:0010769	BP	GO:0010769	regulation of cell morphogenesis involved in differentiation	34/2238	94/18862	8.63156e-10	1.57799e-08	1.10353e-08	10059/10109/81/4976/335/2243/2244/2266/5034/2316/4192/2192/811/1398/1399/1785/998/10097/5879/5591/5747/708/3611/816/8874/4076/1627/57580/10979/170506/55920/28988/23011/23603	34
GO:0034508	BP	GO:0034508	centromere complex assembly	25/2238	56/18862	8.74353e-10	1.59342e-08	1.11432e-08	8467/4869/4678/8294/8359/8360/8361/8362/8363/8364/8365/8366/8367/8368/8370/121504/554313/3020/3021/5928/5931/23126/201161/51773/8607	25
GO:0140056	BP	GO:0140056	organelle localization by membrane tethering	50/2238	172/18862	8.77813e-10	1.59469e-08	1.11521e-08	8417/10652/10768/8615/11258/9217/10382/983/203068/3320/5864/6857/7283/5518/5577/1069/5048/4905/1488/6616/4218/10890/10121/112755/6812/7532/7531/8655/10383/1781/10540/9793/1639/1778/5108/22919/201475/7846/23332/23673/23256/51762/60412/10142/23344/95681/11311/57617/9482/23233	50
GO:0061620	BP	GO:0061620	glycolytic process through glucose-6-phosphate	17/2238	28/18862	1.01985e-09	1.84692e-08	1.2916e-08	5230/226/2597/2023/2821/669/5213/2026/230/5315/5211/5223/3098/2584/7167/5214/283209	17
GO:0022604	BP	GO:0022604	regulation of cell morphogenesis	74/2238	305/18862	1.03402e-09	1.86674e-08	1.30546e-08	10059/23654/10109/81/4976/1729/5362/9948/55660/5064/10269/335/2243/2244/2266/2335/226/301/5034/2035/6714/7430/5764/2316/6857/4192/2192/1072/4478/811/11151/5962/4627/4628/1398/1399/832/1785/998/10097/387/5879/5591/5747/708/3611/816/1605/8874/4076/989/1627/85369/23191/57580/55023/10979/23327/114793/57175/53335/170506/23580/2909/55920/10428/5361/28988/23011/23603/23499/10458/9373/23136	74
GO:0046785	BP	GO:0046785	microtubule polymerization	30/2238	77/18862	1.06337e-09	1.91373e-08	1.33832e-08	7756/23122/10382/3303/3304/4137/4133/3925/7283/6188/402/6622/4131/4204/5879/2288/5058/9793/1639/4926/22919/23332/58497/11075/10426/10142/6904/22924/4733/50810	30
GO:0040029	BP	GO:0040029	regulation of gene expression, epigenetic	56/2238	205/18862	1.15506e-09	2.0723e-08	1.44921e-08	23347/8289/8520/8467/9555/23451/2876/3005/3146/94239/3009/3006/3159/5434/1786/7913/10664/2931/4204/5437/60/8294/8359/8360/8361/8362/8363/8364/8365/8366/8367/8368/8370/121504/554313/3020/3021/3192/5394/3024/5928/9112/1487/5931/8971/3066/5976/6602/91746/25942/84661/9188/55506/10013/9031/1788	56
GO:0090114	BP	GO:0090114	COPII-coated vesicle budding	29/2238	73/18862	1.17325e-09	2.0984e-08	1.46747e-08	5537/9919/27095/8615/10016/9554/22872/9217/10175/5265/966/4905/3998/10972/9632/8775/6396/5861/8452/10959/10484/10483/55291/23256/10342/81876/56681/9218/11196	29
GO:0009308	BP	GO:0009308	amine metabolic process	48/2238	163/18862	1.17847e-09	2.10124e-08	1.46945e-08	5717/5718/5715/10213/5688/5709/5716/3251/231/5702/6723/5689/1312/493/5682/5683/5684/5685/5686/5692/5694/5693/5701/6622/5704/5714/501/5691/5690/4204/5713/6611/5710/136319/5687/10197/5700/5705/5706/5720/5708/9861/5711/9491/5707/11315/5721/5719	48
GO:0016072	BP	GO:0016072	rRNA metabolic process	62/2238	238/18862	1.20951e-09	2.14996e-08	1.50352e-08	10528/9092/1736/26156/6218/4137/6187/6165/6129/2091/9775/6223/23517/6232/11224/4839/6125/6203/9045/4809/3692/6154/6155/6201/6202/6217/6208/11157/6130/6194/6209/6229/6230/6234/4736/6135/6227/5591/5394/705/23076/27043/10521/131870/53918/57418/55759/55226/22803/9188/8886/55651/55623/51504/51154/5036/5303/22894/51729/51602/51119/81887	62
GO:0030111	BP	GO:0030111	regulation of Wnt signaling pathway	84/2238	365/18862	1.25026e-09	2.21558e-08	1.54941e-08	5717/5718/5715/10213/1654/8613/5688/5709/8724/1500/5495/5716/6714/5702/3485/1000/5689/4192/5682/5683/5684/5685/5686/5692/5694/5693/5518/1499/5701/5704/6657/5714/1452/5691/5690/2931/2932/2776/2010/6597/5713/3836/5710/7415/5687/10197/5499/5700/5705/5706/10399/5515/1457/7090/5720/4035/6789/5708/5754/3611/5300/3065/8452/9861/5711/64359/79577/55681/57805/6422/219287/9491/55031/5707/5204/79718/5721/571…	84
GO:0070555	BP	GO:0070555	response to interleukin-1	56/2238	206/18862	1.40564e-09	2.4833e-08	1.73663e-08	5717/5718/5715/10213/5688/5709/5716/2244/301/6714/5578/5702/5689/5682/5683/5684/5685/5595/5686/5692/5694/5693/5701/6622/27316/5704/5714/5691/5690/5713/5710/5687/7334/10197/5700/5705/5706/6233/6500/9590/5970/5720/5708/7335/8454/9100/9861/10454/5711/6422/9491/5976/5707/23236/5721/5719	56
GO:0006364	BP	GO:0006364	rRNA processing	60/2238	228/18862	1.46078e-09	2.57284e-08	1.79925e-08	10528/9092/1736/26156/6218/6187/6165/6129/2091/9775/6223/23517/6232/11224/4839/6125/6203/9045/4809/3692/6154/6155/6201/6202/6217/6208/11157/6130/6194/6209/6229/6230/6234/4736/6135/6227/5591/5394/705/23076/27043/10521/131870/57418/55759/55226/22803/9188/8886/55651/55623/51504/51154/5036/5303/22894/51729/51602/51119/81887	60
GO:0019079	BP	GO:0019079	viral genome replication	41/2238	129/18862	1.55591e-09	2.73207e-08	1.9106e-08	1654/10465/10542/27336/23633/9475/8815/9217/6780/3312/7153/26986/5610/5868/5479/5245/7913/8091/7415/103/1488/998/5478/6733/7155/6598/4774/3609/10155/24138/1487/8411/5093/5094/5586/1642/23367/57506/64710/51495/9218	41
GO:0016358	BP	GO:0016358	dendrite development	61/2238	234/18862	1.59476e-09	2.7918e-08	1.95238e-08	55236/10059/9201/8440/6801/4976/23380/3251/4133/378/5764/1072/1496/2475/1630/1398/1399/4131/8826/2931/2932/4204/998/10097/375/382/6993/1982/4130/1020/7533/7337/5530/547/5062/5802/8301/816/4076/1627/55201/23098/23191/10498/57118/8577/57580/3066/23327/84687/53335/170506/10152/4139/10013/28988/23011/57498/26052/1501/10160	61
GO:0006260	BP	GO:0006260	DNA replication	69/2238	280/18862	1.87578e-09	3.27383e-08	2.28947e-08	4781/8882/10269/58525/3265/983/7150/5111/6118/3159/3978/5763/6240/1017/4172/6117/5424/5518/6241/1854/4173/4174/4176/6119/5984/5982/5981/2237/5983/5965/546/5425/4678/4171/3980/4361/4673/998/5879/5515/6733/6418/6742/1660/6749/5928/4774/4175/4784/7014/5931/23244/55704/10189/92675/10111/5976/25942/64785/9416/57418/64710/27101/9188/1602/30968/9126/25939/11198	69
GO:1990089	BP	GO:1990089	response to nerve growth factor	23/2238	50/18862	1.99667e-09	3.47433e-08	2.42969e-08	10094/1783/4137/3309/1938/1385/5764/867/11151/207/9775/1398/382/5906/6132/7337/11021/8936/11075/988/6456/10938/57498	23
GO:0048025	BP	GO:0048025	negative regulation of mRNA splicing, via spliceosome	14/2238	20/18862	2.0369e-09	3.53369e-08	2.4712e-08	10284/10772/3181/11338/5725/27316/3190/8241/708/6429/8683/6431/10921/6432	14
GO:0051098	BP	GO:0051098	regulation of binding	82/2238	357/18862	2.16419e-09	3.74326e-08	2.61776e-08	8664/10542/23028/8721/9026/10269/10211/7448/1965/3005/302/3326/3146/142/801/808/5792/7295/4133/2035/6714/4830/488/3925/3673/3148/5595/6717/207/409/1499/2962/118/119/9775/5599/1398/10763/1452/2932/8091/1488/3646/60/998/5499/7114/5901/6135/2280/10399/5515/1460/2959/1020/1981/581/4035/5530/1660/4686/6789/10155/4089/5300/8874/1400/22919/10498/26086/3066/8189/58499/25942/51773/11315/8663/8904/64710/57…	82
GO:0061615	BP	GO:0061615	glycolytic process through fructose-6-phosphate	17/2238	29/18862	2.1914e-09	3.77901e-08	2.64276e-08	5230/226/2597/2023/2821/669/5213/2026/230/5315/5211/5223/3098/2584/7167/5214/283209	17
GO:1902115	BP	GO:1902115	regulation of organelle assembly	52/2238	187/18862	2.28442e-09	3.9277e-08	2.74674e-08	23019/6386/9554/4869/3303/3304/7175/6714/7430/2596/1104/5868/4478/4134/5962/23636/1785/8655/8396/3192/5562/10146/5802/4089/1778/4926/22930/989/6624/55704/9696/10015/23256/11273/23224/8027/10432/7251/29082/81876/25782/128866/5119/2909/64422/51510/10801/29978/9908/7419/4733/51100	52
GO:0034063	BP	GO:0034063	stress granule assembly	15/2238	23/18862	2.3994e-09	4.10099e-08	2.86792e-08	1654/7812/1965/4137/1656/6228/5562/10146/1153/9898/1778/26065/11273/9908/23215	15
GO:0048026	BP	GO:0048026	positive regulation of mRNA splicing, via spliceosome	15/2238	23/18862	2.3994e-09	4.10099e-08	2.86792e-08	6625/3312/4691/9588/27316/4928/6434/5935/4686/22938/29896/1153/26528/27339/9967	15
GO:1904874	BP	GO:1904874	positive regulation of telomerase RNA localization to Cajal body	12/2238	15/18862	2.44176e-09	4.16107e-08	2.90994e-08	1736/6950/908/22948/7203/10694/10575/10576/10574/55651/10856/8607	12
GO:0051650	BP	GO:0051650	establishment of vesicle localization	56/2238	209/18862	2.50628e-09	4.25847e-08	2.97805e-08	5537/8943/9919/10652/27095/81/4430/3800/9892/8615/23122/10016/9554/22872/10175/5265/4133/966/5864/3799/5048/4905/3998/10972/1785/9632/8775/6396/375/5861/1020/1759/547/8301/10540/8452/1778/10959/10484/9230/55291/54874/23332/23256/10342/60412/5413/54732/81876/56681/4646/26052/26985/11127/4644/11196	56
GO:0006734	BP	GO:0006734	NADH metabolic process	21/2238	43/18862	2.57206e-09	4.33201e-08	3.02948e-08	8604/5230/226/2597/2023/2821/669/5213/2026/230/5315/5211/5223/3098/4190/4191/2820/7415/7167/5214/283209	21
GO:0034080	BP	GO:0034080	CENP-A containing nucleosome assembly	21/2238	43/18862	2.57206e-09	4.33201e-08	3.02948e-08	8467/4869/4678/8294/8359/8360/8361/8362/8363/8364/8365/8366/8367/8368/8370/121504/554313/5928/5931/51773/8607	21
GO:0061641	BP	GO:0061641	CENP-A containing chromatin organization	21/2238	43/18862	2.57206e-09	4.33201e-08	3.02948e-08	8467/4869/4678/8294/8359/8360/8361/8362/8363/8364/8365/8366/8367/8368/8370/121504/554313/5928/5931/51773/8607	21
GO:0070585	BP	GO:0070585	protein localization to mitochondrion	44/2238	146/18862	2.5905e-09	4.35038e-08	3.04233e-08	9049/10059/9141/10469/9512/9868/9131/10452/3320/801/808/4137/3329/293/3098/1459/10971/4836/3301/207/7529/3308/5599/3998/2931/10134/9520/7323/7532/7531/5534/7534/7332/7533/581/5562/92609/55750/10075/54332/56993/10055/51100/23788	44
GO:0009142	BP	GO:0009142	nucleoside triphosphate biosynthetic process	31/2238	84/18862	2.69161e-09	4.50708e-08	3.15191e-08	8604/10476/10632/4513/203/4509/226/7298/506/2023/142/3615/5315/4830/1503/522/4831/1841/515/498/790/51727/509/523/539/7415/521/7114/56474/10165/30968	31
GO:0032508	BP	GO:0032508	DNA duplex unwinding	36/2238	107/18862	2.73342e-09	4.56387e-08	3.19163e-08	1654/301/142/7153/2547/7520/3159/4172/6117/4173/4174/4176/5984/5982/5983/1069/5965/546/4171/4361/5887/6233/6742/1660/1107/10146/8450/4175/1108/1642/1653/10111/170506/56916/10856/8607	36
GO:0061077	BP	GO:0061077	chaperone-mediated protein folding	26/2238	63/18862	3.19946e-09	5.32659e-08	3.72502e-08	1676/9141/2580/6449/3315/3303/3304/1191/3309/3312/9601/5479/3337/3313/6782/6767/3336/2280/1457/10576/2288/10131/10728/10808/7266/26973	26
GO:0031330	BP	GO:0031330	negative regulation of cellular catabolic process	64/2238	255/18862	3.31139e-09	5.49709e-08	3.84426e-08	1676/6386/8473/8667/6449/10492/1736/9554/302/3183/3326/6625/26986/1459/493/1996/207/2521/6622/2475/10128/7917/6125/2931/9097/11345/6201/9349/6135/4904/1457/1982/4130/8241/3192/51035/1981/1660/54888/23435/10949/1153/3184/1994/23367/57805/23256/9491/8148/6599/7874/80279/55872/11315/29082/81892/10605/170506/128866/56893/10642/9529/9967/51377	64
GO:0033260	BP	GO:0033260	nuclear DNA replication	25/2238	59/18862	3.32211e-09	5.49909e-08	3.84565e-08	10269/58525/5111/6118/3978/4172/6117/5424/4173/4174/4176/6119/5984/5982/5981/2237/5983/546/5425/4171/4175/7014/5976/64785/1602	25
GO:0016233	BP	GO:0016233	telomere capping	24/2238	55/18862	3.34038e-09	5.51354e-08	3.85576e-08	7515/5595/5594/4361/8294/8359/8360/8361/8362/8363/8364/8365/8366/8367/8368/8370/121504/554313/5591/3184/7014/10111/7874/54386	24
GO:0010720	BP	GO:0010720	positive regulation of cell development	70/2238	290/18862	3.66554e-09	6.033e-08	4.21903e-08	57698/10059/10419/23654/10109/4976/23028/5362/23376/335/2243/2244/2266/2335/5270/5034/4137/7520/5764/2316/4192/5803/811/2664/3897/1499/118/5501/2475/1398/1399/4131/1785/396/9798/4673/998/10097/387/5879/1982/5591/5604/5970/708/4035/5058/3611/3065/816/22938/1605/8874/4076/6009/1627/11344/57611/22902/23191/57580/3066/10979/51593/170506/5361/28988/23011/27339/23499	70
GO:0033209	BP	GO:0033209	tumor necrosis factor-mediated signaling pathway	49/2238	174/18862	4.15714e-09	6.82267e-08	4.77126e-08	5717/5718/5715/10213/5688/5709/81/5716/335/2950/3303/3304/5702/5689/5682/5683/5684/5685/5686/5692/5694/5693/5701/5704/5714/5691/5690/5713/5710/5687/3093/10197/5700/5705/7114/5706/10399/5970/5720/5708/3611/9861/5711/9491/5707/8904/84817/5721/5719	49
GO:1904872	BP	GO:1904872	regulation of telomerase RNA localization to Cajal body	13/2238	18/18862	4.29799e-09	7.03384e-08	4.91894e-08	1736/6950/908/22948/7203/10694/10575/10576/5394/10574/55651/10856/8607	13
GO:0007163	BP	GO:0007163	establishment or maintenance of cell polarity	56/2238	212/18862	4.39944e-09	7.17953e-08	5.02083e-08	57698/9124/9183/9948/9475/23122/4000/3688/3320/3326/378/4478/4134/1495/4627/10486/5048/1398/1399/4131/2932/60/998/10890/10096/10097/5908/387/382/5879/6993/10399/10487/5747/5058/5754/9793/23513/1639/2319/4926/3996/6624/22902/23332/10015/399687/81609/85440/83700/64083/2909/51571/55968/9578/25932	56
GO:0030837	BP	GO:0030837	negative regulation of actin filament polymerization	26/2238	64/18862	4.78271e-09	7.76115e-08	5.42757e-08	6712/9026/6840/5216/11013/286527/5217/5962/118/119/822/830/832/829/136319/7114/6711/5756/2314/6709/11344/57482/51571/29766/29767/120	26
GO:0044786	BP	GO:0044786	cell cycle DNA replication	26/2238	64/18862	4.78271e-09	7.76115e-08	5.42757e-08	8882/10269/58525/5111/6118/3978/4172/6117/5424/4173/4174/4176/6119/5984/5982/5981/2237/5983/546/5425/4171/4175/7014/5976/64785/1602	26
GO:1990090	BP	GO:1990090	cellular response to nerve growth factor stimulus	22/2238	48/18862	4.87414e-09	7.88737e-08	5.51583e-08	10094/1783/4137/3309/1938/1385/867/11151/207/9775/1398/382/5906/6132/7337/11021/8936/11075/988/6456/10938/57498	22
GO:0042743	BP	GO:0042743	hydrogen peroxide metabolic process	24/2238	56/18862	5.1899e-09	8.37488e-08	5.85676e-08	4513/6647/3050/3046/847/6648/2876/9588/25824/10935/7001/6622/5879/3043/3047/3048/3039/3040/5052/10549/23530/51/11315/10013	24
GO:0051648	BP	GO:0051648	vesicle localization	58/2238	224/18862	5.2324e-09	8.41918e-08	5.88774e-08	5537/8943/9919/10652/27095/81/4430/3800/9892/8615/23122/10016/9554/22872/10175/5265/4133/966/6853/1000/5864/3799/5048/4905/3998/10972/1785/9632/8775/6396/375/5861/1020/1759/547/8301/10540/8452/1778/10959/10484/9230/55291/54874/23332/23256/10342/60412/5413/54732/81876/56681/4646/26052/26985/11127/4644/11196	58
GO:0006735	BP	GO:0006735	NADH regeneration	16/2238	27/18862	5.27565e-09	8.41918e-08	5.88774e-08	5230/226/2597/2023/2821/669/5213/2026/230/5315/5211/5223/3098/7167/5214/283209	16
GO:0061621	BP	GO:0061621	canonical glycolysis	16/2238	27/18862	5.27565e-09	8.41918e-08	5.88774e-08	5230/226/2597/2023/2821/669/5213/2026/230/5315/5211/5223/3098/7167/5214/283209	16
GO:0061718	BP	GO:0061718	glucose catabolic process to pyruvate	16/2238	27/18862	5.27565e-09	8.41918e-08	5.88774e-08	5230/226/2597/2023/2821/669/5213/2026/230/5315/5211/5223/3098/7167/5214/283209	16
GO:0075522	BP	GO:0075522	IRES-dependent viral translational initiation	10/2238	11/18862	5.3339e-09	8.44218e-08	5.90383e-08	8665/8664/8562/7812/6741/5725/8662/8661/5094/28985	10
GO:1904869	BP	GO:1904869	regulation of protein localization to Cajal body	10/2238	11/18862	5.3339e-09	8.44218e-08	5.90383e-08	1736/6950/908/22948/7203/10694/10575/10576/51574/10574	10
GO:1904871	BP	GO:1904871	positive regulation of protein localization to Cajal body	10/2238	11/18862	5.3339e-09	8.44218e-08	5.90383e-08	1736/6950/908/22948/7203/10694/10575/10576/51574/10574	10
GO:0006979	BP	GO:0006979	response to oxidative stress	95/2238	444/18862	5.86948e-09	9.26447e-08	6.47888e-08	9124/4728/475/10314/4720/9555/11168/8575/3417/10550/4710/9943/6780/3939/1719/2936/6647/847/301/6648/3315/1965/2876/5034/1421/2950/2775/142/3303/3304/7295/4137/2539/5111/6714/1938/488/824/7515/4831/6421/6188/1017/5595/328/5693/5594/9588/25824/10935/3163/207/7001/5831/4521/9361/2879/6622/5599/1398/2937/1785/4670/5536/5478/6434/10399/3043/3039/3040/54205/5970/7337/5052/10131/5562/10549/3184/4841/171…	95
GO:2001242	BP	GO:2001242	regulation of intrinsic apoptotic signaling pathway	46/2238	160/18862	6.02099e-09	9.47772e-08	6.62801e-08	10059/1654/8440/4976/23028/4722/8575/51060/6647/6648/3315/2023/2876/5034/142/3303/1191/6714/7178/4282/5770/6421/6188/10961/3301/207/7417/10134/6154/3190/6201/6135/5478/10399/581/10131/3065/4841/57805/9181/55031/11315/9774/9529/29979/10525	46
GO:0016049	BP	GO:0016049	cell growth	99/2238	470/18862	6.61192e-09	1.03796e-07	7.25874e-08	57698/6386/1654/9201/4722/5716/183/2335/2023/5270/3320/3326/3303/3304/4137/4133/2539/5532/3009/7414/984/6857/5518/2664/207/3897/1499/5245/2475/1630/1399/4131/8826/2931/2932/2786/1785/5538/6597/6197/4682/9798/136319/998/10399/5515/1457/1982/3020/3021/1020/1981/4035/4686/5058/5802/4089/5300/817/2273/7919/2017/2045/1808/5931/1627/55004/11344/79577/57611/22902/23191/84717/57805/6422/8936/4897/8239/55…	99
GO:1990748	BP	GO:1990748	cellular detoxification	37/2238	115/18862	6.63675e-09	1.03904e-07	7.26625e-08	1719/2936/6647/3050/3046/847/6648/2876/2950/2944/7295/2098/128/10327/2947/2946/9588/25824/10935/7001/2879/3043/3047/3048/3039/3040/9446/5052/10549/23530/7296/64359/51780/51109/11315/84817/84293	37
GO:0051054	BP	GO:0051054	positive regulation of DNA metabolic process	53/2238	198/18862	6.89891e-09	1.07716e-07	7.53286e-08	23347/1736/7037/3320/3326/3146/3178/142/5111/6714/7520/6950/7515/3181/6188/5595/5594/207/409/5984/5982/2521/908/5983/4436/546/22948/7203/4361/10694/10575/4204/7334/10097/10576/5591/581/1660/7158/10155/7919/3184/10728/7014/7336/57599/23201/10111/8239/7874/131870/10574/170506	53
GO:0010770	BP	GO:0010770	positive regulation of cell morphogenesis involved in differentiation	29/2238	78/18862	7.14172e-09	1.11207e-07	7.77697e-08	10059/10109/4976/335/2243/2244/2266/5034/2316/4192/811/1398/1399/1785/998/10097/5879/5591/708/3611/816/8874/4076/1627/57580/10979/170506/28988/23011	29
GO:0006790	BP	GO:0006790	sulfur compound metabolic process	84/2238	378/18862	7.21725e-09	1.12081e-07	7.83809e-08	11332/1192/1463/2941/26227/9061/10768/7358/79017/3417/10550/10539/2181/10380/2936/6647/5095/5096/1622/2876/5160/2950/2944/1738/1737/2098/5162/2539/5091/4522/1462/10327/411/2947/191/38/4357/1937/2946/4144/875/102724560/1743/3313/2937/2194/5538/3295/6611/6576/4682/47/4597/9446/3157/4967/2739/31/4507/642/10654/3029/51144/57019/79966/51218/641371/54332/64780/8801/55748/78997/11315/552900/654483/64087…	84
GO:0046395	BP	GO:0046395	carboxylic acid catabolic process	61/2238	243/18862	7.61897e-09	1.18002e-07	8.25218e-08	10994/10455/23576/23564/2746/2806/5095/5096/30/5860/1738/34/2108/10327/2805/6342/191/493/1376/38/5825/1381/1892/207/6472/875/102724560/1743/2109/3030/1632/2475/10449/1384/10007/501/37/224/7915/3295/5226/3032/18/6652/4967/4329/5471/1891/642/1428/51/1666/3033/26275/80150/51181/3028/56898/39/64087/55577	61
GO:2000059	BP	GO:2000059	negative regulation of ubiquitin-dependent protein catabolic process	22/2238	49/18862	7.85622e-09	1.21351e-07	8.4864e-08	6386/8473/8667/6449/3326/1459/7917/6125/9097/6201/9349/6135/1457/4130/51035/57805/6599/7874/55872/11315/9529/51377	22
GO:0150115	BP	GO:0150115	cell-substrate junction organization	35/2238	106/18862	7.90303e-09	1.21749e-07	8.51419e-08	9475/23122/9448/2335/613/87/6714/3673/7414/5786/8826/387/382/5879/71/5747/4035/8874/2017/5339/10982/23332/8861/6422/51762/10979/10580/9748/57669/55920/23603/23499/10391/28956/7094	35
GO:1900024	BP	GO:1900024	regulation of substrate adhesion-dependent cell spreading	24/2238	57/18862	7.95899e-09	1.22285e-07	8.55168e-08	10109/81/335/2243/2244/2266/5034/2316/4192/2192/811/1398/1399/1785/998/5879/5747/708/3611/8874/57580/10979/55920/23603	24
GO:0005996	BP	GO:0005996	monosaccharide metabolic process	66/2238	272/18862	8.14445e-09	1.24802e-07	8.72774e-08	8473/8604/10269/1528/1727/2806/5230/226/2597/2023/2821/669/5213/5160/2026/3146/230/1737/5162/2539/5091/6714/10327/5315/231/2805/5211/5223/3098/7086/207/4351/5236/6888/4190/4191/2475/5903/2931/2932/2584/5226/6576/10776/7167/5499/5500/9446/6652/2171/5214/8402/5562/1642/26007/283209/9852/51181/7874/6120/55276/10580/23509/51451/10165/11164	66
GO:0060284	BP	GO:0060284	regulation of cell development	101/2238	485/18862	8.6953e-09	1.32891e-07	9.29338e-08	57698/10059/10419/23654/10109/81/4976/23028/5362/9475/23376/335/2243/2244/2266/2335/5270/5034/4137/4133/7520/7414/5764/2316/4192/2192/5803/3148/811/2664/3897/1495/1499/118/5501/6223/2475/1630/1398/1399/4131/3418/2931/2932/1785/396/9798/4673/998/10097/387/5879/6993/1982/5591/1020/5604/5970/7533/708/4035/5530/5058/5802/3611/4089/3065/816/22938/1605/8874/4076/5108/2045/6009/1949/1627/11344/57611/229…	101
GO:0042744	BP	GO:0042744	hydrogen peroxide catabolic process	17/2238	31/18862	8.85385e-09	1.34957e-07	9.43788e-08	3050/3046/847/2876/9588/25824/10935/7001/6622/3043/3047/3048/3039/3040/5052/10549/23530	17
GO:1905475	BP	GO:1905475	regulation of protein localization to membrane	52/2238	194/18862	9.07506e-09	1.37965e-07	9.64822e-08	9141/8417/2239/10434/2181/3265/3688/7430/1000/5764/493/10971/4836/2664/207/7529/3799/2817/1445/5599/1399/975/60/7532/7531/382/5906/163/5534/7534/10399/1020/1213/6711/7533/4035/288/5058/8301/1605/23184/56850/9847/221914/1173/84687/10580/54585/26060/27183/9482/9747	52
GO:0006901	BP	GO:0006901	vesicle coating	27/2238	70/18862	9.30249e-09	1.41051e-07	9.86406e-08	5537/9919/27095/8615/10016/9554/22872/10175/5265/966/4905/3998/10972/9632/8775/6396/5861/8452/10959/10484/55291/23256/10342/54732/81876/56681/11196	27
GO:0048207	BP	GO:0048207	vesicle targeting, rough ER to cis-Golgi	26/2238	66/18862	1.0362e-08	1.56295e-07	1.09301e-07	5537/9919/27095/8615/10016/9554/22872/10175/5265/966/4905/3998/10972/9632/8775/6396/5861/8452/10959/10484/55291/23256/10342/81876/56681/11196	26
GO:0048208	BP	GO:0048208	COPII vesicle coating	26/2238	66/18862	1.0362e-08	1.56295e-07	1.09301e-07	5537/9919/27095/8615/10016/9554/22872/10175/5265/966/4905/3998/10972/9632/8775/6396/5861/8452/10959/10484/55291/23256/10342/81876/56681/11196	26
GO:0072655	BP	GO:0072655	establishment of protein localization to mitochondrion	42/2238	142/18862	1.09241e-08	1.63918e-07	1.14632e-07	9049/9141/10469/9512/9868/9131/10452/3320/801/808/4137/3329/293/3098/1459/10971/4836/3301/207/7529/3308/5599/3998/2931/10134/9520/7323/7532/7531/5534/7534/7332/7533/581/5562/92609/55750/10075/54332/56993/10055/51100	42
GO:0097549	BP	GO:0097549	chromatin organization involved in negative regulation of transcription	42/2238	142/18862	1.09241e-08	1.63918e-07	1.14632e-07	23347/8520/8467/9555/53615/3005/3146/94239/7175/3009/3006/3159/1786/4204/8091/8294/8359/8360/8361/8362/8363/8364/8365/8366/8367/8368/8370/121504/554313/3020/3021/3024/10155/1487/3065/201161/8971/3066/25942/84661/55506/1788	42
GO:0032434	BP	GO:0032434	regulation of proteasomal ubiquitin-dependent protein catabolic process	40/2238	132/18862	1.13662e-08	1.7011e-07	1.18962e-07	6386/7514/8473/8667/6449/5716/23376/3326/3303/3304/1191/207/8078/7917/1452/2931/2932/10134/9097/5887/7415/3093/6613/6135/10399/4130/51035/6923/7336/57805/6599/7874/55872/11315/56893/23640/29978/9529/29979/51377	40
GO:0006303	BP	GO:0006303	double-strand break repair via nonhomologous end joining	33/2238	98/18862	1.20971e-08	1.79115e-07	1.2526e-07	23347/10213/3146/2547/7520/7515/3148/3980/4361/8091/7334/8294/8359/8360/8361/8362/8363/8364/8365/8366/8367/8368/8370/121504/554313/5591/7158/9656/7336/10111/84309/286257/27339	33
GO:0090670	BP	GO:0090670	RNA localization to Cajal body	13/2238	19/18862	1.21229e-08	1.79115e-07	1.2526e-07	1736/6950/908/22948/7203/10694/10575/10576/5394/10574/55651/10856/8607	13
GO:0090671	BP	GO:0090671	telomerase RNA localization to Cajal body	13/2238	19/18862	1.21229e-08	1.79115e-07	1.2526e-07	1736/6950/908/22948/7203/10694/10575/10576/5394/10574/55651/10856/8607	13
GO:0090672	BP	GO:0090672	telomerase RNA localization	13/2238	19/18862	1.21229e-08	1.79115e-07	1.2526e-07	1736/6950/908/22948/7203/10694/10575/10576/5394/10574/55651/10856/8607	13
GO:0090685	BP	GO:0090685	RNA localization to nucleus	13/2238	19/18862	1.21229e-08	1.79115e-07	1.2526e-07	1736/6950/908/22948/7203/10694/10575/10576/5394/10574/55651/10856/8607	13
GO:0030834	BP	GO:0030834	regulation of actin filament depolymerization	23/2238	54/18862	1.24772e-08	1.83879e-07	1.28591e-07	6712/9948/6840/5962/118/119/822/830/832/829/136319/11034/6711/5756/2314/6709/11344/57482/57026/29766/29767/120/1073	23
GO:0072659	BP	GO:0072659	protein localization to plasma membrane	66/2238	275/18862	1.29503e-08	1.90259e-07	1.33053e-07	2580/9919/8417/9475/23122/10434/5064/10550/10211/23114/2181/481/3688/7430/1000/5864/2316/493/207/3799/5962/682/1445/4905/7879/483/4301/975/60/4218/10890/6812/382/5906/6844/10399/1020/1213/6711/287/4035/288/8301/23513/2319/10959/10484/55704/56850/201475/9847/51762/1173/8642/55737/84687/10580/64083/10938/26003/26060/27183/9482/23499/23136/4644	66
GO:0046822	BP	GO:0046822	regulation of nucleocytoplasmic transport	34/2238	103/18862	1.29759e-08	1.90259e-07	1.33053e-07	3843/4659/8882/3326/7295/7175/2316/5594/8021/5501/23636/5905/9972/2932/2010/51569/10204/7531/5901/1020/5781/10657/1660/54888/23435/10155/11052/6830/57506/10541/55677/11315/5936/51715	34
GO:0031507	BP	GO:0031507	heterochromatin assembly	27/2238	71/18862	1.33224e-08	1.94844e-07	1.36259e-07	23347/8467/53615/7175/3159/1786/8091/8294/8359/8360/8361/8362/8363/8364/8365/8366/8367/8368/8370/121504/554313/3020/3021/10155/3065/201161/1788	27
GO:0016054	BP	GO:0016054	organic acid catabolic process	63/2238	258/18862	1.36661e-08	1.99367e-07	1.39422e-07	10994/10455/23576/23564/2746/2806/5095/5096/30/5860/1738/34/2108/10327/2805/6342/191/493/1376/38/4357/5825/1381/1892/207/6472/875/102724560/1743/2109/3030/1632/2475/10449/1384/10007/501/37/224/7915/3295/5226/586/3032/18/6652/4967/4329/5471/1891/642/1428/51/1666/3033/26275/80150/51181/3028/56898/39/64087/55577	63
GO:0070828	BP	GO:0070828	heterochromatin organization	29/2238	80/18862	1.39358e-08	2.02789e-07	1.41816e-07	23347/8467/53615/7175/3159/1786/8091/8294/8359/8360/8361/8362/8363/8364/8365/8366/8367/8368/8370/121504/554313/3020/3021/10155/3065/50809/201161/3066/1788	29
GO:2001252	BP	GO:2001252	positive regulation of chromosome organization	46/2238	164/18862	1.4071e-08	2.04241e-07	1.42831e-07	8473/5885/23028/1736/9555/3178/7175/7520/3009/6950/3181/6421/1786/5595/5594/1499/2237/908/546/22948/7203/4361/10694/10575/4204/7334/10576/6742/6598/10155/1487/4089/22938/3184/4926/9733/7014/84656/54623/10111/25942/10574/80349/170506/10856/26097	46
GO:1901605	BP	GO:1901605	alpha-amino acid metabolic process	51/2238	191/18862	1.44322e-08	2.08959e-07	1.4613e-07	10994/5198/26227/8604/23576/23564/2746/1719/2806/440/5860/1738/4522/2805/1503/2618/191/493/38/4357/790/159/5831/6472/875/102724560/1743/501/6301/22929/8833/4204/7915/6611/5723/4967/5471/2673/4507/642/1428/56267/80150/11315/3028/63826/56954/56474/60496/58478/29968	51
GO:0034401	BP	GO:0034401	chromatin organization involved in regulation of transcription	44/2238	154/18862	1.57216e-08	2.2706e-07	1.58789e-07	23347/8289/8520/8467/9555/53615/3005/3146/94239/7175/3009/3006/3159/1786/4204/8091/8294/8359/8360/8361/8362/8363/8364/8365/8366/8367/8368/8370/121504/554313/3020/3021/3024/10155/1487/3065/201161/8971/3066/6602/25942/84661/55506/1788	44
GO:1900182	BP	GO:1900182	positive regulation of protein localization to nucleus	30/2238	85/18862	1.61309e-08	2.3239e-07	1.62516e-07	3843/10542/1736/8882/7037/983/3326/142/7175/6714/6950/2316/5594/207/908/22948/7203/10694/10575/10204/5901/10576/23435/10155/51574/57506/10979/80279/11315/10574	30
GO:1903793	BP	GO:1903793	positive regulation of anion transport	99/2238	478/18862	1.63139e-08	2.34441e-07	1.63951e-07	5715/3843/10059/9141/9919/8882/2181/2746/3265/335/2243/2244/2266/3688/1622/302/3326/7175/6714/7430/5532/1459/2316/6857/6342/10971/5594/4836/6717/207/7529/3799/4628/5599/10972/2931/2932/2010/10134/5608/9520/5019/10776/975/60/998/7323/375/6812/10204/7532/7531/382/5901/5906/5478/5879/6844/5534/7534/8655/10399/7332/1020/7533/5781/10657/4035/1660/9255/288/5562/23435/5058/10155/23204/22930/5108/11052/2…	99
GO:0006335	BP	GO:0006335	DNA replication-dependent nucleosome assembly	17/2238	32/18862	1.67967e-08	2.40184e-07	1.67967e-07	8520/4678/8294/8359/8360/8361/8362/8363/8364/8365/8366/8367/8368/8370/121504/554313/5928	17
GO:0034723	BP	GO:0034723	DNA replication-dependent nucleosome organization	17/2238	32/18862	1.67967e-08	2.40184e-07	1.67967e-07	8520/4678/8294/8359/8360/8361/8362/8363/8364/8365/8366/8367/8368/8370/121504/554313/5928	17
GO:0042180	BP	GO:0042180	cellular ketone metabolic process	62/2238	254/18862	1.80362e-08	2.57272e-07	1.79917e-07	5717/5718/5715/10213/5688/5709/8574/5716/11160/2806/335/301/10327/231/5702/5689/493/5682/5683/5684/5685/5686/5692/5694/5693/4836/207/5701/2475/2820/5704/5714/5691/5690/37/5713/5710/5019/3692/7167/5687/10197/5700/5705/5706/2171/2739/1645/5720/5708/9861/5711/3029/4704/56267/55198/9491/5707/11315/3028/5721/5719	62
GO:0043470	BP	GO:0043470	regulation of carbohydrate catabolic process	31/2238	90/18862	1.81291e-08	2.57961e-07	1.80398e-07	8473/9631/8604/3146/7175/5223/8021/23636/9972/5903/2931/4928/5571/6396/3692/5499/5500/8480/23279/5562/950/9688/348995/129401/23225/55746/23165/81929/4927/79902/28964	31
GO:0031109	BP	GO:0031109	microtubule polymerization or depolymerization	36/2238	114/18862	1.83611e-08	2.60619e-07	1.82257e-07	3796/7756/23122/10382/3303/3304/4137/4133/3925/7283/6188/402/6622/4131/4204/5879/4130/2288/5058/9793/1639/4926/10982/22919/55201/23332/58497/9181/11075/10426/10142/6904/10013/22924/4733/50810	36
GO:0042273	BP	GO:0042273	ribosomal large subunit biogenesis	27/2238	72/18862	1.89185e-08	2.67874e-07	1.87331e-07	26156/6175/4869/6165/6129/6134/6122/11224/4839/6125/9045/4809/3692/6154/6130/6147/4736/6135/6169/6152/6128/22907/55759/8886/55651/51154/81887	27
GO:0006120	BP	GO:0006120	mitochondrial electron transport, NADH to ubiquinone	23/2238	55/18862	1.90442e-08	2.68994e-07	1.88114e-07	4728/4697/4706/4724/4709/4695/4720/4722/4712/4710/4705/1738/4729/4719/6622/4723/4702/4698/4704/126328/11315/55967/4715	23
GO:0043462	BP	GO:0043462	regulation of ATPase activity	29/2238	81/18862	1.92622e-08	2.71409e-07	1.89803e-07	10294/10049/10598/481/5216/6625/5864/5867/3337/3301/5217/4436/4171/1785/2956/483/8775/11345/8655/3192/6742/1660/1266/26092/23234/140735/29128/51726/26097	29
GO:0006903	BP	GO:0006903	vesicle targeting	32/2238	95/18862	1.98688e-08	2.79275e-07	1.95304e-07	5537/9919/10652/27095/8615/23122/10016/9554/22872/10175/5265/966/4905/3998/10972/9632/8775/6396/5861/8452/10959/10484/55291/23332/23256/10342/60412/5413/54732/81876/56681/11196	32
GO:0006334	BP	GO:0006334	nucleosome assembly	42/2238	145/18862	2.14193e-08	3.00338e-07	2.10034e-07	8520/8467/9555/4869/3005/3009/3006/8348/3148/546/4678/4171/4673/8294/8359/8360/8361/8362/8363/8364/8365/8366/8367/8368/8370/121504/554313/3020/3021/6418/3024/5928/9733/5931/8345/50809/8971/10541/51773/4676/55506/8607	42
GO:0031116	BP	GO:0031116	positive regulation of microtubule polymerization	16/2238	29/18862	2.17299e-08	3.03855e-07	2.12493e-07	3303/3304/4137/6188/402/4131/4204/5879/5058/9793/1639/4926/22919/23332/10142/4733	16
GO:0043624	BP	GO:0043624	cellular protein complex disassembly	56/2238	221/18862	2.17753e-08	3.03855e-07	2.12493e-07	3796/2580/6712/9948/23122/6840/3312/327/2935/3925/1072/5962/118/119/822/4905/4131/830/832/10763/829/8775/136319/11034/6059/2107/1984/4130/6711/5756/2314/6709/9793/55201/11344/57482/23332/64780/23107/5976/9181/11075/57026/84687/6455/51253/63908/29766/29767/10013/120/51504/27183/1073/51373/50810	56
GO:0032886	BP	GO:0032886	regulation of microtubule-based process	57/2238	227/18862	2.31351e-08	3.22052e-07	2.25219e-07	1729/9475/23122/10382/4869/3303/3304/4137/4133/7175/3925/1104/6188/402/23636/6622/4131/2932/4204/4682/5879/2770/8480/4130/1213/3192/2288/5562/5058/9793/1639/1778/4926/10982/22919/79969/55201/23332/58497/55288/10015/9181/11075/10432/10142/79187/6904/55226/128866/5119/51510/10013/26973/23499/22924/4733/50810	57
GO:1900180	BP	GO:1900180	regulation of protein localization to nucleus	39/2238	130/18862	2.34786e-08	3.26048e-07	2.28014e-07	3843/9201/10542/1736/8882/7037/983/3326/142/7175/6714/6950/2316/5594/207/1495/23636/908/22948/7203/2932/10694/10575/51569/10204/5901/10576/23435/10155/5300/705/51574/57506/10979/80279/25942/11315/10574/51715	39
GO:0071897	BP	GO:0071897	DNA biosynthetic process	51/2238	194/18862	2.52273e-08	3.49492e-07	2.44408e-07	1736/7298/3320/3183/3326/3178/5111/6714/7520/6118/6950/3978/3181/5595/6117/5424/5594/409/5245/6119/5984/5982/5981/908/5983/22948/5425/7203/3980/4361/10694/10575/7415/5478/6233/10576/3192/5394/7919/3184/9100/10728/7014/55666/10111/10574/85456/55226/55651/54386/1602	51
GO:0045930	BP	GO:0045930	negative regulation of mitotic cell cycle	73/2238	321/18862	2.53521e-08	3.50381e-07	2.4503e-07	23019/5717/5718/5715/10213/5688/5709/9183/7756/9184/5885/4849/5716/983/5111/7175/6118/5702/5689/1017/5682/5683/5684/5685/5686/5692/5694/5693/1499/5701/4436/5704/5714/5691/5690/4361/5713/8091/5710/5687/6154/10197/5700/5705/5706/6500/5591/1021/5720/581/5708/8883/8454/2273/23513/9656/9861/5711/55795/79577/51065/10498/9491/80279/55031/5707/3276/85456/51451/5721/27183/5719/51143	73
GO:0009201	BP	GO:0009201	ribonucleoside triphosphate biosynthetic process	27/2238	73/18862	2.66471e-08	3.67266e-07	2.56839e-07	8604/10476/10632/4513/4509/226/506/2023/142/3615/5315/4830/1503/522/4831/515/498/790/509/523/539/7415/521/7114/56474/10165/30968	27
GO:0048857	BP	GO:0048857	neural nucleus development	24/2238	60/18862	2.6701e-08	3.67266e-07	2.56839e-07	4781/9919/4722/2746/1267/801/805/808/3309/2539/1152/1340/522/515/10971/60/998/387/7531/8655/10409/7533/9118/57447	24
GO:1903405	BP	GO:1903405	protein localization to nuclear body	10/2238	12/18862	2.85683e-08	3.91087e-07	2.73497e-07	1736/6950/908/22948/7203/10694/10575/10576/51574/10574	10
GO:1904867	BP	GO:1904867	protein localization to Cajal body	10/2238	12/18862	2.85683e-08	3.91087e-07	2.73497e-07	1736/6950/908/22948/7203/10694/10575/10576/51574/10574	10
GO:0000387	BP	GO:0000387	spliceosomal snRNP assembly	22/2238	52/18862	2.99652e-08	4.09241e-07	2.86192e-07	10419/9092/9129/10772/24148/10421/6631/6635/6636/6632/6633/6634/9733/10594/25929/26121/79084/27339/25980/57819/11171/25804	22
GO:0000715	BP	GO:0000715	nucleotide-excision repair, DNA damage recognition	14/2238	23/18862	3.03029e-08	4.11905e-07	2.88056e-07	142/1069/5887/9318/6233/2873/8450/1642/10980/10987/10920/51138/64708/8533	14
GO:0006297	BP	GO:0006297	nucleotide-excision repair, DNA gap filling	14/2238	23/18862	3.03029e-08	4.11905e-07	2.88056e-07	5111/6118/3978/7515/6117/5424/6119/5984/5982/5981/5983/5425/3980/6233	14
GO:0042177	BP	GO:0042177	negative regulation of protein catabolic process	37/2238	121/18862	3.05143e-08	4.13805e-07	2.89384e-07	6386/8473/8667/6449/8724/5270/302/3326/6625/1459/2316/5245/6622/7917/6125/9097/11345/6201/9349/6135/1457/4130/5970/51035/5300/23450/1595/57805/9491/6599/7874/80279/55872/11315/9529/29934/51377	37
GO:0031112	BP	GO:0031112	positive regulation of microtubule polymerization or depolymerization	17/2238	33/18862	3.08086e-08	4.16818e-07	2.91492e-07	3303/3304/4137/6188/402/4131/4204/5879/5058/9793/1639/4926/22919/23332/11075/10142/4733	17
GO:0090316	BP	GO:0090316	positive regulation of intracellular protein transport	48/2238	179/18862	3.28636e-08	4.43582e-07	3.10208e-07	3843/9141/9919/8882/3265/3326/7175/1459/2316/10971/5594/4836/7529/3799/5599/2931/2932/2010/10134/9520/975/998/7323/10204/7532/7531/5901/6844/5534/7534/7332/1020/7533/288/5562/23435/5058/10155/5108/22902/57506/10075/9847/10541/56681/10055/51100/9747	48
GO:0048199	BP	GO:0048199	vesicle targeting, to, from or within Golgi	27/2238	74/18862	3.72385e-08	5.01461e-07	3.50684e-07	5537/9919/27095/8615/10016/9554/22872/10175/5265/966/4905/3998/10972/9632/8775/6396/5861/8452/10959/10484/55291/23256/10342/54732/81876/56681/11196	27
GO:0043434	BP	GO:0043434	response to peptide hormone	91/2238	435/18862	3.78386e-08	5.08357e-07	3.55507e-07	8473/10768/4976/8615/9475/2806/197/847/301/2771/353/2058/3480/1537/2950/5860/142/5573/6714/5576/5315/1385/2805/5770/5786/526/528/4831/5567/328/790/5577/207/5245/682/529/523/1445/2475/5905/1398/4131/8826/2931/2932/4141/3692/4218/10890/5908/9114/7532/2885/6844/2770/8396/5591/5970/5747/5781/5471/6429/5928/5562/8893/5058/6430/6431/1605/1967/201475/23191/9852/9847/55198/55023/8836/6599/51762/988/10580…	91
GO:0097237	BP	GO:0097237	cellular response to toxic substance	37/2238	122/18862	3.884e-08	5.206e-07	3.64069e-07	1719/2936/6647/3050/3046/847/6648/2876/2950/2944/7295/2098/128/10327/2947/2946/9588/25824/10935/7001/2879/3043/3047/3048/3039/3040/9446/5052/10549/23530/7296/64359/51780/51109/11315/84817/84293	37
GO:1904851	BP	GO:1904851	positive regulation of establishment of protein localization to telomere	9/2238	10/18862	4.10606e-08	5.4909e-07	3.83992e-07	1736/6950/908/22948/7203/10694/10575/10576/10574	9
GO:0033157	BP	GO:0033157	regulation of intracellular protein transport	60/2238	248/18862	4.29791e-08	5.73419e-07	4.01006e-07	3843/9141/9919/8882/3265/3326/7295/7175/5770/1459/2316/10971/5594/4836/2664/7529/3799/23636/5599/5905/3998/2931/2932/2010/10134/9520/975/998/7323/51569/10204/7532/7531/5901/6844/5534/7534/7332/1020/4924/7533/5781/288/5562/23435/5058/10155/5108/56850/22902/57506/10075/9847/10541/11315/56681/10055/51715/51100/9747	60
GO:0043903	BP	GO:0043903	regulation of biological process involved in symbiotic interaction	51/2238	197/18862	4.33804e-08	5.77078e-07	4.03565e-07	6829/1654/10465/8724/23633/8815/9217/6780/3685/5034/3956/7153/5091/26986/5432/5434/5610/5430/5431/2962/5438/7879/3838/5437/8091/103/5478/6993/6733/7155/1660/3609/10155/24138/5586/1642/51574/23367/57506/51497/25920/55770/51773/7251/7469/128866/79720/51495/9218/27183/23265	51
GO:1901880	BP	GO:1901880	negative regulation of protein depolymerization	26/2238	70/18862	4.34532e-08	5.77078e-07	4.03565e-07	6712/23122/6840/5962/118/119/822/4131/830/832/829/136319/6711/5756/2314/6709/11344/57482/23332/9181/11075/29766/29767/10013/120/50810	26
GO:0051693	BP	GO:0051693	actin filament capping	19/2238	41/18862	4.37031e-08	5.7774e-07	4.04028e-07	6712/6840/5962/118/119/822/830/832/829/136319/6711/5756/2314/6709/11344/57482/29766/29767/120	19
GO:1900026	BP	GO:1900026	positive regulation of substrate adhesion-dependent cell spreading	19/2238	41/18862	4.37031e-08	5.7774e-07	4.04028e-07	10109/335/2243/2244/2266/5034/2316/4192/811/1398/1399/1785/998/5879/708/3611/8874/57580/10979	19
GO:0051099	BP	GO:0051099	positive regulation of binding	46/2238	170/18862	4.68764e-08	6.18276e-07	4.32376e-07	8664/10542/23028/8721/9026/10211/7448/1965/3005/302/3326/3146/142/801/808/7295/2035/4830/3925/3673/3148/1499/118/119/2932/1488/3646/5901/6135/2280/5515/2959/1020/1981/4035/1660/4686/6789/10155/5300/22919/26086/11315/8663/57669/22924	46
GO:0097581	BP	GO:0097581	lamellipodium organization	30/2238	89/18862	5.3637e-08	7.05834e-07	4.93607e-07	10109/8440/6643/23380/3688/6714/7414/2475/832/1785/7410/998/10096/10097/5879/5756/6642/8874/2017/6624/55704/11344/23191/8936/57175/79902/64083/10152/23603/10787	30
GO:0043467	BP	GO:0043467	regulation of generation of precursor metabolites and energy	44/2238	160/18862	5.4505e-08	7.15625e-07	5.00455e-07	8473/9631/8604/983/3146/7175/5223/207/6472/8021/23636/6622/2475/9972/5903/2931/2932/4928/5571/7415/6396/3692/5499/5500/8480/23279/10131/5562/9852/9688/348995/129401/23225/55746/23165/81929/11315/4927/11331/79902/10580/55847/28964/51142	44
GO:0060070	BP	GO:0060070	canonical Wnt signaling pathway	74/2238	333/18862	5.60748e-08	7.34567e-07	5.13701e-07	5717/5718/5715/10213/1654/8613/5688/5709/1500/5495/5716/6714/5702/3485/1000/5868/5689/4192/5682/5683/5684/5685/5686/5692/5694/5693/1499/5701/5704/6657/5714/1452/5691/5690/2931/2932/2776/2010/5713/3836/5710/7415/5687/10197/5499/5700/5705/5706/7090/5720/6789/5708/5754/3611/5300/3065/8452/9861/5711/55681/57805/6422/219287/9491/55031/5707/5204/79718/5721/5719/1501/10856/8607/65268	74
GO:0000910	BP	GO:0000910	cytokinesis	46/2238	171/18862	5.6846e-08	7.42985e-07	5.19588e-07	9475/55660/11258/6840/801/805/808/3925/6651/4627/4628/403/23636/1069/9798/998/10096/10097/375/387/6711/288/5300/8452/23157/4735/11021/989/5586/201161/10015/23176/57026/5413/79187/51203/29082/128866/5119/55752/51510/55964/10801/27183/28964/51100	46
GO:0006006	BP	GO:0006006	glucose metabolic process	53/2238	210/18862	5.93477e-08	7.73932e-07	5.4123e-07	8473/8604/10269/2806/5230/226/2597/2023/2821/669/5213/5160/2026/3146/230/1737/5162/2539/5091/6714/10327/5315/2805/5211/5223/3098/207/5236/4190/4191/2475/5903/2931/2932/6576/10776/7167/5499/5500/6652/2171/5214/8402/5562/1642/283209/9852/51181/7874/55276/10580/51451/10165	53
GO:0006354	BP	GO:0006354	DNA-templated transcription, elongation	36/2238	119/18862	6.33702e-08	8.24526e-07	5.76612e-07	6829/10915/27336/3150/7343/5432/5434/6917/5430/5431/2962/5438/5437/3192/6749/4686/7919/6921/6923/11047/51574/284695/55795/79577/6830/8861/10189/51497/57805/54623/123169/25920/55677/80349/7469/11198	36
GO:0034109	BP	GO:0034109	homotypic cell-cell adhesion	29/2238	85/18862	6.58464e-08	8.54819e-07	5.97797e-07	1192/8613/10627/2243/2244/2266/2335/3315/5270/3956/4267/5578/7414/1465/2316/5962/4627/23173/60/5912/6812/5478/2778/71/3043/1525/288/3611/7094	29
GO:0048284	BP	GO:0048284	organelle fusion	41/2238	145/18862	6.60551e-08	8.55606e-07	5.98346e-07	10059/8417/4976/8615/9554/7037/301/983/2023/302/2773/2026/5864/6857/811/11151/3799/6622/7879/6616/4218/112755/6812/6844/8396/581/8411/10075/23673/9847/54332/23176/51762/10493/54927/57617/51479/30968/27183/9482/10939	41
GO:0062197	BP	GO:0062197	cellular response to chemical stress	76/2238	347/18862	7.05195e-08	9.1139e-07	6.37357e-07	1654/10314/8575/10550/3954/9943/6780/1719/2936/6647/847/301/6648/3315/1965/2876/5034/1421/2950/142/3303/3304/7295/4137/2539/5111/6714/2547/7520/231/488/4831/6421/6188/1017/5595/328/5594/9588/25824/10935/3301/207/7001/5831/5269/9361/6622/5599/1398/1785/5536/5478/10399/54205/5970/5052/10131/5562/3184/4841/7296/29957/3066/9181/116988/25942/11315/56616/54936/10013/9529/57465/29979/51719/51142	76
GO:0072331	BP	GO:0072331	signal transduction by p53 class mediator	62/2238	263/18862	7.13129e-08	9.19586e-07	6.43089e-07	23019/10419/8805/9521/23028/4849/5716/10269/9219/53615/983/5111/4282/6118/1655/1459/1017/6117/207/6119/5984/5982/5983/4436/4839/546/7917/6125/3094/4361/5571/6154/3190/6201/9349/6135/1460/1457/1020/581/6749/5928/1107/5562/5300/3065/22938/9100/1108/5931/51065/10498/91875/3066/8148/10111/80279/112858/3276/85456/4646/11198	62
GO:0006376	BP	GO:0006376	mRNA splice site selection	21/2238	50/18862	7.18809e-08	9.24846e-07	6.46768e-07	11168/10772/51747/10659/6631/27316/6426/10946/8683/6430/6431/8175/10291/7536/10658/91746/55692/22827/58155/57461/51631	21
GO:0045814	BP	GO:0045814	negative regulation of gene expression, epigenetic	37/2238	125/18862	7.84437e-08	1.00704e-06	7.0425e-07	23347/8520/9555/3005/3146/94239/3009/3006/3159/1786/4204/8294/8359/8360/8361/8362/8363/8364/8365/8366/8367/8368/8370/121504/554313/3020/3021/3024/5928/1487/5931/8971/3066/25942/84661/55506/1788	37
GO:2001233	BP	GO:2001233	regulation of apoptotic signaling pathway	76/2238	348/18862	7.9937e-08	1.02394e-06	7.16065e-07	10059/1654/8440/4976/23028/4722/8575/5716/51060/6647/183/2243/2244/2266/6648/3315/2771/292/2023/3685/2876/5034/2773/2950/142/3303/3304/1191/6714/7178/4282/5770/1459/6421/6188/3148/10961/2923/3301/207/7001/409/1495/10449/7417/5859/2932/10134/6154/10197/3190/6201/5499/6135/5478/10399/1457/5970/581/10131/6789/5062/3065/2017/8682/4841/57805/6422/55023/9181/55031/11315/9774/9529/29979/10525	76
GO:0016925	BP	GO:0016925	protein sumoylation	28/2238	81/18862	8.0303e-08	1.02408e-06	7.16168e-07	9631/7175/1499/8021/23636/5905/9972/5903/4928/6613/7329/8480/5970/23279/10155/9688/348995/129401/23225/55746/23165/81929/11315/4927/79902/53335/10055/10054	28
GO:0043242	BP	GO:0043242	negative regulation of protein-containing complex disassembly	28/2238	81/18862	8.0303e-08	1.02408e-06	7.16168e-07	6712/23122/57466/6840/5962/118/119/822/4131/830/832/829/136319/6711/5756/2314/6709/11344/57482/23332/9181/11075/56893/29766/29767/10013/120/50810	28
GO:0030705	BP	GO:0030705	cytoskeleton-dependent intracellular transport	50/2238	195/18862	8.14343e-08	1.03622e-06	7.24658e-07	8943/81/4430/3800/4976/6647/3315/203068/4137/4133/3312/5870/6421/3799/403/10128/5048/4131/998/5861/8655/4130/3192/547/1781/1778/5108/7014/55704/54874/57584/55201/7846/55288/23224/8936/3842/127829/140735/83658/55860/26958/25777/23011/4646/23162/26985/11127/4644/22820	50
GO:0008361	BP	GO:0008361	regulation of cell size	46/2238	173/18862	8.30679e-08	1.05469e-06	7.3757e-07	57698/10542/23028/2335/3326/4137/4133/1385/4478/2664/207/3897/5962/118/2475/1630/4131/2932/1785/7410/9798/136319/387/5879/1982/1020/4035/5058/5802/2017/2045/1808/1627/11344/57611/22902/23191/4897/25942/57142/57609/51520/28988/23011/23499/10000	46
GO:0006695	BP	GO:0006695	cholesterol biosynthetic process	26/2238	72/18862	8.45693e-08	1.06672e-06	7.45983e-07	11160/1727/6647/335/338/2539/2224/2222/10449/4047/2194/47/4597/5901/3157/31/5562/3422/3930/3837/10654/1718/50814/1595/39/1717	26
GO:0036465	BP	GO:0036465	synaptic vesicle recycling	26/2238	72/18862	8.45693e-08	1.06672e-06	7.45983e-07	10059/8943/2580/9892/801/808/5532/5864/5868/6857/821/6622/1785/112755/382/6844/1020/1759/8301/56850/23191/57502/6455/6456/26052/9373	26
GO:1902653	BP	GO:1902653	secondary alcohol biosynthetic process	26/2238	72/18862	8.45693e-08	1.06672e-06	7.45983e-07	11160/1727/6647/335/338/2539/2224/2222/10449/4047/2194/47/4597/5901/3157/31/5562/3422/3930/3837/10654/1718/50814/1595/39/1717	26
GO:0031349	BP	GO:0031349	positive regulation of defense response	78/2238	361/18862	8.69889e-08	1.09485e-06	7.65654e-07	5717/5718/5715/10213/5688/5709/164/5716/9868/183/3265/3320/3146/6714/2547/7520/3673/5702/5689/4192/5567/6421/5682/5683/5684/5685/3148/5595/5686/5692/5694/5693/1652/5701/6622/6223/9782/5704/5714/5691/5690/5713/5710/975/5687/3093/10197/5700/5705/5706/6500/5591/5970/5720/1660/5058/5062/5708/8454/9861/3735/4841/10454/5711/27250/57506/26065/55269/9491/1387/10432/25942/5707/11315/23705/85364/5721/5719	78
GO:0010810	BP	GO:0010810	regulation of cell-substrate adhesion	54/2238	218/18862	8.74031e-08	1.09767e-06	7.67627e-07	8573/10109/81/9475/23122/9448/335/2243/2244/2266/2335/5034/3956/6714/7414/5786/5764/2316/4192/2192/811/402/1398/1399/8826/2932/1785/998/387/5879/71/1021/5747/708/4035/6789/3611/7264/1605/8874/6251/51144/23332/8861/6422/57580/10979/6904/9748/57669/55920/23603/23499/10391	54
GO:0006893	BP	GO:0006893	Golgi to plasma membrane transport	23/2238	59/18862	9.15421e-08	1.14716e-06	8.02234e-07	10640/9919/28952/10434/2181/403/1445/4905/1785/10890/6844/10399/6711/288/9135/3996/149371/60412/55770/64083/55763/23499/23233	23
GO:0060236	BP	GO:0060236	regulation of mitotic spindle organization	17/2238	35/18862	9.47711e-08	1.18505e-06	8.28735e-07	3303/3304/7175/1104/23636/2770/8480/1213/3192/1639/1778/4926/79187/128866/5119/51510/4733	17
GO:0010565	BP	GO:0010565	regulation of cellular ketone metabolic process	48/2238	185/18862	9.95061e-08	1.24157e-06	8.68261e-07	5717/5718/5715/10213/5688/5709/5716/11160/335/301/5702/5689/493/5682/5683/5684/5685/5686/5692/5694/5693/207/5701/2475/5704/5714/5691/5690/37/5713/5710/3692/5687/10197/5700/5705/5706/2171/5720/5708/9861/5711/55198/9491/5707/11315/5721/5719	48
GO:0001558	BP	GO:0001558	regulation of cell growth	85/2238	406/18862	1.02082e-07	1.27097e-06	8.88819e-07	57698/6386/1654/4722/5716/183/2335/2023/5270/3303/3304/4137/4133/2539/3009/984/6857/5518/2664/207/3897/5245/2475/1630/1399/4131/2931/2932/2786/1785/5538/6597/6197/4682/9798/136319/998/10399/5515/1457/1982/3020/3021/1020/1981/4035/4686/5058/5802/4089/5300/817/2273/7919/2017/2045/1808/5931/1627/55004/11344/79577/57611/22902/23191/84717/57805/6422/4897/55031/23327/84687/25942/7251/53335/57142/55210/…	85
GO:0000726	BP	GO:0000726	non-recombinational repair	33/2238	106/18862	1.04057e-07	1.29277e-06	9.04067e-07	23347/10213/3146/2547/7520/7515/3148/3980/4361/8091/7334/8294/8359/8360/8361/8362/8363/8364/8365/8366/8367/8368/8370/121504/554313/5591/7158/9656/7336/10111/84309/286257/27339	33
GO:0042769	BP	GO:0042769	DNA damage response, detection of DNA damage	18/2238	39/18862	1.07148e-07	1.32831e-06	9.28919e-07	142/5111/6118/6188/6117/5424/3301/6119/5984/5982/5981/5983/5425/8091/6233/8450/1642/57599	18
GO:0019674	BP	GO:0019674	NAD metabolic process	21/2238	51/18862	1.08574e-07	1.3431e-06	9.39266e-07	8604/3939/5230/226/2597/2023/2821/669/5213/2026/230/5315/5211/5223/3098/2820/7167/5214/133686/283209/23171	21
GO:0030010	BP	GO:0030010	establishment of cell polarity	39/2238	137/18862	1.12525e-07	1.38901e-06	9.71367e-07	57698/9183/9475/3688/3320/3326/4478/4134/4627/5048/1398/1399/4131/2932/998/10890/5908/387/382/6993/10399/5747/5058/5754/23513/1639/2319/4926/3996/6624/22902/23332/399687/81609/85440/83700/64083/51571/55968	39
GO:0000413	BP	GO:0000413	protein peptidyl-prolyl isomerization	19/2238	43/18862	1.12978e-07	1.39163e-06	9.73203e-07	9049/10465/5479/2286/5903/5478/2280/2287/2288/9360/5300/23770/5524/10283/60681/23398/53938/5303/51645	19
GO:0050792	BP	GO:0050792	regulation of viral process	48/2238	186/18862	1.18886e-07	1.46052e-06	1.02138e-06	6829/1654/10465/8724/23633/8815/9217/6780/5034/3956/7153/5091/26986/5432/5434/5610/5430/5431/2962/5438/7879/3838/5437/8091/103/5478/6993/6733/7155/1660/3609/10155/24138/5586/1642/51574/23367/57506/51497/25920/51773/7251/7469/128866/79720/51495/9218/27183	48
GO:1990138	BP	GO:1990138	neuron projection extension	44/2238	164/18862	1.19077e-07	1.46052e-06	1.02138e-06	57698/9201/2335/3320/3326/4137/4133/5532/7414/6857/2664/3897/1499/4131/8826/2932/1785/1982/1020/4035/5058/5802/2017/1808/1627/11344/57611/22902/23191/8936/4897/8239/23327/25942/8904/6456/53335/57142/57609/5361/28988/23011/23499/9373	44
GO:0046364	BP	GO:0046364	monosaccharide biosynthetic process	31/2238	97/18862	1.29423e-07	1.58406e-06	1.10777e-06	8473/8604/2806/5230/226/2597/2023/2821/2026/230/2539/5091/10327/231/2805/5223/7086/5236/6888/4190/4191/5903/5226/6576/10776/7167/6652/8402/1642/7874/10165	31
GO:0043489	BP	GO:0043489	RNA stabilization	23/2238	60/18862	1.31849e-07	1.61034e-06	1.12615e-06	10492/1736/3183/26986/1996/2521/2475/4904/8241/3192/1660/54888/23435/10949/1153/3184/1994/23367/8148/10605/170506/10642/9967	23
GO:0010506	BP	GO:0010506	regulation of autophagy	72/2238	328/18862	1.40997e-07	1.71844e-06	1.20175e-06	6829/10059/10542/9554/9559/10269/23376/2597/826/3315/823/5660/6625/2773/3146/7345/4137/1459/526/528/7416/5595/207/529/6622/523/2475/5599/2931/2932/5571/4218/9114/1915/5049/1982/8396/1020/1981/1917/5562/2017/9100/22930/6009/112936/387104/55004/23367/92140/26086/149371/493856/23256/60412/55737/11315/11331/29082/25782/128866/56893/55763/10013/29978/51606/29979/58533/23265/28956/51100/51382	72
GO:0010499	BP	GO:0010499	proteasomal ubiquitin-independent protein catabolic process	13/2238	22/18862	1.57135e-07	1.91109e-06	1.33647e-06	5688/5689/5682/5683/5684/5685/5686/5692/5694/5693/5691/5690/5687	13
GO:0006007	BP	GO:0006007	glucose catabolic process	17/2238	36/18862	1.59716e-07	1.93434e-06	1.35273e-06	8604/5230/226/2597/2023/2821/669/5213/2026/230/5315/5211/5223/3098/7167/5214/283209	17
GO:0032435	BP	GO:0032435	negative regulation of proteasomal ubiquitin-dependent protein catabolic process	17/2238	36/18862	1.59716e-07	1.93434e-06	1.35273e-06	6386/8473/8667/6449/3326/7917/9097/6135/4130/51035/57805/6599/7874/55872/11315/9529/51377	17
GO:0000819	BP	GO:0000819	sister chromatid segregation	50/2238	199/18862	1.61588e-07	1.95169e-06	1.36486e-06	9183/7756/9184/5885/9555/10592/7153/7175/6421/7283/1499/23636/2237/8260/546/10664/4361/5901/3192/7155/10540/8452/8243/3837/4926/9918/23244/55795/23126/54892/10735/10274/81929/283489/11331/64151/51203/29082/80218/128866/27436/5119/23047/10051/51510/51451/27183/9126/10726/51143	50
GO:0006998	BP	GO:0006998	nuclear envelope organization	21/2238	52/18862	1.61824e-07	1.95169e-06	1.36486e-06	8815/9631/10269/4000/983/5578/5518/2010/5520/5515/23435/1639/26092/9688/221496/7443/79188/128866/25777/27183/55968	21
GO:1903051	BP	GO:1903051	negative regulation of proteolysis involved in cellular protein catabolic process	24/2238	65/18862	1.62505e-07	1.95581e-06	1.36775e-06	6386/8473/8667/6449/3326/1459/7917/6125/9097/11345/6201/9349/6135/1457/4130/51035/57805/9491/6599/7874/55872/11315/9529/51377	24
GO:0008637	BP	GO:0008637	apoptotic mitochondrial changes	35/2238	118/18862	1.64992e-07	1.98162e-06	1.3858e-06	10059/9141/4976/9026/79017/5716/6648/292/2876/3303/3329/1191/291/10971/4719/4836/207/7529/409/10449/7417/5599/2931/2932/7532/7531/5534/7534/7533/581/92609/55288/57805/55737/64422	35
GO:1901796	BP	GO:1901796	regulation of signal transduction by p53 class mediator	46/2238	177/18862	1.73065e-07	2.07192e-06	1.44894e-06	10419/8805/9521/23028/5716/10269/9219/53615/4282/6118/1655/1459/1017/6117/207/6119/5984/5982/5983/4839/6125/4361/5571/6154/3190/6201/9349/6135/1460/1457/1020/6749/5928/1107/5562/5300/3065/1108/5931/91875/3066/8148/10111/80279/112858/11198	46
GO:0019068	BP	GO:0019068	virion assembly	18/2238	40/18862	1.73228e-07	2.07192e-06	1.44894e-06	5091/1656/5861/5478/6233/10015/7251/29082/81876/128866/89853/79720/5119/51534/51510/51160/27183/28972	18
GO:0016482	BP	GO:0016482	cytosolic transport	44/2238	166/18862	1.73664e-07	2.07285e-06	1.44959e-06	2580/10652/164/8724/6643/9559/10772/160/4133/6714/7430/5868/5870/2316/4478/5595/5594/11151/3799/5962/7879/79585/51552/10097/1213/5604/547/6642/1639/8411/112936/7260/23085/7874/55737/63893/64145/25930/51479/51699/23011/29934/58533/9482	44
GO:0050686	BP	GO:0050686	negative regulation of mRNA processing	15/2238	29/18862	1.88585e-07	2.2463e-06	1.5709e-06	6829/10284/10772/3181/11338/5725/27316/3190/8241/708/6429/8683/6431/10921/6432	15
GO:1902369	BP	GO:1902369	negative regulation of RNA catabolic process	25/2238	70/18862	1.91284e-07	2.27375e-06	1.59009e-06	10492/1736/3183/26986/1996/2521/2475/10128/4904/8241/3192/1660/54888/23435/10949/1153/3184/1994/23367/8148/81892/10605/170506/10642/9967	25
GO:0030100	BP	GO:0030100	regulation of endocytosis	51/2238	206/18862	2.01068e-07	2.38515e-06	1.66799e-06	3092/10059/6386/9892/9026/10211/160/7018/7448/3685/302/801/808/1191/6714/5532/3673/5770/5867/5868/867/409/6622/1785/5538/5878/1175/998/5869/375/112755/3190/382/5879/163/4035/5530/8301/55681/55738/55198/23327/7251/6455/6456/51479/29978/51160/26060/23011/29934	51
GO:0070203	BP	GO:0070203	regulation of establishment of protein localization to telomere	9/2238	11/18862	2.0183e-07	2.38929e-06	1.67089e-06	1736/6950/908/22948/7203/10694/10575/10576/10574	9
GO:0010970	BP	GO:0010970	transport along microtubule	42/2238	156/18862	2.06035e-07	2.43408e-06	1.70222e-06	8943/3800/4976/6647/3315/4137/4133/3312/5870/6421/3799/403/10128/5048/4131/998/5861/8655/4130/3192/547/1781/1778/5108/7014/57584/55201/55288/23224/8936/3842/127829/140735/83658/55860/26958/25777/23011/23162/26985/11127/22820	42
GO:0048675	BP	GO:0048675	axon extension	34/2238	114/18862	2.13155e-07	2.51305e-06	1.75744e-06	57698/9201/2335/3320/3326/4137/4133/5532/7414/2664/3897/4131/2932/1785/1982/1020/4035/5058/5802/2017/1808/1627/11344/57611/22902/23191/4897/8239/25942/57142/57609/28988/23011/23499	34
GO:0034470	BP	GO:0034470	ncRNA processing	83/2238	400/18862	2.14481e-07	2.52354e-06	1.76477e-06	10528/9092/1736/8575/26156/8518/27304/10898/6741/6218/6187/6165/6129/2091/3181/9775/6223/23517/6232/11224/4839/6125/6203/16/6301/9045/103/4809/3692/6154/6155/6201/6202/6217/6208/11157/6130/6194/6209/6229/6230/6234/4736/6135/6227/5591/5394/54888/29894/705/23076/3735/51574/283742/84267/27043/1653/10521/131870/51095/112858/3028/57418/51593/55759/55226/22803/9188/8886/55651/55623/51504/51154/26523/50…	83
GO:0006635	BP	GO:0006635	fatty acid beta-oxidation	26/2238	75/18862	2.1689e-07	2.54669e-06	1.78097e-06	10455/30/34/2108/6342/1376/38/5825/1892/207/2109/3030/1632/2475/10449/1384/37/3295/3032/1891/51/1666/3033/3028/56898/39	26
GO:0016197	BP	GO:0016197	endosomal transport	57/2238	242/18862	2.44259e-07	2.86224e-06	2.00164e-06	10059/8943/9146/9201/10652/8724/6643/28952/9559/5870/7879/7415/4218/10890/51552/382/6233/1213/392/8301/6642/23513/1639/8411/11021/9230/112936/56850/7260/55004/23085/8027/7874/81609/55737/7251/29082/80700/84661/63893/64145/25930/128866/10938/89853/79720/5119/51534/51510/51479/58513/51699/51160/23603/29934/27183/58533	57
GO:0051016	BP	GO:0051016	barbed-end actin filament capping	14/2238	26/18862	2.52862e-07	2.95705e-06	2.06794e-06	6840/5962/118/119/822/830/832/829/136319/5756/2314/11344/57482/120	14
GO:0048041	BP	GO:0048041	focal adhesion assembly	28/2238	85/18862	2.5547e-07	2.98152e-06	2.08505e-06	9475/23122/9448/613/87/6714/3673/7414/5786/8826/387/5879/71/5747/4035/8874/2017/23332/8861/6422/10979/10580/9748/57669/55920/23603/23499/10391	28
GO:0046365	BP	GO:0046365	monosaccharide catabolic process	23/2238	62/18862	2.65463e-07	3.08568e-06	2.15789e-06	8604/5230/226/2597/2023/2821/669/5213/2026/230/5315/5211/5223/3098/5236/2584/7167/5214/26007/283209/6120/55276/11164	23
GO:0070527	BP	GO:0070527	platelet aggregation	23/2238	62/18862	2.65463e-07	3.08568e-06	2.15789e-06	1192/10627/2243/2244/2266/2335/3315/5270/5578/7414/1465/2316/4627/23173/60/5912/6812/5478/2778/71/3043/3611/7094	23
GO:0006368	BP	GO:0006368	transcription elongation from RNA polymerase II promoter	29/2238	90/18862	2.67807e-07	3.10667e-06	2.17257e-06	6829/10915/5432/5434/6917/5430/5431/2962/5438/5437/3192/6749/4686/6921/6923/11047/51574/55795/79577/6830/8861/51497/54623/123169/25920/55677/80349/7469/11198	29
GO:0030835	BP	GO:0030835	negative regulation of actin filament depolymerization	19/2238	45/18862	2.71976e-07	3.14871e-06	2.20197e-06	6712/6840/5962/118/119/822/830/832/829/136319/6711/5756/2314/6709/11344/57482/29766/29767/120	19
GO:1903320	BP	GO:1903320	regulation of protein modification by small protein conjugation or removal	56/2238	237/18862	2.77642e-07	3.20788e-06	2.24335e-06	1654/8473/23028/10016/5716/23376/3320/3326/3303/3304/3309/6187/6188/11338/3301/207/409/1499/2475/6125/2931/7415/7334/6201/5861/9349/6135/5478/2280/6500/7329/7332/1020/5970/51035/7337/9112/5300/8452/9320/9733/64359/10075/57599/55611/54165/80279/11315/55100/23640/10055/10054/51160/9529/29979/9373	56
GO:0007044	BP	GO:0007044	cell-substrate junction assembly	31/2238	100/18862	2.79057e-07	3.21779e-06	2.25028e-06	9475/23122/9448/2335/613/87/6714/3673/7414/5786/8826/387/5879/71/5747/4035/8874/2017/5339/23332/8861/6422/10979/10580/9748/57669/55920/23603/23499/10391/7094	31
GO:0061572	BP	GO:0061572	actin filament bundle organization	42/2238	158/18862	3.01222e-07	3.46645e-06	2.42417e-06	57698/9124/4430/9475/23122/335/5216/87/6714/7184/7430/3925/2316/4082/5217/5962/118/119/2475/998/387/5879/71/800/7082/5058/5062/8452/1809/7791/6624/55704/23332/6422/64780/10979/57026/83543/57175/10580/10391/10458	42
GO:0043486	BP	GO:0043486	histone exchange	22/2238	58/18862	3.0602e-07	3.51467e-06	2.4579e-06	8467/4869/4678/8294/8359/8360/8361/8362/8363/8364/8365/8366/8367/8368/8370/121504/554313/5928/5931/51773/81611/8607	22
GO:0009206	BP	GO:0009206	purine ribonucleoside triphosphate biosynthetic process	24/2238	67/18862	3.1383e-07	3.59721e-06	2.51562e-06	8604/10476/10632/4513/4509/226/506/2023/142/3615/5315/4830/522/4831/515/498/509/523/539/7415/521/7114/10165/30968	24
GO:0042026	BP	GO:0042026	protein refolding	13/2238	23/18862	3.22016e-07	3.68374e-06	2.57613e-06	10294/3320/6625/3303/3304/3329/3309/3312/3313/6782/6767/2280/9529	13
GO:0019318	BP	GO:0019318	hexose metabolic process	58/2238	250/18862	3.31164e-07	3.78089e-06	2.64407e-06	8473/8604/10269/2806/5230/226/2597/2023/2821/669/5213/5160/2026/3146/230/1737/5162/2539/5091/6714/10327/5315/231/2805/5211/5223/3098/207/4351/5236/4190/4191/2475/5903/2931/2932/2584/6576/10776/7167/5499/5500/6652/2171/5214/8402/5562/1642/26007/283209/9852/51181/7874/55276/10580/23509/51451/10165	58
GO:1904814	BP	GO:1904814	regulation of protein localization to chromosome, telomeric region	10/2238	14/18862	3.45384e-07	3.92772e-06	2.74675e-06	1736/9555/6950/908/22948/7203/10694/10575/10576/10574	10
GO:1990173	BP	GO:1990173	protein localization to nucleoplasm	10/2238	14/18862	3.45384e-07	3.92772e-06	2.74675e-06	1736/6950/908/22948/7203/10694/10575/10576/51574/10574	10
GO:0034502	BP	GO:0034502	protein localization to chromosome	29/2238	91/18862	3.48868e-07	3.95955e-06	2.76901e-06	9183/9184/5885/1736/9555/983/7520/6118/3009/6950/6117/908/4436/546/22948/7203/10664/10694/10575/7415/10576/7014/221496/283489/10574/54386/55506/55920/10856	29
GO:0006081	BP	GO:0006081	cellular aldehyde metabolic process	23/2238	63/18862	3.71394e-07	4.20695e-06	2.94202e-06	8566/8574/3417/2806/2098/128/10327/7086/6888/3418/223/501/224/7167/5970/2739/1645/3029/26007/51109/57026/11315/9380	23
GO:0034599	BP	GO:0034599	cellular response to oxidative stress	66/2238	299/18862	3.73258e-07	4.21979e-06	2.951e-06	10314/8575/10550/6780/1719/2936/6647/847/301/6648/3315/1965/2876/5034/1421/2950/142/3303/3304/7295/4137/2539/5111/6714/488/4831/6421/6188/1017/5595/328/5594/9588/25824/10935/207/7001/5831/9361/6622/5599/1398/1785/5536/5478/10399/54205/5970/5052/10131/5562/3184/4841/7296/29957/3066/116988/25942/11315/56616/54936/10013/9529/57465/29979/51142	66
GO:1903363	BP	GO:1903363	negative regulation of cellular protein catabolic process	26/2238	77/18862	3.9237e-07	4.42719e-06	3.09604e-06	6386/8473/8667/6449/302/3326/1459/7917/6125/9097/11345/6201/9349/6135/1457/4130/51035/57805/9491/6599/7874/80279/55872/11315/9529/51377	26
GO:0051017	BP	GO:0051017	actin filament bundle assembly	41/2238	154/18862	3.96681e-07	4.46711e-06	3.12396e-06	9124/4430/9475/23122/335/5216/87/6714/7184/7430/3925/2316/4082/5217/5962/118/119/2475/998/387/5879/71/800/7082/5058/5062/8452/1809/7791/6624/55704/23332/6422/64780/10979/57026/83543/57175/10580/10391/10458	41
GO:0034329	BP	GO:0034329	cell junction assembly	86/2238	425/18862	4.05428e-07	4.55152e-06	3.18299e-06	421/375790/6712/23654/6801/1500/9948/9475/23122/2239/10211/9448/183/2335/613/87/6714/5578/3673/2596/7414/5786/1000/2316/1495/1499/119/402/6622/1399/4131/8826/4204/2823/1948/829/4301/60/998/5908/387/382/5906/5879/71/1020/1981/5747/7082/4035/5062/5802/3611/8874/2017/5339/2045/7336/5586/6624/23332/8861/92140/57502/6422/10015/4897/10979/8642/55737/6904/10580/83700/9748/57669/55920/28988/23603/23499/1…	86
GO:0048588	BP	GO:0048588	developmental cell growth	53/2238	222/18862	4.05753e-07	4.55152e-06	3.18299e-06	57698/9201/2335/3320/3326/4137/4133/2539/5532/7414/6857/2664/3897/1499/2475/1630/4131/8826/2931/2932/1785/9798/1982/1020/4035/5058/5802/5300/7919/2017/2045/1808/1627/11344/57611/22902/23191/8936/4897/8239/23327/25942/8904/6456/53335/57142/57609/10013/5361/28988/23011/23499/9373	53
GO:0030261	BP	GO:0030261	chromosome condensation	19/2238	46/18862	4.11952e-07	4.60318e-06	3.21912e-06	8815/10592/9131/3005/7153/3009/3006/8091/3020/3021/3024/9918/54892/8971/64151/51203/5119/10051/22985	19
GO:0072583	BP	GO:0072583	clathrin-dependent endocytosis	19/2238	46/18862	4.11952e-07	4.60318e-06	3.21912e-06	3092/2580/9892/9026/161/160/1211/1212/821/1785/1175/163/1213/8301/54874/55681/1173/6456/29978	19
GO:0007059	BP	GO:0007059	chromosome segregation	72/2238	337/18862	4.25216e-07	4.74222e-06	3.31635e-06	1654/9183/7756/9184/5885/9555/8815/10592/292/7150/7153/7175/1104/1459/6421/7283/6188/5518/1499/23636/2237/8260/4288/546/7917/10664/4361/998/10096/10097/5901/7329/1457/3192/7155/10540/8452/1778/9698/8243/3837/4926/9918/23244/55795/23126/54892/10735/348995/10274/8239/127829/81929/283489/11331/64151/51203/29082/80218/128866/56916/27436/5119/23047/10051/51510/55920/51451/27183/9126/10726/51143	72
GO:0009145	BP	GO:0009145	purine nucleoside triphosphate biosynthetic process	24/2238	68/18862	4.30759e-07	4.79479e-06	3.35312e-06	8604/10476/10632/4513/4509/226/506/2023/142/3615/5315/4830/522/4831/515/498/509/523/539/7415/521/7114/10165/30968	24
GO:0098869	BP	GO:0098869	cellular oxidant detoxification	31/2238	102/18862	4.55484e-07	5.06025e-06	3.53876e-06	1719/2936/6647/3050/3046/847/6648/2876/2950/7295/2946/9588/25824/10935/7001/2879/3043/3047/3048/3039/3040/9446/5052/10549/23530/7296/64359/51780/11315/84817/84293	31
GO:0015949	BP	GO:0015949	nucleobase-containing small molecule interconversion	14/2238	27/18862	4.67716e-07	5.17624e-06	3.61987e-06	2936/203/7298/4830/1503/4831/1841/6240/51727/6241/1854/204/7296/56474	14
GO:1903649	BP	GO:1903649	regulation of cytoplasmic transport	14/2238	27/18862	4.67716e-07	5.17624e-06	3.61987e-06	8724/4133/6714/7430/4478/5595/5594/5962/5604/7260/7874/25930/23011/29934	14
GO:0097193	BP	GO:0097193	intrinsic apoptotic signaling pathway	63/2238	283/18862	4.99215e-07	5.51427e-06	3.85627e-06	10059/1654/8440/4976/23028/4722/8575/10550/9131/51060/6647/3265/6648/3315/2023/2876/5034/142/3303/1191/6714/7178/4282/1655/5770/6421/6188/10961/3301/207/4436/7417/7917/3094/10134/2956/3093/6154/3190/6201/6135/5478/10399/5591/581/10131/3065/22938/8454/8453/8452/4841/51065/57805/9181/8065/55031/11315/56616/9774/9529/29979/10525	63
GO:0061025	BP	GO:0061025	membrane fusion	44/2238	172/18862	5.12154e-07	5.6464e-06	3.94867e-06	10059/8417/10652/4976/8615/9554/301/302/2773/310/5864/6857/811/25801/11151/3799/6622/4905/1785/7879/8775/6616/4218/112755/6812/5478/6844/8396/1759/8411/9135/10075/23673/9847/23176/51762/8774/9218/57617/51479/27183/9482/55968/26052	44
GO:0016126	BP	GO:0016126	sterol biosynthetic process	26/2238	78/18862	5.22579e-07	5.75036e-06	4.02137e-06	11160/1727/6647/335/338/2539/2224/2222/10449/4047/2194/47/4597/5901/3157/31/5562/3422/3930/3837/10654/1718/50814/1595/39/1717	26
GO:0048285	BP	GO:0048285	organelle fission	95/2238	486/18862	5.32573e-07	5.84919e-06	4.09048e-06	3796/10059/10419/9183/7756/9184/5885/4976/23122/9555/8815/10592/4000/983/3303/3304/4137/5573/7153/7175/5578/1104/2316/7283/811/5518/23636/8260/5902/4288/546/7917/4361/2010/1785/998/10096/10097/387/5901/5520/5515/6152/3192/7155/1759/5300/10540/8452/8243/3837/4926/9918/23244/347688/55795/23126/23332/54892/10735/26065/54332/10274/55023/10111/81929/57026/283489/55737/84687/11331/7443/64151/51203/2908…	95
GO:2001234	BP	GO:2001234	negative regulation of apoptotic signaling pathway	53/2238	224/18862	5.47767e-07	6.00464e-06	4.1992e-06	1654/4976/23028/4722/5716/51060/2243/2244/2266/6648/3315/2771/292/2023/3685/2876/2773/2950/3303/3304/1191/6714/7178/4282/5770/1459/3148/3301/207/7001/409/1495/10449/7417/5859/2932/10197/5478/1457/5970/581/10131/3065/2017/8682/4841/57805/55023/9181/55031/11315/9529/10525	53
GO:0032206	BP	GO:0032206	positive regulation of telomere maintenance	20/2238	51/18862	5.60197e-07	6.12928e-06	4.28636e-06	1736/3178/7520/6950/3181/5595/5594/908/546/22948/7203/4361/10694/10575/10576/3184/7014/10111/10574/170506	20
GO:0032868	BP	GO:0032868	response to insulin	62/2238	278/18862	5.7378e-07	6.26603e-06	4.38199e-06	8473/4976/8615/2806/197/847/2771/353/2058/3480/2950/142/6714/5315/2805/5770/5786/526/528/790/207/529/523/2475/2931/2932/4141/3692/4218/10890/9114/7532/2885/6844/8396/5591/5970/5781/5471/6429/5562/5058/6430/6431/201475/23191/9852/9847/55198/55023/8836/6599/51762/10580/114882/64710/57727/51606/26060/10458/4644/51382	62
GO:0051817	BP	GO:0051817	modulation of process of other organism involved in symbiotic interaction	30/2238	98/18862	5.8457e-07	6.35981e-06	4.44758e-06	3839/3840/9217/10898/7298/302/3312/5091/5702/5610/5479/1072/5245/6597/3838/3836/8091/6598/23435/3065/22938/1605/23513/23076/3837/8106/11331/64710/9218/10910	30
GO:0061640	BP	GO:0061640	cytoskeleton-dependent cytokinesis	30/2238	98/18862	5.8457e-07	6.35981e-06	4.44758e-06	9475/11258/3925/6651/4628/403/23636/9798/10096/10097/375/387/6711/288/23157/4735/11021/989/10015/23176/5413/51203/29082/128866/5119/55752/51510/55964/10801/27183	30
GO:0150116	BP	GO:0150116	regulation of cell-substrate junction organization	24/2238	69/18862	5.86638e-07	6.37031e-06	4.45492e-06	9475/23122/9448/6714/7414/5786/8826/387/382/5879/71/5747/4035/10982/23332/8861/6422/10979/9748/57669/55920/23603/23499/28956	24
GO:0007599	BP	GO:0007599	hemostasis	73/2238	346/18862	5.88003e-07	6.37316e-06	4.45691e-06	1192/10627/23028/462/5265/2/3046/2243/2244/2266/350/2335/7448/3315/710/2821/5270/308/5573/6714/5576/966/5578/3673/7414/5868/1465/2316/5567/2192/5595/5594/5577/7001/409/4627/23468/830/832/3998/2776/7410/829/23173/54331/60/998/5912/6812/2782/5478/5879/2778/7534/71/3043/3047/3048/3020/3021/5781/708/8761/3611/3065/10672/64780/3066/64145/10938/11311/23186/7094	73
GO:1904356	BP	GO:1904356	regulation of telomere maintenance via telomere lengthening	22/2238	60/18862	6.08216e-07	6.57989e-06	4.60148e-06	1736/3183/3178/142/6714/7520/6950/3181/5595/5594/908/22948/7203/10694/10575/10576/3192/5394/7014/10574/55226/170506	22
GO:0060560	BP	GO:0060560	developmental growth involved in morphogenesis	53/2238	225/18862	6.35138e-07	6.8583e-06	4.79618e-06	57698/9201/2335/3320/3326/4137/4133/5532/7414/6857/3371/2664/3897/1499/1630/4131/8826/2932/1785/9798/1982/1020/4035/5058/10155/5754/5802/2017/2045/1808/1627/11344/57611/22902/23191/6422/8936/4897/8239/23327/25942/8904/6456/53335/57669/57142/57609/10013/5361/28988/23011/23499/9373	53
GO:1901653	BP	GO:1901653	cellular response to peptide	80/2238	391/18862	6.42549e-07	6.92538e-06	4.84309e-06	8473/10768/4976/8615/9475/10476/197/2771/353/2058/3480/7431/2950/142/5573/6714/478/5576/5315/231/1385/2805/5770/5786/526/528/5567/328/5577/207/529/523/1445/5905/1398/4131/2931/2932/781/4141/4218/10890/5908/9114/7532/9349/2885/6844/8396/5591/1020/5970/5747/5781/5471/4035/5562/5058/6430/201475/23191/9847/55198/55023/6599/51762/9181/84687/988/10580/114882/64710/57727/51510/51606/26060/58533/10458/46…	80
GO:0042407	BP	GO:0042407	cristae formation	16/2238	35/18862	6.4505e-07	6.93939e-06	4.85289e-06	10476/10632/3954/4509/506/522/515/498/509/539/521/10989/79135/55735/54927/10939	16
GO:1903578	BP	GO:1903578	regulation of ATP metabolic process	34/2238	119/18862	6.522e-07	7.00327e-06	4.89756e-06	10059/8473/9631/8604/4513/2023/142/7175/5223/6472/8021/23636/6622/9972/5903/4928/5571/7415/6396/3692/7114/8480/23279/5562/9688/348995/129401/23225/55746/23165/81929/4927/79902/28964	34
GO:0000183	BP	GO:0000183	rDNA heterochromatin assembly	17/2238	39/18862	6.67176e-07	7.12436e-06	4.98224e-06	8467/8294/8359/8360/8361/8362/8363/8364/8365/8366/8367/8368/8370/121504/554313/3020/3021	17
GO:0034314	BP	GO:0034314	Arp2/3 complex-mediated actin nucleation	17/2238	39/18862	6.67176e-07	7.12436e-06	4.98224e-06	10109/10094/9026/1496/10093/2764/10096/10097/375/10788/23191/8936/10552/81873/57175/10152/10787	17
GO:0090224	BP	GO:0090224	regulation of spindle organization	17/2238	39/18862	6.67176e-07	7.12436e-06	4.98224e-06	3303/3304/7175/1104/23636/2770/8480/1213/3192/1639/1778/4926/79187/128866/5119/51510/4733	17
GO:0006754	BP	GO:0006754	ATP biosynthetic process	21/2238	56/18862	7.07847e-07	7.50495e-06	5.2484e-06	8604/10476/10632/4513/4509/226/506/2023/142/5315/522/515/498/509/523/539/7415/521/7114/10165/30968	21
GO:0007007	BP	GO:0007007	inner mitochondrial membrane organization	21/2238	56/18862	7.07847e-07	7.50495e-06	5.2484e-06	4976/10651/10476/10632/9868/3954/4509/506/522/515/498/509/3313/539/521/10989/55750/79135/55735/54927/10939	21
GO:0019320	BP	GO:0019320	hexose catabolic process	21/2238	56/18862	7.07847e-07	7.50495e-06	5.2484e-06	8604/5230/226/2597/2023/2821/669/5213/2026/230/5315/5211/5223/3098/5236/2584/7167/5214/26007/283209/55276	21
GO:2000573	BP	GO:2000573	positive regulation of DNA biosynthetic process	23/2238	65/18862	7.08014e-07	7.50495e-06	5.2484e-06	1736/3320/3326/3178/5111/6714/7520/6950/5595/5594/409/5984/5982/908/5983/22948/7203/10694/10575/10576/7919/10728/10574	23
GO:1990542	BP	GO:1990542	mitochondrial transmembrane transport	32/2238	109/18862	7.10205e-07	7.51438e-06	5.25499e-06	10469/4976/8604/10476/10632/9868/3954/9131/10452/4509/292/506/3329/291/293/522/7416/1376/515/498/509/539/6576/521/31/92609/81855/79751/94081/10165/30968/10939	32
GO:0070202	BP	GO:0070202	regulation of establishment of protein localization to chromosome	9/2238	12/18862	7.21617e-07	7.60727e-06	5.31995e-06	1736/6950/908/22948/7203/10694/10575/10576/10574	9
GO:1904816	BP	GO:1904816	positive regulation of protein localization to chromosome, telomeric region	9/2238	12/18862	7.21617e-07	7.60727e-06	5.31995e-06	1736/6950/908/22948/7203/10694/10575/10576/10574	9
GO:0061387	BP	GO:0061387	regulation of extent of cell growth	31/2238	104/18862	7.31041e-07	7.69258e-06	5.37961e-06	57698/2335/4137/4133/2664/3897/1630/4131/2932/1785/9798/1982/1020/4035/5058/5802/2017/2045/1808/1627/11344/57611/22902/23191/4897/25942/57142/57609/28988/23011/23499	31
GO:0032869	BP	GO:0032869	cellular response to insulin stimulus	53/2238	226/18862	7.35449e-07	7.72489e-06	5.40221e-06	8473/4976/8615/197/2771/353/2058/3480/2950/142/6714/5315/2805/5770/5786/526/528/207/529/523/2931/2932/4141/4218/10890/9114/7532/2885/6844/8396/5591/5970/5781/5471/5562/5058/6430/201475/23191/9847/55198/55023/6599/51762/10580/114882/64710/57727/51606/26060/10458/4644/51382	53
GO:0007596	BP	GO:0007596	blood coagulation	72/2238	342/18862	7.63248e-07	8.00233e-06	5.59623e-06	1192/10627/23028/462/5265/2/3046/2243/2244/2266/350/2335/7448/3315/710/5270/308/5573/6714/5576/966/5578/3673/7414/5868/1465/2316/5567/2192/5595/5594/5577/7001/409/4627/23468/830/832/3998/2776/7410/829/23173/54331/60/998/5912/6812/2782/5478/5879/2778/7534/71/3043/3047/3048/3020/3021/5781/708/8761/3611/3065/10672/64780/3066/64145/10938/11311/23186/7094	72
GO:0000028	BP	GO:0000028	ribosomal small subunit assembly	12/2238	21/18862	7.9145e-07	8.28299e-06	5.7925e-06	3921/7520/6223/6232/6193/6204/6208/6209/6234/6169/5591/51065	12
GO:0016051	BP	GO:0016051	carbohydrate biosynthetic process	50/2238	209/18862	7.99538e-07	8.3525e-06	5.84111e-06	8473/9526/8604/160/2806/5230/226/2597/2023/2821/2026/230/2539/5091/10327/231/2805/5223/3612/7086/207/5236/6888/6622/4190/4191/2475/5903/2931/2932/5226/6576/10776/7167/5499/5500/1213/6652/8402/1642/7360/283209/9852/7874/55276/57026/10580/51477/54187/10165	50
GO:0048255	BP	GO:0048255	mRNA stabilization	20/2238	52/18862	8.0918e-07	8.43797e-06	5.90088e-06	10492/3183/26986/1996/2521/2475/4904/8241/3192/1660/23435/10949/1153/3184/1994/23367/8148/10605/10642/9967	20
GO:1902175	BP	GO:1902175	regulation of oxidative stress-induced intrinsic apoptotic signaling pathway	14/2238	28/18862	8.33152e-07	8.67229e-06	6.06475e-06	6647/6648/3315/2876/5034/142/6421/207/5478/10131/4841/11315/9529/29979	14
GO:0042274	BP	GO:0042274	ribosomal small subunit biogenesis	25/2238	75/18862	8.60471e-07	8.94054e-06	6.25234e-06	4869/6218/3921/7520/6223/6232/6193/6204/4809/6201/6202/6217/6208/11157/6194/6209/6229/6230/6234/6169/6227/5591/705/51065/55226	25
GO:0006740	BP	GO:0006740	NADPH regeneration	11/2238	18/18862	9.17904e-07	9.50311e-06	6.64576e-06	3417/25796/2539/5223/7086/6888/5226/23530/6120/55276/51071	11
GO:2000641	BP	GO:2000641	regulation of early endosome to late endosome transport	11/2238	18/18862	9.17904e-07	9.50311e-06	6.64576e-06	8724/6714/7430/4478/5595/5594/5962/5604/25930/23011/29934	11
GO:0019395	BP	GO:0019395	fatty acid oxidation	31/2238	105/18862	9.20536e-07	9.51331e-06	6.65289e-06	10994/10455/30/34/128/2108/6342/1376/38/5825/1892/207/2109/3030/1632/2475/10449/1384/37/224/3295/3032/1891/5562/51/1666/3033/55198/3028/56898/39	31
GO:0034249	BP	GO:0034249	negative regulation of cellular amide metabolic process	54/2238	234/18862	9.92002e-07	1.02336e-05	7.15658e-06	23019/10643/1654/10236/10492/9475/1719/2597/7298/1965/1977/2058/1191/7175/4691/5610/6188/1656/811/7072/6472/9775/23521/6726/8087/9513/3692/3646/10399/4904/1981/3609/5562/23435/5300/1153/3184/4076/9698/6252/23367/253943/26065/10658/5976/8570/5936/79068/170506/57142/10642/26523/51441/10644	54
GO:0031396	BP	GO:0031396	regulation of protein ubiquitination	49/2238	205/18862	1.05454e-06	1.08593e-05	7.59418e-06	1654/8473/23028/10016/5716/23376/3320/3326/3303/3304/3309/6187/6188/11338/3301/207/409/2475/6125/2931/7334/6201/5861/9349/6135/5478/2280/6500/7332/1020/51035/7337/9112/5300/8452/9320/64359/10075/57599/55611/54165/80279/11315/55100/23640/51160/9529/29979/9373	49
GO:0098754	BP	GO:0098754	detoxification	37/2238	138/18862	1.19246e-06	1.22577e-05	8.57211e-06	1719/2936/6647/3050/3046/847/6648/2876/2950/2944/7295/2098/128/10327/2947/2946/9588/25824/10935/7001/2879/3043/3047/3048/3039/3040/9446/5052/10549/23530/7296/64359/51780/51109/11315/84817/84293	37
GO:0017148	BP	GO:0017148	negative regulation of translation	49/2238	206/18862	1.22665e-06	1.25868e-05	8.80226e-06	23019/10643/1654/10236/10492/9475/1719/2597/7298/1965/1977/2058/7175/4691/5610/6188/1656/811/7072/6472/9775/23521/6726/8087/9513/3692/3646/10399/4904/1981/3609/23435/1153/3184/4076/9698/23367/253943/26065/10658/5976/8570/5936/79068/170506/10642/26523/51441/10644	49
GO:1901607	BP	GO:1901607	alpha-amino acid biosynthetic process	23/2238	67/18862	1.30602e-06	1.33774e-05	9.35515e-06	10994/26227/8604/2746/1719/2806/440/4522/2805/493/790/5831/6472/875/102724560/22929/5723/4507/11315/63826/60496/58478/29968	23
GO:0050817	BP	GO:0050817	coagulation	72/2238	347/18862	1.34377e-06	1.37397e-05	9.60855e-06	1192/10627/23028/462/5265/2/3046/2243/2244/2266/350/2335/7448/3315/710/5270/308/5573/6714/5576/966/5578/3673/7414/5868/1465/2316/5567/2192/5595/5594/5577/7001/409/4627/23468/830/832/3998/2776/7410/829/23173/54331/60/998/5912/6812/2782/5478/5879/2778/7534/71/3043/3047/3048/3020/3021/5781/708/8761/3611/3065/10672/64780/3066/64145/10938/11311/23186/7094	72
GO:0000338	BP	GO:0000338	protein deneddylation	8/2238	10/18862	1.40018e-06	1.4266e-05	9.97659e-06	9318/2873/10980/10987/10920/51138/64708/8533	8
GO:0009113	BP	GO:0009113	purine nucleobase biosynthetic process	8/2238	10/18862	1.40018e-06	1.4266e-05	9.97659e-06	3251/353/2618/10606/6472/8833/5631/5471	8
GO:0050690	BP	GO:0050690	regulation of defense response to virus by virus	14/2238	29/18862	1.43475e-06	1.45925e-05	1.02049e-05	164/161/160/5610/1175/375/5879/163/162/5062/23513/1173/8907/51606	14
GO:0007030	BP	GO:0007030	Golgi organization	39/2238	150/18862	1.43987e-06	1.46189e-05	1.02233e-05	10419/2580/9919/6836/9183/8615/23122/983/5595/5594/1452/3998/10972/1785/998/5862/5861/7534/5604/8874/10959/57584/23332/10075/23345/64225/55666/399687/7443/10142/54732/64145/64083/26003/9529/55968/50999/51014/11196	39
GO:2000278	BP	GO:2000278	regulation of DNA biosynthetic process	31/2238	107/18862	1.44268e-06	1.46216e-05	1.02253e-05	1736/3320/3183/3326/3178/5111/6714/7520/6950/3181/5595/5594/409/5984/5982/908/5983/22948/7203/10694/10575/10576/3192/5394/7919/3184/10728/7014/10574/55226/1602	31
GO:0050808	BP	GO:0050808	synapse organization	82/2238	412/18862	1.50182e-06	1.51944e-05	1.06258e-05	10059/375790/6712/23654/4976/2239/5064/23114/6780/1282/203068/3480/5792/4137/3312/87/6853/2596/378/1000/5864/5764/2316/1072/3371/1496/3897/4628/119/6622/1399/4131/4204/2823/1948/7415/1488/60/998/10097/375/387/382/7534/71/1020/1981/7337/547/4774/288/5802/5300/816/1605/1639/2017/4076/23184/2045/7336/9118/1627/56850/7846/23191/23085/57502/79012/8936/4897/55737/170506/10243/55752/10152/10013/28988/26…	82
GO:0045807	BP	GO:0045807	positive regulation of endocytosis	29/2238	97/18862	1.54038e-06	1.55573e-05	1.08796e-05	3092/10059/10211/160/7018/7448/302/1191/3673/867/409/6622/1785/5538/998/375/3190/163/4035/5530/55681/55198/23327/7251/6455/51479/51160/26060/23011	29
GO:0070987	BP	GO:0070987	error-free translesion synthesis	12/2238	22/18862	1.55263e-06	1.56536e-05	1.0947e-05	5111/6118/6117/5424/6119/5984/5982/5981/5983/7415/6233/55666	12
GO:0021543	BP	GO:0021543	pallium development	40/2238	156/18862	1.55572e-06	1.56575e-05	1.09497e-05	55236/27089/23028/23380/4830/7515/1000/1459/5455/2316/2618/493/471/3799/5048/1398/1399/2932/2044/6434/1021/1020/581/4035/5802/3065/10716/79969/23224/79143/84687/22803/56949/23236/57142/8891/10642/55970/25777/9289	40
GO:0030516	BP	GO:0030516	regulation of axon extension	28/2238	92/18862	1.56504e-06	1.56966e-05	1.0977e-05	57698/2335/4137/4133/2664/3897/4131/2932/1785/1982/1020/4035/5058/5802/2017/1808/1627/11344/57611/22902/23191/4897/25942/57142/57609/28988/23011/23499	28
GO:0045638	BP	GO:0045638	negative regulation of myeloid cell differentiation	28/2238	92/18862	1.56504e-06	1.56966e-05	1.0977e-05	3149/4830/4831/3313/8294/8359/8360/8361/8362/8363/8364/8365/8366/8367/8368/8370/121504/554313/1021/2551/79577/8861/54892/6422/54623/123169/3276/80349	28
GO:1902745	BP	GO:1902745	positive regulation of lamellipodium organization	16/2238	37/18862	1.62036e-06	1.62232e-05	1.13453e-05	10109/6714/2475/1785/998/10096/10097/5879/8874/6624/11344/23191/57175/10152/23603/10787	16
GO:0006399	BP	GO:0006399	tRNA metabolic process	44/2238	179/18862	1.65396e-06	1.65311e-05	1.15606e-05	9521/4677/8518/27304/10898/6741/2058/3035/1615/7453/6897/7407/2617/3376/5859/16/833/6301/5917/8565/4141/11157/54888/29894/9255/3735/5464/283742/84267/55157/92675/1653/51095/112858/3028/80755/55226/10056/55623/51520/51504/51637/2193/51493	44
GO:0035967	BP	GO:0035967	cellular response to topologically incorrect protein	42/2238	168/18862	1.76564e-06	1.76168e-05	1.23199e-05	8440/439/23376/22872/9217/4000/1965/440/3303/3304/3329/3309/3312/7184/5770/811/821/118/3313/6745/7917/6782/37/2931/3068/7415/9114/10399/2673/581/8452/1639/10130/10959/55738/10987/80279/56886/10013/51726/7094/10525	42
GO:0031032	BP	GO:0031032	actomyosin structure organization	46/2238	191/18862	1.78269e-06	1.77562e-05	1.24173e-05	9124/2037/9948/9475/23122/335/5216/5573/2035/6714/3925/1465/5217/4627/4628/2475/998/387/5879/71/70/7082/2314/5058/5062/4089/8452/1266/7791/1466/55704/23332/6422/10015/399687/10979/10580/2036/57669/29766/29767/27183/10391/1073/23136/9578	46
GO:0017157	BP	GO:0017157	regulation of exocytosis	47/2238	197/18862	1.83456e-06	1.82414e-05	1.27567e-05	10059/6386/9146/164/23122/2243/2244/2266/301/2771/801/808/5898/488/6853/5864/5868/6857/6622/4905/2932/7879/4218/10890/375/5908/112755/6812/23413/5906/6844/1020/4735/22930/201475/23332/64780/10015/8027/51762/5413/7251/57617/23011/8618/27183/28964	47
GO:1901799	BP	GO:1901799	negative regulation of proteasomal protein catabolic process	19/2238	50/18862	1.88455e-06	1.87063e-05	1.30818e-05	6386/8473/8667/6449/3326/7917/9097/11345/6135/4130/51035/57805/9491/6599/7874/55872/11315/9529/51377	19
GO:0018208	BP	GO:0018208	peptidyl-proline modification	21/2238	59/18862	1.91496e-06	1.89755e-05	1.327e-05	9049/10465/5034/5479/2286/5903/5478/2280/2287/2288/10549/9360/5300/23770/5524/10283/60681/23398/53938/5303/51645	21
GO:0071375	BP	GO:0071375	cellular response to peptide hormone stimulus	68/2238	325/18862	1.92651e-06	1.90573e-05	1.33272e-05	8473/10768/4976/8615/9475/197/2771/353/2058/3480/2950/142/5573/6714/5576/5315/1385/2805/5770/5786/526/528/5567/328/5577/207/529/523/1445/5905/1398/4131/2931/2932/4141/4218/10890/5908/9114/7532/2885/6844/8396/5591/5970/5747/5781/5471/5562/5058/6430/201475/23191/9847/55198/55023/6599/51762/988/10580/114882/64710/57727/51606/26060/10458/4644/51382	68
GO:0045652	BP	GO:0045652	regulation of megakaryocyte differentiation	26/2238	83/18862	2.00065e-06	1.97568e-05	1.38164e-05	3148/3692/8294/8359/8360/8361/8362/8363/8364/8365/8366/8367/8368/8370/121504/554313/3020/3021/2551/3065/25942/3276/84661/57095/23186/26523	26
GO:0022616	BP	GO:0022616	DNA strand elongation	13/2238	26/18862	2.07174e-06	2.03892e-05	1.42587e-05	5111/3978/4172/4173/4176/5984/5983/5425/3980/4361/10111/64785/64710	13
GO:0050434	BP	GO:0050434	positive regulation of viral transcription	13/2238	26/18862	2.07174e-06	2.03892e-05	1.42587e-05	6829/5432/5434/5430/5431/2962/5438/5437/1660/51497/25920/51773/7469	13
GO:0006749	BP	GO:0006749	glutathione metabolic process	22/2238	64/18862	2.1524e-06	2.1147e-05	1.47886e-05	1192/2941/79017/3417/10550/2936/6647/2876/2950/2944/2539/2947/1937/2946/2937/9446/2739/3029/54332/55748/78997/11315	22
GO:0006206	BP	GO:0006206	pyrimidine nucleobase metabolic process	10/2238	16/18862	2.20359e-06	2.16131e-05	1.51146e-05	7298/7372/1503/6240/790/5594/51727/2475/4329/56474	10
GO:0000280	BP	GO:0000280	nuclear division	85/2238	436/18862	2.33034e-06	2.28176e-05	1.59569e-05	3796/10419/9183/7756/9184/5885/23122/9555/8815/10592/4000/983/3303/3304/5573/7153/7175/5578/1104/2316/7283/811/5518/23636/8260/5902/4288/546/7917/4361/2010/998/10096/10097/387/5901/5520/5515/6152/3192/7155/5300/10540/8452/8243/3837/4926/9918/23244/347688/55795/23126/23332/54892/10735/26065/10274/55023/10111/81929/57026/283489/84687/11331/7443/64151/51203/29082/80218/128866/27436/5119/23236/23047/…	85
GO:0008088	BP	GO:0008088	axo-dendritic transport	23/2238	69/18862	2.33673e-06	2.28415e-05	1.59736e-05	8943/3800/4976/6647/3315/4137/4133/3312/6421/3799/5048/4130/3192/547/1778/7014/8936/127829/55860/23011/23162/26985/11127	23
GO:0070198	BP	GO:0070198	protein localization to chromosome, telomeric region	14/2238	30/18862	2.39638e-06	2.33849e-05	1.63536e-05	1736/9555/7520/6950/908/546/22948/7203/10694/10575/10576/7014/10574/54386	14
GO:0030866	BP	GO:0030866	cortical actin cytoskeleton organization	16/2238	38/18862	2.49112e-06	2.42684e-05	1.69715e-05	2037/9475/2035/7430/811/382/1020/3996/85369/10015/114793/2036/27183/10787/23136/7094	16
GO:0072329	BP	GO:0072329	monocarboxylic acid catabolic process	35/2238	131/18862	2.5023e-06	2.43364e-05	1.7019e-05	10994/10455/5095/5096/30/34/2108/10327/6342/1376/38/5825/1381/1892/207/2109/3030/1632/2475/10449/1384/37/224/3295/5226/3032/6652/1891/51/1666/3033/51181/3028/56898/39	35
GO:0009156	BP	GO:0009156	ribonucleoside monophosphate biosynthetic process	15/2238	34/18862	2.52408e-06	2.45069e-05	1.71383e-05	5198/3251/353/7372/3615/2618/10606/790/51727/159/158/471/8833/5631/5471	15
GO:0006110	BP	GO:0006110	regulation of glycolytic process	25/2238	79/18862	2.54367e-06	2.46556e-05	1.72423e-05	8473/9631/7175/5223/8021/23636/9972/5903/4928/5571/6396/3692/8480/23279/5562/9688/348995/129401/23225/55746/23165/81929/4927/79902/28964	25
GO:0050769	BP	GO:0050769	positive regulation of neurogenesis	50/2238	217/18862	2.57922e-06	2.49584e-05	1.7454e-05	57698/10059/10419/23654/4976/23028/5362/23376/2335/5270/4137/7520/5764/4192/5803/2664/3897/1499/5501/2475/4131/396/9798/4673/10097/387/1982/5604/5970/4035/5058/3065/816/22938/1605/4076/6009/1627/11344/57611/22902/23191/3066/51593/170506/5361/28988/23011/27339/23499	50
GO:0034404	BP	GO:0034404	nucleobase-containing small molecule biosynthetic process	32/2238	115/18862	2.58554e-06	2.49777e-05	1.74675e-05	11163/11332/11165/4860/3251/2876/353/1267/7372/3615/4830/4831/1841/38/790/1854/4521/3094/22978/8833/5136/7415/4507/23098/170685/131870/3704/79077/56952/11164/51071/25939	32
GO:0034440	BP	GO:0034440	lipid oxidation	31/2238	110/18862	2.75261e-06	2.65473e-05	1.85652e-05	10994/10455/30/34/128/2108/6342/1376/38/5825/1892/207/2109/3030/1632/2475/10449/1384/37/224/3295/3032/1891/5562/51/1666/3033/55198/3028/56898/39	31
GO:0090307	BP	GO:0090307	mitotic spindle assembly	22/2238	65/18862	2.89139e-06	2.77825e-05	1.9429e-05	3796/7756/23122/3303/3304/7175/1104/2316/387/3192/8243/3837/23332/10735/26065/10274/128866/5119/51510/56647/9126/4733	22
GO:0006541	BP	GO:0006541	glutamine metabolic process	12/2238	23/18862	2.89511e-06	2.77825e-05	1.9429e-05	5198/26227/2746/440/1503/790/8833/4204/5471/2673/56954/56474	12
GO:1903421	BP	GO:1903421	regulation of synaptic vesicle recycling	12/2238	23/18862	2.89511e-06	2.77825e-05	1.9429e-05	10059/801/808/5532/6622/112755/1020/56850/23191/6455/26052/9373	12
GO:0010811	BP	GO:0010811	positive regulation of cell-substrate adhesion	33/2238	121/18862	2.94415e-06	2.81596e-05	1.96927e-05	10109/9448/335/2243/2244/2266/2335/5034/5764/2316/4192/811/402/1398/1399/8826/2932/1785/998/5879/1021/708/6789/3611/7264/1605/8874/6251/51144/6422/57580/10979/57669	33
GO:1904375	BP	GO:1904375	regulation of protein localization to cell periphery	33/2238	121/18862	2.94415e-06	2.81596e-05	1.96927e-05	8417/2037/2239/10434/2181/3265/3688/2035/7430/493/207/3799/1445/60/382/5906/2770/10399/1020/1213/6711/4035/8301/1605/4926/56850/1173/84687/10580/54585/26060/27183/9482	33
GO:0099504	BP	GO:0099504	synaptic vesicle cycle	43/2238	177/18862	3.00268e-06	2.86719e-05	2.0051e-05	10059/8943/2580/9892/801/808/5532/488/6853/1000/5864/5868/6857/821/6622/2932/1785/8775/1488/6616/5908/112755/6812/23413/382/5906/6844/1020/1759/8301/22930/56850/23191/57502/5413/6455/6456/63908/57617/8618/26052/9373/28964	43
GO:2001243	BP	GO:2001243	negative regulation of intrinsic apoptotic signaling pathway	28/2238	95/18862	3.16458e-06	3.0168e-05	2.10972e-05	1654/4976/23028/4722/51060/6648/3315/2023/2876/3303/1191/6714/7178/4282/5770/3301/207/7417/5478/10131/3065/4841/57805/9181/55031/11315/9529/10525	28
GO:0034620	BP	GO:0034620	cellular response to unfolded protein	38/2238	149/18862	3.23041e-06	3.07448e-05	2.15006e-05	8440/439/23376/22872/9217/4000/1965/440/3303/3304/3329/3309/3312/7184/5770/811/821/118/3313/6745/6782/37/2931/3068/7415/9114/10399/2673/581/1639/10130/10959/55738/10987/80279/51726/7094/10525	38
GO:0006458	BP	GO:0006458	'de novo' protein folding	17/2238	43/18862	3.45129e-06	3.26854e-05	2.28577e-05	2580/3303/3304/3329/3309/3312/3337/3313/6782/6767/3336/2280/10576/10728/10808/7266/56886	17
GO:0009124	BP	GO:0009124	nucleoside monophosphate biosynthetic process	17/2238	43/18862	3.45129e-06	3.26854e-05	2.28577e-05	5198/3251/7298/353/7372/3615/2618/10606/790/51727/159/158/471/1854/8833/5631/5471	17
GO:0098927	BP	GO:0098927	vesicle-mediated transport between endosomal compartments	17/2238	43/18862	3.45129e-06	3.26854e-05	2.28577e-05	8724/6714/7430/5868/2316/4478/5595/5594/11151/5962/7879/5604/8411/25930/23011/29934/9482	17
GO:0006310	BP	GO:0006310	DNA recombination	63/2238	299/18862	3.56028e-06	3.35612e-05	2.34702e-05	23347/10213/3149/5885/23028/86/7037/3005/3146/142/3329/7153/2547/7520/6118/3009/3006/7515/6421/4172/3148/6117/328/4173/4174/4176/6119/2521/2237/4436/5965/4171/3980/4361/3838/3836/2956/5531/7334/10097/5591/3024/7155/7158/4175/4841/7014/7247/6830/10189/57599/8971/10111/64919/64710/56916/56893/151987/54386/10856/8607/25939/51377	63
GO:0032201	BP	GO:0032201	telomere maintenance via semi-conservative replication	13/2238	27/18862	3.56119e-06	3.35612e-05	2.34702e-05	5111/6118/6117/5424/6119/5984/5982/5981/2237/5983/5425/7014/5976	13
GO:0070199	BP	GO:0070199	establishment of protein localization to chromosome	13/2238	27/18862	3.56119e-06	3.35612e-05	2.34702e-05	1736/9555/3009/6950/908/22948/7203/10694/10575/10576/10574/55506/10856	13
GO:0009062	BP	GO:0009062	fatty acid catabolic process	30/2238	106/18862	3.60157e-06	3.38864e-05	2.36976e-05	10994/10455/5095/5096/30/34/2108/6342/1376/38/5825/1892/207/2109/3030/1632/2475/10449/1384/37/224/3295/3032/1891/51/1666/3033/3028/56898/39	30
GO:0032210	BP	GO:0032210	regulation of telomere maintenance via telomerase	19/2238	52/18862	3.74278e-06	3.51007e-05	2.45468e-05	1736/3183/3178/6714/7520/6950/5595/5594/908/22948/7203/10694/10575/10576/3192/5394/7014/10574/55226	19
GO:0032784	BP	GO:0032784	regulation of DNA-templated transcription, elongation	19/2238	52/18862	3.74278e-06	3.51007e-05	2.45468e-05	6829/10915/27336/3150/2962/3192/7919/51574/284695/79577/6830/8861/10189/51497/57805/123169/25920/7469/11198	19
GO:0006284	BP	GO:0006284	base-excision repair	16/2238	39/18862	3.75995e-06	3.51476e-05	2.45796e-05	3146/5111/6118/3978/7515/6188/6117/328/5424/6119/2237/3980/8091/10075/23201/55031	16
GO:0045773	BP	GO:0045773	positive regulation of axon extension	16/2238	39/18862	3.75995e-06	3.51476e-05	2.45796e-05	57698/2335/4137/2664/3897/4131/1982/4035/5058/1627/11344/57611/22902/23191/28988/23499	16
GO:0031498	BP	GO:0031498	chromatin disassembly	11/2238	20/18862	3.85801e-06	3.59479e-05	2.51393e-05	8289/3159/6597/6418/6598/55201/6601/6599/6605/6602/11198	11
GO:0032986	BP	GO:0032986	protein-DNA complex disassembly	11/2238	20/18862	3.85801e-06	3.59479e-05	2.51393e-05	8289/3159/6597/9349/6418/6598/6601/6599/6605/6602/11198	11
GO:0045070	BP	GO:0045070	positive regulation of viral genome replication	14/2238	31/18862	3.89296e-06	3.62151e-05	2.53262e-05	1654/10465/9217/6780/7153/26986/103/5478/6733/7155/5586/1642/23367/51495	14
GO:0006369	BP	GO:0006369	termination of RNA polymerase II transcription	15/2238	35/18862	3.93335e-06	3.64735e-05	2.55068e-05	11051/57466/10898/10914/6635/6636/6634/4686/29894/81608/8106/79869/8189/23283/51692	15
GO:0006739	BP	GO:0006739	NADP metabolic process	15/2238	35/18862	3.93335e-06	3.64735e-05	2.55068e-05	3417/25796/2539/5223/4200/7086/6888/3418/5226/23530/133686/51181/6120/55276/51071	15
GO:0030901	BP	GO:0030901	midbrain development	26/2238	86/18862	4.19092e-06	3.87996e-05	2.71335e-05	27089/9919/4722/2746/1267/801/805/808/3309/2539/1152/1340/522/515/10971/1499/60/998/387/7531/8655/10409/7533/9118/6422/57447	26
GO:1902275	BP	GO:1902275	regulation of chromatin organization	44/2238	185/18862	4.21055e-06	3.89189e-05	2.7217e-05	8473/23028/9555/10269/3005/7175/3009/3006/3159/1786/5595/1499/6622/5599/4288/546/10664/4204/7334/3192/6418/3024/6749/6598/10155/1487/4089/817/22938/9320/9733/84656/55201/6830/54623/8971/55611/55677/25942/11315/80349/55100/10856/26097	44
GO:0009636	BP	GO:0009636	response to toxic substance	53/2238	239/18862	4.40117e-06	4.06159e-05	2.84037e-05	1665/23028/1719/2936/6647/3050/3046/847/6648/7298/2876/440/2950/2944/1267/7295/2098/128/10327/2947/4357/5595/2946/5594/9588/25824/10935/7001/2879/4131/3043/3047/3048/3039/3040/9446/5052/581/10549/8683/23530/642/5445/7296/64359/51780/670/51109/23256/11315/84817/84293/1788	53
GO:0001731	BP	GO:0001731	formation of translation preinitiation complex	8/2238	11/18862	4.59578e-06	4.22095e-05	2.95182e-05	8562/8894/1975/23521/1968/1983/7458/28985	8
GO:0019042	BP	GO:0019042	viral latency	8/2238	11/18862	4.59578e-06	4.22095e-05	2.95182e-05	11168/8815/2547/7520/3159/3054/5478/64710	8
GO:1905214	BP	GO:1905214	regulation of RNA binding	8/2238	11/18862	4.59578e-06	4.22095e-05	2.95182e-05	8664/9775/3646/1981/4686/10498/8663/64710	8
GO:0071763	BP	GO:0071763	nuclear membrane organization	10/2238	17/18862	4.78005e-06	4.38323e-05	3.0653e-05	8815/4000/5518/2010/5520/5515/23435/26092/7443/79188	10
GO:0006261	BP	GO:0006261	DNA-dependent DNA replication	39/2238	157/18862	4.80576e-06	4.39982e-05	3.07691e-05	8882/10269/58525/5111/6118/3159/3978/4172/6117/5424/4173/4174/4176/6119/5984/5982/5981/2237/5983/5965/546/5425/4171/3980/4361/6733/6742/4175/7014/10189/5976/64785/9416/57418/64710/9188/1602/30968/25939	39
GO:0030838	BP	GO:0030838	positive regulation of actin filament polymerization	28/2238	97/18862	4.95134e-06	4.52594e-05	3.1651e-05	10109/10094/8440/9026/5216/1496/11151/5217/2475/10093/2764/10096/10097/375/382/2885/10788/2017/57482/23191/8936/10552/81873/57175/23580/10152/10458/10787	28
GO:0036498	BP	GO:0036498	IRE1-mediated unfolded protein response	22/2238	67/18862	5.10024e-06	4.65467e-05	3.25513e-05	439/23376/22872/9217/4000/3309/5770/118/6745/37/2931/3068/9114/2673/581/1639/10130/55738/10987/51726/7094/10525	22
GO:0045185	BP	GO:0045185	maintenance of protein location	27/2238	92/18862	5.15555e-06	4.69773e-05	3.28524e-05	28952/5716/11013/286527/7295/3309/3098/2316/6717/207/7529/402/5905/7114/6500/1020/3192/5756/288/1627/55704/11344/23345/11315/64083/25777/9908	27
GO:0006999	BP	GO:0006999	nuclear pore organization	9/2238	14/18862	5.24874e-06	4.76761e-05	3.33411e-05	7175/9972/4928/9688/129401/55746/23165/81929/57142	9
GO:0046040	BP	GO:0046040	IMP metabolic process	9/2238	14/18862	5.24874e-06	4.76761e-05	3.33411e-05	5198/3251/2618/10606/159/158/471/22978/5471	9
GO:0030032	BP	GO:0030032	lamellipodium assembly	23/2238	72/18862	5.30637e-06	4.81238e-05	3.36542e-05	10109/8440/23380/3688/7414/2475/832/1785/7410/998/10096/10097/5879/5756/8874/6624/55704/11344/23191/79902/64083/10152/10787	23
GO:0052126	BP	GO:0052126	movement in host environment	42/2238	175/18862	5.4095e-06	4.89823e-05	3.42545e-05	3839/8724/1500/7037/3688/983/3685/5034/3921/3956/3303/3304/5091/6714/4684/3673/867/1499/5245/682/9972/7879/1948/9798/975/5478/2885/6993/1525/10155/950/1605/1949/1642/55770/7251/128866/79720/9218/57617/27183/23265	42
GO:0034446	BP	GO:0034446	substrate adhesion-dependent cell spreading	30/2238	108/18862	5.4607e-06	4.93685e-05	3.45246e-05	10109/81/23380/335/2243/2244/2266/2335/3685/5034/6714/2316/4192/2192/811/1398/1399/1785/998/387/5861/5879/5747/708/3611/8874/57580/10979/55920/23603	30
GO:0045022	BP	GO:0045022	early endosome to late endosome transport	16/2238	40/18862	5.5784e-06	5.03538e-05	3.52136e-05	8724/6714/7430/5868/2316/4478/5595/5594/5962/7879/5604/8411/25930/23011/29934/9482	16
GO:1904358	BP	GO:1904358	positive regulation of telomere maintenance via telomere lengthening	15/2238	36/18862	6.00481e-06	5.41182e-05	3.78462e-05	1736/3178/7520/6950/3181/5595/5594/908/22948/7203/10694/10575/10576/10574/170506	15
GO:0060996	BP	GO:0060996	dendritic spine development	28/2238	98/18862	6.15504e-06	5.53858e-05	3.87327e-05	55236/10059/8440/4976/23380/378/1072/2475/998/10097/375/382/1982/1020/7337/547/5062/5802/816/4076/1627/3066/170506/10152/10013/28988/26052/1501	28
GO:0051225	BP	GO:0051225	spindle assembly	31/2238	114/18862	6.2041e-06	5.57404e-05	3.89806e-05	3796/7756/23122/203068/3303/3304/7175/1104/2316/6188/387/3192/1778/8243/3837/4926/10982/22919/347688/23332/10735/26065/10274/10426/128866/5119/51510/56647/22924/9126/4733	31
GO:0010976	BP	GO:0010976	positive regulation of neuron projection development	38/2238	153/18862	6.35136e-06	5.69748e-05	3.98439e-05	10059/23654/4976/23028/8724/160/3309/4830/411/5764/2316/4192/4831/2475/8826/10097/5906/6993/4035/5756/1272/5754/816/950/1809/4076/8175/7336/1627/11344/23191/57118/221914/11075/170506/2909/28988/57498	38
GO:0060491	BP	GO:0060491	regulation of cell projection assembly	44/2238	188/18862	6.56705e-06	5.88183e-05	4.11331e-05	375790/10109/5064/3265/5216/5898/6714/2596/5868/4134/5217/5962/2475/832/1785/8087/9513/2823/998/10096/10097/382/5879/8655/5756/1809/989/6624/55704/54874/9696/11344/23191/23224/23580/2909/64422/10152/55920/10801/23603/26052/7419/10787	44
GO:0099003	BP	GO:0099003	vesicle-mediated transport in synapse	45/2238	194/18862	6.65368e-06	5.9502e-05	4.16113e-05	10059/8943/2580/9892/801/808/5532/488/6853/1000/5864/5868/6857/821/6622/2932/1785/8775/1488/6616/4218/5908/112755/6812/23413/382/5906/163/6844/1020/1759/8301/22930/56850/23191/57502/5413/6455/6456/63908/57617/8618/26052/9373/28964	45
GO:1902414	BP	GO:1902414	protein localization to cell junction	30/2238	109/18862	6.68856e-06	5.97215e-05	4.17648e-05	8417/3800/2239/3265/3315/4137/7414/2316/3799/60/6616/4218/112755/5906/71/4130/1020/7082/5062/1605/23513/7014/1627/56850/10979/83700/10243/23162/28956/11127	30
GO:0016569	BP	GO:0016569	covalent chromatin modification	87/2238	461/18862	6.86713e-06	6.12214e-05	4.28136e-05	10419/8520/8473/23028/9555/10269/9219/23376/53615/86/983/3009/5578/2091/6421/1017/1786/5595/1499/5245/6622/5599/546/10664/4204/3054/8091/5536/7334/6500/2959/1020/6418/6598/5562/10155/9112/1487/4089/3065/817/22938/8450/23170/9320/9733/5585/1642/84656/79577/80335/6830/51780/10075/8861/10498/283248/54623/123169/3066/1387/7874/55611/10432/55677/25942/29128/6045/11315/3276/7443/79718/84661/80349/80218…	87
GO:0016570	BP	GO:0016570	histone modification	85/2238	448/18862	7.05343e-06	6.27853e-05	4.39073e-05	10419/8520/8473/23028/9555/10269/9219/23376/53615/86/983/3009/5578/2091/6421/1017/1786/5595/1499/5245/6622/5599/546/10664/4204/3054/8091/5536/7334/6500/2959/1020/6418/6598/5562/9112/1487/4089/3065/817/22938/8450/23170/9320/9733/5585/1642/84656/79577/80335/6830/51780/10075/8861/10498/283248/54623/123169/3066/1387/7874/55611/10432/55677/25942/29128/6045/11315/3276/7443/79718/84661/80349/80218/56916…	85
GO:0009168	BP	GO:0009168	purine ribonucleoside monophosphate biosynthetic process	11/2238	21/18862	7.23122e-06	6.42688e-05	4.49448e-05	5198/3251/353/3615/2618/10606/159/158/471/8833/5471	11
GO:0006470	BP	GO:0006470	protein dephosphorylation	66/2238	325/18862	7.73416e-06	6.86333e-05	4.7997e-05	5537/4659/5496/2029/9475/261726/5495/6305/2771/3326/801/805/808/5792/7184/5532/5770/5786/5610/5764/5803/52/5725/5518/7529/5501/2475/2932/5536/10776/5531/5499/5500/7531/5478/2280/5534/5520/5515/54205/6418/5781/5530/8073/5802/5300/818/5528/5524/5510/5529/92609/55291/134510/8189/26472/57026/55197/84687/80895/25930/55631/58490/29085/151987/51400	66
GO:1902373	BP	GO:1902373	negative regulation of mRNA catabolic process	20/2238	59/18862	7.87995e-06	6.98197e-05	4.88267e-05	10492/3183/26986/1996/2521/2475/4904/8241/3192/1660/23435/10949/1153/3184/1994/23367/8148/10605/10642/9967	20
GO:0032507	BP	GO:0032507	maintenance of protein location in cell	21/2238	64/18862	8.4183e-06	7.42481e-05	5.19236e-05	11013/286527/7295/3309/3098/207/402/5905/7114/6500/1020/3192/5756/288/1627/55704/11344/23345/11315/64083/25777	21
GO:0051893	BP	GO:0051893	regulation of focal adhesion assembly	21/2238	64/18862	8.4183e-06	7.42481e-05	5.19236e-05	9475/23122/9448/6714/7414/5786/8826/387/5879/71/5747/4035/23332/8861/6422/10979/9748/57669/55920/23603/23499	21
GO:0090109	BP	GO:0090109	regulation of cell-substrate junction assembly	21/2238	64/18862	8.4183e-06	7.42481e-05	5.19236e-05	9475/23122/9448/6714/7414/5786/8826/387/5879/71/5747/4035/23332/8861/6422/10979/9748/57669/55920/23603/23499	21
GO:0031397	BP	GO:0031397	negative regulation of protein ubiquitination	24/2238	79/18862	8.84408e-06	7.78845e-05	5.44666e-05	8473/23376/3303/3304/6188/11338/3301/207/409/2475/6125/6201/9349/6135/5478/1020/51035/9320/64359/55611/11315/51160/9529/9373	24
GO:0030307	BP	GO:0030307	positive regulation of cell growth	39/2238	161/18862	9.13594e-06	8.03323e-05	5.61784e-05	57698/6386/1654/5716/2335/4137/3009/6857/2664/207/3897/2475/4131/6197/9798/136319/998/1457/1982/3020/3021/1981/4035/4686/5058/5300/7919/1627/11344/57611/22902/23191/84717/6422/55031/23327/28988/23499/9373	39
GO:0019048	BP	GO:0019048	modulation by virus of host process	13/2238	29/18862	9.57422e-06	8.40582e-05	5.8784e-05	3839/3840/9217/10898/7298/5610/3838/3836/1605/23513/3837/8106/11331	13
GO:0006337	BP	GO:0006337	nucleosome disassembly	10/2238	18/18862	9.60772e-06	8.40967e-05	5.88109e-05	8289/3159/6597/6418/6598/6601/6599/6605/6602/11198	10
GO:0031468	BP	GO:0031468	nuclear envelope reassembly	10/2238	18/18862	9.60772e-06	8.40967e-05	5.88109e-05	8815/4000/5518/2010/5520/5515/7443/128866/27183/55968	10
GO:0002576	BP	GO:0002576	platelet degranulation	33/2238	128/18862	1.09201e-05	9.54396e-05	6.67433e-05	81/9948/6647/5265/2/335/2243/2244/2266/350/2335/197/7018/226/710/5660/308/801/1191/87/7414/2316/8407/7873/6812/7114/3959/374354/51097/29789/51571/10916/7094	33
GO:0048278	BP	GO:0048278	vesicle docking	21/2238	65/18862	1.10561e-05	9.64824e-05	6.74726e-05	8417/10652/8615/5864/6857/4905/1488/6616/4218/10890/112755/6812/201475/23673/23256/51762/60412/11311/57617/9482/23233	21
GO:0050767	BP	GO:0050767	regulation of neurogenesis	69/2238	348/18862	1.13071e-05	9.85239e-05	6.89002e-05	57698/10059/10419/23654/4976/23028/5362/23376/2335/5270/4137/4133/7520/5764/4192/5803/3148/2664/3897/1495/1499/5501/2475/1630/4131/3418/396/9798/4673/10097/387/6993/1982/1020/5604/5970/7533/4035/5530/5058/5802/3065/816/22938/1605/4076/5108/2045/6009/1949/1627/11344/57611/22902/23191/58497/55198/3066/85440/51593/170506/57142/57609/5361/28988/23011/27339/23499/51441	69
GO:0006353	BP	GO:0006353	DNA-templated transcription, termination	23/2238	75/18862	1.13778e-05	9.88414e-05	6.91222e-05	10419/11051/10269/57466/10898/7343/5434/5430/10914/5437/6635/6636/6634/1660/4686/29894/81608/8106/79869/8189/22803/23283/51692	23
GO:0009123	BP	GO:0009123	nucleoside monophosphate metabolic process	23/2238	75/18862	1.13778e-05	9.88414e-05	6.91222e-05	8573/5198/3251/203/7298/353/7372/3615/2618/10606/1841/790/51727/159/158/471/1854/22978/8833/204/5631/5471/10111	23
GO:0120032	BP	GO:0120032	regulation of plasma membrane bounded cell projection assembly	43/2238	186/18862	1.15362e-05	0.000100067	6.99793e-05	375790/10109/5064/3265/5216/5898/2596/5868/4134/5217/5962/2475/832/1785/8087/9513/2823/998/10096/10097/382/5879/8655/5756/1809/989/6624/55704/54874/9696/11344/23191/23224/23580/2909/64422/10152/55920/10801/23603/26052/7419/10787	43
GO:0010821	BP	GO:0010821	regulation of mitochondrion organization	37/2238	151/18862	1.16203e-05	0.000100645	7.03839e-05	10059/9141/4976/9026/5716/7037/292/2876/3303/4137/1191/1459/7416/10971/4836/207/7529/409/10449/5599/2931/2932/7532/7531/5534/7534/7533/581/2017/10075/55288/55737/11315/10493/64083/51571/10013	37
GO:0090148	BP	GO:0090148	membrane fission	9/2238	15/18862	1.1734e-05	0.000101478	7.09659e-05	10059/4976/1785/1759/6456/128866/23603/26052/51100	9
GO:0070997	BP	GO:0070997	neuron death	68/2238	342/18862	1.18554e-05	0.000102374	7.1593e-05	10570/10314/8882/10550/6647/3265/6648/2597/1965/3326/142/4137/1191/3309/2539/1385/824/4192/867/5803/1271/11151/207/409/1499/6622/4345/2475/1630/4436/10763/2931/2932/5538/4204/1948/5536/998/9040/6812/22800/5700/163/10399/6733/1020/6418/1981/581/4035/8301/5300/8883/4841/2045/1718/7336/23098/23385/55737/11315/29082/23321/128866/56616/9529/57465/58533	68
GO:0002429	BP	GO:0002429	immune response-activating cell surface receptor signaling pathway	89/2238	481/18862	1.20845e-05	0.000104042	7.27594e-05	5717/5718/5715/10213/5688/10109/10094/5709/5716/3265/3320/3326/6714/7430/5702/5335/5689/5567/6188/5682/5683/5684/5685/5595/5686/5692/5694/5693/5594/5701/1445/5704/1398/1399/7917/5714/5691/5690/5713/7410/5710/10093/975/60/5687/998/7334/10096/10097/10197/5700/5705/5706/5906/2885/5879/6500/71/5970/5747/5720/10657/581/8893/5058/5062/5708/8454/1967/9861/10454/5711/23191/10006/55198/9491/10552/1387/269…	89
GO:0002757	BP	GO:0002757	immune response-activating signal transduction	89/2238	481/18862	1.20845e-05	0.000104042	7.27594e-05	5717/5718/5715/10213/5688/10109/10094/5709/5716/3265/3320/3326/6714/7430/5702/5335/5689/5567/6188/5682/5683/5684/5685/5595/5686/5692/5694/5693/5594/5701/1445/5704/1398/1399/7917/5714/5691/5690/5713/7410/5710/10093/975/60/5687/998/7334/10096/10097/10197/5700/5705/5706/5906/2885/5879/6500/71/5970/5747/5720/10657/581/8893/5058/5062/5708/8454/1967/9861/10454/5711/23191/10006/55198/9491/10552/1387/269…	89
GO:0006620	BP	GO:0006620	posttranslational protein targeting to endoplasmic reticulum membrane	8/2238	12/18862	1.23441e-05	0.000106119	7.42115e-05	439/6449/3309/23480/10952/29927/29082/128866	8
GO:0032069	BP	GO:0032069	regulation of nuclease activity	11/2238	22/18862	1.29098e-05	0.000110653	7.73822e-05	1676/4869/3146/3303/5111/6917/6188/3148/207/6059/7014	11
GO:0042776	BP	GO:0042776	mitochondrial ATP synthesis coupled proton transport	11/2238	22/18862	1.29098e-05	0.000110653	7.73822e-05	10476/10632/4509/506/522/515/498/509/539/521/30968	11
GO:0009161	BP	GO:0009161	ribonucleoside monophosphate metabolic process	19/2238	56/18862	1.30252e-05	0.000111306	7.7839e-05	8573/5198/3251/203/353/7372/3615/2618/10606/790/51727/159/158/471/22978/8833/204/5631/5471	19
GO:0019319	BP	GO:0019319	hexose biosynthetic process	26/2238	91/18862	1.30438e-05	0.000111306	7.7839e-05	8473/8604/2806/5230/226/2597/2023/2821/2026/230/5091/231/2805/5223/5236/4190/4191/5903/6576/10776/7167/6652/8402/1642/7874/10165	26
GO:1903321	BP	GO:1903321	negative regulation of protein modification by small protein conjugation or removal	26/2238	91/18862	1.30438e-05	0.000111306	7.7839e-05	8473/23376/3303/3304/6188/11338/3301/207/409/1499/2475/6125/6201/9349/6135/5478/1020/5970/51035/9320/64359/55611/11315/51160/9529/9373	26
GO:0000209	BP	GO:0000209	protein polyubiquitination	67/2238	337/18862	1.37403e-05	0.000117076	8.18744e-05	5717/5718/5715/10213/1654/5688/5709/5716/5702/5689/867/5682/5683/5684/5685/5686/5692/5694/5693/7174/1499/5701/5704/5714/5691/5690/5713/7064/5710/9520/5687/7323/3093/7334/10197/5700/5705/5706/5478/6233/6500/7332/7337/5720/5708/7335/8454/8452/642/9320/9861/7336/5711/54926/10075/26145/9491/55611/23327/5707/23321/63893/10013/5721/27339/5719/9373	67
GO:0044275	BP	GO:0044275	cellular carbohydrate catabolic process	17/2238	47/18862	1.40899e-05	0.000119878	8.3834e-05	3146/801/5834/5223/5236/2820/2931/5226/7167/5499/5500/6652/950/26007/283209/55276/55347	17
GO:0072384	BP	GO:0072384	organelle transport along microtubule	24/2238	81/18862	1.41749e-05	0.000120424	8.42158e-05	8943/4976/4137/4133/5870/3799/10128/5048/4131/998/5861/547/1778/57584/55201/55288/23224/8936/55860/26958/25777/26985/11127/22820	24
GO:0034332	BP	GO:0034332	adherens junction organization	21/2238	66/18862	1.4417e-05	0.000122121	8.54026e-05	1500/6714/7414/1000/1495/1499/5962/118/1445/4301/60/998/7082/5062/57863/10979/8642/6904/83700/23705/25930	21
GO:1902117	BP	GO:1902117	positive regulation of organelle assembly	21/2238	66/18862	1.4417e-05	0.000122121	8.54026e-05	23019/6386/6714/4478/23636/8655/8396/10146/1778/4926/22930/989/6624/55704/9696/10015/25782/2909/10801/9908/51100	21
GO:0000070	BP	GO:0000070	mitotic sister chromatid segregation	39/2238	164/18862	1.44892e-05	0.000122553	8.57046e-05	9183/7756/9184/5885/9555/10592/7175/7283/23636/8260/546/5901/3192/10540/8452/8243/3837/4926/9918/23244/55795/23126/54892/81929/283489/64151/51203/29082/80218/128866/27436/5119/23047/10051/51510/51451/27183/10726/51143	39
GO:0036258	BP	GO:0036258	multivesicular body assembly	13/2238	30/18862	1.50632e-05	0.000127222	8.89696e-05	9146/9798/10015/8027/7251/29082/128866/79720/5119/51534/51510/51160/27183	13
GO:0050773	BP	GO:0050773	regulation of dendrite development	27/2238	97/18862	1.51673e-05	0.000127914	8.94536e-05	10059/4976/5764/1630/1398/1399/8826/2931/2932/10097/382/7533/5530/816/4076/1627/23098/23191/10498/57118/57580/23327/53335/170506/4139/28988/23011	27
GO:0016311	BP	GO:0016311	dephosphorylation	90/2238	491/18862	1.5788e-05	0.000132955	9.2979e-05	5537/8613/4659/5496/2029/9475/261726/5495/6305/10421/10380/2771/476/3326/801/805/808/5792/6714/7184/5532/3673/5770/5786/5610/5764/5803/52/5725/328/3612/5518/7529/5501/2475/2932/22978/477/5536/10776/5531/5499/5500/7531/5478/2280/5534/5520/5515/5723/54205/6418/5781/5530/8073/5802/5300/818/23076/5528/5524/5510/5529/92609/55291/64062/51020/58497/134510/8189/26472/131870/57026/80279/55197/84687/84309/…	90
GO:0006301	BP	GO:0006301	postreplication repair	18/2238	52/18862	1.59944e-05	0.000134302	9.39208e-05	5111/6118/6117/5424/6119/5984/5982/5981/5983/4436/5425/7415/7334/6233/7335/9100/7336/55666	18
GO:0045010	BP	GO:0045010	actin nucleation	18/2238	52/18862	1.59944e-05	0.000134302	9.39208e-05	10109/10094/9026/1496/11151/10093/2764/10096/10097/375/10788/23191/8936/10552/81873/57175/10152/10787	18
GO:0000082	BP	GO:0000082	G1/S transition of mitotic cell cycle	57/2238	275/18862	1.6886e-05	0.000141583	9.90124e-05	23019/1654/5537/5356/4849/8882/1719/301/7298/983/1977/5111/2935/6118/1104/1017/4172/6117/328/6241/207/4173/4174/4176/5962/6119/4678/4171/586/6154/10197/6194/5591/1021/1020/1981/5471/5720/10657/581/5530/8454/8453/8452/8450/2273/4175/79577/51065/10498/55198/8065/3276/85456/23236/26060/5721	57
GO:0035304	BP	GO:0035304	regulation of protein dephosphorylation	35/2238	142/18862	1.72858e-05	0.000144725	0.00010121	4659/2029/9475/261726/2771/3326/801/805/808/7184/5610/5764/5725/5518/7529/2475/2932/10776/7531/5478/2280/5534/5520/6418/5300/5528/5524/5510/5529/55291/8189/26472/84687/151987/51400	35
GO:0006144	BP	GO:0006144	purine nucleobase metabolic process	10/2238	19/18862	1.81215e-05	0.000151283	0.000105796	23028/3251/7276/353/2618/10606/6472/8833/5631/5471	10
GO:0006271	BP	GO:0006271	DNA strand elongation involved in DNA replication	10/2238	19/18862	1.81215e-05	0.000151283	0.000105796	5111/3978/4172/4173/4176/5984/5983/5425/3980/64785	10
GO:1903747	BP	GO:1903747	regulation of establishment of protein localization to mitochondrion	22/2238	72/18862	1.86864e-05	0.000155774	0.000108936	9141/4137/1459/10971/4836/3301/7529/5599/3998/2931/9520/7323/7532/7531/5534/7534/7332/7533/5562/10075/10055/51100	22
GO:1900542	BP	GO:1900542	regulation of purine nucleotide metabolic process	31/2238	120/18862	1.90849e-05	0.000158867	0.0001111	8473/9631/8604/4513/2023/142/7175/5223/8021/23636/9972/5903/4928/5571/7415/6396/3692/7114/8480/23279/5562/9688/348995/129401/23225/55746/23165/81929/4927/79902/28964	31
GO:0051084	BP	GO:0051084	'de novo' posttranslational protein folding	15/2238	39/18862	1.91575e-05	0.000159241	0.000111361	2580/3303/3304/3309/3312/3337/3313/6782/6767/3336/10576/10728/10808/7266/56886	15
GO:0045540	BP	GO:0045540	regulation of cholesterol biosynthetic process	17/2238	48/18862	1.94186e-05	0.000160949	0.000112555	11160/6647/338/2224/2222/4047/2194/4597/5901/3157/31/5562/3422/3837/10654/1595/1717	17
GO:0106118	BP	GO:0106118	regulation of sterol biosynthetic process	17/2238	48/18862	1.94186e-05	0.000160949	0.000112555	11160/6647/338/2224/2222/4047/2194/4597/5901/3157/31/5562/3422/3837/10654/1595/1717	17
GO:0006898	BP	GO:0006898	receptor-mediated endocytosis	65/2238	328/18862	2.04024e-05	0.00016886	0.000118088	3092/6386/2580/164/9892/9026/8906/10211/161/160/335/259/7037/7018/7448/338/3688/3685/302/3320/1211/1212/1191/7184/7430/5868/867/811/821/409/6622/1785/5538/1175/975/6616/375/3190/382/2885/5879/163/3043/3039/3040/3339/1213/10487/1759/4035/8301/6642/950/2017/54874/55681/8936/10808/1173/6456/29978/28988/23011/26052/10525	65
GO:0000018	BP	GO:0000018	regulation of DNA recombination	28/2238	104/18862	2.09505e-05	0.000172901	0.000120914	23347/23028/7037/3005/142/6118/3009/3006/2521/4436/4361/3838/3836/2956/5531/10097/3024/7158/7014/6830/10189/57599/8971/10111/56916/56893/151987/54386	28
GO:0006906	BP	GO:0006906	vesicle fusion	28/2238	104/18862	2.09505e-05	0.000172901	0.000120914	8417/8615/9554/301/302/2773/5864/6857/811/11151/3799/6622/7879/6616/4218/112755/6812/6844/8396/8411/23673/9847/23176/51762/57617/51479/27183/9482	28
GO:0051653	BP	GO:0051653	spindle localization	18/2238	53/18862	2.15516e-05	0.000177104	0.000123853	9183/23122/3688/1072/4134/4627/5048/10096/10097/6993/1639/1778/3837/4926/3996/23332/51203/55968	18
GO:0090151	BP	GO:0090151	establishment of protein localization to mitochondrial membrane	18/2238	53/18862	2.15516e-05	0.000177104	0.000123853	9141/9868/3320/801/808/10971/4836/7529/3308/5599/7532/7531/5534/7534/7533/581/55750/56993	18
GO:1902743	BP	GO:1902743	regulation of lamellipodium organization	18/2238	53/18862	2.15516e-05	0.000177104	0.000123853	10109/6714/2475/832/1785/998/10096/10097/5879/5756/8874/6624/11344/23191/57175/10152/23603/10787	18
GO:0009127	BP	GO:0009127	purine nucleoside monophosphate biosynthetic process	11/2238	23/18862	2.20899e-05	0.000181269	0.000126766	5198/3251/353/3615/2618/10606/159/158/471/8833/5471	11
GO:0099173	BP	GO:0099173	postsynapse organization	38/2238	161/18862	2.22146e-05	0.000182034	0.000127301	10059/6712/4976/3480/3312/87/2596/378/1000/5764/1072/1399/60/998/10097/375/382/71/1020/7337/547/5802/816/2017/4076/23184/2045/9118/1627/57502/55737/170506/10243/10152/10013/28988/26052/1501	38
GO:0030865	BP	GO:0030865	cortical cytoskeleton organization	19/2238	58/18862	2.29928e-05	0.000187877	0.000131387	2037/9948/9475/2035/7430/811/387/382/5879/1020/3996/85369/10015/114793/2036/27183/10787/23136/7094	19
GO:1903749	BP	GO:1903749	positive regulation of establishment of protein localization to mitochondrion	19/2238	58/18862	2.29928e-05	0.000187877	0.000131387	9141/1459/10971/4836/7529/5599/2931/9520/7323/7532/7531/5534/7534/7332/7533/5562/10075/10055/51100	19
GO:0036257	BP	GO:0036257	multivesicular body organization	13/2238	31/18862	2.31305e-05	0.000188725	0.00013198	9146/9798/10015/8027/7251/29082/128866/79720/5119/51534/51510/51160/27183	13
GO:0050772	BP	GO:0050772	positive regulation of axonogenesis	23/2238	78/18862	2.31619e-05	0.000188725	0.00013198	57698/23654/5362/2335/4137/2664/3897/4131/396/9798/387/1982/5604/4035/5058/1627/11344/57611/22902/23191/5361/28988/23499	23
GO:0008631	BP	GO:0008631	intrinsic apoptotic signaling pathway in response to oxidative stress	16/2238	44/18862	2.32401e-05	0.00018883	0.000132054	10550/6647/6648/3315/2876/5034/142/6421/207/5478/10131/4841/11315/56616/9529/29979	16
GO:1901028	BP	GO:1901028	regulation of mitochondrial outer membrane permeabilization involved in apoptotic signaling pathway	16/2238	44/18862	2.32401e-05	0.00018883	0.000132054	9026/292/3303/10971/4836/7529/10449/5599/2931/2932/7532/7531/5534/7534/7533/581	16
GO:0015985	BP	GO:0015985	energy coupled proton transport, down electrochemical gradient	12/2238	27/18862	2.35664e-05	0.000190944	0.000133532	10476/10632/4509/506/522/515/498/509/523/539/521/30968	12
GO:0015986	BP	GO:0015986	ATP synthesis coupled proton transport	12/2238	27/18862	2.35664e-05	0.000190944	0.000133532	10476/10632/4509/506/522/515/498/509/523/539/521/30968	12
GO:0006098	BP	GO:0006098	pentose-phosphate shunt	9/2238	16/18862	2.39873e-05	0.00019354	0.000135347	25796/2539/5223/7086/6888/5226/6120/55276/51071	9
GO:0016584	BP	GO:0016584	nucleosome positioning	9/2238	16/18862	2.39873e-05	0.00019354	0.000135347	8467/3005/3009/3006/10664/3024/54623/8971/51773	9
GO:0051014	BP	GO:0051014	actin filament severing	9/2238	16/18862	2.39873e-05	0.00019354	0.000135347	23380/6840/1072/4627/822/11034/2764/2314/1073	9
GO:0030968	BP	GO:0030968	endoplasmic reticulum unfolded protein response	32/2238	127/18862	2.43196e-05	0.000195675	0.00013684	8440/439/23376/22872/9217/4000/1965/440/3309/7184/5770/811/821/118/6745/37/2931/3068/7415/9114/10399/2673/581/1639/10130/10959/55738/10987/80279/51726/7094/10525	32
GO:1905477	BP	GO:1905477	positive regulation of protein localization to membrane	32/2238	127/18862	2.43196e-05	0.000195675	0.00013684	9141/2181/3265/3688/7430/5764/493/10971/4836/207/7529/3799/5599/975/7532/7531/382/163/5534/7534/10399/1020/6711/7533/4035/288/5058/23184/9847/84687/10580/9747	32
GO:0044843	BP	GO:0044843	cell cycle G1/S phase transition	60/2238	298/18862	2.56563e-05	0.000206143	0.000144161	23019/1654/5537/5356/4849/8882/1719/301/7298/983/1977/5111/2935/6118/1104/493/1017/4172/6117/328/6241/207/4173/4174/4176/5962/6119/4678/4171/586/6154/10197/6194/5591/1021/1020/1981/5471/5720/10657/581/5530/8454/8453/8452/8450/2273/4175/79577/51065/10498/54623/55198/8065/11331/3276/85456/23236/26060/5721	60
GO:0009896	BP	GO:0009896	positive regulation of catabolic process	83/2238	450/18862	2.64391e-05	0.000212137	0.000148353	23019/9567/6829/10236/6449/4898/28952/9475/9554/5716/23376/335/336/3320/2773/3146/3303/3304/1191/26986/7430/5702/5770/7416/4478/5595/207/5962/5701/6622/5704/8078/7917/4905/1452/2931/2932/7879/10134/7415/975/6613/5700/10399/1457/5049/8396/5747/581/4035/5562/23435/23530/6642/3184/9698/22930/6923/7336/1642/23367/10075/253943/92140/26086/79888/10658/5976/8570/23327/55737/11315/11331/79068/25782/17050…	83
GO:0006140	BP	GO:0006140	regulation of nucleotide metabolic process	31/2238	122/18862	2.71141e-05	0.000217251	0.000151929	8473/9631/8604/4513/2023/142/7175/5223/8021/23636/9972/5903/4928/5571/7415/6396/3692/7114/8480/23279/5562/9688/348995/129401/23225/55746/23165/81929/4927/79902/28964	31
GO:0098813	BP	GO:0098813	nuclear chromosome segregation	56/2238	273/18862	2.72042e-05	0.000217671	0.000152223	9183/7756/9184/5885/9555/10592/7153/7175/6421/7283/1499/23636/2237/8260/546/7917/10664/4361/998/10096/10097/5901/3192/7155/10540/8452/1778/8243/3837/4926/9918/23244/55795/23126/54892/10735/10274/81929/283489/11331/64151/51203/29082/80218/128866/27436/5119/23047/10051/51510/55920/51451/27183/9126/10726/51143	56
GO:0009167	BP	GO:0009167	purine ribonucleoside monophosphate metabolic process	15/2238	40/18862	2.73049e-05	0.000218175	0.000152575	8573/5198/3251/203/353/3615/2618/10606/159/158/471/22978/8833/204/5471	15
GO:0030219	BP	GO:0030219	megakaryocyte differentiation	27/2238	100/18862	2.76327e-05	0.000220489	0.000154194	3148/3692/8294/8359/8360/8361/8362/8363/8364/8365/8366/8367/8368/8370/121504/554313/3020/3021/5781/2551/3065/25942/3276/84661/57095/23186/26523	27
GO:0006188	BP	GO:0006188	IMP biosynthetic process	7/2238	10/18862	2.8403e-05	0.000225701	0.000157838	5198/3251/2618/10606/158/471/5471	7
GO:0007084	BP	GO:0007084	mitotic nuclear envelope reassembly	7/2238	10/18862	2.8403e-05	0.000225701	0.000157838	8815/4000/5518/2010/5520/5515/7443	7
GO:0101024	BP	GO:0101024	mitotic nuclear membrane organization	7/2238	10/18862	2.8403e-05	0.000225701	0.000157838	8815/4000/5518/2010/5520/5515/7443	7
GO:0031115	BP	GO:0031115	negative regulation of microtubule polymerization	8/2238	13/18862	2.87401e-05	0.000227129	0.000158837	10382/4133/3925/6622/2288/22919/11075/6904	8
GO:0046831	BP	GO:0046831	regulation of RNA export from nucleus	8/2238	13/18862	2.87401e-05	0.000227129	0.000158837	7175/9972/10657/1660/54888/11052/6830/55677	8
GO:0098789	BP	GO:0098789	pre-mRNA cleavage required for polyadenylation	8/2238	13/18862	2.87401e-05	0.000227129	0.000158837	11051/10898/4686/29894/11052/81608/79869/23283	8
GO:0099640	BP	GO:0099640	axo-dendritic protein transport	8/2238	13/18862	2.87401e-05	0.000227129	0.000158837	3800/3315/6421/3799/4130/3192/7014/23162	8
GO:0018205	BP	GO:0018205	peptidyl-lysine modification	74/2238	391/18862	2.94675e-05	0.00023256	0.000162635	4706/8520/8473/23028/9555/9631/10269/53615/86/7175/3009/1786/5595/1499/8021/23636/6622/5905/546/7917/10664/9972/5903/4204/3054/4928/6613/7329/8480/2959/6418/5970/23279/6598/5562/10155/1487/4089/22938/23170/84656/79969/80335/6830/8861/9688/348995/129401/23225/55746/23165/3066/1387/60681/81929/55677/25942/11315/4927/79902/84681/84661/80349/80218/53335/57609/10055/10013/10054/51504/9329/10856/8607/8…	74
GO:0097711	BP	GO:0097711	ciliary basal body-plasma membrane docking	26/2238	95/18862	2.99143e-05	0.000235764	0.000164876	11258/10382/983/203068/3320/7283/5518/5577/1069/5048/10121/7532/7531/8655/10383/1781/10540/9793/1639/1778/5108/22919/7846/23332/10142/95681	26
GO:0048488	BP	GO:0048488	synaptic vesicle endocytosis	19/2238	59/18862	3.01714e-05	0.000236499	0.00016539	10059/2580/9892/801/808/5532/6857/821/6622/1785/382/6844/1020/1759/8301/57502/6455/6456/26052	19
GO:0061951	BP	GO:0061951	establishment of protein localization to plasma membrane	19/2238	59/18862	3.01714e-05	0.000236499	0.00016539	9919/10434/2181/1445/4905/7879/4301/4218/10890/6844/10399/6711/288/23513/56850/55737/64083/26003/23499	19
GO:0098930	BP	GO:0098930	axonal transport	19/2238	59/18862	3.01714e-05	0.000236499	0.00016539	8943/3800/4976/6647/3315/4137/4133/3799/5048/4130/547/1778/7014/127829/55860/23011/23162/26985/11127	19
GO:0140238	BP	GO:0140238	presynaptic endocytosis	19/2238	59/18862	3.01714e-05	0.000236499	0.00016539	10059/2580/9892/801/808/5532/6857/821/6622/1785/382/6844/1020/1759/8301/57502/6455/6456/26052	19
GO:0120034	BP	GO:0120034	positive regulation of plasma membrane bounded cell projection assembly	28/2238	106/18862	3.06242e-05	0.000239724	0.000167645	375790/10109/5064/3265/5216/5898/2475/1785/2823/998/10096/10097/5879/8655/1809/989/6624/55704/54874/9696/11344/23191/23580/2909/10152/10801/26052/10787	28
GO:0033865	BP	GO:0033865	nucleoside bisphosphate metabolic process	34/2238	140/18862	3.14912e-05	0.000245512	0.000171693	11332/9061/2181/10380/1622/5160/1738/1737/5162/38/1743/2194/5538/3295/6576/47/4597/3157/4967/80347/31/10654/51144/79966/641371/79877/8801/64087/84532/55229/54928/9524/8803/23597	34
GO:0033875	BP	GO:0033875	ribonucleoside bisphosphate metabolic process	34/2238	140/18862	3.14912e-05	0.000245512	0.000171693	11332/9061/2181/10380/1622/5160/1738/1737/5162/38/1743/2194/5538/3295/6576/47/4597/3157/4967/80347/31/10654/51144/79966/641371/79877/8801/64087/84532/55229/54928/9524/8803/23597	34
GO:0034032	BP	GO:0034032	purine nucleoside bisphosphate metabolic process	34/2238	140/18862	3.14912e-05	0.000245512	0.000171693	11332/9061/2181/10380/1622/5160/1738/1737/5162/38/1743/2194/5538/3295/6576/47/4597/3157/4967/80347/31/10654/51144/79966/641371/79877/8801/64087/84532/55229/54928/9524/8803/23597	34
GO:0031589	BP	GO:0031589	cell-substrate adhesion	69/2238	359/18862	3.25331e-05	0.000253294	0.000177134	8573/10109/81/23380/9475/23122/9448/335/2243/2244/2266/2335/7448/3688/3685/5034/3956/613/87/6714/3673/7414/5786/5764/2316/4192/2192/811/11151/3897/402/1398/1399/8826/2932/1785/998/387/5861/5879/71/1021/1020/5747/708/4035/6789/3611/7264/1605/8874/2017/6251/7791/51144/23332/8861/6422/57580/10979/6904/10580/83700/9748/57669/55920/23603/23499/10391	69
GO:0006109	BP	GO:0006109	regulation of carbohydrate metabolic process	45/2238	206/18862	3.33067e-05	0.000258967	0.000181102	8473/9631/8604/10269/160/3146/7175/6714/5223/207/8021/23636/6622/2475/9972/5903/2931/2932/4928/5571/6396/10776/3692/5499/5500/8480/1213/23279/5562/950/1642/9852/9688/348995/129401/23225/55746/23165/7874/81929/4927/79902/10580/51451/28964	45
GO:1901657	BP	GO:1901657	glycosyl compound metabolic process	32/2238	129/18862	3.3986e-05	0.000263894	0.000184548	9567/8573/8574/5636/4976/4860/3251/353/2773/7372/3615/10327/231/4830/4831/191/1841/790/471/22978/8833/5631/5901/2079/1645/5471/4507/79631/56952/55347/51715/51071	32
GO:0099111	BP	GO:0099111	microtubule-based transport	42/2238	188/18862	3.45374e-05	0.000267815	0.00018729	8943/3800/4976/6647/3315/4137/4133/3312/5870/6421/3799/403/10128/5048/4131/998/5861/8655/4130/3192/547/1781/1778/5108/7014/57584/55201/55288/23224/8936/3842/127829/140735/83658/55860/26958/25777/23011/23162/26985/11127/22820	42
GO:0009066	BP	GO:0009066	aspartate family amino acid metabolic process	17/2238	50/18862	3.56996e-05	0.000276457	0.000193333	26227/2806/440/1738/4522/2805/159/1743/501/6611/4967/4507/1428/80150/56954/60496/58478	17
GO:0018107	BP	GO:0018107	peptidyl-threonine phosphorylation	30/2238	118/18862	3.58851e-05	0.000277521	0.000194077	9475/9943/983/801/805/808/5578/1459/790/5594/207/2475/5599/2931/2932/3093/1460/1457/5591/1020/5604/1981/817/5528/5585/199731/7443/85456/51719/9578	30
GO:0000027	BP	GO:0000027	ribosomal large subunit assembly	12/2238	28/18862	3.67971e-05	0.000283436	0.000198214	6175/6134/6122/4839/6125/6147/6135/6169/6152/6128/22907/51154	12
GO:0000470	BP	GO:0000470	maturation of LSU-rRNA	12/2238	28/18862	3.67971e-05	0.000283436	0.000198214	26156/6129/11224/4839/4809/3692/6130/4736/55759/8886/55651/81887	12
GO:0031440	BP	GO:0031440	regulation of mRNA 3'-end processing	12/2238	28/18862	3.67971e-05	0.000283436	0.000198214	6829/11051/10768/6626/10914/4686/11052/79577/79869/54623/123169/170506	12
GO:0097345	BP	GO:0097345	mitochondrial outer membrane permeabilization	18/2238	55/18862	3.80556e-05	0.000292703	0.000204695	9026/292/3303/10971/4836/7529/10449/7417/5599/2931/2932/7532/7531/5534/7534/7533/581/55288	18
GO:0051053	BP	GO:0051053	negative regulation of DNA metabolic process	31/2238	124/18862	3.81016e-05	0.000292703	0.000204695	23347/1676/3005/3183/3178/142/6714/7520/3009/3006/7515/6188/4436/2956/8091/10923/3192/5394/3024/7158/10155/9320/7014/8971/10111/55611/84309/55226/56893/54386/1602	31
GO:1901214	BP	GO:1901214	regulation of neuron death	60/2238	302/18862	3.86153e-05	0.000296256	0.000207179	10314/8882/6647/3265/6648/1965/3326/142/4137/1191/2539/1385/824/4192/867/5803/1271/11151/207/409/1499/6622/4345/2475/1630/4436/10763/2931/2932/5538/4204/1948/5536/998/9040/6812/22800/5700/163/10399/6733/1020/6418/1981/581/4035/8301/5300/8883/4841/2045/1718/7336/23098/55737/11315/29082/23321/128866/58533	60
GO:0007034	BP	GO:0007034	vacuolar transport	36/2238	153/18862	3.87014e-05	0.000296523	0.000207366	8943/9146/2580/164/8906/5660/3303/1191/3312/411/7879/7415/375/9114/4035/950/201475/55681/8027/81609/55737/7251/29082/80700/64145/128866/79720/5119/51534/51510/57617/51479/51160/27183/9482/26985	36
GO:0106027	BP	GO:0106027	neuron projection organization	25/2238	91/18862	3.94021e-05	0.000301092	0.000210561	10059/4976/3480/478/1072/2932/998/10097/375/4130/1020/7337/547/816/1639/2017/4076/1627/55737/170506/10152/10013/28988/26052/1501	25
GO:2001251	BP	GO:2001251	negative regulation of chromosome organization	25/2238	91/18862	3.94021e-05	0.000301092	0.000210561	9183/7756/9184/5885/3183/3178/142/7153/7175/6714/7515/8260/546/4171/3020/3021/3192/5394/7014/55795/10111/55226/54386/51451/51143	25
GO:0016053	BP	GO:0016053	organic acid biosynthetic process	65/2238	335/18862	4.03023e-05	0.000307565	0.000215088	10994/11332/4706/26227/7358/8604/11160/2181/9415/2746/1719/2806/335/301/440/2950/5947/2944/4048/4522/4282/10327/5315/873/2805/5007/6342/493/790/2946/5825/5831/6472/875/102724560/2879/2194/37/22929/2628/3295/47/5571/586/3692/5723/2171/31/4507/5562/10728/7360/51144/79966/9444/11315/3028/63826/60496/84532/9524/51495/8803/58478/29968	65
GO:0071356	BP	GO:0071356	cellular response to tumor necrosis factor	59/2238	296/18862	4.04622e-05	0.000308378	0.000215656	5717/5718/5715/10213/5688/5709/81/5716/335/338/2950/3303/3304/5702/5689/6188/5682/5683/5684/5685/5595/5686/5692/5694/5693/5594/207/5701/5704/5714/5691/5690/5713/5710/5687/3093/10197/5700/5705/7114/5706/10399/9590/5970/5720/1660/5708/3611/9861/5711/10594/6422/9491/9181/5707/8904/84817/5721/5719	59
GO:0006296	BP	GO:0006296	nucleotide-excision repair, DNA incision, 5'-to lesion	14/2238	37/18862	4.48933e-05	0.000341248	0.000238643	142/5111/6118/6117/5424/6119/5984/5982/5981/5983/5425/6233/8450/1642	14
GO:0031111	BP	GO:0031111	negative regulation of microtubule polymerization or depolymerization	14/2238	37/18862	4.48933e-05	0.000341248	0.000238643	23122/10382/4133/3925/6622/4131/2288/22919/23332/9181/11075/6904/10013/50810	14
GO:0051651	BP	GO:0051651	maintenance of location in cell	45/2238	209/18862	4.82951e-05	0.000366624	0.000256389	8943/1729/3954/2495/309/11013/286527/801/805/808/7295/3309/7184/5335/3098/811/2946/6717/11151/207/402/6622/5905/477/7114/2280/6500/9446/1020/3192/287/581/5756/288/817/1627/55704/57584/11344/10523/23345/11315/10142/64083/25777	45
GO:0032212	BP	GO:0032212	positive regulation of telomere maintenance via telomerase	13/2238	33/18862	5.11151e-05	0.000387522	0.000271004	1736/3178/7520/6950/5595/5594/908/22948/7203/10694/10575/10576/10574	13
GO:0009070	BP	GO:0009070	serine family amino acid biosynthetic process	10/2238	21/18862	5.5252e-05	0.000417789	0.00029217	26227/1719/4522/6472/875/102724560/22929/5723/63826/29968	10
GO:0043555	BP	GO:0043555	regulation of translation in response to stress	10/2238	21/18862	5.5252e-05	0.000417789	0.00029217	1654/8440/1965/4869/5610/6197/5499/1981/10959/5936	10
GO:0010592	BP	GO:0010592	positive regulation of lamellipodium assembly	12/2238	29/18862	5.60132e-05	0.000422991	0.000295808	10109/2475/1785/998/10096/10097/5879/6624/11344/23191/10152/10787	12
GO:0051156	BP	GO:0051156	glucose 6-phosphate metabolic process	11/2238	25/18862	5.80609e-05	0.000437312	0.000305823	25796/2821/2539/5223/3098/7086/6888/5226/6120/55276/51071	11
GO:0090169	BP	GO:0090169	regulation of spindle assembly	11/2238	25/18862	5.80609e-05	0.000437312	0.000305823	3303/3304/7175/1104/3192/1778/4926/128866/5119/51510/4733	11
GO:0009116	BP	GO:0009116	nucleoside metabolic process	27/2238	104/18862	5.84681e-05	0.000439805	0.000307567	9567/8573/5636/4976/4860/3251/353/2773/7372/3615/4830/4831/191/1841/790/471/22978/8833/5631/5901/2079/5471/4507/79631/56952/51715/51071	27
GO:0048678	BP	GO:0048678	response to axon injury	22/2238	77/18862	5.8949e-05	0.000442846	0.000309693	1719/6647/335/3956/5792/2596/378/5764/2316/3371/1495/5905/4131/5604/581/4035/5802/1605/1809/23098/83700/23162	22
GO:0046165	BP	GO:0046165	alcohol biosynthetic process	36/2238	156/18862	5.97884e-05	0.000447136	0.000312694	11160/1719/1727/6647/335/338/5860/2539/2224/231/2805/3612/2222/6622/10449/4047/2194/47/4597/5901/3157/31/5562/3422/3930/3837/10654/1718/50814/1595/55750/57026/11315/39/51477/1717	36
GO:0006122	BP	GO:0006122	mitochondrial electron transport, ubiquinol to cytochrome c	8/2238	14/18862	6.00619e-05	0.000447136	0.000312694	27089/7388/1537/7381/7385/7384/7386/54205	8
GO:0032799	BP	GO:0032799	low-density lipoprotein receptor particle metabolic process	8/2238	14/18862	6.00619e-05	0.000447136	0.000312694	161/160/302/1211/1175/163/1213/1173	8
GO:0032802	BP	GO:0032802	low-density lipoprotein particle receptor catabolic process	8/2238	14/18862	6.00619e-05	0.000447136	0.000312694	161/160/302/1211/1175/163/1213/1173	8
GO:0045898	BP	GO:0045898	regulation of RNA polymerase II transcription preinitiation complex assembly	8/2238	14/18862	6.00619e-05	0.000447136	0.000312694	3146/1385/5702/5701/5704/5705/5706/55832	8
GO:0072350	BP	GO:0072350	tricarboxylic acid metabolic process	8/2238	14/18862	6.00619e-05	0.000447136	0.000312694	1431/3417/2746/48/3418/3419/47/50	8
GO:0098787	BP	GO:0098787	mRNA cleavage involved in mRNA processing	8/2238	14/18862	6.00619e-05	0.000447136	0.000312694	11051/10898/4686/29894/11052/81608/79869/23283	8
GO:0090174	BP	GO:0090174	organelle membrane fusion	28/2238	110/18862	6.29174e-05	0.000467792	0.000327138	8417/8615/9554/301/302/2773/5864/6857/811/11151/3799/6622/7879/6616/4218/112755/6812/6844/8396/8411/23673/9847/23176/51762/57617/51479/27183/9482	28
GO:0006352	BP	GO:0006352	DNA-templated transcription, initiation	51/2238	249/18862	6.33348e-05	0.000470289	0.000328885	8467/983/3146/1385/7343/5702/5432/5434/5430/5595/5431/1499/2962/5701/5438/5704/6597/4204/5437/10923/5705/5706/8294/8359/8360/8361/8362/8363/8364/8365/8366/8367/8368/8370/121504/554313/7019/2959/581/2975/6598/10155/22938/55832/1387/8148/51773/170506/9774/9329/9328	51
GO:0006094	BP	GO:0006094	gluconeogenesis	24/2238	88/18862	6.34206e-05	0.000470322	0.000328908	8473/8604/2806/5230/226/2597/2023/2821/2026/230/5091/2805/5223/5236/4190/4191/5903/6576/10776/7167/8402/1642/7874/10165	24
GO:0033866	BP	GO:0033866	nucleoside bisphosphate biosynthetic process	20/2238	67/18862	6.39885e-05	0.000472713	0.00033058	11332/9061/2181/5160/1738/1737/5162/38/2194/5538/6576/47/80347/31/51144/79966/79877/84532/55229/9524	20
GO:0034030	BP	GO:0034030	ribonucleoside bisphosphate biosynthetic process	20/2238	67/18862	6.39885e-05	0.000472713	0.00033058	11332/9061/2181/5160/1738/1737/5162/38/2194/5538/6576/47/80347/31/51144/79966/79877/84532/55229/9524	20
GO:0034033	BP	GO:0034033	purine nucleoside bisphosphate biosynthetic process	20/2238	67/18862	6.39885e-05	0.000472713	0.00033058	11332/9061/2181/5160/1738/1737/5162/38/2194/5538/6576/47/80347/31/51144/79966/79877/84532/55229/9524	20
GO:0050770	BP	GO:0050770	regulation of axonogenesis	35/2238	151/18862	6.83463e-05	0.000504261	0.000352643	57698/23654/5362/2335/4137/4133/1000/2664/3897/1630/4131/2932/396/9798/387/1982/1020/5604/4035/5058/5062/5802/2045/1949/1627/11344/57611/22902/23191/57142/2909/57609/5361/28988/23499	35
GO:0006637	BP	GO:0006637	acyl-CoA metabolic process	27/2238	105/18862	6.99243e-05	0.000513667	0.00035922	11332/2181/1622/5160/1738/1737/5162/38/1743/2194/5538/3295/6576/47/4597/3157/4967/31/10654/51144/79966/641371/8801/84532/9524/8803/23597	27
GO:0035383	BP	GO:0035383	thioester metabolic process	27/2238	105/18862	6.99243e-05	0.000513667	0.00035922	11332/2181/1622/5160/1738/1737/5162/38/1743/2194/5538/3295/6576/47/4597/3157/4967/31/10654/51144/79966/641371/8801/84532/9524/8803/23597	27
GO:0045899	BP	GO:0045899	positive regulation of RNA polymerase II transcription preinitiation complex assembly	7/2238	11/18862	7.00658e-05	0.000513667	0.00035922	1385/5702/5701/5704/5705/5706/55832	7
GO:0070142	BP	GO:0070142	synaptic vesicle budding	7/2238	11/18862	7.00658e-05	0.000513667	0.00035922	8943/9892/1785/375/1759/8301/26052	7
GO:0072697	BP	GO:0072697	protein localization to cell cortex	7/2238	11/18862	7.00658e-05	0.000513667	0.00035922	2037/2035/7430/4682/2770/4926/84687	7
GO:0009126	BP	GO:0009126	purine nucleoside monophosphate metabolic process	15/2238	43/18862	7.27444e-05	0.000531955	0.000372009	8573/5198/3251/203/353/3615/2618/10606/159/158/471/22978/8833/204/5471	15
GO:0045454	BP	GO:0045454	cell redox homeostasis	15/2238	43/18862	7.27444e-05	0.000531955	0.000372009	2936/2876/1738/7295/328/9588/25824/10935/7001/5052/10549/23530/7296/23071/28964	15
GO:0006891	BP	GO:0006891	intra-Golgi vesicle-mediated transport	13/2238	34/18862	7.38096e-05	0.000538381	0.000376503	11316/27095/5870/9276/4905/1315/1314/8775/11345/22818/8774/26958/22820	13
GO:0051085	BP	GO:0051085	chaperone cofactor-dependent protein refolding	13/2238	34/18862	7.38096e-05	0.000538381	0.000376503	2580/3303/3304/3309/3312/3337/3313/6782/6767/3336/10728/10808/7266	13
GO:0009166	BP	GO:0009166	nucleotide catabolic process	21/2238	73/18862	7.72049e-05	0.000562437	0.000393326	11163/11332/11165/4860/3251/2876/1267/38/1854/4521/3094/22978/5136/7415/23098/170685/131870/3704/79077/51071/25939	21
GO:0006626	BP	GO:0006626	protein targeting to mitochondrion	26/2238	100/18862	7.74122e-05	0.000563237	0.000393886	9049/9141/10469/9512/9868/9131/10452/3320/3329/293/1459/3308/3998/2931/10134/9520/7323/7332/5562/92609/55750/10075/54332/56993/10055/51100	26
GO:0051204	BP	GO:0051204	protein insertion into mitochondrial membrane	16/2238	48/18862	7.91072e-05	0.000574124	0.000401499	9141/9868/3320/10971/4836/7529/3308/5599/7532/7531/5534/7534/7533/581/55750/56993	16
GO:0051293	BP	GO:0051293	establishment of spindle localization	16/2238	48/18862	7.91072e-05	0.000574124	0.000401499	9183/23122/3688/1072/4134/4627/5048/6993/1639/1778/3837/4926/3996/23332/51203/55968	16
GO:0019054	BP	GO:0019054	modulation by virus of host cellular process	9/2238	18/18862	8.15832e-05	0.000589133	0.000411995	3839/3840/10898/3838/3836/23513/3837/8106/11331	9
GO:0048268	BP	GO:0048268	clathrin coat assembly	9/2238	18/18862	8.15832e-05	0.000589133	0.000411995	3092/9892/9026/1211/1212/1175/163/1213/8301	9
GO:0070200	BP	GO:0070200	establishment of protein localization to telomere	9/2238	18/18862	8.15832e-05	0.000589133	0.000411995	1736/6950/908/22948/7203/10694/10575/10576/10574	9
GO:1901673	BP	GO:1901673	regulation of mitotic spindle assembly	9/2238	18/18862	8.15832e-05	0.000589133	0.000411995	3303/3304/7175/1104/3192/128866/5119/51510/4733	9
GO:0035821	BP	GO:0035821	modulation of process of other organism	30/2238	123/18862	8.2399e-05	0.000594281	0.000415595	3839/3840/9217/10898/7298/302/3312/5091/5702/5610/5479/1072/5245/6597/3838/3836/8091/6598/23435/3065/22938/1605/23513/23076/3837/8106/11331/64710/9218/10910	30
GO:0046128	BP	GO:0046128	purine ribonucleoside metabolic process	18/2238	58/18862	8.37974e-05	0.000603613	0.000422122	9567/8573/4976/4860/3251/353/2773/3615/4830/4831/191/22978/8833/5901/4507/79631/56952/51715	18
GO:0050803	BP	GO:0050803	regulation of synapse structure or activity	45/2238	214/18862	8.74456e-05	0.000629107	0.000439951	10059/375790/4976/2239/203068/3312/378/1000/5764/1072/1496/6622/1785/5538/2823/7415/998/10097/112755/387/382/7534/1020/1981/7337/1759/547/5802/816/1605/1639/4076/2045/7336/1627/56850/7846/23191/79012/55737/170506/55752/10152/28988/26052	45
GO:0033683	BP	GO:0033683	nucleotide-excision repair, DNA incision	14/2238	39/18862	8.81141e-05	0.000633128	0.000442762	142/5111/6118/6117/5424/6119/5984/5982/5981/5983/5425/6233/8450/1642	14
GO:0031056	BP	GO:0031056	regulation of histone modification	33/2238	141/18862	8.90832e-05	0.000639296	0.000447076	8473/23028/9555/10269/3009/1786/5595/1499/6622/5599/546/10664/4204/7334/6418/6598/1487/4089/817/22938/9320/9733/84656/6830/54623/55611/55677/25942/11315/80349/55100/10856/26097	33
GO:0046755	BP	GO:0046755	viral budding	11/2238	26/18862	8.98772e-05	0.000644194	0.000450501	10015/7251/29082/128866/89853/79720/5119/51534/51510/51160/27183	11
GO:0006379	BP	GO:0006379	mRNA cleavage	10/2238	22/18862	9.05372e-05	0.000647318	0.000452686	11051/10898/5438/4686/29894/11052/81608/79869/23283/51692	10
GO:0051131	BP	GO:0051131	chaperone-mediated protein complex assembly	10/2238	22/18862	9.05372e-05	0.000647318	0.000452686	10471/3320/3326/3303/3329/1191/3308/9361/10576/10728	10
GO:0031331	BP	GO:0031331	positive regulation of cellular catabolic process	71/2238	384/18862	9.07453e-05	0.000648005	0.000453166	23019/9567/6829/10236/6449/4898/28952/9475/5716/23376/335/3320/2773/3146/3303/3304/1191/26986/7430/5702/5770/7416/4478/5595/207/5962/5701/6622/5704/8078/7917/1452/2931/2932/10134/7415/975/6613/5700/10399/5049/8396/5747/581/4035/5562/23435/23530/3184/9698/22930/6923/7336/23367/253943/92140/26086/10658/5976/8570/55737/11315/11331/79068/25782/170506/23640/29978/29979/51100/51441	71
GO:0090559	BP	GO:0090559	regulation of membrane permeability	24/2238	90/18862	9.3558e-05	0.000667265	0.000466635	9026/292/1267/3303/10971/4836/7529/2475/10449/7417/5599/2931/2932/7532/7531/5534/7534/6993/7533/581/55288/10015/83700/23593	24
GO:2001020	BP	GO:2001020	regulation of response to DNA damage stimulus	46/2238	221/18862	9.49021e-05	0.000676017	0.000472755	23347/9521/23028/5716/10269/3146/142/4137/1191/5111/7178/4282/6118/1655/7515/6188/2521/7913/8087/9513/8091/5531/7334/10097/6154/3190/5591/1660/7158/10155/7335/7919/9320/7014/7336/57805/57599/23201/131870/55611/55031/84309/56893/151987/54386/9774	46
GO:0006904	BP	GO:0006904	vesicle docking involved in exocytosis	15/2238	44/18862	9.83501e-05	0.000698854	0.000488726	10652/5864/1488/6616/4218/10890/112755/6812/201475/23256/51762/60412/11311/57617/23233	15
GO:0010761	BP	GO:0010761	fibroblast migration	15/2238	44/18862	9.83501e-05	0.000698854	0.000488726	9124/9219/8879/3688/207/5879/9590/5747/5058/8874/55198/55920/26060/23603/28956	15
GO:0021987	BP	GO:0021987	cerebral cortex development	27/2238	107/18862	9.90549e-05	0.000702998	0.000491624	23028/23380/1000/1459/5455/2316/2618/471/5048/1398/1399/2932/6434/1020/581/4035/5802/10716/23224/79143/84687/56949/23236/57142/55970/25777/9289	27
GO:0030099	BP	GO:0030099	myeloid cell differentiation	76/2238	419/18862	9.97428e-05	0.000707011	0.000494431	3149/9948/23376/7037/7018/302/669/3146/142/3303/3304/2539/87/6714/4830/1385/5578/4831/3148/10935/4627/118/3313/6223/2475/2194/103/3692/975/998/6729/6208/6194/8294/8359/8360/8361/8362/8363/8364/8365/8366/8367/8368/8370/121504/554313/2778/5591/3020/3021/1021/2739/5781/2551/8761/3065/3930/79577/8861/54892/6422/54623/123169/1387/80279/25942/3276/84293/84661/57095/80349/29766/23186/22985/26523	76
GO:0006631	BP	GO:0006631	fatty acid metabolic process	72/2238	392/18862	0.000100687	0.000712829	0.000498499	10994/11332/4706/10455/10434/11160/11313/8879/2181/9415/335/301/5095/5096/2876/30/2950/2944/1738/4048/34/128/2108/4282/873/6342/1376/38/5595/2946/5825/1892/5577/207/2879/2109/3030/1632/2475/10449/1384/2194/37/224/3295/47/5571/3032/3692/2171/1645/1891/31/5562/22949/51/5445/10728/1666/3033/51144/79966/641371/55198/9444/3028/56898/39/84532/9524/51495/9373	72
GO:1905710	BP	GO:1905710	positive regulation of membrane permeability	20/2238	69/18862	0.000101027	0.000714362	0.000499571	9026/292/3303/10971/4836/7529/10449/7417/5599/2931/2932/7532/7531/5534/7534/7533/581/55288/83700/23593	20
GO:0045921	BP	GO:0045921	positive regulation of exocytosis	23/2238	85/18862	0.000101974	0.000720177	0.000503638	10059/6386/9146/164/23122/2243/2244/2266/5864/5868/6857/6622/7879/375/6812/23413/1020/23332/10015/8027/7251/8618/27183	23
GO:0043648	BP	GO:0043648	dicarboxylic acid metabolic process	25/2238	96/18862	0.000102531	0.000723229	0.000505772	8604/3417/2746/1719/2806/2271/1738/4522/2805/6390/4200/159/6389/471/6472/1743/4190/4191/3418/7915/47/4967/56267/8801/56954	25
GO:0099177	BP	GO:0099177	regulation of trans-synaptic signaling	74/2238	406/18862	0.000104516	0.000736097	0.000514771	10059/10211/6780/3265/2771/3688/1977/5270/801/808/4137/613/6714/1385/5532/488/6853/5786/1000/5335/5864/5868/5764/6857/794/5594/5577/409/3799/6146/9775/2475/1630/4131/2932/477/4204/6616/4218/375/5908/112755/6812/7532/23413/5705/5906/6844/2770/4130/1020/2171/9590/7533/5530/5802/816/22930/1627/23191/23085/55288/57502/23385/84687/5413/6455/10142/347733/23236/57617/23154/22839/28964	74
GO:0060338	BP	GO:0060338	regulation of type I interferon-mediated signaling pathway	13/2238	35/18862	0.000104738	0.000736097	0.000514771	3326/5770/103/3093/6059/5781/23170/11140/57506/253943/26065/25939/51441	13
GO:1901030	BP	GO:1901030	positive regulation of mitochondrial outer membrane permeabilization involved in apoptotic signaling pathway	13/2238	35/18862	0.000104738	0.000736097	0.000514771	9026/10971/4836/7529/5599/2931/2932/7532/7531/5534/7534/7533/581	13
GO:0035794	BP	GO:0035794	positive regulation of mitochondrial membrane permeability	19/2238	64/18862	0.000105016	0.000737151	0.000515508	9026/292/3303/10971/4836/7529/10449/7417/5599/2931/2932/7532/7531/5534/7534/7533/581/55288/23593	19
GO:0043666	BP	GO:0043666	regulation of phosphoprotein phosphatase activity	29/2238	119/18862	0.000109133	0.000765125	0.000535071	4659/2029/9475/261726/2771/3326/801/805/808/7184/5610/5764/5518/2475/2932/10776/2280/5534/5520/6418/5528/5524/5510/5529/55291/26472/84687/151987/51400	29
GO:0045861	BP	GO:0045861	negative regulation of proteolysis	65/2238	346/18862	0.000109584	0.000767356	0.000536631	6386/1654/8473/8667/10542/6449/10049/462/5265/183/2/259/197/7448/1476/2597/710/5270/2876/302/3326/6714/1459/25824/10935/5037/207/409/5269/6622/7917/6125/10972/871/6197/9097/11345/6201/7531/9349/6135/1457/4130/1020/51035/4035/5062/8301/23204/1718/55795/57805/64780/9491/2734/6599/7874/55031/55872/11315/63893/10013/9529/29934/51377	65
GO:0007032	BP	GO:0007032	endosome organization	22/2238	80/18862	0.000110364	0.00077188	0.000539795	9146/8724/7879/9798/5869/1759/950/55004/149371/10015/8027/7251/29082/128866/79720/5119/51534/51510/57617/51160/23603/27183	22
GO:0006066	BP	GO:0006066	alcohol metabolic process	69/2238	373/18862	0.00011145	0.000778534	0.000544448	11163/8613/8574/8813/3417/11160/10380/11165/1719/1727/6647/335/336/7276/847/338/217/5860/801/2539/128/2224/10327/231/2805/5335/3612/219/2222/6622/10449/2820/4047/3418/2194/37/3419/2584/4204/224/47/4597/7167/5901/3069/6652/3157/1645/31/5562/3422/3930/3837/10654/1718/50814/1595/26007/55750/170685/51109/57026/11315/39/51477/23236/84532/54928/1717	69
GO:0042326	BP	GO:0042326	negative regulation of phosphorylation	74/2238	407/18862	0.000113216	0.000789917	0.000552409	3843/8613/8440/9555/10527/183/197/3315/4869/3480/2950/7345/801/805/808/4137/5573/5576/5770/867/2192/7453/10935/5518/5577/3301/207/7529/409/23636/6622/1445/2475/1399/5859/2776/5536/103/2764/7532/5478/8655/10399/5515/8396/5591/3192/1981/581/2873/23435/5062/23530/23770/5528/10959/5585/27250/23171/6422/199731/64780/80279/55872/11315/7251/6456/54386/26973/23603/58533/51637/28964/11171	74
GO:0035635	BP	GO:0035635	entry of bacterium into host cell	8/2238	15/18862	0.000115294	0.000803441	0.000561866	1500/3685/6714/867/1499/2885/55770/23265	8
GO:0009064	BP	GO:0009064	glutamine family amino acid metabolic process	21/2238	75/18862	0.000118444	0.000823406	0.000575828	5198/26227/8604/23576/23564/2746/2806/440/2805/1503/493/790/5831/8833/4204/7915/5471/2673/80150/56954/56474	21
GO:0046902	BP	GO:0046902	regulation of mitochondrial membrane permeability	21/2238	75/18862	0.000118444	0.000823406	0.000575828	9026/292/1267/3303/10971/4836/7529/10449/7417/5599/2931/2932/7532/7531/5534/7534/6993/7533/581/55288/23593	21
GO:0008286	BP	GO:0008286	insulin receptor signaling pathway	33/2238	143/18862	0.000118932	0.000825805	0.000577506	8473/4976/197/2771/3480/6714/5770/5786/526/528/207/529/523/2931/2932/9114/2885/8396/5970/5781/5562/5058/9847/55023/6599/10580/114882/64710/57727/51606/26060/10458/51382	33
GO:0048511	BP	GO:0048511	rhythmic process	57/2238	294/18862	0.000119196	0.000826555	0.000578031	10059/10419/8473/10236/9475/8879/7298/983/3309/7150/7153/5111/3615/6714/1385/1655/5764/4192/6421/191/409/5501/2475/10135/5599/2932/2776/5608/5499/5500/10399/1457/5591/1020/3192/7337/2673/1660/5562/23435/11335/9112/3065/3184/4841/1642/4704/10075/57805/55269/3066/1387/8239/7874/25942/5936/9967	57
GO:0046394	BP	GO:0046394	carboxylic acid biosynthetic process	62/2238	327/18862	0.000119326	0.000826555	0.000578031	10994/11332/4706/26227/7358/8604/11160/2181/9415/2746/1719/2806/335/301/440/2950/5947/2944/4048/4522/4282/10327/5315/873/2805/5007/6342/2946/5825/5831/6472/875/102724560/2879/2194/37/2628/3295/47/5571/586/3692/5723/2171/31/4507/5562/10728/7360/51144/79966/9444/11315/3028/63826/60496/84532/9524/51495/8803/58478/29968	62
GO:0072593	BP	GO:0072593	reactive oxygen species metabolic process	55/2238	281/18862	0.000120091	0.000830854	0.000581037	285590/80777/4724/9475/4722/23576/23564/1719/1727/4513/6647/183/3050/3046/847/6648/2771/2876/3320/3326/2773/2950/4137/1191/2539/378/7416/493/4719/9588/25824/10935/207/7001/6622/2475/1785/3692/2885/5879/8655/3043/3047/3048/3039/3040/5052/10131/10549/23530/51/57580/8570/11315/10013	55
GO:0006575	BP	GO:0006575	cellular modified amino acid metabolic process	42/2238	198/18862	0.000120622	0.00083353	0.000582908	1192/2941/79017/3417/10550/7920/1719/2936/6647/2806/7298/2876/2950/2944/34/2539/4522/1152/2947/2618/191/1376/1937/2946/471/6472/1384/2937/223/501/2628/9446/2739/1428/3029/54332/8836/55748/78997/11315/114882/60496	42
GO:0034243	BP	GO:0034243	regulation of transcription elongation from RNA polymerase II promoter	12/2238	31/18862	0.000121323	0.000837378	0.000585599	10915/2962/3192/51574/79577/6830/8861/51497/123169/25920/7469/11198	12
GO:0006378	BP	GO:0006378	mRNA polyadenylation	15/2238	45/18862	0.000131469	0.000906318	0.000633811	6829/11051/10768/6626/26986/10914/29894/11052/79577/81608/79869/54623/123169/8189/51692	15
GO:0010257	BP	GO:0010257	NADH dehydrogenase complex assembly	19/2238	65/18862	0.000132061	0.000908231	0.000635149	4728/4706/4724/4709/4695/4720/4722/4712/4710/4705/4729/4719/4723/4702/4698/4704/126328/55967/4715	19
GO:0032981	BP	GO:0032981	mitochondrial respiratory chain complex I assembly	19/2238	65/18862	0.000132061	0.000908231	0.000635149	4728/4706/4724/4709/4695/4720/4722/4712/4710/4705/4729/4719/4723/4702/4698/4704/126328/55967/4715	19
GO:0000302	BP	GO:0000302	response to reactive oxygen species	46/2238	224/18862	0.000132477	0.000910008	0.000636391	3939/1719/6647/847/301/6648/2876/1421/2950/2775/7295/4137/5111/6714/1938/824/6188/1017/5595/328/5594/25824/10935/207/7001/5831/5599/1398/1785/5536/6434/10399/3043/3039/3040/5970/7337/5052/10131/5562/3184/3066/116988/11315/54936/10013	46
GO:0043112	BP	GO:0043112	receptor metabolic process	37/2238	168/18862	0.00013413	0.000919796	0.000643236	6386/10211/161/160/7037/3688/302/823/1211/7430/5770/5868/409/6622/4905/1785/1175/975/6616/375/2885/163/1020/1213/1759/4035/8301/6642/23513/9230/55004/55681/1173/51510/29978/26052/51100	37
GO:0010977	BP	GO:0010977	negative regulation of neuron projection development	31/2238	132/18862	0.00013422	0.000919796	0.000643236	2580/7431/3956/4133/2316/2664/1630/2931/396/1948/112755/387/382/1020/2288/7337/4035/5802/1400/1809/2045/1949/22902/10498/3066/11075/53335/57142/57609/9529/26052	31
GO:1905897	BP	GO:1905897	regulation of response to endoplasmic reticulum stress	22/2238	81/18862	0.000134745	0.000922303	0.000644989	8440/6449/4976/23376/51060/3303/1191/3309/5770/10961/7917/10134/9097/7873/10399/51035/581/10959/10987/11315/29978/29979	22
GO:0000724	BP	GO:0000724	double-strand break repair via homologous recombination	32/2238	138/18862	0.000136022	0.000929941	0.000650331	23347/10213/5885/23028/142/6118/7515/6421/4172/6117/4173/4174/4176/6119/2521/2237/5965/4171/3980/4361/5531/7334/10097/7158/4175/57599/10111/64710/56893/151987/54386/25939	32
GO:1902110	BP	GO:1902110	positive regulation of mitochondrial membrane permeability involved in apoptotic process	18/2238	60/18862	0.000136508	0.000932161	0.000651884	9026/292/3303/10971/4836/7529/10449/7417/5599/2931/2932/7532/7531/5534/7534/7533/581/55288	18
GO:2000300	BP	GO:2000300	regulation of synaptic vesicle exocytosis	17/2238	55/18862	0.000138454	0.000944331	0.000660394	10059/801/808/488/6853/5864/5868/6857/2932/5908/23413/5906/1020/22930/5413/57617/28964	17
GO:0007097	BP	GO:0007097	nuclear migration	9/2238	19/18862	0.000138699	0.000944885	0.000660782	5048/998/547/1639/1778/5108/23224/85440/25777	9
GO:0051962	BP	GO:0051962	positive regulation of nervous system development	52/2238	263/18862	0.000139344	0.000948163	0.000663074	57698/10059/375790/10419/23654/4976/23028/5362/23376/2335/5270/4137/7520/5764/4192/5803/2664/3897/1499/5501/2475/4131/396/9798/4673/10097/387/1982/5604/5970/4035/5058/3065/816/22938/1605/4076/6009/7336/1627/11344/57611/22902/23191/3066/51593/170506/5361/28988/23011/27339/23499	52
GO:0016973	BP	GO:0016973	poly(A)+ mRNA export from nucleus	10/2238	23/18862	0.000143189	0.000972035	0.000679769	84324/55795/8106/9688/57187/55746/55677/84271/55308/10482	10
GO:0070841	BP	GO:0070841	inclusion body assembly	10/2238	23/18862	0.000143189	0.000972035	0.000679769	10049/3303/3304/4137/1191/3337/7415/5705/10013/9529	10
GO:0051348	BP	GO:0051348	negative regulation of transferase activity	57/2238	296/18862	0.000143858	0.00097543	0.000682143	3843/9555/10527/183/197/3315/4869/3480/2950/7345/4137/5573/6714/5576/5770/867/7453/10935/5518/5577/3301/207/7529/23636/6622/1445/6125/5859/2931/2932/2776/103/2764/7532/6201/9349/6135/5478/10399/5515/8396/3192/2873/5062/1974/5585/27250/6422/80279/11315/7251/29085/26973/9529/23603/58533/51637	57
GO:0033572	BP	GO:0033572	transferrin transport	13/2238	36/18862	0.000146241	0.000990427	0.00069263	7037/7018/526/528/529/523/1785/9114/1213/392/9230/51606/51382	13
GO:0006563	BP	GO:0006563	L-serine metabolic process	7/2238	12/18862	0.000150876	0.00101824	0.000712079	26227/6472/875/102724560/5723/63826/29968	7
GO:0071481	BP	GO:0071481	cellular response to X-ray	7/2238	12/18862	0.000150876	0.00101824	0.000712079	2547/7520/1785/8091/7158/6422/64710	7
GO:2000767	BP	GO:2000767	positive regulation of cytoplasmic translation	7/2238	12/18862	0.000150876	0.00101824	0.000712079	1938/5315/2475/7555/1660/170506/51441	7
GO:0018210	BP	GO:0018210	peptidyl-threonine modification	30/2238	127/18862	0.00015294	0.00103096	0.000720977	9475/9943/983/801/805/808/5578/1459/790/5594/207/2475/5599/2931/2932/3093/1460/1457/5591/1020/5604/1981/817/5528/5585/199731/7443/85456/51719/9578	30
GO:0016079	BP	GO:0016079	synaptic vesicle exocytosis	26/2238	104/18862	0.000155617	0.00104779	0.000732743	10059/801/808/488/6853/5864/5868/6857/6622/2932/8775/1488/6616/5908/112755/6812/23413/5906/6844/1020/22930/5413/63908/57617/8618/28964	26
GO:1902600	BP	GO:1902600	proton transmembrane transport	35/2238	157/18862	0.000156243	0.00105078	0.000734834	4697/81/10476/10632/1528/4513/4509/476/506/1345/1327/478/1340/488/522/9377/526/528/515/498/509/529/523/539/477/521/9114/7114/5250/23530/11315/11331/51606/30968/51382	35
GO:0008360	BP	GO:0008360	regulation of cell shape	34/2238	151/18862	0.000157229	0.00105618	0.00073861	23654/1729/5362/9948/55660/5064/10269/2335/226/301/2035/7430/5764/4478/11151/5962/4627/4628/1398/387/5879/5747/1605/989/23191/55023/10979/114793/23580/2909/10428/5361/10458/23136	34
GO:0038127	BP	GO:0038127	ERBB signaling pathway	33/2238	145/18862	0.000157483	0.00105666	0.000738946	3092/9146/8440/8895/9026/183/3320/6714/5578/378/5335/867/5594/207/23636/8826/7879/998/2885/5747/5781/8874/11140/55704/8027/8065/7251/6456/89853/57142/58513/58533/29924	33
GO:0010591	BP	GO:0010591	regulation of lamellipodium assembly	14/2238	41/18862	0.000163634	0.00109538	0.000766029	10109/2475/832/1785/998/10096/10097/5879/5756/6624/11344/23191/10152/10787	14
GO:0034383	BP	GO:0034383	low-density lipoprotein particle clearance	14/2238	41/18862	0.000163634	0.00109538	0.000766029	161/160/338/302/1211/1445/1175/3190/163/1213/8570/1173/10938/10330	14
GO:0050804	BP	GO:0050804	modulation of chemical synaptic transmission	73/2238	405/18862	0.00016535	0.00110559	0.000773164	10059/10211/6780/3265/2771/3688/1977/5270/801/808/4137/613/6714/1385/5532/488/6853/5786/1000/5335/5864/5868/5764/6857/794/5594/5577/409/3799/6146/9775/2475/1630/4131/2932/477/4204/6616/4218/375/5908/112755/6812/7532/23413/5705/5906/6844/2770/4130/1020/9590/7533/5530/5802/816/22930/1627/23191/23085/55288/57502/23385/84687/5413/6455/10142/347733/23236/57617/23154/22839/28964	73
GO:0097485	BP	GO:0097485	neuron projection guidance	54/2238	278/18862	0.000168792	0.0011273	0.000788346	4781/10570/6712/23654/3800/5362/7204/23114/11313/6714/4684/7430/5578/2596/5786/5335/5595/5594/3897/3799/2817/682/1630/1948/2044/2885/5879/6152/1947/1020/6711/5747/5781/4035/4089/10381/6709/1605/1400/2045/1949/1808/10716/23191/8577/55740/23022/4897/4756/56896/347733/64919/2909/5361	54
GO:0042278	BP	GO:0042278	purine nucleoside metabolic process	18/2238	61/18862	0.000172402	0.00114743	0.000802424	9567/8573/4976/4860/3251/353/2773/3615/4830/4831/191/22978/8833/5901/4507/79631/56952/51715	18
GO:0046824	BP	GO:0046824	positive regulation of nucleocytoplasmic transport	18/2238	61/18862	0.000172402	0.00114743	0.000802424	3843/8882/3326/7175/2316/5594/2932/2010/10204/7531/5901/10657/1660/23435/10155/11052/57506/10541	18
GO:0090181	BP	GO:0090181	regulation of cholesterol metabolic process	18/2238	61/18862	0.000172402	0.00114743	0.000802424	11160/6647/338/2224/2222/4047/2194/37/4597/5901/3157/31/5562/3422/3837/10654/1595/1717	18
GO:0006195	BP	GO:0006195	purine nucleotide catabolic process	15/2238	46/18862	0.000173864	0.00115185	0.000805519	11163/11332/11165/4860/3251/2876/38/4521/3094/22978/5136/170685/131870/3704/25939	15
GO:0043631	BP	GO:0043631	RNA polyadenylation	15/2238	46/18862	0.000173864	0.00115185	0.000805519	6829/11051/10768/6626/26986/10914/29894/11052/79577/81608/79869/54623/123169/8189/51692	15
GO:0051489	BP	GO:0051489	regulation of filopodium assembly	15/2238	46/18862	0.000173864	0.00115185	0.000805519	375790/5064/5898/2596/5868/832/8087/9513/2823/998/382/1809/6624/54874/26052	15
GO:0070849	BP	GO:0070849	response to epidermal growth factor	15/2238	46/18862	0.000173864	0.00115185	0.000805519	8882/2950/7175/5335/867/5595/790/5594/207/4176/8826/4141/1915/5781/84687	15
GO:0043279	BP	GO:0043279	response to alkaloid	25/2238	99/18862	0.000174204	0.00115278	0.000806169	1665/2806/3326/2775/3309/790/2946/7384/2475/10972/1785/5536/5520/18/1020/5970/7337/5562/8683/9343/8682/3066/84687/63826/1788	25
GO:0072523	BP	GO:0072523	purine-containing compound catabolic process	16/2238	51/18862	0.000177933	0.00117436	0.000821261	11163/11332/11165/4860/3251/2876/191/38/4521/3094/22978/5136/170685/131870/3704/25939	16
GO:0008652	BP	GO:0008652	cellular amino acid biosynthetic process	21/2238	77/18862	0.000178075	0.00117436	0.000821261	10994/26227/8604/2746/1719/2806/440/4522/2805/5831/6472/875/102724560/586/5723/4507/11315/63826/60496/58478/29968	21
GO:0032481	BP	GO:0032481	positive regulation of type I interferon production	21/2238	77/18862	0.000178075	0.00117436	0.000821261	1654/10211/9868/3320/3146/3329/2547/7520/5434/3148/1499/4361/5437/5591/5970/5781/1660/57506/1387/170506/85364	21
GO:0000725	BP	GO:0000725	recombinational repair	32/2238	140/18862	0.000180637	0.00118989	0.000832123	23347/10213/5885/23028/142/6118/7515/6421/4172/6117/4173/4174/4176/6119/2521/2237/5965/4171/3980/4361/5531/7334/10097/7158/4175/57599/10111/64710/56893/151987/54386/25939	32
GO:0010038	BP	GO:0010038	response to metal ion	65/2238	352/18862	0.000182803	0.0012028	0.000841146	10768/8895/10016/8604/22872/1528/6647/2243/2244/2266/7018/847/6648/1965/5860/142/801/805/808/4137/3309/2539/5111/1385/2805/3485/310/48/6857/1841/5595/811/5594/2664/207/118/682/4521/9361/6622/5599/8826/2937/2931/5536/7323/5499/5515/6652/5530/288/5562/817/3184/29957/23385/8836/23327/11315/8904/27101/10243/10165/25932/1788	65
GO:0042493	BP	GO:0042493	response to drug	66/2238	359/18862	0.000186744	0.00122733	0.000858301	4659/5198/10550/3939/6647/4860/335/7037/847/301/6648/7298/6185/476/3326/3956/5860/2775/3309/7372/7150/6714/7520/1938/4830/1385/3673/1503/3485/7515/5764/7385/328/790/811/5825/5577/4176/1499/5245/1399/4131/5608/8091/5019/5908/1603/5906/2778/70/6652/3157/5970/5471/5562/642/22949/9343/6422/3066/8836/55031/84687/63826/6730/1788	66
GO:0007041	BP	GO:0007041	lysosomal transport	27/2238	111/18862	0.000191661	0.00125821	0.000879897	8943/9146/2580/164/5660/3303/1191/3312/411/7879/7415/375/4035/950/201475/55681/81609/55737/7251/80700/64145/51510/57617/51479/27183/9482/26985	27
GO:0021549	BP	GO:0021549	cerebellum development	24/2238	94/18862	0.000194344	0.00127438	0.000891203	27089/6712/5270/3309/1152/7515/5764/2618/471/1398/1399/4204/136319/1020/5604/5781/1272/5058/5802/3184/8861/57502/23385/58155	24
GO:0043393	BP	GO:0043393	regulation of protein binding	41/2238	196/18862	0.000198007	0.0012967	0.000906812	23028/9026/10211/7448/302/3326/5792/4133/2035/6714/488/5595/207/409/2962/118/119/5599/1398/10763/2932/60/998/5499/5901/6135/2280/10399/5515/1020/581/4035/6789/5300/1400/22919/8189/11315/57669/22924/10856	41
GO:1901292	BP	GO:1901292	nucleoside phosphate catabolic process	22/2238	83/18862	0.000198197	0.0012967	0.000906812	11163/11332/11165/4860/3251/2876/1267/38/1854/4521/3094/22978/5136/7415/23098/170685/131870/3704/79077/11164/51071/25939	22
GO:0044003	BP	GO:0044003	modulation by symbiont of host process	13/2238	37/18862	0.000201138	0.00131445	0.000919226	3839/3840/9217/10898/7298/5610/3838/3836/1605/23513/3837/8106/11331	13
GO:0051346	BP	GO:0051346	negative regulation of hydrolase activity	80/2238	456/18862	0.000204827	0.00133705	0.000935031	9049/1676/3843/1654/10542/2029/9475/10049/261726/10421/462/5265/183/2/3265/335/336/259/197/7448/1476/301/2597/2771/710/5270/2876/302/4133/6714/5764/25824/10935/5037/207/409/5269/5962/402/6622/8826/4171/10972/2932/871/6197/9097/10776/6059/7531/2280/1457/6418/51035/4035/2873/5062/8301/10788/23076/23204/5524/10959/1718/1266/7014/55795/64062/26086/64780/9491/26472/55031/84687/11315/63893/55920/10160/…	80
GO:0006103	BP	GO:0006103	2-oxoglutarate metabolic process	8/2238	16/18862	0.0002066	0.00134255	0.000938882	3417/2806/1738/2805/1743/3418/4967/56267	8
GO:0006268	BP	GO:0006268	DNA unwinding involved in DNA replication	8/2238	16/18862	0.0002066	0.00134255	0.000938882	3159/6117/4173/4176/5965/4171/6742/4175	8
GO:0009200	BP	GO:0009200	deoxyribonucleoside triphosphate metabolic process	8/2238	16/18862	0.0002066	0.00134255	0.000938882	7298/1841/1854/4521/131870/3704/79077/25939	8
GO:0032239	BP	GO:0032239	regulation of nucleobase-containing compound transport	8/2238	16/18862	0.0002066	0.00134255	0.000938882	7175/9972/10657/1660/54888/11052/6830/55677	8
GO:0034612	BP	GO:0034612	response to tumor necrosis factor	60/2238	320/18862	0.000208287	0.001352	0.000945485	5717/5718/5715/10213/5688/5709/81/5716/335/338/2950/3303/3304/5702/5689/6188/5682/5683/5684/5685/5595/5686/5692/5694/5693/5594/207/5701/5704/5714/2937/5691/5690/5713/5710/5687/3093/10197/5700/5705/7114/5706/10399/9590/5970/5720/1660/5708/3611/9861/5711/10594/6422/9491/9181/5707/8904/84817/5721/5719	60
GO:0007062	BP	GO:0007062	sister chromatid cohesion	18/2238	62/18862	0.000216288	0.00140078	0.0009796	5885/9555/6421/1499/2237/8260/546/10664/4361/8243/23244/23126/10735/10274/11331/80218/23047/9126	18
GO:1902686	BP	GO:1902686	mitochondrial outer membrane permeabilization involved in programmed cell death	18/2238	62/18862	0.000216288	0.00140078	0.0009796	9026/292/3303/10971/4836/7529/10449/7417/5599/2931/2932/7532/7531/5534/7534/7533/581/55288	18
GO:0019985	BP	GO:0019985	translesion synthesis	14/2238	42/18862	0.00021887	0.00141433	0.000989079	5111/6118/6117/5424/6119/5984/5982/5981/5983/5425/7415/6233/9100/55666	14
GO:0046782	BP	GO:0046782	regulation of viral transcription	14/2238	42/18862	0.00021887	0.00141433	0.000989079	6829/5432/5434/5430/5431/2962/5438/5437/1660/51574/51497/25920/51773/7469	14
GO:0051647	BP	GO:0051647	nucleus localization	10/2238	24/18862	0.000219458	0.00141655	0.000990627	2475/5048/998/547/1639/1778/5108/23224/85440/25777	10
GO:0006450	BP	GO:0006450	regulation of translational fidelity	9/2238	20/18862	0.000225683	0.00145024	0.00101419	7407/1968/3376/6203/6193/16/92675/80755/51520	9
GO:0006607	BP	GO:0006607	NLS-bearing protein import into nucleus	9/2238	20/18862	0.000225683	0.00145024	0.00101419	3843/3839/3840/23633/5903/3838/3836/3837/129401	9
GO:0045056	BP	GO:0045056	transcytosis	9/2238	20/18862	0.000225683	0.00145024	0.00101419	8615/3480/6714/5868/1213/4035/8301/9230/55737	9
GO:1902176	BP	GO:1902176	negative regulation of oxidative stress-induced intrinsic apoptotic signaling pathway	9/2238	20/18862	0.000225683	0.00145024	0.00101419	6648/3315/2876/207/5478/10131/4841/11315/9529	9
GO:0016574	BP	GO:0016574	histone ubiquitination	15/2238	47/18862	0.000227608	0.00146099	0.00102171	23028/7334/6500/8450/9320/1642/79577/10075/54623/123169/55611/29128/6045/11315/55100	15
GO:0033143	BP	GO:0033143	regulation of intracellular steroid hormone receptor signaling pathway	20/2238	73/18862	0.000235374	0.00150916	0.00105539	23019/23376/142/6714/1655/811/5245/6597/5536/51569/29966/5058/3065/9667/10498/6422/11315/11331/57617/10013	20
GO:0006282	BP	GO:0006282	regulation of DNA repair	30/2238	130/18862	0.000237162	0.00151894	0.00106223	23347/23028/3146/142/5111/6118/7515/6188/2521/7913/8091/5531/7334/10097/5591/1660/7158/10155/7335/9320/7014/7336/57599/23201/131870/55611/84309/56893/151987/54386	30
GO:0001933	BP	GO:0001933	negative regulation of protein phosphorylation	66/2238	362/18862	0.000238423	0.00152533	0.0010667	3843/8613/8440/9555/10527/183/3315/4869/3480/2950/7345/801/805/808/5573/5576/5770/867/2192/7453/5518/5577/3301/207/7529/409/23636/6622/2475/1399/5859/2776/5536/103/2764/7532/5478/10399/5515/5591/1981/581/2873/23435/5062/23530/23770/5528/10959/5585/27250/23171/6422/199731/64780/80279/55872/11315/7251/6456/54386/26973/23603/58533/51637/11171	66
GO:0009303	BP	GO:0009303	rRNA transcription	12/2238	33/18862	0.00024308	0.00154997	0.00108393	9555/4691/2475/6597/4141/2975/6598/55506/9329/9328/9330/10927	12
GO:0043928	BP	GO:0043928	exonucleolytic catabolism of deadenylated mRNA	12/2238	33/18862	0.00024308	0.00154997	0.00108393	1656/27258/11157/23644/28960/80349/55802/22894/57819/10767/23658/25804	12
GO:0061157	BP	GO:0061157	mRNA destabilization	12/2238	33/18862	0.00024308	0.00154997	0.00108393	10236/9475/23435/3184/9698/253943/10658/5976/8570/79068/170506/51441	12
GO:1903201	BP	GO:1903201	regulation of oxidative stress-induced cell death	19/2238	68/18862	0.00025329	0.00161329	0.00112822	10314/6647/6648/3315/2876/5034/142/7295/6421/207/5831/5478/10399/10131/4841/11315/10013/9529/29979	19
GO:0046847	BP	GO:0046847	filopodium assembly	18/2238	63/18862	0.000269613	0.00171537	0.0011996	375790/23380/5064/5898/7430/2596/5868/832/8087/9513/2823/998/382/1809/6624/54874/84687/26052	18
GO:0006084	BP	GO:0006084	acetyl-CoA metabolic process	13/2238	38/18862	0.000272782	0.00173362	0.00121236	5160/1738/1737/5162/38/1743/2194/47/4597/3157/31/10654/84532	13
GO:0048010	BP	GO:0048010	vascular endothelial growth factor receptor signaling pathway	24/2238	96/18862	0.000274085	0.00173999	0.00121682	9146/8440/9475/10016/7448/3315/3685/3320/6714/5770/1398/7410/998/387/5879/5747/5062/23191/10006/199731/26999/63916/10458/10787	24
GO:0030900	BP	GO:0030900	forebrain development	65/2238	357/18862	0.000275185	0.00174505	0.00122036	55236/4781/27089/9201/23028/23380/3251/2775/1267/6714/4830/1385/7515/1000/1459/5455/5764/2316/2618/493/6240/3337/471/3799/6658/5048/546/1398/1399/6657/2932/477/2044/6434/1021/1020/7155/581/4035/547/5802/3065/22930/5108/10716/79969/55681/80055/23224/79143/85440/84687/25942/113246/64919/22803/56949/23236/57142/8891/2909/10642/55970/25777/9289	65
GO:0045815	BP	GO:0045815	positive regulation of gene expression, epigenetic	17/2238	58/18862	0.000283124	0.00179343	0.00125419	8289/8467/9555/23451/3005/3009/3006/3159/5434/7913/5437/60/3024/8971/6602/9188/9031	17
GO:0007411	BP	GO:0007411	axon guidance	53/2238	277/18862	0.000284573	0.00180064	0.00125923	4781/6712/23654/3800/5362/7204/23114/11313/6714/4684/7430/5578/2596/5786/5335/5595/5594/3897/3799/2817/682/1630/1948/2044/2885/5879/6152/1947/1020/6711/5747/5781/4035/4089/10381/6709/1605/1400/2045/1949/1808/10716/23191/8577/55740/23022/4897/4756/56896/347733/64919/2909/5361	53
GO:0052548	BP	GO:0052548	regulation of endopeptidase activity	75/2238	426/18862	0.000285622	0.00180529	0.00126249	3092/10213/1654/9141/10542/4898/9475/9026/10049/10016/10550/9131/462/5265/183/2/259/197/7448/1476/2597/710/5270/2876/1509/302/3146/4137/3329/6714/6188/5684/25824/10935/5037/207/409/5269/6622/6657/10972/871/10134/6197/9097/7415/10197/3336/7531/10399/1457/54205/5720/581/444/5062/8301/3065/23204/2045/1718/11047/55795/51065/64780/9491/23385/10541/26999/55031/11315/63893/56616/5721/51377	75
GO:0045732	BP	GO:0045732	positive regulation of protein catabolic process	45/2238	225/18862	0.000290601	0.00183476	0.00128309	6449/4898/28952/9554/5716/3320/3303/3304/1191/7430/5702/4478/207/5962/5701/5704/8078/7917/4905/1452/2931/2932/7879/10134/7415/975/6613/5700/10399/1457/5747/4035/6642/6923/7336/1642/10075/79888/23327/55737/23640/29978/51160/29979/23192	45
GO:0043248	BP	GO:0043248	proteasome assembly	7/2238	13/18862	0.000293368	0.00184617	0.00129108	5717/5715/5716/5710/11047/5711/5719	7
GO:0099010	BP	GO:0099010	modification of postsynaptic structure	7/2238	13/18862	0.000293368	0.00184617	0.00129108	6780/4628/998/387/23191/79012/8936	7
GO:1903651	BP	GO:1903651	positive regulation of cytoplasmic transport	7/2238	13/18862	0.000293368	0.00184617	0.00129108	4133/7430/4478/5962/7260/25930/23011	7
GO:0044088	BP	GO:0044088	regulation of vacuole organization	15/2238	48/18862	0.000295109	0.00185511	0.00129732	9554/2023/302/2026/5868/8396/950/22930/23256/29082/81876/25782/128866/29978/51100	15
GO:0007568	BP	GO:0007568	aging	57/2238	304/18862	0.000295876	0.00185791	0.00129928	9521/4976/10269/26156/53615/6647/3265/4000/847/6648/7298/6185/1965/4869/2775/1267/1738/1938/4282/1385/3159/3485/5595/328/811/5594/207/1495/4521/9361/23636/2475/4436/2937/2931/2956/8091/2885/4904/5591/1021/5604/5970/4035/5530/8301/1605/7014/27250/10498/493856/84687/25942/63826/27101/10000/1788	57
GO:1903364	BP	GO:1903364	positive regulation of cellular protein catabolic process	33/2238	150/18862	0.000307052	0.00192599	0.00134689	6449/28952/5716/3320/3303/3304/1191/7430/5702/4478/207/5962/5701/5704/8078/7917/1452/2931/2932/10134/7415/975/6613/5700/10399/5747/4035/6923/7336/55737/23640/29978/29979	33
GO:0052547	BP	GO:0052547	regulation of peptidase activity	79/2238	455/18862	0.000312127	0.00195571	0.00136767	3092/10213/1654/9141/10542/4898/9475/9026/10049/10016/10550/9131/462/5265/183/2/2335/259/197/7448/1476/2597/710/5270/2876/1509/302/3146/4137/3329/6714/2192/6188/5684/25824/10935/5037/207/409/5269/6622/6657/10972/871/10134/6197/9097/7415/10197/3336/7531/10399/1457/54205/51035/5720/581/4035/444/5062/8301/3065/23204/2045/1718/11047/55795/51065/64780/9491/23385/10541/26999/55031/11315/63893/56616/572…	79
GO:0000244	BP	GO:0000244	spliceosomal tri-snRNP complex assembly	10/2238	25/18862	0.000327056	0.00204703	0.00143154	9129/10772/24148/10421/9733/10594/26121/27339/25980/57819	10
GO:0030168	BP	GO:0030168	platelet activation	34/2238	157/18862	0.00034243	0.00213978	0.0014964	1192/10627/2243/2244/2266/2335/3315/5270/6714/5578/7414/1465/2316/5595/5594/409/4627/2776/7410/23173/54331/60/5912/6812/2782/5478/2778/7534/71/3043/5781/3611/10672/7094	34
GO:0007029	BP	GO:0007029	endoplasmic reticulum organization	22/2238	86/18862	0.000342617	0.00213978	0.0014964	57698/2580/9919/439/6449/22872/9217/8266/7917/3998/10890/29927/7905/23204/22930/10959/64225/51062/23344/25782/22931/57142	22
GO:0098781	BP	GO:0098781	ncRNA transcription	26/2238	109/18862	0.000347327	0.00216686	0.00151534	9555/4691/5432/5434/5430/5431/2962/5438/2475/6597/5437/4141/2959/4686/2975/6598/51574/23248/55197/51593/58490/55506/9329/9328/9330/10927	26
GO:0051960	BP	GO:0051960	regulation of nervous system development	74/2238	422/18862	0.000352814	0.00219828	0.00153731	57698/10059/375790/10419/23654/4976/23028/5362/8882/8604/23376/2335/5270/4137/4133/7520/5764/4192/5803/3148/2664/207/3897/1495/1499/5501/2475/1630/4131/3418/396/9798/4673/10097/387/6993/1982/1020/5604/5970/7533/4035/5530/5058/5802/3065/816/22938/1605/4076/5108/2045/6009/1949/7336/1627/11344/57611/22902/23191/58497/55198/3066/85440/51593/170506/57142/57609/5361/28988/23011/27339/23499/51441	74
GO:0034315	BP	GO:0034315	regulation of Arp2/3 complex-mediated actin nucleation	9/2238	21/18862	0.000353506	0.00219828	0.00153731	9026/1496/2764/375/23191/8936/57175/10152/10787	9
GO:0042276	BP	GO:0042276	error-prone translesion synthesis	9/2238	21/18862	0.000353506	0.00219828	0.00153731	5111/6118/6117/6119/5984/5982/5981/5983/6233	9
GO:0045862	BP	GO:0045862	positive regulation of proteolysis	66/2238	367/18862	0.000353967	0.00219878	0.00153766	3092/10213/1654/9141/8473/6449/4898/28952/9475/9026/10016/5716/10550/9131/2335/2023/1509/3146/3303/3304/4137/3329/1191/6714/5702/2192/6188/207/4627/5701/6622/5704/8078/7917/1452/2931/2932/10134/9798/7415/10197/3336/6613/5700/10399/54205/5747/5720/581/444/8301/9733/6923/7336/11047/51065/57599/23385/10541/3066/26999/56616/23640/29978/5721/29979	66
GO:0048813	BP	GO:0048813	dendrite morphogenesis	31/2238	139/18862	0.000358156	0.00222242	0.00155419	10059/9201/4976/3251/4133/5764/1072/1496/2932/998/10097/1020/7533/7337/5530/547/8301/816/4076/1627/23098/23327/170506/10152/10013/28988/23011/57498/26052/1501/10160	31
GO:0016601	BP	GO:0016601	Rac protein signal transduction	13/2238	39/18862	0.000365116	0.00226317	0.00158269	8473/1398/1785/382/5879/6993/23191/199731/8936/10152/51495/28988/10787	13
GO:0045787	BP	GO:0045787	positive regulation of cell cycle	70/2238	395/18862	0.000369381	0.00228715	0.00159946	23019/1654/5356/5885/9475/4849/9555/5716/6840/58525/301/983/1977/4869/3326/440/5111/7175/6714/4282/5578/6421/1017/328/811/207/5962/23636/2237/5087/5902/546/4204/3054/8091/998/6154/387/6210/9349/6733/79366/3192/1981/5781/581/8452/7919/1778/4926/5586/55795/79577/201161/10498/54623/55023/131870/115426/25942/11331/3276/51203/85456/23236/29766/55920/55968/22924/51143	70
GO:1903573	BP	GO:1903573	negative regulation of response to endoplasmic reticulum stress	14/2238	44/18862	0.000378577	0.00234159	0.00163753	8440/6449/4976/23376/51060/3303/1191/3309/5770/9097/10399/51035/10959/11315	14
GO:0000281	BP	GO:0000281	mitotic cytokinesis	19/2238	70/18862	0.000380188	0.00234219	0.00163795	9475/3925/6651/4628/403/23636/375/387/6711/288/23157/11021/10015/51203/29082/128866/5119/51510/27183	19
GO:0031340	BP	GO:0031340	positive regulation of vesicle fusion	6/2238	10/18862	0.000380296	0.00234219	0.00163795	301/302/6857/3799/6622/9847	6
GO:0032070	BP	GO:0032070	regulation of deoxyribonuclease activity	6/2238	10/18862	0.000380296	0.00234219	0.00163795	1676/4869/3146/5111/6188/207	6
GO:1990416	BP	GO:1990416	cellular response to brain-derived neurotrophic factor stimulus	6/2238	10/18862	0.000380296	0.00234219	0.00163795	4137/1938/9775/7337/8936/6456	6
GO:0021761	BP	GO:0021761	limbic system development	24/2238	98/18862	0.000381347	0.00234616	0.00164073	55236/27089/4830/7515/493/3799/6658/5048/1398/1399/2932/477/2044/1021/1020/581/5802/3065/22930/10716/79969/84687/22803/8891	24
GO:0006221	BP	GO:0006221	pyrimidine nucleotide biosynthetic process	11/2238	30/18862	0.000404735	0.0024874	0.0017395	7298/7372/4830/1503/4831/1841/790/51727/1854/5631/56474	11
GO:1901983	BP	GO:1901983	regulation of protein acetylation	20/2238	76/18862	0.000420761	0.00258314	0.00180646	1654/10269/5595/6622/10664/2932/6418/6598/5562/1487/4089/84656/3066/55677/25942/11315/84681/54386/57609/10856	20
GO:0045785	BP	GO:0045785	positive regulation of cell adhesion	74/2238	425/18862	0.000436869	0.00267919	0.00187362	8613/8943/10109/9092/8440/10211/9448/4860/335/2243/2244/2266/2335/7037/301/3685/5034/3956/3146/3329/6714/5578/3673/3485/5764/2316/4192/6188/811/11151/207/402/1445/1398/1399/8826/6657/2932/1785/4301/975/998/387/2885/5879/1947/1021/5970/5781/708/7082/5530/288/6789/5058/5062/3611/7264/1605/8874/2319/6251/1949/51144/8861/6422/57580/10808/10979/9223/25930/57669/51571/9289	74
GO:0034614	BP	GO:0034614	cellular response to reactive oxygen species	34/2238	159/18862	0.000437683	0.00268133	0.00187512	1719/6647/301/6648/1421/7295/4137/5111/6714/6188/1017/5595/328/5594/25824/10935/207/7001/5831/5599/1398/1785/5536/10399/5970/5052/10131/5562/3184/3066/116988/11315/54936/10013	34
GO:0060997	BP	GO:0060997	dendritic spine morphogenesis	17/2238	60/18862	0.000440369	0.00269207	0.00188263	10059/4976/1072/998/10097/1020/7337/547/816/4076/1627/170506/10152/10013/28988/26052/1501	17
GO:0060998	BP	GO:0060998	regulation of dendritic spine development	17/2238	60/18862	0.000440369	0.00269207	0.00188263	10059/4976/2475/10097/375/382/1982/7337/547/5802/816/4076/1627/3066/170506/28988/26052	17
GO:0051588	BP	GO:0051588	regulation of neurotransmitter transport	24/2238	99/18862	0.000447633	0.00273359	0.00191167	10059/10211/3688/801/808/488/6853/5864/5868/6857/6622/2932/477/5908/112755/6812/23413/5906/1020/22930/55288/5413/57617/28964	24
GO:0035303	BP	GO:0035303	regulation of dephosphorylation	42/2238	210/18862	0.000454234	0.00276568	0.00193411	4659/2029/9475/261726/10421/2771/3326/801/805/808/6714/7184/3673/5610/5764/5725/5518/7529/2475/2932/10776/7531/5478/2280/5534/5520/6418/5300/23076/5528/5524/5510/5529/55291/64062/8189/26472/80279/84687/151987/10160/51400	42
GO:0097061	BP	GO:0097061	dendritic spine organization	21/2238	82/18862	0.000455348	0.00276568	0.00193411	10059/4976/3480/1072/998/10097/375/1020/7337/547/816/2017/4076/1627/55737/170506/10152/10013/28988/26052/1501	21
GO:0000291	BP	GO:0000291	nuclear-transcribed mRNA catabolic process, exonucleolytic	12/2238	35/18862	0.00045576	0.00276568	0.00193411	1656/27258/11157/23644/28960/80349/55802/22894/57819/10767/23658/25804	12
GO:0010762	BP	GO:0010762	regulation of fibroblast migration	12/2238	35/18862	0.00045576	0.00276568	0.00193411	9219/3688/207/5879/9590/5747/5058/8874/55198/55920/26060/23603	12
GO:0010765	BP	GO:0010765	positive regulation of sodium ion transport	12/2238	35/18862	0.00045576	0.00276568	0.00193411	81/10768/481/207/3799/1785/483/375/1272/288/23171/65268	12
GO:0039694	BP	GO:0039694	viral RNA genome replication	12/2238	35/18862	0.00045576	0.00276568	0.00193411	9475/7153/5868/5245/8091/998/7155/6598/10155/8411/5093/5094	12
GO:0050807	BP	GO:0050807	regulation of synapse organization	41/2238	204/18862	0.000475274	0.00287817	0.00201277	10059/375790/4976/2239/203068/3312/378/1000/5764/1072/1496/6622/2823/7415/998/10097/387/382/7534/1020/1981/7337/547/5802/816/1605/1639/4076/2045/7336/1627/56850/7846/23191/79012/55737/170506/55752/10152/28988/26052	41
GO:0032786	BP	GO:0032786	positive regulation of DNA-templated transcription, elongation	10/2238	26/18862	0.000475294	0.00287817	0.00201277	6829/10915/3150/2962/7919/79577/6830/10189/123169/11198	10
GO:0007160	BP	GO:0007160	cell-matrix adhesion	45/2238	230/18862	0.000479838	0.00290264	0.00202989	8573/9475/23122/9448/2243/2244/2266/2335/7448/3688/3685/613/87/6714/3673/7414/5786/3897/8826/2932/387/5879/71/1021/1020/5747/4035/3611/7264/1605/8874/2017/7791/23332/8861/6422/10979/10580/83700/9748/57669/55920/23603/23499/10391	45
GO:0007212	BP	GO:0007212	dopamine receptor signaling pathway	13/2238	40/18862	0.000482722	0.00291501	0.00203854	10419/5064/2773/2775/2316/409/2931/2932/54331/2782/2778/23385/55737	13
GO:0007080	BP	GO:0007080	mitotic metaphase plate congression	15/2238	50/18862	0.000482891	0.00291501	0.00203854	9183/23636/3192/10540/8452/3837/81929/283489/29082/128866/27436/5119/51510/27183/10726	15
GO:0042063	BP	GO:0042063	gliogenesis	53/2238	283/18862	0.000486783	0.00293543	0.00205282	4781/10419/26227/23380/9948/23376/6647/301/983/5270/7431/2950/1267/4137/1191/1938/1385/2596/1000/5764/4192/5803/5595/5594/207/2817/5501/1445/2475/5048/1399/6657/3418/1021/1020/5604/5970/5781/4035/8893/3065/1605/1967/6009/23224/23385/3066/79143/57142/8891/25777/27339/9289	53
GO:0061001	BP	GO:0061001	regulation of dendritic spine morphogenesis	14/2238	45/18862	0.000490175	0.0029528	0.00206497	10059/4976/1072/10097/1020/7337/547/816/4076/1627/170506/10152/28988/26052	14
GO:0006513	BP	GO:0006513	protein monoubiquitination	18/2238	66/18862	0.000503737	0.00302819	0.00211769	10016/867/7323/6500/8454/8452/8450/1642/79577/54926/10075/54623/57599/123169/29128/6045/7251/63893	18
GO:1902108	BP	GO:1902108	regulation of mitochondrial membrane permeability involved in apoptotic process	18/2238	66/18862	0.000503737	0.00302819	0.00211769	9026/292/3303/10971/4836/7529/10449/7417/5599/2931/2932/7532/7531/5534/7534/7533/581/55288	18
GO:0051205	BP	GO:0051205	protein insertion into membrane	20/2238	77/18862	0.000505914	0.00303812	0.00212463	9141/439/6449/9868/3320/8266/10971/4836/7529/3308/5599/7917/7532/7531/5534/7534/7533/581/55750/56993	20
GO:0046434	BP	GO:0046434	organophosphate catabolic process	33/2238	154/18862	0.000506717	0.00303977	0.00212579	11163/11332/3417/10380/7920/11165/4860/3251/336/2876/1267/5335/38/3612/9588/1854/4521/3094/22978/5136/7415/23098/23171/170685/131870/55276/57026/3704/79077/54928/11164/51071/25939	33
GO:1903900	BP	GO:1903900	regulation of viral life cycle	32/2238	148/18862	0.000518568	0.00310764	0.00217325	1654/10465/8724/23633/8815/9217/6780/5034/3956/7153/5091/26986/5610/3838/8091/103/5478/6733/7155/3609/10155/24138/5586/1642/23367/57506/7251/128866/79720/51495/9218/27183	32
GO:1903076	BP	GO:1903076	regulation of protein localization to plasma membrane	24/2238	100/18862	0.00052379	0.00313568	0.00219286	8417/10434/2181/3688/7430/493/207/3799/1445/60/382/10399/1020/1213/6711/4035/8301/56850/1173/84687/10580/26060/27183/9482	24
GO:0000054	BP	GO:0000054	ribosomal subunit export from nucleus	7/2238	14/18862	0.000526674	0.00313993	0.00219583	7514/4869/3692/6059/5901/6209/4927	7
GO:0033750	BP	GO:0033750	ribosome localization	7/2238	14/18862	0.000526674	0.00313993	0.00219583	7514/4869/3692/6059/5901/6209/4927	7
GO:1901836	BP	GO:1901836	regulation of transcription of nucleolar large rRNA by RNA polymerase I	7/2238	14/18862	0.000526674	0.00313993	0.00219583	9555/4691/2475/6597/4141/6598/55506	7
GO:1902188	BP	GO:1902188	positive regulation of viral release from host cell	7/2238	14/18862	0.000526674	0.00313993	0.00219583	5091/1642/7251/128866/79720/9218/27183	7
GO:0043281	BP	GO:0043281	regulation of cysteine-type endopeptidase activity involved in apoptotic process	41/2238	205/18862	0.000527306	0.00314046	0.0021962	3092/1654/9141/10542/9026/10049/10016/10550/9131/2876/1509/3146/4137/3329/6714/6188/25824/10935/207/409/6622/6657/10134/6197/7415/3336/7531/10399/1457/54205/581/5062/23204/2045/1718/51065/64780/10541/55031/11315/56616	41
GO:0021537	BP	GO:0021537	telencephalon development	45/2238	231/18862	0.0005288	0.00314611	0.00220016	55236/4781/27089/23028/23380/3251/4830/7515/1000/1459/5455/2316/2618/493/471/3799/5048/1398/1399/2932/477/2044/6434/1021/1020/581/4035/5802/3065/10716/79969/23224/79143/84687/113246/64919/22803/56949/23236/57142/8891/10642/55970/25777/9289	45
GO:0048714	BP	GO:0048714	positive regulation of oligodendrocyte differentiation	9/2238	22/18862	0.000535561	0.00318306	0.00222599	10419/5764/4192/5803/2475/3065/1605/6009/3066	9
GO:0045069	BP	GO:0045069	regulation of viral genome replication	21/2238	83/18862	0.000542448	0.00322068	0.0022523	1654/10465/8815/9217/6780/7153/26986/5610/8091/103/5478/6733/7155/3609/10155/24138/5586/1642/23367/57506/51495	21
GO:1903828	BP	GO:1903828	negative regulation of cellular protein localization	26/2238	112/18862	0.000543409	0.00322269	0.0022537	9201/9475/9555/10434/7295/4137/2664/3301/1495/1445/5905/3998/2932/51569/382/4130/1020/1213/8301/1173/23327/25942/11315/54585/51715/55968	26
GO:0031060	BP	GO:0031060	regulation of histone methylation	17/2238	61/18862	0.000543901	0.00322269	0.0022537	8473/23028/9555/3009/1786/1499/546/10664/4204/6598/4089/22938/6830/54623/55677/80349/26097	17
GO:0051101	BP	GO:0051101	regulation of DNA binding	27/2238	118/18862	0.000546814	0.00323662	0.00226345	10542/23028/8721/10269/3005/3146/142/801/808/7295/4830/3673/3148/6717/1499/5599/8091/7114/1460/2959/10155/3066/58499/25942/51773/11315/8904	27
GO:1903532	BP	GO:1903532	positive regulation of secretion by cell	51/2238	271/18862	0.000547709	0.00323861	0.00226484	5715/10059/6386/9146/164/23122/2746/2243/2244/2266/7430/1385/5532/5864/5868/6857/6717/3799/4628/6622/10972/7879/5608/5019/375/112755/6812/23413/382/5478/5879/8655/1020/5781/4035/9255/23435/4089/22930/23332/10015/399687/8027/51762/7251/25930/64083/29085/55763/8618/27183	51
GO:0043154	BP	GO:0043154	negative regulation of cysteine-type endopeptidase activity involved in apoptotic process	19/2238	72/18862	0.000558982	0.00330188	0.00230909	1654/10542/10049/2876/6714/25824/10935/207/409/6622/6197/7531/1457/5062/23204/1718/64780/55031/11315	19
GO:0010644	BP	GO:0010644	cell communication by electrical coupling	11/2238	31/18862	0.000560612	0.00330813	0.00231346	476/481/801/805/808/478/6717/477/288/817/1627	11
GO:0031345	BP	GO:0031345	negative regulation of cell projection organization	37/2238	180/18862	0.00056166	0.00331093	0.00231542	2580/7431/3956/4133/2316/4134/2664/5217/1630/832/2931/1785/396/1948/112755/387/382/1020/2288/7533/7337/4035/5530/5802/1400/1809/2045/1949/22902/10498/3066/11075/53335/57142/57609/9529/26052	37
GO:0045637	BP	GO:0045637	regulation of myeloid cell differentiation	49/2238	258/18862	0.000562318	0.00331143	0.00231576	3149/3146/3303/3304/4830/1385/5578/4831/3148/3313/2475/3692/8294/8359/8360/8361/8362/8363/8364/8365/8366/8367/8368/8370/121504/554313/2778/5591/3020/3021/1021/2551/3065/79577/8861/54892/6422/54623/123169/1387/25942/3276/84293/84661/57095/80349/23186/22985/26523	49
GO:0071786	BP	GO:0071786	endoplasmic reticulum tubular network organization	8/2238	18/18862	0.000564222	0.00331926	0.00232124	10890/23204/22930/64225/51062/25782/22931/57142	8
GO:0090305	BP	GO:0090305	nucleic acid phosphodiester bond hydrolysis	56/2238	305/18862	0.000569138	0.00334477	0.00233908	23019/1676/11051/10898/3005/3146/142/5111/6118/3148/6117/328/5424/6119/5984/5982/5981/5438/2237/5983/5425/4361/3836/6233/6227/5394/581/4686/29894/10146/8450/3837/7247/1642/11052/23644/81608/27044/23646/79869/1653/10111/28960/131870/7257/84309/53918/22803/23283/55802/55651/51692/26523/22894/25939/81887	56
GO:0036473	BP	GO:0036473	cell death in response to oxidative stress	22/2238	89/18862	0.000571883	0.00335749	0.00234797	10314/10550/6647/6648/3315/2876/5034/142/7295/6421/207/5831/5478/10399/10131/4841/11315/56616/10013/9529/57465/29979	22
GO:0044272	BP	GO:0044272	sulfur compound biosynthetic process	39/2238	193/18862	0.000576583	0.00338164	0.00236487	1463/2941/9061/7358/79017/2181/5160/2950/2944/1738/1737/2098/5162/4522/1462/10327/2947/38/4357/2946/4144/875/102724560/2937/2194/5538/6576/47/9446/31/4507/3029/51144/79966/55748/84532/9524/27430/58478	39
GO:0140029	BP	GO:0140029	exocytic process	20/2238	78/18862	0.000605614	0.00354831	0.00248142	10652/5864/6857/6622/8775/1488/6616/4218/10890/112755/6812/201475/23256/51762/60412/5413/63908/11311/57617/23233	20
GO:0032801	BP	GO:0032801	receptor catabolic process	12/2238	36/18862	0.00061052	0.00356914	0.00249599	161/160/302/823/1211/5770/1175/163/1020/1213/1173/51100	12
GO:0050779	BP	GO:0050779	RNA destabilization	12/2238	36/18862	0.00061052	0.00356914	0.00249599	10236/9475/23435/3184/9698/253943/10658/5976/8570/79068/170506/51441	12
GO:0022037	BP	GO:0022037	metencephalon development	24/2238	101/18862	0.000611024	0.00356914	0.00249599	27089/6712/5270/3309/1152/7515/5764/2618/471/1398/1399/4204/136319/1020/5604/5781/1272/5058/5802/3184/8861/57502/23385/58155	24
GO:1903008	BP	GO:1903008	organelle disassembly	25/2238	107/18862	0.000621796	0.0036284	0.00253743	81631/10059/8562/23376/983/1459/7416/3799/2931/7415/11345/51569/3831/2017/11140/10075/493856/11315/11331/7443/53918/64422/10013/28985/51506	25
GO:0030518	BP	GO:0030518	intracellular steroid hormone receptor signaling pathway	26/2238	113/18862	0.000627493	0.00365679	0.00255728	23019/8289/23376/142/6714/1655/811/3301/5245/6597/5536/51569/7533/7337/29966/5058/3065/9667/6294/10498/6422/10521/11315/11331/57617/10013	26
GO:0010823	BP	GO:0010823	negative regulation of mitochondrion organization	14/2238	46/18862	0.00062856	0.00365679	0.00255728	10059/4976/5716/7037/292/2876/3303/4137/1191/207/409/10449/10075/10493	14
GO:0099637	BP	GO:0099637	neurotransmitter receptor transport	14/2238	46/18862	0.00062856	0.00365679	0.00255728	3092/8943/3800/3799/1785/6616/4218/112755/163/1759/23513/56850/55737/26052	14
GO:0043087	BP	GO:0043087	regulation of GTPase activity	82/2238	487/18862	0.000646326	0.00375636	0.00262692	3843/10059/375790/23654/9901/23380/5362/6102/6305/9448/6647/3265/1965/3688/2775/613/3925/2664/409/5962/402/2475/5902/5905/1398/1399/8826/5903/2932/2776/2665/5910/396/3267/7410/2044/1983/4301/5906/6993/10399/5747/392/2873/8301/5300/10788/8874/23513/23076/26130/22930/9135/3996/10959/6251/10484/10483/10982/57584/26086/6422/55738/57580/10979/85440/116988/6904/25782/8498/60626/23236/2909/54662/51495/5…	82
GO:0045927	BP	GO:0045927	positive regulation of growth	48/2238	253/18862	0.000651719	0.0037839	0.00264617	57698/375790/6386/1654/8882/5716/2335/4137/7430/1385/3009/6857/5479/5594/2664/207/3897/2475/4131/6197/9798/136319/998/1457/1982/5591/10409/3020/3021/1981/4035/4686/5058/5300/7919/1627/11344/57611/22902/23191/84717/6422/55031/23327/23236/28988/23499/9373	48
GO:0051851	BP	GO:0051851	modulation by host of symbiont process	17/2238	62/18862	0.000667666	0.00386871	0.00270549	302/3312/5091/5702/5479/1072/5245/6597/8091/6598/23435/3065/22938/23076/64710/9218/10910	17
GO:2000756	BP	GO:2000756	regulation of peptidyl-lysine acetylation	17/2238	62/18862	0.000667666	0.00386871	0.00270549	10269/5595/6622/10664/6418/6598/5562/1487/4089/84656/3066/55677/25942/11315/84681/57609/10856	17
GO:0021766	BP	GO:0021766	hippocampus development	19/2238	73/18862	0.000672844	0.00389481	0.00272374	55236/27089/4830/7515/493/3799/5048/1398/1399/2932/2044/1021/1020/5802/3065/79969/84687/22803/8891	19
GO:0010882	BP	GO:0010882	regulation of cardiac muscle contraction by calcium ion signaling	10/2238	27/18862	0.000675192	0.00389669	0.00272505	481/801/805/808/488/2946/477/9446/287/817	10
GO:0031954	BP	GO:0031954	positive regulation of protein autophosphorylation	10/2238	27/18862	0.000675192	0.00389669	0.00272505	1654/801/805/808/6714/8826/4361/5912/10111/85456	10
GO:0035459	BP	GO:0035459	vesicle cargo loading	10/2238	27/18862	0.000675192	0.00389669	0.00272505	22872/10972/9632/6396/5861/8301/10959/10484/10483/56681	10
GO:0006002	BP	GO:0006002	fructose 6-phosphate metabolic process	6/2238	11/18862	0.000752573	0.00431739	0.00301926	5213/5211/3098/6888/5214/2673	6
GO:0031442	BP	GO:0031442	positive regulation of mRNA 3'-end processing	6/2238	11/18862	0.000752573	0.00431739	0.00301926	11051/4686/79577/54623/123169/170506	6
GO:0034975	BP	GO:0034975	protein folding in endoplasmic reticulum	6/2238	11/18862	0.000752573	0.00431739	0.00301926	5034/3309/7184/811/821/2923	6
GO:0060315	BP	GO:0060315	negative regulation of ryanodine-sensitive calcium-release channel activity	6/2238	11/18862	0.000752573	0.00431739	0.00301926	801/805/808/2946/6717/9446	6
GO:0098974	BP	GO:0098974	postsynaptic actin cytoskeleton organization	6/2238	11/18862	0.000752573	0.00431739	0.00301926	60/375/71/9118/1627/28988	6
GO:1905383	BP	GO:1905383	protein localization to presynapse	6/2238	11/18862	0.000752573	0.00431739	0.00301926	3800/3315/3799/4130/7014/23162	6
GO:1903902	BP	GO:1903902	positive regulation of viral life cycle	11/2238	32/18862	0.000763503	0.00437224	0.00305762	23633/5034/3956/5091/3838/1642/7251/128866/79720/9218/27183	11
GO:0031103	BP	GO:0031103	axon regeneration	15/2238	52/18862	0.000764405	0.00437224	0.00305762	1719/335/5792/2596/5764/2316/3371/1495/4131/5604/4035/5802/1605/83700/23162	15
GO:0061014	BP	GO:0061014	positive regulation of mRNA catabolic process	15/2238	52/18862	0.000764405	0.00437224	0.00305762	23019/9567/10236/9475/26986/23435/3184/9698/253943/10658/5976/8570/79068/170506/51441	15
GO:0002431	BP	GO:0002431	Fc receptor mediated stimulatory signaling pathway	31/2238	145/18862	0.00076751	0.00438567	0.00306701	10109/10094/3320/3326/6714/5335/5595/5594/1445/1398/7410/10093/60/998/10096/10097/5906/2885/5879/71/5747/5058/23191/10006/55198/10552/26999/63916/26060/10458/10787	31
GO:0002433	BP	GO:0002433	immune response-regulating cell surface receptor signaling pathway involved in phagocytosis	30/2238	139/18862	0.000786269	0.00447945	0.00313259	10109/10094/3320/3326/6714/5335/5595/5594/1398/7410/10093/60/998/10096/10097/5906/2885/5879/71/5747/5058/23191/10006/55198/10552/26999/63916/26060/10458/10787	30
GO:0038096	BP	GO:0038096	Fc-gamma receptor signaling pathway involved in phagocytosis	30/2238	139/18862	0.000786269	0.00447945	0.00313259	10109/10094/3320/3326/6714/5335/5595/5594/1398/7410/10093/60/998/10096/10097/5906/2885/5879/71/5747/5058/23191/10006/55198/10552/26999/63916/26060/10458/10787	30
GO:0043162	BP	GO:0043162	ubiquitin-dependent protein catabolic process via the multivesicular body sorting pathway	9/2238	23/18862	0.0007878	0.00447945	0.00313259	8027/7251/25930/89853/79720/10013/51160/27183/9373	9
GO:0051457	BP	GO:0051457	maintenance of protein location in nucleus	9/2238	23/18862	0.0007878	0.00447945	0.00313259	7295/402/5905/6500/1020/3192/23345/11315/25777	9
GO:1902410	BP	GO:1902410	mitotic cytokinetic process	9/2238	23/18862	0.0007878	0.00447945	0.00313259	23636/375/387/10015/29082/128866/5119/51510/27183	9
GO:0045216	BP	GO:0045216	cell-cell junction organization	41/2238	209/18862	0.000789643	0.00448551	0.00313683	421/6801/1500/9948/9475/183/6714/5578/7414/1000/2316/1495/1499/5962/118/402/1445/4301/60/998/387/71/1525/7082/5062/5586/6624/92140/57502/57863/10015/10979/8642/6904/83700/23705/25930/1501/23136/7094/83660	41
GO:0008089	BP	GO:0008089	anterograde axonal transport	14/2238	47/18862	0.000798661	0.00453228	0.00316954	8943/3800/6647/3315/4133/3799/4130/547/7014/127829/23011/23162/26985/11127	14
GO:0070897	BP	GO:0070897	transcription preinitiation complex assembly	12/2238	37/18862	0.000807023	0.00457524	0.00319958	3146/1385/7343/5702/5701/5704/6597/5705/5706/2959/6598/55832	12
GO:0050851	BP	GO:0050851	antigen receptor-mediated signaling pathway	58/2238	323/18862	0.000809789	0.00458642	0.0032074	5717/5718/5715/10213/5688/5709/5716/3265/7430/5702/5335/5689/6188/5682/5683/5684/5685/5686/5692/5694/5693/5594/5701/1445/5704/1399/5714/5691/5690/5713/5710/975/5687/7334/10197/5700/5705/5706/6500/5970/5720/10657/581/8893/5058/5062/5708/8454/1967/9861/5711/9491/5707/8891/29085/30968/5721/5719	58
GO:0048732	BP	GO:0048732	gland development	71/2238	413/18862	0.000810675	0.00458694	0.00320776	10419/3321/10269/4513/6647/2806/462/3265/335/301/7298/5270/2876/823/5660/353/440/5860/7372/5111/6714/5589/5315/4830/1385/3673/1459/5764/4192/3371/4357/4478/5595/790/5594/207/7001/1854/5087/6658/1399/6657/2194/998/6729/382/5906/6156/5591/3157/5604/5970/7337/5471/581/6430/4089/8452/7919/3184/1605/23513/6422/6599/80279/11331/79084/64919/57142/2909/5361	71
GO:1902652	BP	GO:1902652	secondary alcohol metabolic process	33/2238	158/18862	0.000813437	0.00459807	0.00321555	3417/11160/1727/6647/335/336/847/338/2539/2224/2222/10449/4047/3418/2194/37/3419/47/4597/5901/3069/3157/31/5562/3422/3930/3837/10654/1718/50814/1595/39/1717	33
GO:0098732	BP	GO:0098732	macromolecule deacylation	25/2238	109/18862	0.000830219	0.00468834	0.00327867	10434/9219/11313/7920/4137/2316/6421/5245/5599/5538/5562/9112/1487/3065/817/283248/57805/3066/10432/25942/79718/56916/55347/10013/23186	25
GO:0090068	BP	GO:0090068	positive regulation of cell cycle process	55/2238	303/18862	0.00083897	0.00473314	0.00331	23019/1654/5356/5885/9475/4849/9555/6840/58525/301/983/4869/5111/7175/6421/1017/328/207/5962/23636/2237/5087/5902/546/4204/8091/998/6154/387/9349/3192/1981/581/8452/1778/4926/5586/55795/79577/201161/10498/54623/55023/131870/115426/25942/11331/3276/51203/85456/23236/29766/55920/55968/51143	55
GO:0035418	BP	GO:0035418	protein localization to synapse	20/2238	80/18862	0.000856838	0.00482451	0.0033739	8417/3800/2239/3265/3315/4137/3799/6616/4218/112755/5906/4130/1020/1605/23513/7014/1627/56850/10243/23162	20
GO:2000117	BP	GO:2000117	negative regulation of cysteine-type endopeptidase activity	20/2238	80/18862	0.000856838	0.00482451	0.0033739	1654/10542/10049/2876/6714/25824/10935/207/409/6622/6197/7531/1457/5062/23204/1718/55795/64780/55031/11315	20
GO:0061003	BP	GO:0061003	positive regulation of dendritic spine morphogenesis	8/2238	19/18862	0.000873694	0.00490508	0.00343025	10059/4976/10097/816/4076/1627/170506/28988	8
GO:0099563	BP	GO:0099563	modification of synaptic structure	8/2238	19/18862	0.000873694	0.00490508	0.00343025	6780/4628/998/387/56850/23191/79012/8936	8
GO:1990182	BP	GO:1990182	exosomal secretion	8/2238	19/18862	0.000873694	0.00490508	0.00343025	6386/9146/7879/10015/8027/10987/7251/27183	8
GO:0015671	BP	GO:0015671	oxygen transport	7/2238	15/18862	0.000886632	0.00494886	0.00346086	3050/3046/3043/3047/3048/3039/3040	7
GO:0015936	BP	GO:0015936	coenzyme A metabolic process	7/2238	15/18862	0.000886632	0.00494886	0.00346086	11332/38/47/80347/79877/64087/55229	7
GO:0019321	BP	GO:0019321	pentose metabolic process	7/2238	15/18862	0.000886632	0.00494886	0.00346086	2539/7086/6888/5226/51181/6120/11164	7
GO:0071428	BP	GO:0071428	rRNA-containing ribonucleoprotein complex export from nucleus	7/2238	15/18862	0.000886632	0.00494886	0.00346086	7514/4869/3692/6059/5901/6209/4927	7
GO:0090110	BP	GO:0090110	COPII-coated vesicle cargo loading	7/2238	15/18862	0.000886632	0.00494886	0.00346086	22872/9632/6396/5861/10484/10483/56681	7
GO:1903543	BP	GO:1903543	positive regulation of exosomal secretion	7/2238	15/18862	0.000886632	0.00494886	0.00346086	6386/9146/7879/10015/8027/7251/27183	7
GO:0038094	BP	GO:0038094	Fc-gamma receptor signaling pathway	30/2238	140/18862	0.000889258	0.00495873	0.00346776	10109/10094/3320/3326/6714/5335/5595/5594/1398/7410/10093/60/998/10096/10097/5906/2885/5879/71/5747/5058/23191/10006/55198/10552/26999/63916/26060/10458/10787	30
GO:0044242	BP	GO:0044242	cellular lipid catabolic process	44/2238	230/18862	0.000895636	0.00498136	0.00348359	10994/2173/10455/3417/11313/8879/7920/335/336/338/5095/5096/30/34/2108/5335/6342/1376/38/5825/1381/9588/1892/207/2109/3030/1632/2475/10449/1384/37/5538/224/3295/3032/2171/4035/1891/51/1666/3033/3028/56898/39	44
GO:2000116	BP	GO:2000116	regulation of cysteine-type endopeptidase activity	44/2238	230/18862	0.000895636	0.00498136	0.00348359	3092/1654/9141/10542/9026/10049/10016/10550/9131/2876/1509/3146/4137/3329/6714/6188/25824/10935/207/409/6622/6657/10134/6197/7415/3336/7531/10399/1457/54205/581/444/5062/23204/2045/1718/55795/51065/64780/10541/26999/55031/11315/56616	44
GO:0055072	BP	GO:0055072	iron ion homeostasis	21/2238	86/18862	0.000895903	0.00498136	0.00348359	10539/6647/7037/7018/2495/48/3163/6717/523/4682/9114/6500/4089/8301/8454/4738/55832/4756/56898/552900/654483	21
GO:0051702	BP	GO:0051702	biological process involved in interaction with symbiont	22/2238	92/18862	0.000924231	0.00513393	0.00359028	2335/2597/2876/302/3329/3312/5091/5702/5479/1072/5245/6597/8091/6598/23435/3065/22938/23076/1642/64710/9218/10910	22
GO:0008053	BP	GO:0008053	mitochondrial fusion	10/2238	28/18862	0.000939571	0.00520412	0.00363937	10059/4976/7037/581/10075/54332/10493/54927/30968/10939	10
GO:0072376	BP	GO:0072376	protein activation cascade	10/2238	28/18862	0.000939571	0.00520412	0.00363937	462/2/2243/2244/2266/350/2335/710/2192/708	10
GO:0072378	BP	GO:0072378	blood coagulation, fibrin clot formation	10/2238	28/18862	0.000939571	0.00520412	0.00363937	462/2/2243/2244/2266/350/2335/710/2192/708	10
GO:0044409	BP	GO:0044409	entry into host	32/2238	153/18862	0.000944029	0.00522381	0.00365314	3839/8724/1500/7037/3688/983/3685/5034/3921/3956/3303/3304/6714/4684/3673/867/1499/5245/682/9972/1948/975/5478/2885/6993/1525/950/1605/1949/55770/57617/23265	32
GO:0035384	BP	GO:0035384	thioester biosynthetic process	15/2238	53/18862	0.000950776	0.00525108	0.00367221	2181/5160/1738/1737/5162/38/2194/5538/6576/47/31/51144/79966/84532/9524	15
GO:0071616	BP	GO:0071616	acyl-CoA biosynthetic process	15/2238	53/18862	0.000950776	0.00525108	0.00367221	2181/5160/1738/1737/5162/38/2194/5538/6576/47/31/51144/79966/84532/9524	15
GO:0030038	BP	GO:0030038	contractile actin filament bundle assembly	24/2238	104/18862	0.000952931	0.00525294	0.00367351	9124/9475/23122/335/5216/6714/3925/5217/2475/998/387/5879/71/7082/5058/5062/8452/7791/55704/23332/6422/10979/10580/10391	24
GO:0043149	BP	GO:0043149	stress fiber assembly	24/2238	104/18862	0.000952931	0.00525294	0.00367351	9124/9475/23122/335/5216/6714/3925/5217/2475/998/387/5879/71/7082/5058/5062/8452/7791/55704/23332/6422/10979/10580/10391	24
GO:0051310	BP	GO:0051310	metaphase plate congression	17/2238	64/18862	0.000988662	0.00543953	0.003804	9183/23636/3192/10540/8452/1778/3837/4926/81929/283489/29082/128866/27436/5119/51510/27183/10726	17
GO:1905268	BP	GO:1905268	negative regulation of chromatin organization	17/2238	64/18862	0.000988662	0.00543953	0.003804	23028/9555/3005/3009/3006/3159/1786/6622/6418/3024/6598/1487/9320/6830/8971/55611/25942	17
GO:0042398	BP	GO:0042398	cellular modified amino acid biosynthetic process	14/2238	48/18862	0.00100601	0.00552968	0.00386705	79017/1719/34/4522/1152/2618/471/2937/223/501/2628/3029/55748/11315	14
GO:0051235	BP	GO:0051235	maintenance of location	57/2238	319/18862	0.00100835	0.00553728	0.00387236	8943/1729/10226/28952/5716/3954/335/2495/338/3685/309/11013/286527/801/805/808/7295/3309/7184/5335/3098/2316/811/2946/6717/11151/207/7529/402/6622/5905/477/7114/2280/6500/9446/1020/3192/287/581/5756/288/817/1627/55704/57584/11344/10523/23345/11315/10142/114882/79068/64083/10938/25777/9908	57
GO:0050000	BP	GO:0050000	chromosome localization	20/2238	81/18862	0.00101296	0.00555731	0.00388636	9183/4000/23636/10096/10097/3192/10540/8452/1778/3837/4926/81929/283489/29082/128866/27436/5119/51510/27183/10726	20
GO:0006370	BP	GO:0006370	7-methylguanosine mRNA capping	11/2238	33/18862	0.00102371	0.00558979	0.00390908	6829/8731/5432/5434/5430/5431/2962/5438/5437/4686/23070	11
GO:0019076	BP	GO:0019076	viral release from host cell	11/2238	33/18862	0.00102371	0.00558979	0.00390908	5091/7879/9798/5478/10155/1642/7251/128866/79720/9218/27183	11
GO:0035890	BP	GO:0035890	exit from host	11/2238	33/18862	0.00102371	0.00558979	0.00390908	5091/7879/9798/5478/10155/1642/7251/128866/79720/9218/27183	11
GO:0035891	BP	GO:0035891	exit from host cell	11/2238	33/18862	0.00102371	0.00558979	0.00390908	5091/7879/9798/5478/10155/1642/7251/128866/79720/9218/27183	11
GO:0040001	BP	GO:0040001	establishment of mitotic spindle localization	11/2238	33/18862	0.00102371	0.00558979	0.00390908	9183/23122/3688/5048/6993/1639/3837/4926/23332/51203/55968	11
GO:0042542	BP	GO:0042542	response to hydrogen peroxide	29/2238	135/18862	0.00103036	0.00562074	0.00393072	3939/6647/847/301/6648/2876/2775/7295/5111/6714/1938/824/6188/328/10935/5831/1398/5536/10399/3043/3039/3040/5970/7337/10131/5562/3066/11315/10013	29
GO:0009069	BP	GO:0009069	serine family amino acid metabolic process	13/2238	43/18862	0.00104355	0.00568201	0.00397357	26227/1719/4522/2618/4357/6472/875/102724560/6301/22929/5723/63826/29968	13
GO:0048489	BP	GO:0048489	synaptic vesicle transport	13/2238	43/18862	0.00104355	0.00568201	0.00397357	8943/3800/9892/4133/5864/3799/1785/375/1020/1759/8301/26052/26985	13
GO:0006879	BP	GO:0006879	cellular iron ion homeostasis	18/2238	70/18862	0.00107398	0.00584219	0.00408559	10539/6647/7037/7018/2495/48/3163/6717/523/4682/9114/6500/4089/8454/4738/55832/552900/654483	18
GO:1904589	BP	GO:1904589	regulation of protein import	16/2238	59/18862	0.00108282	0.0058847	0.00411532	3843/9141/8882/3326/3312/7175/2316/5594/23636/51569/10204/5901/23435/10155/57506/51715	16
GO:0035601	BP	GO:0035601	protein deacylation	24/2238	105/18862	0.00109882	0.00596604	0.0041722	10434/9219/11313/4137/2316/6421/5245/5599/5538/5562/9112/1487/3065/817/283248/57805/3066/10432/25942/79718/56916/55347/10013/23186	24
GO:1901654	BP	GO:1901654	response to ketone	38/2238	193/18862	0.00112029	0.00607693	0.00424975	4976/9475/7298/1977/142/801/808/5111/6714/231/4830/5764/867/3371/4478/790/811/207/4678/54331/2782/2770/5723/5970/7337/31/4507/5562/11335/3184/23367/6422/28960/84687/25942/988/11315/64083	38
GO:0031338	BP	GO:0031338	regulation of vesicle fusion	9/2238	24/18862	0.00112881	0.0061002	0.00426602	301/302/5864/6857/11151/3799/6622/6812/9847	9
GO:0044068	BP	GO:0044068	modulation by symbiont of host cellular process	9/2238	24/18862	0.00112881	0.0061002	0.00426602	3839/3840/10898/3838/3836/23513/3837/8106/11331	9
GO:0046039	BP	GO:0046039	GTP metabolic process	9/2238	24/18862	0.00112881	0.0061002	0.00426602	9567/4976/2773/3615/4830/4831/5901/79631/51715	9
GO:0086064	BP	GO:0086064	cell communication by electrical coupling involved in cardiac conduction	9/2238	24/18862	0.00112881	0.0061002	0.00426602	476/481/801/805/808/478/6717/477/817	9
GO:0097479	BP	GO:0097479	synaptic vesicle localization	15/2238	54/18862	0.00117412	0.00633605	0.00443096	8943/3800/9892/4133/6853/1000/5864/3799/1785/375/1020/1759/8301/26052/26985	15
GO:0006473	BP	GO:0006473	protein acetylation	39/2238	200/18862	0.00117464	0.00633605	0.00443096	1654/8520/8473/10269/53615/86/4137/5595/6622/8260/7917/10664/2932/4204/3054/2959/6418/6598/5562/1487/4089/84656/79969/8861/3066/1387/55677/25942/11315/84681/80155/80218/55226/54386/57609/9329/10856/8607/8295	39
GO:0034381	BP	GO:0034381	plasma lipoprotein particle clearance	17/2238	65/18862	0.00119312	0.00642972	0.00449646	161/160/335/336/338/302/1211/1445/1175/3190/163/3069/1213/8570/1173/10938/10330	17
GO:1901606	BP	GO:1901606	alpha-amino acid catabolic process	21/2238	88/18862	0.00122896	0.00661669	0.00462721	23576/23564/2746/2806/5860/1738/2805/191/493/38/6472/875/102724560/1743/501/4967/5471/642/1428/80150/3028	21
GO:0042752	BP	GO:0042752	regulation of circadian rhythm	26/2238	118/18862	0.00124082	0.00667432	0.00466752	9475/983/7153/1385/6421/5501/2475/5599/2932/2776/5499/5500/5591/7337/5562/23435/9112/3184/4841/57805/55269/8239/7874/25942/5936/9967	26
GO:0009063	BP	GO:0009063	cellular amino acid catabolic process	24/2238	106/18862	0.00126357	0.00678408	0.00474427	23576/23564/2746/2806/5860/1738/2805/191/493/6472/875/102724560/1743/501/7915/18/4967/4329/5471/642/1428/26275/80150/64087	24
GO:0048259	BP	GO:0048259	regulation of receptor-mediated endocytosis	24/2238	106/18862	0.00126357	0.00678408	0.00474427	3092/6386/9892/9026/10211/160/7018/7448/3685/302/1191/867/409/1785/5538/375/3190/382/5879/8301/55681/6456/29978/23011	24
GO:0051881	BP	GO:0051881	regulation of mitochondrial membrane potential	18/2238	71/18862	0.00128178	0.00687541	0.00480815	1192/10550/6647/142/4137/6714/2805/4719/10935/207/5831/7415/10399/581/23530/11315/30968/23593	18
GO:0046823	BP	GO:0046823	negative regulation of nucleocytoplasmic transport	8/2238	20/18862	0.0013057	0.00697783	0.00487977	7295/7175/5905/9972/51569/1020/11315/51715	8
GO:0046931	BP	GO:0046931	pore complex assembly	8/2238	20/18862	0.0013057	0.00697783	0.00487977	7203/9972/10694/4928/4301/9688/23165/57142	8
GO:0071379	BP	GO:0071379	cellular response to prostaglandin stimulus	8/2238	20/18862	0.0013057	0.00697783	0.00487977	338/3371/207/54331/2782/31/5562/6422	8
GO:0097734	BP	GO:0097734	extracellular exosome biogenesis	8/2238	20/18862	0.0013057	0.00697783	0.00487977	6386/9146/7879/10015/8027/10987/7251/27183	8
GO:0051047	BP	GO:0051047	positive regulation of secretion	53/2238	295/18862	0.00130896	0.00698881	0.00488745	5715/10059/6386/9146/164/23122/2181/2746/2243/2244/2266/2771/7430/1385/5532/5864/5868/6857/6717/3799/4628/6622/10972/7879/5608/5019/375/112755/6812/23413/382/5478/5879/8655/1020/5781/4035/9255/23435/4089/22930/23332/10015/399687/8027/51762/7251/25930/64083/29085/55763/8618/27183	53
GO:0071806	BP	GO:0071806	protein transmembrane transport	16/2238	60/18862	0.00131644	0.00701573	0.00490627	10469/9868/9131/10452/3329/1191/3309/3312/10972/23480/10952/6729/29927/92609/9847/56993	16
GO:0099072	BP	GO:0099072	regulation of postsynaptic membrane neurotransmitter receptor levels	16/2238	60/18862	0.00131644	0.00701573	0.00490627	1500/2239/3265/1785/6616/4218/112755/7531/5906/163/1759/1605/23513/56850/10243/26052	16
GO:0009452	BP	GO:0009452	7-methylguanosine RNA capping	11/2238	34/18862	0.0013529	0.00713183	0.00498746	6829/8731/5432/5434/5430/5431/2962/5438/5437/4686/23070	11
GO:0036260	BP	GO:0036260	RNA capping	11/2238	34/18862	0.0013529	0.00713183	0.00498746	6829/8731/5432/5434/5430/5431/2962/5438/5437/4686/23070	11
GO:0000727	BP	GO:0000727	double-strand break repair via break-induced replication	6/2238	12/18862	0.00135427	0.00713183	0.00498746	4172/4173/4174/4176/4171/4175	6
GO:0032968	BP	GO:0032968	positive regulation of transcription elongation from RNA polymerase II promoter	6/2238	12/18862	0.00135427	0.00713183	0.00498746	10915/2962/79577/6830/123169/11198	6
GO:0033182	BP	GO:0033182	regulation of histone ubiquitination	6/2238	12/18862	0.00135427	0.00713183	0.00498746	23028/7334/9320/55611/11315/55100	6
GO:0034333	BP	GO:0034333	adherens junction assembly	6/2238	12/18862	0.00135427	0.00713183	0.00498746	7414/1499/60/5062/6904/83700	6
GO:0042178	BP	GO:0042178	xenobiotic catabolic process	6/2238	12/18862	0.00135427	0.00713183	0.00498746	30/2944/2947/2946/9446/1429	6
GO:0043471	BP	GO:0043471	regulation of cellular carbohydrate catabolic process	6/2238	12/18862	0.00135427	0.00713183	0.00498746	3146/5223/2931/5499/5500/950	6
GO:0046185	BP	GO:0046185	aldehyde catabolic process	6/2238	12/18862	0.00135427	0.00713183	0.00498746	2098/128/10327/3029/57026/11315	6
GO:0048548	BP	GO:0048548	regulation of pinocytosis	6/2238	12/18862	0.00135427	0.00713183	0.00498746	5538/998/112755/55198/51479/26060	6
GO:0110096	BP	GO:0110096	cellular response to aldehyde	6/2238	12/18862	0.00135427	0.00713183	0.00498746	2098/128/10327/231/51109/11315	6
GO:1903332	BP	GO:1903332	regulation of protein folding	6/2238	12/18862	0.00135427	0.00713183	0.00498746	9141/6449/6625/3309/6767/9529	6
GO:1905907	BP	GO:1905907	negative regulation of amyloid fibril formation	6/2238	12/18862	0.00135427	0.00713183	0.00498746	10471/5201/1191/7411/5204/5202	6
GO:0016572	BP	GO:0016572	histone phosphorylation	12/2238	39/18862	0.00135959	0.0071468	0.00499794	9555/10269/983/5578/1017/5595/8091/1020/5562/5585/7443/9031	12
GO:0043001	BP	GO:0043001	Golgi to plasma membrane protein transport	12/2238	39/18862	0.00135959	0.0071468	0.00499794	9919/10434/2181/1445/4905/10890/6844/10399/6711/288/64083/23499	12
GO:1901215	BP	GO:1901215	negative regulation of neuron death	38/2238	195/18862	0.00136448	0.00716601	0.00501137	8882/6647/3265/6648/3326/1385/4192/867/5803/1271/11151/207/409/6622/4345/4436/10763/2932/5538/4204/5536/6812/5700/163/10399/1020/6418/1981/581/4035/5300/4841/7336/55737/11315/29082/128866/58533	38
GO:0032092	BP	GO:0032092	positive regulation of protein binding	20/2238	83/18862	0.0013993	0.00734219	0.00513458	9026/10211/7448/302/3326/2035/118/119/2932/5901/6135/2280/5515/1020/4035/6789/5300/22919/57669/22924	20
GO:0061684	BP	GO:0061684	chaperone-mediated autophagy	7/2238	16/18862	0.00141555	0.00739386	0.00517071	3320/6625/1191/3312/6622/1915/1917	7
GO:0072673	BP	GO:0072673	lamellipodium morphogenesis	7/2238	16/18862	0.00141555	0.00739386	0.00517071	6643/6714/6642/8874/8936/57175/23603	7
GO:0090083	BP	GO:0090083	regulation of inclusion body assembly	7/2238	16/18862	0.00141555	0.00739386	0.00517071	10049/3303/3304/1191/3337/5705/9529	7
GO:1902969	BP	GO:1902969	mitotic DNA replication	7/2238	16/18862	0.00141555	0.00739386	0.00517071	10269/3978/4172/4173/4171/4175/64785	7
GO:1903541	BP	GO:1903541	regulation of exosomal secretion	7/2238	16/18862	0.00141555	0.00739386	0.00517071	6386/9146/7879/10015/8027/7251/27183	7
GO:1900076	BP	GO:1900076	regulation of cellular response to insulin stimulus	17/2238	66/18862	0.00143229	0.00747459	0.00522716	4976/8615/197/2771/6714/5770/2931/8396/5970/5781/5562/5058/55198/10580/114882/64710/57727	17
GO:0010921	BP	GO:0010921	regulation of phosphatase activity	35/2238	176/18862	0.00143623	0.00748836	0.0052368	4659/2029/9475/261726/10421/2771/3326/801/805/808/7184/3673/5610/5764/5518/2475/2932/10776/2280/5534/5520/6418/23076/5528/5524/5510/5529/55291/64062/26472/80279/84687/151987/10160/51400	35
GO:0018105	BP	GO:0018105	peptidyl-serine phosphorylation	55/2238	310/18862	0.00144428	0.00752354	0.0052614	9201/8440/9475/7037/983/3320/3326/7295/7150/6714/4282/5578/1459/493/1017/5595/5594/207/409/5217/6622/2475/5599/1452/2931/2932/6197/8091/10399/1457/6733/5591/1020/1981/581/6789/5562/5058/5062/817/5585/5586/57118/23171/79012/85440/11315/7443/10142/85456/54386/4139/10013/10000/51719	55
GO:2001022	BP	GO:2001022	positive regulation of response to DNA damage stimulus	24/2238	107/18862	0.00144915	0.0075421	0.00527438	23347/9521/3146/142/5111/1655/7515/6188/2521/8087/9513/8091/7334/10097/6154/5591/1660/10155/7336/57805/57599/23201/131870/9774	24
GO:0007265	BP	GO:0007265	Ras protein signal transduction	59/2238	338/18862	0.00148233	0.00770783	0.00539028	57698/8473/9475/10211/9448/3265/335/5898/613/3925/1104/5867/867/1072/1017/1786/2664/5962/23636/1398/1399/1785/396/998/5908/5912/387/22800/382/5906/2782/2885/5879/6993/392/10155/10146/8452/10672/3837/11021/10982/201475/23191/55738/199731/8936/9181/55379/11315/23580/2909/10152/51495/28988/23011/9908/10787/9289	59
GO:0009119	BP	GO:0009119	ribonucleoside metabolic process	18/2238	72/18862	0.00152271	0.00791068	0.00553214	9567/8573/4976/4860/3251/353/2773/3615/4830/4831/191/22978/8833/5901/4507/79631/56952/51715	18
GO:0009147	BP	GO:0009147	pyrimidine nucleoside triphosphate metabolic process	9/2238	25/18862	0.00157979	0.00817782	0.00571895	7298/4830/1503/4831/1841/790/1854/79077/56474	9
GO:0015813	BP	GO:0015813	L-glutamate transmembrane transport	9/2238	25/18862	0.00157979	0.00817782	0.00571895	8604/10550/3688/6507/6506/477/23204/79751/10165	9
GO:0051123	BP	GO:0051123	RNA polymerase II preinitiation complex assembly	9/2238	25/18862	0.00157979	0.00817782	0.00571895	3146/1385/5702/5701/5704/5705/5706/2959/55832	9
GO:0051654	BP	GO:0051654	establishment of mitochondrion localization	9/2238	25/18862	0.00157979	0.00817782	0.00571895	4976/4137/10128/4131/55201/55288/8936/55860/4139	9
GO:0046686	BP	GO:0046686	response to cadmium ion	16/2238	61/18862	0.00159111	0.00822906	0.00575479	1528/6647/847/6648/5111/2805/1841/5595/5594/207/4521/5599/2937/5536/7323/6652	16
GO:1900407	BP	GO:1900407	regulation of cellular response to oxidative stress	20/2238	84/18862	0.00163544	0.00845074	0.00590982	10314/1719/6647/6648/3315/2876/5034/142/7295/6421/207/5831/5478/10399/10131/4841/11315/10013/9529/29979	20
GO:0051051	BP	GO:0051051	negative regulation of transport	73/2238	438/18862	0.00164139	0.00847391	0.00592602	5715/6386/8724/10434/10550/9943/336/301/2771/3685/5270/3146/2775/801/805/808/7295/7175/5211/7416/10971/2946/10961/6717/11151/2664/207/6622/4345/1445/2475/5905/4131/3418/3998/9972/2931/477/7879/5908/112755/51569/7531/382/5906/5879/10399/9446/1020/2171/5781/392/5530/288/8301/817/8682/1595/23191/91404/6422/55198/23327/55737/11315/64422/29978/26060/51715/29979/29934/51719/65268	73
GO:0035307	BP	GO:0035307	positive regulation of protein dephosphorylation	13/2238	45/18862	0.00166051	0.00856499	0.00598971	4659/3326/801/805/808/5725/2475/5478/5300/5528/5524/5510/8189	13
GO:0018209	BP	GO:0018209	peptidyl-serine modification	58/2238	333/18862	0.00170319	0.00877727	0.00613816	9201/8440/9475/7037/983/3320/3326/142/7295/7150/6714/4282/5578/1459/493/1017/5595/5594/207/409/5217/6622/8260/2475/5599/1452/2931/2932/6197/8091/10399/1457/6733/5591/1020/1981/581/6789/5562/5058/5062/817/5585/5586/57118/23171/79012/85440/11315/7443/10142/85456/54969/54386/4139/10013/10000/51719	58
GO:0001844	BP	GO:0001844	protein insertion into mitochondrial membrane involved in apoptotic signaling pathway	10/2238	30/18862	0.00172227	0.00885192	0.00619037	10971/4836/7529/5599/7532/7531/5534/7534/7533/581	10
GO:0007020	BP	GO:0007020	microtubule nucleation	10/2238	30/18862	0.00172227	0.00885192	0.00619037	23122/3303/3304/7283/4204/9793/1639/23332/10426/10142	10
GO:0051125	BP	GO:0051125	regulation of actin nucleation	10/2238	30/18862	0.00172227	0.00885192	0.00619037	9026/1496/11151/2764/375/23191/8936/57175/10152/10787	10
GO:0030521	BP	GO:0030521	androgen receptor signaling pathway	12/2238	40/18862	0.00173539	0.00888771	0.0062154	8289/1655/3301/5245/6597/7337/3065/9667/6422/10521/11315/10013	12
GO:0072528	BP	GO:0072528	pyrimidine-containing compound biosynthetic process	12/2238	40/18862	0.00173539	0.00888771	0.0062154	7298/7372/4830/1503/4831/1841/790/51727/1854/2475/5631/56474	12
GO:1901068	BP	GO:1901068	guanosine-containing compound metabolic process	12/2238	40/18862	0.00173539	0.00888771	0.0062154	9567/8573/4976/3251/2773/3615/4830/4831/8833/5901/79631/51715	12
GO:1904591	BP	GO:1904591	positive regulation of protein import	12/2238	40/18862	0.00173539	0.00888771	0.0062154	3843/9141/8882/3326/7175/2316/5594/10204/5901/23435/10155/57506	12
GO:0043388	BP	GO:0043388	positive regulation of DNA binding	15/2238	56/18862	0.00175449	0.00897757	0.00627824	10542/8721/3005/3146/142/801/808/7295/4830/3673/3148/1499/2959/10155/11315	15
GO:0032205	BP	GO:0032205	negative regulation of telomere maintenance	11/2238	35/18862	0.00176409	0.00901874	0.00630703	3183/3178/142/6714/7515/3192/5394/7014/10111/55226/54386	11
GO:0051303	BP	GO:0051303	establishment of chromosome localization	19/2238	79/18862	0.00186441	0.00952318	0.0066598	9183/23636/10096/10097/3192/10540/8452/1778/3837/4926/81929/283489/29082/128866/27436/5119/51510/27183/10726	19
GO:1901800	BP	GO:1901800	positive regulation of proteasomal protein catabolic process	24/2238	109/18862	0.00189125	0.0096114	0.00672149	6449/5716/3303/3304/1191/5702/207/5701/5704/8078/7917/1452/2931/2932/10134/7415/6613/5700/10399/6923/7336/23640/29978/29979	24
GO:0006123	BP	GO:0006123	mitochondrial electron transport, cytochrome c to oxygen	8/2238	21/18862	0.00189167	0.0096114	0.00672149	4697/4513/1345/1329/1327/1340/9377/54205	8
GO:0019646	BP	GO:0019646	aerobic electron transport chain	8/2238	21/18862	0.00189167	0.0096114	0.00672149	4697/4513/1345/1329/1327/1340/9377/54205	8
GO:0039702	BP	GO:0039702	viral budding via host ESCRT complex	8/2238	21/18862	0.00189167	0.0096114	0.00672149	10015/7251/29082/128866/79720/5119/51160/27183	8
GO:1902307	BP	GO:1902307	positive regulation of sodium ion transmembrane transport	8/2238	21/18862	0.00189167	0.0096114	0.00672149	81/481/3799/1785/483/375/288/65268	8
GO:2000765	BP	GO:2000765	regulation of cytoplasmic translation	8/2238	21/18862	0.00189167	0.0096114	0.00672149	1938/5315/23521/2475/7555/1660/170506/51441	8
GO:0046928	BP	GO:0046928	regulation of neurotransmitter secretion	20/2238	85/18862	0.00190456	0.0096684	0.00676135	10059/801/808/488/6853/5864/5868/6857/2932/5908/112755/6812/23413/5906/1020/22930/55288/5413/57617/28964	20
GO:0031532	BP	GO:0031532	actin cytoskeleton reorganization	23/2238	103/18862	0.00191516	0.0097137	0.00679303	3265/301/5898/7430/5770/2316/4192/4627/396/998/387/2885/1525/1020/7082/5058/5754/10788/2017/29085/221981/10458/9578	23
GO:0007623	BP	GO:0007623	circadian rhythm	40/2238	212/18862	0.00194685	0.00986575	0.00689936	10419/8473/10236/9475/7298/983/7150/7153/3615/1385/6421/191/5501/2475/10135/5599/2932/2776/5499/5500/5591/3192/7337/2673/5562/23435/9112/3065/3184/4841/4704/10075/57805/55269/3066/8239/7874/25942/5936/9967	40
GO:0010611	BP	GO:0010611	regulation of cardiac muscle hypertrophy	17/2238	68/18862	0.00203323	0.0102944	0.00719915	9475/10539/183/4000/142/2539/5578/493/2475/2931/136319/5530/5058/4089/5300/817/7919	17
GO:0016246	BP	GO:0016246	RNA interference	7/2238	17/18862	0.00216163	0.0109209	0.00763727	8575/103/1660/7247/10658/7257/57510	7
GO:0042790	BP	GO:0042790	nucleolar large rRNA transcription by RNA polymerase I	7/2238	17/18862	0.00216163	0.0109209	0.00763727	9555/4691/2475/6597/4141/6598/55506	7
GO:1900739	BP	GO:1900739	regulation of protein insertion into mitochondrial membrane involved in apoptotic signaling pathway	9/2238	26/18862	0.00216452	0.0109209	0.00763727	10971/4836/7529/5599/7532/7531/5534/7534/7533	9
GO:1900740	BP	GO:1900740	positive regulation of protein insertion into mitochondrial membrane involved in apoptotic signaling pathway	9/2238	26/18862	0.00216452	0.0109209	0.00763727	10971/4836/7529/5599/7532/7531/5534/7534/7533	9
GO:0001824	BP	GO:0001824	blastocyst development	21/2238	92/18862	0.00222028	0.0111924	0.00782715	23019/4695/4849/8882/86/824/6137/4678/9318/1603/2551/8452/705/6830/54892/53918/56949/57142/27339/51119/51639	21
GO:0032606	BP	GO:0032606	type I interferon production	27/2238	129/18862	0.00224107	0.0112874	0.00789357	1654/5495/10211/9868/3320/3146/3329/2547/7520/5434/3148/1499/4361/5437/5591/5970/5781/1660/10146/5802/5300/5094/57506/55666/1387/170506/85364	27
GO:0001833	BP	GO:0001833	inner cell mass cell proliferation	6/2238	13/18862	0.00226361	0.0113416	0.00793148	8882/9318/54892/53918/27339/51119	6
GO:0006553	BP	GO:0006553	lysine metabolic process	6/2238	13/18862	0.00226361	0.0113416	0.00793148	1738/1743/501/4967/1428/60496	6
GO:0010248	BP	GO:0010248	establishment or maintenance of transmembrane electrochemical gradient	6/2238	13/18862	0.00226361	0.0113416	0.00793148	476/481/478/477/483/581	6
GO:0051280	BP	GO:0051280	negative regulation of release of sequestered calcium ion into cytosol	6/2238	13/18862	0.00226361	0.0113416	0.00793148	801/805/808/2946/6717/9446	6
GO:0099188	BP	GO:0099188	postsynaptic cytoskeleton organization	6/2238	13/18862	0.00226361	0.0113416	0.00793148	60/375/71/9118/1627/28988	6
GO:0106074	BP	GO:0106074	aminoacyl-tRNA metabolism involved in translational fidelity	6/2238	13/18862	0.00226361	0.0113416	0.00793148	7407/3376/16/92675/80755/51520	6
GO:2000144	BP	GO:2000144	positive regulation of DNA-templated transcription, initiation	11/2238	36/18862	0.00227167	0.0113721	0.0079528	1385/5702/1499/5701/5704/10923/5705/5706/55832/170506/9774	11
GO:1990126	BP	GO:1990126	retrograde transport, endosome to plasma membrane	10/2238	31/18862	0.00227544	0.0113811	0.00795912	28952/9559/7879/4218/23513/9230/56850/81609/55737/51699	10
GO:0035690	BP	GO:0035690	cellular response to drug	16/2238	63/18862	0.00228594	0.0114238	0.00798894	4659/7037/3326/5860/3309/7372/4830/790/1399/8091/5908/5906/5471/5562/9343/84687	16
GO:0007173	BP	GO:0007173	epidermal growth factor receptor signaling pathway	26/2238	123/18862	0.00231501	0.0115591	0.00808354	3092/9146/8440/9026/183/6714/378/5335/867/207/23636/8826/7879/998/2885/5747/5781/8874/55704/8027/7251/6456/89853/58513/58533/29924	26
GO:0009743	BP	GO:0009743	response to carbohydrate	41/2238	221/18862	0.00238512	0.0118988	0.00832114	4976/3939/336/847/338/6648/3480/2950/3956/4830/5532/2805/3673/5211/4831/6717/3799/4131/6597/5608/2044/5019/5908/5906/6434/5879/6844/8655/10399/4035/5530/6598/5562/8893/1967/9230/4704/23098/25942/8891/29085	41
GO:0008203	BP	GO:0008203	cholesterol metabolic process	30/2238	149/18862	0.00248145	0.0123687	0.00864974	11160/1727/6647/335/336/847/338/2539/2224/2222/10449/4047/2194/37/47/4597/5901/3069/3157/31/5562/3422/3930/3837/10654/1718/50814/1595/39/1717	30
GO:1902930	BP	GO:1902930	regulation of alcohol biosynthetic process	18/2238	75/18862	0.00248662	0.0123838	0.0086603	11160/6647/338/2224/2222/6622/4047/2194/4597/5901/3157/31/5562/3422/3837/10654/1595/1717	18
GO:1903533	BP	GO:1903533	regulation of protein targeting	19/2238	81/18862	0.00253535	0.0126086	0.00881751	9141/3265/1459/2664/3998/2931/9520/7323/7332/1020/4924/288/5562/5058/10075/9847/10055/51100/9747	19
GO:0043543	BP	GO:0043543	protein acylation	44/2238	242/18862	0.00253613	0.0126086	0.00881751	1654/8520/8473/5495/10269/53615/86/1738/4137/5595/4836/1743/6622/8260/7917/10664/2932/4204/3054/2959/6418/4967/6598/5562/1487/4089/84656/79969/8861/3066/1387/55677/25942/11315/84681/80155/80218/55226/54386/57609/9329/10856/8607/8295	44
GO:0031952	BP	GO:0031952	regulation of protein autophosphorylation	13/2238	47/18862	0.00255201	0.0126228	0.00882746	1654/801/805/808/6714/8826/4361/5912/5528/2045/5529/10111/85456	13
GO:0051972	BP	GO:0051972	regulation of telomerase activity	13/2238	47/18862	0.00255201	0.0126228	0.00882746	1736/3320/3326/6714/7520/6950/3181/5595/5594/10575/10576/3184/10728	13
GO:1902882	BP	GO:1902882	regulation of response to oxidative stress	21/2238	93/18862	0.00255364	0.0126228	0.00882746	10314/9555/1719/6647/6648/3315/2876/5034/142/7295/6421/207/5831/5478/10399/10131/4841/11315/10013/9529/29979	21
GO:0002028	BP	GO:0002028	regulation of sodium ion transport	20/2238	87/18862	0.0025562	0.0126228	0.00882746	81/10768/476/481/5270/493/207/3799/1785/477/483/375/7533/1272/288/817/23171/23327/53826/65268	20
GO:0099175	BP	GO:0099175	regulation of postsynapse organization	20/2238	87/18862	0.0025562	0.0126228	0.00882746	10059/4976/3312/378/1000/1072/10097/1020/7337/547/5802/816/4076/2045/1627/55737/170506/10152/28988/26052	20
GO:0031102	BP	GO:0031102	neuron projection regeneration	15/2238	58/18862	0.00255647	0.0126228	0.00882746	1719/335/5792/2596/5764/2316/3371/1495/4131/5604/4035/5802/1605/83700/23162	15
GO:0035306	BP	GO:0035306	positive regulation of dephosphorylation	15/2238	58/18862	0.00255647	0.0126228	0.00882746	4659/3326/801/805/808/6714/3673/5725/2475/5478/5300/5528/5524/5510/8189	15
GO:0044380	BP	GO:0044380	protein localization to cytoskeleton	15/2238	58/18862	0.00255647	0.0126228	0.00882746	1729/23636/2932/4130/3192/10540/4926/5108/10982/22919/23386/283489/84687/55968/22924	15
GO:0006907	BP	GO:0006907	pinocytosis	8/2238	22/18862	0.00266659	0.0130109	0.00909883	197/1785/5538/998/112755/55198/51479/26060	8
GO:0007063	BP	GO:0007063	regulation of sister chromatid cohesion	8/2238	22/18862	0.00266659	0.0130109	0.00909883	5885/9555/6421/1499/2237/8260/546/10664	8
GO:0010881	BP	GO:0010881	regulation of cardiac muscle contraction by regulation of the release of sequestered calcium ion	8/2238	22/18862	0.00266659	0.0130109	0.00909883	801/805/808/2946/477/9446/287/817	8
GO:0021801	BP	GO:0021801	cerebral cortex radial glia guided migration	8/2238	22/18862	0.00266659	0.0130109	0.00909883	23380/5048/1020/23224/79143/57142/25777/9289	8
GO:0022030	BP	GO:0022030	telencephalon glial cell migration	8/2238	22/18862	0.00266659	0.0130109	0.00909883	23380/5048/1020/23224/79143/57142/25777/9289	8
GO:0034643	BP	GO:0034643	establishment of mitochondrion localization, microtubule-mediated	8/2238	22/18862	0.00266659	0.0130109	0.00909883	4976/4137/10128/4131/55201/55288/8936/55860	8
GO:0042451	BP	GO:0042451	purine nucleoside biosynthetic process	8/2238	22/18862	0.00266659	0.0130109	0.00909883	3251/353/3615/4830/4831/8833/4507/56952	8
GO:0042455	BP	GO:0042455	ribonucleoside biosynthetic process	8/2238	22/18862	0.00266659	0.0130109	0.00909883	3251/353/3615/4830/4831/8833/4507/56952	8
GO:0046129	BP	GO:0046129	purine ribonucleoside biosynthetic process	8/2238	22/18862	0.00266659	0.0130109	0.00909883	3251/353/3615/4830/4831/8833/4507/56952	8
GO:0047497	BP	GO:0047497	mitochondrion transport along microtubule	8/2238	22/18862	0.00266659	0.0130109	0.00909883	4976/4137/10128/4131/55201/55288/8936/55860	8
GO:0051220	BP	GO:0051220	cytoplasmic sequestering of protein	8/2238	22/18862	0.00266659	0.0130109	0.00909883	28952/5716/2316/6717/7529/7114/1627/9908	8
GO:0140112	BP	GO:0140112	extracellular vesicle biogenesis	8/2238	22/18862	0.00266659	0.0130109	0.00909883	6386/9146/7879/10015/8027/10987/7251/27183	8
GO:1901685	BP	GO:1901685	glutathione derivative metabolic process	8/2238	22/18862	0.00266659	0.0130109	0.00909883	2941/2950/2944/2098/10327/2947/2946/9446	8
GO:1901687	BP	GO:1901687	glutathione derivative biosynthetic process	8/2238	22/18862	0.00266659	0.0130109	0.00909883	2941/2950/2944/2098/10327/2947/2946/9446	8
GO:0007033	BP	GO:0007033	vacuole organization	34/2238	176/18862	0.00274214	0.0133395	0.00932865	81631/9554/2023/302/2026/411/5868/11151/2475/5538/7879/11345/51552/375/5861/8396/950/22930/55004/23673/23256/29082/81876/25782/128866/64422/51510/57617/29978/51715/29979/27183/55968/51100	34
GO:0045687	BP	GO:0045687	positive regulation of glial cell differentiation	12/2238	42/18862	0.00274318	0.0133395	0.00932865	10419/5270/5764/4192/5803/2475/5970/3065/1605/6009/3066/27339	12
GO:0071364	BP	GO:0071364	cellular response to epidermal growth factor stimulus	12/2238	42/18862	0.00274318	0.0133395	0.00932865	8882/2950/5335/867/790/207/4176/8826/4141/1915/5781/84687	12
GO:0072595	BP	GO:0072595	maintenance of protein localization in organelle	12/2238	42/18862	0.00274318	0.0133395	0.00932865	7295/3309/3098/207/402/5905/6500/1020/3192/23345/11315/25777	12
GO:0048638	BP	GO:0048638	regulation of developmental growth	55/2238	319/18862	0.00276654	0.0134418	0.00940018	57698/375790/10269/8879/6647/2335/4137/4133/2539/7430/1385/6857/5479/5594/2664/207/3897/2475/1630/4131/2931/2932/1785/9798/1982/5591/10409/1020/4035/6789/5058/5802/5300/7919/2017/2045/1808/1627/11344/57611/22902/23191/4897/23327/25942/79068/53335/23236/57142/57609/28988/23011/23499/9373/10939	55
GO:0000731	BP	GO:0000731	DNA synthesis involved in DNA repair	14/2238	53/18862	0.00283963	0.0137622	0.00962423	5111/6118/6117/5424/6119/5984/5982/5981/5983/5425/7415/6233/9100/55666	14
GO:0051438	BP	GO:0051438	regulation of ubiquitin-protein transferase activity	14/2238	53/18862	0.00283963	0.0137622	0.00962423	10059/6187/6125/7334/6201/5861/9349/6135/6500/7332/5300/54165/11315/9529	14
GO:0097120	BP	GO:0097120	receptor localization to synapse	14/2238	53/18862	0.00283963	0.0137622	0.00962423	8417/3800/2239/3265/3799/6616/4218/112755/5906/1605/23513/1627/56850/10243	14
GO:0006479	BP	GO:0006479	protein methylation	33/2238	170/18862	0.0028957	0.0140105	0.00979786	10419/8473/23028/9555/2935/3009/5870/5110/2091/1786/1499/546/10664/4204/6634/2107/6598/4089/22938/23170/283742/80335/6830/10498/54623/1387/55677/3276/84661/80349/51504/51451/26097	33
GO:0008213	BP	GO:0008213	protein alkylation	33/2238	170/18862	0.0028957	0.0140105	0.00979786	10419/8473/23028/9555/2935/3009/5870/5110/2091/1786/1499/546/10664/4204/6634/2107/6598/4089/22938/23170/283742/80335/6830/10498/54623/1387/55677/3276/84661/80349/51504/51451/26097	33
GO:0007064	BP	GO:0007064	mitotic sister chromatid cohesion	9/2238	27/18862	0.00290919	0.0140639	0.00983524	5885/9555/8260/546/8243/23244/23126/80218/23047	9
GO:0001952	BP	GO:0001952	regulation of cell-matrix adhesion	26/2238	125/18862	0.00292656	0.0141361	0.00988569	8573/9475/23122/9448/6714/7414/5786/8826/2932/387/5879/71/1021/5747/4035/7264/1605/23332/8861/6422/10979/9748/57669/55920/23603/23499	26
GO:0010001	BP	GO:0010001	glial cell differentiation	39/2238	210/18862	0.00294064	0.0141922	0.00992495	4781/10419/26227/9948/6647/983/5270/7431/2950/1267/4137/1191/2596/1000/5764/4192/5803/5595/5594/207/2817/1445/2475/6657/1021/1020/5604/5970/5781/4035/8893/3065/1605/1967/6009/23385/3066/8891/27339	39
GO:0006694	BP	GO:0006694	steroid biosynthetic process	36/2238	190/18862	0.00295043	0.0142276	0.00994968	11160/1727/6647/335/338/476/2539/2224/231/5007/6342/2222/5087/10449/4047/2194/3295/47/4597/5901/3157/31/5562/3422/3930/3837/10654/1718/50814/1595/51144/3028/39/84681/64746/1717	36
GO:0010165	BP	GO:0010165	response to X-ray	10/2238	32/18862	0.00296269	0.014251	0.00996607	301/2547/7520/4436/1785/8091/7158/3735/6422/64710	10
GO:0046825	BP	GO:0046825	regulation of protein export from nucleus	10/2238	32/18862	0.00296269	0.014251	0.00996607	7295/7175/5905/2932/2010/7531/1020/5781/10541/11315	10
GO:1903955	BP	GO:1903955	positive regulation of protein targeting to mitochondrion	10/2238	32/18862	0.00296269	0.014251	0.00996607	9141/1459/2931/9520/7323/7332/5562/10075/10055/51100	10
GO:1903034	BP	GO:1903034	regulation of response to wounding	32/2238	164/18862	0.00305493	0.0146825	0.0102678	8613/8573/23122/462/3265/2243/2244/2266/350/7448/301/710/3688/5270/3146/5792/5764/2316/4192/7001/2475/1398/71/5604/5747/4035/6431/5802/23332/199731/10979/28964	32
GO:0042059	BP	GO:0042059	negative regulation of epidermal growth factor receptor signaling pathway	13/2238	48/18862	0.00312624	0.0149917	0.010484	9146/867/23636/7879/998/2885/8874/8027/7251/6456/58513/58533/29924	13
GO:0061028	BP	GO:0061028	establishment of endothelial barrier	13/2238	48/18862	0.00312624	0.0149917	0.010484	9475/7430/7414/4478/5962/118/2194/4301/5908/5906/7082/5802/23236	13
GO:0008543	BP	GO:0008543	fibroblast growth factor receptor signaling pathway	24/2238	113/18862	0.00312705	0.0149917	0.010484	3178/5432/5434/867/5430/5725/5595/5594/5431/7072/3187/2817/2962/5438/1399/4670/5437/3185/51552/2885/7073/5781/4686/143282	24
GO:0007549	BP	GO:0007549	dosage compensation	7/2238	18/18862	0.00317816	0.0151612	0.0106026	23347/9555/3192/5394/5976/91746/55506	7
GO:0031935	BP	GO:0031935	regulation of chromatin silencing	7/2238	18/18862	0.00317816	0.0151612	0.0106026	3005/3009/3006/3159/3024/8971/25942	7
GO:0032785	BP	GO:0032785	negative regulation of DNA-templated transcription, elongation	7/2238	18/18862	0.00317816	0.0151612	0.0106026	6829/10915/3192/51574/51497/25920/7469	7
GO:0035372	BP	GO:0035372	protein localization to microtubule	7/2238	18/18862	0.00317816	0.0151612	0.0106026	1729/4130/3192/10982/22919/283489/22924	7
GO:0045116	BP	GO:0045116	protein neddylation	7/2238	18/18862	0.00317816	0.0151612	0.0106026	6125/9040/6135/8883/4738/9039/54165	7
GO:1902683	BP	GO:1902683	regulation of receptor localization to synapse	7/2238	18/18862	0.00317816	0.0151612	0.0106026	8417/2239/3265/5906/1605/1627/56850	7
GO:0002262	BP	GO:0002262	myeloid cell homeostasis	29/2238	145/18862	0.00321038	0.0153023	0.0107013	23376/6647/301/669/6218/3146/3303/3304/2539/3148/118/3313/6223/103/6208/6194/6229/5591/1021/581/8861/54892/23385/80279/3276/83700/29766/23186/22985	29
GO:0033108	BP	GO:0033108	mitochondrial respiratory chain complex assembly	22/2238	101/18862	0.00328921	0.0156522	0.010946	4728/4706/4724/4709/4695/4720/4722/4712/4710/4705/9131/4729/4719/7386/4723/4702/7019/4698/4704/126328/55967/4715	22
GO:0097006	BP	GO:0097006	regulation of plasma lipoprotein particle levels	22/2238	101/18862	0.00328921	0.0156522	0.010946	161/2181/160/183/335/336/338/5034/302/1211/5567/1445/1175/375/3190/163/3069/1213/8570/1173/10938/10330	22
GO:0014743	BP	GO:0014743	regulation of muscle hypertrophy	17/2238	71/18862	0.0033202	0.0157867	0.01104	9475/10539/183/4000/142/2539/5578/493/2475/2931/136319/5530/5058/4089/5300/817/7919	17
GO:0030902	BP	GO:0030902	hindbrain development	28/2238	139/18862	0.00336332	0.0159785	0.0111742	27089/6712/5362/5270/3309/1152/7515/5764/2316/2618/1496/471/1398/1399/4204/136319/1020/5604/5781/1272/5058/5802/3184/10716/8861/57502/23385/58155	28
GO:0007584	BP	GO:0007584	response to nutrient	32/2238	165/18862	0.00336868	0.0159909	0.0111828	8520/8805/8473/2029/2181/3939/462/335/847/6648/7298/2771/2950/1327/1938/5315/411/3673/3485/5764/191/3371/2475/4131/5019/1603/3157/5970/23530/22938/6422/1788	32
GO:2000142	BP	GO:2000142	regulation of DNA-templated transcription, initiation	12/2238	43/18862	0.0034011	0.0161315	0.0112811	3146/1385/5702/1499/5701/5704/10923/5705/5706/55832/170506/9774	12
GO:0072698	BP	GO:0072698	protein localization to microtubule cytoskeleton	14/2238	54/18862	0.00342255	0.0162199	0.011343	1729/23636/2932/4130/3192/10540/4926/5108/10982/22919/23386/283489/55968/22924	14
GO:0015937	BP	GO:0015937	coenzyme A biosynthetic process	5/2238	10/18862	0.00352322	0.0165746	0.0115911	11332/38/80347/79877/55229	5
GO:0030388	BP	GO:0030388	fructose 1,6-bisphosphate metabolic process	5/2238	10/18862	0.00352322	0.0165746	0.0115911	226/5213/230/5211/5214	5
GO:0042989	BP	GO:0042989	sequestering of actin monomers	5/2238	10/18862	0.00352322	0.0165746	0.0115911	11013/286527/7114/5756/11344	5
GO:0048194	BP	GO:0048194	Golgi vesicle budding	5/2238	10/18862	0.00352322	0.0165746	0.0115911	10972/10959/399687/54732/64083	5
GO:0051342	BP	GO:0051342	regulation of cyclic-nucleotide phosphodiesterase activity	5/2238	10/18862	0.00352322	0.0165746	0.0115911	9049/801/805/808/10399	5
GO:1901838	BP	GO:1901838	positive regulation of transcription of nucleolar large rRNA by RNA polymerase I	5/2238	10/18862	0.00352322	0.0165746	0.0115911	4691/2475/6597/4141/6598	5
GO:1902946	BP	GO:1902946	protein localization to early endosome	5/2238	10/18862	0.00352322	0.0165746	0.0115911	9475/7430/4478/5962/23513	5
GO:1904896	BP	GO:1904896	ESCRT complex disassembly	5/2238	10/18862	0.00352322	0.0165746	0.0115911	9798/5119/51534/51510/27183	5
GO:1904903	BP	GO:1904903	ESCRT III complex disassembly	5/2238	10/18862	0.00352322	0.0165746	0.0115911	9798/5119/51534/51510/27183	5
GO:0031099	BP	GO:0031099	regeneration	36/2238	192/18862	0.00353212	0.016603	0.0116109	10419/1719/335/301/7298/2876/2950/5792/5111/5315/2596/1459/5764/2316/4192/3371/790/471/1495/5245/4131/6657/3836/136319/975/5906/6156/5604/5471/4035/5530/6430/5802/1605/83700/23162	36
GO:0051100	BP	GO:0051100	negative regulation of binding	31/2238	159/18862	0.00355519	0.0166553	0.0116475	23028/5792/4133/488/5595/6717/207/409/2962/9775/5599/10763/2932/8091/60/5499/7114/10399/581/5530/5300/1400/3066/8189/58499/25942/51773/11315/8904/57669/10856	31
GO:0019827	BP	GO:0019827	stem cell population maintenance	29/2238	146/18862	0.00356233	0.0166553	0.0116475	23019/4849/1977/1000/5432/5434/5764/5430/1656/5431/1499/5438/5087/6657/5437/8091/4089/8243/5108/1994/79577/8861/6422/54623/123169/53918/51593/10642/9126	29
GO:0009143	BP	GO:0009143	nucleoside triphosphate catabolic process	6/2238	14/18862	0.00356632	0.0166553	0.0116475	1854/4521/131870/3704/79077/25939	6
GO:0010649	BP	GO:0010649	regulation of cell communication by electrical coupling	6/2238	14/18862	0.00356632	0.0166553	0.0116475	801/805/808/6717/288/817	6
GO:0031936	BP	GO:0031936	negative regulation of chromatin silencing	6/2238	14/18862	0.00356632	0.0166553	0.0116475	3005/3009/3006/3159/3024/8971	6
GO:0044794	BP	GO:0044794	positive regulation by host of viral process	6/2238	14/18862	0.00356632	0.0166553	0.0116475	3312/5091/5479/1072/64710/9218	6
GO:0051290	BP	GO:0051290	protein heterotetramerization	6/2238	14/18862	0.00356632	0.0166553	0.0116475	11051/6240/11052/79869/10056/2193	6
GO:0099170	BP	GO:0099170	postsynaptic modulation of chemical synaptic transmission	6/2238	14/18862	0.00356632	0.0166553	0.0116475	1977/9775/1630/5530/23191/23236	6
GO:0033673	BP	GO:0033673	negative regulation of kinase activity	47/2238	267/18862	0.00358023	0.0167068	0.0116835	3843/9555/10527/183/197/3315/4869/3480/2950/7345/4137/5573/5576/5770/867/7453/10935/5518/5577/3301/207/7529/23636/6622/1445/5859/2776/103/2764/7532/5478/10399/5515/8396/3192/2873/5062/5585/27250/6422/80279/11315/7251/26973/23603/58533/51637	47
GO:0009163	BP	GO:0009163	nucleoside biosynthetic process	11/2238	38/18862	0.00364003	0.0169584	0.0118594	3251/353/7372/3615/4830/4831/1841/790/8833/4507/56952	11
GO:0042307	BP	GO:0042307	positive regulation of protein import into nucleus	11/2238	38/18862	0.00364003	0.0169584	0.0118594	3843/8882/3326/7175/2316/5594/10204/5901/23435/10155/57506	11
GO:0005980	BP	GO:0005980	glycogen catabolic process	8/2238	23/18862	0.00366861	0.0169872	0.0118796	3146/801/5834/5236/5499/5500/283209/55276	8
GO:0009068	BP	GO:0009068	aspartate family amino acid catabolic process	8/2238	23/18862	0.00366861	0.0169872	0.0118796	2806/1738/2805/1743/501/4967/1428/80150	8
GO:0009081	BP	GO:0009081	branched-chain amino acid metabolic process	8/2238	23/18862	0.00366861	0.0169872	0.0118796	10994/1738/38/586/4329/26275/3028/64087	8
GO:0009226	BP	GO:0009226	nucleotide-sugar biosynthetic process	8/2238	23/18862	0.00366861	0.0169872	0.0118796	7358/4351/10007/2673/7264/7360/54187/55577	8
GO:0019400	BP	GO:0019400	alditol metabolic process	8/2238	23/18862	0.00366861	0.0169872	0.0118796	231/2805/2820/2584/7167/6652/26007/57026	8
GO:0046628	BP	GO:0046628	positive regulation of insulin receptor signaling pathway	8/2238	23/18862	0.00366861	0.0169872	0.0118796	4976/2771/6714/5781/5058/10580/114882/64710	8
GO:1901984	BP	GO:1901984	negative regulation of protein acetylation	8/2238	23/18862	0.00366861	0.0169872	0.0118796	6622/2932/6418/1487/3066/25942/11315/84681	8
GO:1903052	BP	GO:1903052	positive regulation of proteolysis involved in cellular protein catabolic process	26/2238	127/18862	0.00366974	0.0169872	0.0118796	6449/28952/5716/3303/3304/1191/5702/207/5701/5704/8078/7917/1452/2931/2932/10134/7415/6613/5700/10399/5747/6923/7336/23640/29978/29979	26
GO:0097305	BP	GO:0097305	response to alcohol	42/2238	233/18862	0.00367478	0.016997	0.0118864	10213/6647/2806/847/6648/7298/2950/142/801/808/2539/1938/867/3371/790/207/1495/1499/5245/7284/5019/54331/10097/6138/6191/2782/2770/70/3157/31/5562/3184/1605/10654/23367/6422/3066/8836/84687/64083/55915/1788	42
GO:0043200	BP	GO:0043200	response to amino acid	22/2238	102/18862	0.00373407	0.0172574	0.0120685	3843/10542/4976/23376/1282/440/2950/5111/1291/1385/824/5764/2475/2937/5970/3184/55004/84687/53335/51520/28956/1788	22
GO:0031023	BP	GO:0031023	microtubule organizing center organization	28/2238	140/18862	0.00373906	0.0172666	0.012075	4659/9475/23122/983/4869/1017/1499/402/23636/1069/5048/5902/4682/1107/9793/1639/5108/9696/23332/10015/10432/55226/128866/5119/51510/26973/55968/11127	28
GO:0001885	BP	GO:0001885	endothelial cell development	16/2238	66/18862	0.00378733	0.0174756	0.0122211	9475/2876/7430/7414/2947/4478/5962/118/2194/4301/5908/5906/7082/5802/23236/25932	16
GO:0006356	BP	GO:0006356	regulation of transcription by RNA polymerase I	10/2238	33/18862	0.00380572	0.0175184	0.0122511	9555/10269/7343/4691/2316/2475/6597/4141/6598/55506	10
GO:0030262	BP	GO:0030262	apoptotic nuclear changes	10/2238	33/18862	0.00380572	0.0175184	0.0122511	1676/3005/3146/7153/3148/3836/581/3837/80279/22985	10
GO:0051973	BP	GO:0051973	positive regulation of telomerase activity	10/2238	33/18862	0.00380572	0.0175184	0.0122511	1736/3320/3326/7520/6950/5595/5594/10575/10576/10728	10
GO:0032091	BP	GO:0032091	negative regulation of protein binding	21/2238	96/18862	0.00381639	0.0175536	0.0122756	23028/5792/4133/488/5595/207/409/2962/5599/10763/2932/60/5499/10399/581/5300/1400/8189/11315/57669/10856	21
GO:0042440	BP	GO:0042440	pigment metabolic process	17/2238	72/18862	0.00387579	0.0178126	0.0124568	10857/3251/259/7389/353/2618/10606/645/1652/3163/6472/8833/644/5631/5471/56898/26060	17
GO:0010822	BP	GO:0010822	positive regulation of mitochondrion organization	19/2238	84/18862	0.00391284	0.0179686	0.0125659	10059/9141/4976/9026/7416/10971/4836/7529/5599/2931/2932/7532/7531/5534/7534/7533/581/55737/11315	19
GO:0043401	BP	GO:0043401	steroid hormone mediated signaling pathway	27/2238	134/18862	0.00391787	0.0179774	0.012572	23019/8289/10424/23376/142/6714/1655/811/3301/5245/6597/5536/51569/7533/7337/29966/5058/3065/9667/6294/10498/6422/10521/11315/11331/57617/10013	27
GO:0007043	BP	GO:0007043	cell-cell junction assembly	29/2238	147/18862	0.00394639	0.0180939	0.0126535	421/6801/1500/9948/9475/183/5578/7414/1000/1495/1499/402/4301/60/387/71/7082/5062/5586/6624/92140/10015/8642/6904/83700/1501/23136/7094/83660	29
GO:0032479	BP	GO:0032479	regulation of type I interferon production	26/2238	128/18862	0.00409726	0.0187707	0.0131268	1654/5495/10211/9868/3320/3146/3329/2547/7520/5434/3148/1499/4361/5437/5591/5970/5781/1660/5802/5300/5094/57506/55666/1387/170506/85364	26
GO:0007019	BP	GO:0007019	microtubule depolymerization	12/2238	44/18862	0.0041806	0.0191071	0.0133621	3796/23122/3925/4131/4130/9793/55201/23332/9181/11075/10013/50810	12
GO:0045910	BP	GO:0045910	negative regulation of DNA recombination	12/2238	44/18862	0.0041806	0.0191071	0.0133621	23347/3005/3009/3006/4436/2956/3024/7158/7014/8971/56893/54386	12
GO:0062237	BP	GO:0062237	protein localization to postsynapse	12/2238	44/18862	0.0041806	0.0191071	0.0133621	3800/2239/3265/3799/6616/4218/112755/5906/1605/23513/56850/10243	12
GO:2001237	BP	GO:2001237	negative regulation of extrinsic apoptotic signaling pathway	22/2238	103/18862	0.0042281	0.0193035	0.0134994	1654/2243/2244/2266/3685/2876/2950/3303/3304/6714/3148/207/7001/1495/2932/10197/5970/2017/8682/55023/9181/11315	22
GO:0009314	BP	GO:0009314	response to radiation	72/2238	447/18862	0.00423027	0.0193035	0.0134994	23028/10269/3265/847/301/6648/1965/4869/2876/440/142/801/6738/7295/3309/5111/2547/7520/1385/5764/867/6240/5424/1936/4836/207/5501/2237/2475/4436/5599/2776/1785/10988/477/4204/2956/8091/23173/6154/5499/5500/2782/2885/5591/1020/3157/5970/581/7158/5562/9112/8450/1153/8243/3735/1642/57805/6422/84328/1387/55031/55872/5936/85456/64710/170506/83658/60626/8533/10856/1788	72
GO:0043502	BP	GO:0043502	regulation of muscle adaptation	21/2238	97/18862	0.00433844	0.0197815	0.0138337	9475/10539/183/4000/142/2539/488/5578/493/2475/2931/136319/5530/5058/4089/5300/816/818/817/7919/1605	21
GO:0098727	BP	GO:0098727	maintenance of cell number	29/2238	148/18862	0.00436482	0.0198861	0.0139069	23019/4849/1977/1000/5432/5434/5764/5430/1656/5431/1499/5438/5087/6657/5437/8091/4089/8243/5108/1994/79577/8861/6422/54623/123169/53918/51593/10642/9126	29
GO:0042147	BP	GO:0042147	retrograde transport, endosome to Golgi	20/2238	91/18862	0.00442811	0.0201586	0.0140974	10652/8724/6643/9559/5870/7879/1213/6642/1639/112936/7260/23085/7874/55737/63893/64145/51479/51699/29934/58533	20
GO:1904377	BP	GO:1904377	positive regulation of protein localization to cell periphery	16/2238	67/18862	0.00443882	0.0201914	0.0141203	2037/2181/3688/2035/7430/493/207/3799/382/2770/10399/6711/4035/4926/84687/10580	16
GO:0043271	BP	GO:0043271	negative regulation of ion transport	54/2238	319/18862	0.00444453	0.0202014	0.0141274	5715/8724/10434/10550/9943/336/301/3685/5270/2775/801/805/808/7295/7175/5211/7416/10971/2946/10961/6717/2664/207/6622/4345/1445/2475/5905/3418/3998/9972/2931/477/51569/7531/9446/1020/2171/5781/5530/288/817/8682/1595/91404/6422/55198/23327/11315/51715/29979/29934/51719/65268	54
GO:0018394	BP	GO:0018394	peptidyl-lysine acetylation	32/2238	168/18862	0.00447924	0.0203432	0.0142265	8520/8473/10269/53615/86/5595/6622/7917/10664/4204/3054/2959/6418/6598/5562/1487/4089/84656/79969/8861/3066/1387/55677/25942/11315/84681/80218/57609/9329/10856/8607/8295	32
GO:1990830	BP	GO:1990830	cellular response to leukemia inhibitory factor	18/2238	79/18862	0.00451971	0.0204559	0.0143053	8731/8467/7037/292/7520/1385/6723/4144/1488/6428/3192/5214/1974/9118/6432/129401/27101/9774	18
GO:0009148	BP	GO:0009148	pyrimidine nucleoside triphosphate biosynthetic process	7/2238	19/18862	0.00452242	0.0204559	0.0143053	7298/4830/1503/4831/1841/790/56474	7
GO:0016082	BP	GO:0016082	synaptic vesicle priming	7/2238	19/18862	0.00452242	0.0204559	0.0143053	5864/6622/8775/6616/112755/6812/63908	7
GO:1901881	BP	GO:1901881	positive regulation of protein depolymerization	7/2238	19/18862	0.00452242	0.0204559	0.0143053	9948/10763/11034/57482/11075/57026/1073	7
GO:1904292	BP	GO:1904292	regulation of ERAD pathway	7/2238	19/18862	0.00452242	0.0204559	0.0143053	6449/7917/10134/9097/51035/29978/29979	7
GO:0045292	BP	GO:0045292	mRNA cis splicing, via spliceosome	11/2238	39/18862	0.00453591	0.0204559	0.0143053	9092/55660/11168/23020/6631/6426/4686/8899/28960/9416/51729	11
GO:1901998	BP	GO:1901998	toxin transport	11/2238	39/18862	0.00453591	0.0204559	0.0143053	3309/6950/3301/9276/22948/7203/10694/10575/10576/23256/10574	11
GO:1903170	BP	GO:1903170	negative regulation of calcium ion transmembrane transport	11/2238	39/18862	0.00453591	0.0204559	0.0143053	801/805/808/7416/2946/6717/477/7531/9446/91404/29979	11
GO:2000785	BP	GO:2000785	regulation of autophagosome assembly	11/2238	39/18862	0.00453591	0.0204559	0.0143053	9554/5868/8396/22930/23256/29082/81876/25782/128866/29978/51100	11
GO:0048260	BP	GO:0048260	positive regulation of receptor-mediated endocytosis	13/2238	50/18862	0.00458963	0.0206659	0.0144522	3092/160/7018/7448/302/1191/867/409/1785/5538/3190/55681/23011	13
GO:1902001	BP	GO:1902001	fatty acid transmembrane transport	13/2238	50/18862	0.00458963	0.0206659	0.0144522	8604/10550/3688/1376/5825/207/6507/6506/477/31/23204/79751/10165	13
GO:0010212	BP	GO:0010212	response to ionizing radiation	28/2238	142/18862	0.00459751	0.0206852	0.0144657	23028/10269/3265/301/2876/142/3309/2547/7520/867/6240/1936/4436/1785/8091/6154/2885/5591/581/7158/5562/9112/3735/6422/84328/85456/64710/1788	28
GO:0051294	BP	GO:0051294	establishment of spindle orientation	10/2238	34/18862	0.00482772	0.0217041	0.0151782	9183/3688/4134/5048/6993/1639/4926/3996/23332/55968	10
GO:0042306	BP	GO:0042306	regulation of protein import into nucleus	14/2238	56/18862	0.00488121	0.0219275	0.0153344	3843/8882/3326/7175/2316/5594/23636/51569/10204/5901/23435/10155/57506/51715	14
GO:0006929	BP	GO:0006929	substrate-dependent cell migration	8/2238	24/18862	0.00493851	0.0220819	0.0154424	57698/6386/2335/506/3673/6789/2017/57669	8
GO:0008334	BP	GO:0008334	histone mRNA metabolic process	8/2238	24/18862	0.00493851	0.0220819	0.0154424	6741/6635/6636/6634/5394/4686/5976/51692	8
GO:0009251	BP	GO:0009251	glucan catabolic process	8/2238	24/18862	0.00493851	0.0220819	0.0154424	3146/801/5834/5236/5499/5500/283209/55276	8
GO:0016226	BP	GO:0016226	iron-sulfur cluster assembly	8/2238	24/18862	0.00493851	0.0220819	0.0154424	10539/3313/4682/57019/51218/552900/654483/10101	8
GO:0031163	BP	GO:0031163	metallo-sulfur cluster assembly	8/2238	24/18862	0.00493851	0.0220819	0.0154424	10539/3313/4682/57019/51218/552900/654483/10101	8
GO:0051291	BP	GO:0051291	protein heterooligomerization	8/2238	24/18862	0.00493851	0.0220819	0.0154424	11051/6857/6240/4144/11052/79869/10056/2193	8
GO:0006294	BP	GO:0006294	nucleotide-excision repair, preincision complex assembly	9/2238	29/18862	0.00499375	0.0221914	0.015519	142/6118/6117/6119/1069/5887/6233/8450/1642	9
GO:0010880	BP	GO:0010880	regulation of release of sequestered calcium ion into cytosol by sarcoplasmic reticulum	9/2238	29/18862	0.00499375	0.0221914	0.015519	801/805/808/2946/6717/477/9446/287/817	9
GO:0014072	BP	GO:0014072	response to isoquinoline alkaloid	9/2238	29/18862	0.00499375	0.0221914	0.015519	2806/2775/2475/5536/5520/5970/8682/84687/63826	9
GO:0021799	BP	GO:0021799	cerebral cortex radially oriented cell migration	9/2238	29/18862	0.00499375	0.0221914	0.015519	23380/5455/5048/1020/23224/79143/57142/25777/9289	9
GO:0031114	BP	GO:0031114	regulation of microtubule depolymerization	9/2238	29/18862	0.00499375	0.0221914	0.015519	23122/4131/4130/55201/23332/9181/11075/10013/50810	9
GO:0043278	BP	GO:0043278	response to morphine	9/2238	29/18862	0.00499375	0.0221914	0.015519	2806/2775/2475/5536/5520/5970/8682/84687/63826	9
GO:0051642	BP	GO:0051642	centrosome localization	9/2238	29/18862	0.00499375	0.0221914	0.015519	1783/5362/7430/3799/5903/4682/23224/10142/25777	9
GO:0060261	BP	GO:0060261	positive regulation of transcription initiation from RNA polymerase II promoter	9/2238	29/18862	0.00499375	0.0221914	0.015519	1385/5702/5701/5704/10923/5705/5706/55832/170506	9
GO:1901216	BP	GO:1901216	positive regulation of neuron death	20/2238	92/18862	0.0050414	0.022386	0.0156551	1965/142/4137/1191/824/1499/6622/2475/2931/2932/1948/998/9040/6733/1020/581/8301/5300/2045/23098	20
GO:0031122	BP	GO:0031122	cytoplasmic microtubule organization	15/2238	62/18862	0.00507212	0.0225051	0.0157384	4137/7430/7283/387/1639/1778/3837/4926/5108/55704/23332/10426/79187/9748/7461	15
GO:0016571	BP	GO:0016571	histone methylation	26/2238	130/18862	0.00507837	0.0225155	0.0157457	10419/8473/23028/9555/3009/2091/1786/1499/546/10664/4204/6598/4089/22938/23170/80335/6830/10498/54623/1387/55677/3276/84661/80349/51504/26097	26
GO:1901617	BP	GO:1901617	organic hydroxy compound biosynthetic process	44/2238	251/18862	0.00508599	0.022532	0.0157572	8566/11160/1719/1727/6647/335/338/5860/2539/2224/231/2805/5007/6342/3612/1652/2222/6622/10449/4047/2194/3295/47/4597/5901/3157/31/5562/3422/3930/3837/10654/1718/50814/1595/55750/57026/11315/3028/39/51477/1717/26060/29968	44
GO:0086009	BP	GO:0086009	membrane repolarization	12/2238	45/18862	0.005097	0.0225635	0.0157792	9948/10269/476/481/2316/477/781/483/7531/287/23327/10142	12
GO:2000779	BP	GO:2000779	regulation of double-strand break repair	19/2238	86/18862	0.00513776	0.0227265	0.0158932	23347/23028/142/6118/2521/7913/8091/5531/10097/5591/7158/9320/57599/131870/55611/84309/56893/151987/54386	19
GO:0098840	BP	GO:0098840	protein transport along microtubule	16/2238	68/18862	0.005179	0.0228739	0.0159963	3800/3315/6421/3799/403/8655/4130/3192/547/5108/7014/3842/140735/83658/23162/11127	16
GO:0099118	BP	GO:0099118	microtubule-based protein transport	16/2238	68/18862	0.005179	0.0228739	0.0159963	3800/3315/6421/3799/403/8655/4130/3192/547/5108/7014/3842/140735/83658/23162/11127	16
GO:0031623	BP	GO:0031623	receptor internalization	23/2238	111/18862	0.00518588	0.0228868	0.0160053	6386/10211/7037/3688/7430/5868/409/6622/1785/975/6616/375/2885/163/1213/1759/4035/8301/6642/55681/1173/29978/26052	23
GO:1990823	BP	GO:1990823	response to leukemia inhibitory factor	18/2238	80/18862	0.00519949	0.0229294	0.0160351	8731/8467/7037/292/7520/1385/6723/4144/1488/6428/3192/5214/1974/9118/6432/129401/27101/9774	18
GO:0006266	BP	GO:0006266	DNA ligation	6/2238	15/18862	0.00535277	0.0233381	0.0163209	3146/7153/2547/3978/7515/3980	6
GO:0006388	BP	GO:0006388	tRNA splicing, via endonucleolytic cleavage and ligation	6/2238	15/18862	0.00535277	0.0233381	0.0163209	10898/29894/283742/1653/51637/51493	6
GO:0007076	BP	GO:0007076	mitotic chromosome condensation	6/2238	15/18862	0.00535277	0.0233381	0.0163209	10592/9918/64151/51203/5119/10051	6
GO:0010763	BP	GO:0010763	positive regulation of fibroblast migration	6/2238	15/18862	0.00535277	0.0233381	0.0163209	3688/207/9590/5747/5058/8874	6
GO:0033540	BP	GO:0033540	fatty acid beta-oxidation using acyl-CoA oxidase	6/2238	15/18862	0.00535277	0.0233381	0.0163209	10455/30/6342/1384/3295/51	6
GO:0042159	BP	GO:0042159	lipoprotein catabolic process	6/2238	15/18862	0.00535277	0.0233381	0.0163209	10434/11313/338/1509/5538/55347	6
GO:0043558	BP	GO:0043558	regulation of translational initiation in response to stress	6/2238	15/18862	0.00535277	0.0233381	0.0163209	8440/1965/4869/5610/5499/10959	6
GO:0045176	BP	GO:0045176	apical protein localization	6/2238	15/18862	0.00535277	0.0233381	0.0163209	378/5962/8775/60/83700/57216	6
GO:0048308	BP	GO:0048308	organelle inheritance	6/2238	15/18862	0.00535277	0.0233381	0.0163209	983/5595/5594/7534/5604/7443	6
GO:0048313	BP	GO:0048313	Golgi inheritance	6/2238	15/18862	0.00535277	0.0233381	0.0163209	983/5595/5594/7534/5604/7443	6
GO:0051284	BP	GO:0051284	positive regulation of sequestering of calcium ion	6/2238	15/18862	0.00535277	0.0233381	0.0163209	801/805/808/2946/6717/9446	6
GO:0051938	BP	GO:0051938	L-glutamate import	6/2238	15/18862	0.00535277	0.0233381	0.0163209	10550/3688/6507/6506/477/23204	6
GO:0071380	BP	GO:0071380	cellular response to prostaglandin E stimulus	6/2238	15/18862	0.00535277	0.0233381	0.0163209	207/54331/2782/31/5562/6422	6
GO:0098712	BP	GO:0098712	L-glutamate import across plasma membrane	6/2238	15/18862	0.00535277	0.0233381	0.0163209	10550/3688/6507/6506/477/23204	6
GO:1905906	BP	GO:1905906	regulation of amyloid fibril formation	6/2238	15/18862	0.00535277	0.0233381	0.0163209	10471/5201/1191/7411/5204/5202	6
GO:0048639	BP	GO:0048639	positive regulation of developmental growth	32/2238	170/18862	0.00537972	0.0234379	0.0163907	57698/375790/2335/4137/7430/1385/6857/5479/5594/2664/207/3897/2475/4131/9798/1982/5591/10409/4035/5058/5300/7919/1627/11344/57611/22902/23191/23327/23236/28988/23499/9373	32
GO:0070296	BP	GO:0070296	sarcoplasmic reticulum calcium ion transport	11/2238	40/18862	0.00559818	0.0243713	0.0170435	10269/801/805/808/488/2946/6717/477/9446/287/817	11
GO:0001505	BP	GO:0001505	regulation of neurotransmitter levels	38/2238	211/18862	0.00560684	0.0243906	0.0170569	10059/8573/10211/3688/801/808/3312/488/6853/5864/5868/6857/1312/6622/6507/223/2932/477/7915/8775/1488/6616/5908/112755/6812/23413/5906/6844/18/1020/22930/55288/11315/5413/63908/57617/8618/28964	38
GO:0071214	BP	GO:0071214	cellular response to abiotic stimulus	55/2238	330/18862	0.00571394	0.0248191	0.0173566	1654/23028/5064/10269/3954/9943/3265/476/1965/4869/142/801/3309/5111/2547/7520/231/2805/3673/5764/5595/5424/1936/4836/159/207/5269/5599/1785/10988/477/8091/23173/136319/6154/2782/2885/5879/5781/581/7158/8450/1605/9230/1642/6422/1387/9181/55031/55872/85456/64710/170506/10856/51719	55
GO:0104004	BP	GO:0104004	cellular response to environmental stimulus	55/2238	330/18862	0.00571394	0.0248191	0.0173566	1654/23028/5064/10269/3954/9943/3265/476/1965/4869/142/801/3309/5111/2547/7520/231/2805/3673/5764/5595/5424/1936/4836/159/207/5269/5599/1785/10988/477/8091/23173/136319/6154/2782/2885/5879/5781/581/7158/8450/1605/9230/1642/6422/1387/9181/55031/55872/85456/64710/170506/10856/51719	55
GO:0030520	BP	GO:0030520	intracellular estrogen receptor signaling pathway	14/2238	57/18862	0.00577882	0.0250444	0.0175142	23019/8289/23376/142/6714/1655/51569/29966/5058/6294/10498/10521/11331/57617	14
GO:0032387	BP	GO:0032387	negative regulation of intracellular transport	14/2238	57/18862	0.00577882	0.0250444	0.0175142	8724/7295/7175/2664/5905/4131/3998/9972/51569/1020/392/11315/51715/29934	14
GO:0086065	BP	GO:0086065	cell communication involved in cardiac conduction	14/2238	57/18862	0.00577882	0.0250444	0.0175142	9631/476/481/801/805/808/478/2316/6717/477/781/1525/287/817	14
GO:0070778	BP	GO:0070778	L-aspartate transmembrane transport	5/2238	11/18862	0.0058321	0.0252186	0.017636	8604/6507/6506/79751/10165	5
GO:1902855	BP	GO:1902855	regulation of non-motile cilium assembly	5/2238	11/18862	0.0058321	0.0252186	0.017636	4134/1785/8655/989/10801	5
GO:1905244	BP	GO:1905244	regulation of modification of synaptic structure	5/2238	11/18862	0.0058321	0.0252186	0.017636	998/387/56850/23191/79012	5
GO:0044262	BP	GO:0044262	cellular carbohydrate metabolic process	49/2238	288/18862	0.00588724	0.025438	0.0177894	8473/8604/10269/3417/10380/3146/801/5834/6714/231/2805/5223/3098/3612/207/5236/5501/6622/2475/2820/3418/5903/2931/2932/2584/4204/5226/10776/7167/5499/5500/6652/950/1642/7360/26007/283209/9852/7874/6120/55276/57026/10580/51477/55347/54928/51451/55577/28964	49
GO:0001889	BP	GO:0001889	liver development	27/2238	138/18862	0.00592712	0.0255721	0.0178832	10419/10269/3265/301/7298/440/5860/5111/5589/5315/3673/1459/5764/4192/4357/790/1854/382/5906/6156/3157/5970/6430/8452/7919/3184/80279	27
GO:0061351	BP	GO:0061351	neural precursor cell proliferation	27/2238	138/18862	0.00592712	0.0255721	0.0178832	2009/23654/23028/2771/1000/5455/5764/2316/4192/5803/6240/1495/1499/6660/5048/10763/4673/10890/547/5108/1627/55198/9181/85440/10642/58155/9289	27
GO:0046626	BP	GO:0046626	regulation of insulin receptor signaling pathway	16/2238	69/18862	0.0060164	0.0259378	0.018139	8473/4976/197/2771/6714/5770/2931/8396/5970/5781/5562/5058/10580/114882/64710/57727	16
GO:0007229	BP	GO:0007229	integrin-mediated signaling pathway	22/2238	106/18862	0.00604659	0.0260187	0.0181956	8613/335/2335/3688/3685/6714/3673/5786/5764/2316/4831/1495/4627/998/5747/5781/3611/8452/7791/10979/55920/7094	22
GO:0006921	BP	GO:0006921	cellular component disassembly involved in execution phase of apoptosis	10/2238	35/18862	0.00605317	0.0260187	0.0181956	1676/3005/3146/7153/3148/3836/581/3837/80279/22985	10
GO:0009154	BP	GO:0009154	purine ribonucleotide catabolic process	10/2238	35/18862	0.00605317	0.0260187	0.0181956	11163/11332/11165/3251/38/3094/5136/170685/131870/3704	10
GO:0060260	BP	GO:0060260	regulation of transcription initiation from RNA polymerase II promoter	10/2238	35/18862	0.00605317	0.0260187	0.0181956	3146/1385/5702/5701/5704/10923/5705/5706/55832/170506	10
GO:0005978	BP	GO:0005978	glycogen biosynthetic process	12/2238	46/18862	0.0061664	0.0264464	0.0184946	207/5236/2475/2931/2932/5499/5500/7360/283209/9852/55276/10580	12
GO:0009250	BP	GO:0009250	glucan biosynthetic process	12/2238	46/18862	0.0061664	0.0264464	0.0184946	207/5236/2475/2931/2932/5499/5500/7360/283209/9852/55276/10580	12
GO:0061462	BP	GO:0061462	protein localization to lysosome	12/2238	46/18862	0.0061664	0.0264464	0.0184946	8943/9146/10542/9475/1191/3312/7879/975/950/57142/27183/26985	12
GO:0001764	BP	GO:0001764	neuron migration	28/2238	145/18862	0.0061911	0.0265326	0.0185549	57698/23654/9201/1641/23380/2316/4192/1496/5048/1630/1398/1399/4131/2823/5879/1020/7155/581/816/5108/89796/4897/9181/8239/347733/4139/9373/9289	28
GO:0001101	BP	GO:0001101	response to acid chemical	24/2238	119/18862	0.00620977	0.0265732	0.0185833	3843/10542/4976/23376/1282/440/2950/5111/1291/231/1385/824/5764/493/2475/2937/5970/3184/55004/84687/53335/51520/28956/1788	24
GO:0034766	BP	GO:0034766	negative regulation of ion transmembrane transport	24/2238	119/18862	0.00620977	0.0265732	0.0185833	10550/9943/801/805/808/7416/10971/2946/6717/207/2475/2931/477/7531/9446/2171/288/817/8682/91404/55198/23327/29979/51719	24
GO:0009083	BP	GO:0009083	branched-chain amino acid catabolic process	7/2238	20/18862	0.00625451	0.0266659	0.0186481	1738/38/586/4329/26275/3028/64087	7
GO:0010310	BP	GO:0010310	regulation of hydrogen peroxide metabolic process	7/2238	20/18862	0.00625451	0.0266659	0.0186481	4513/6648/7001/6622/5879/23530/10013	7
GO:0015669	BP	GO:0015669	gas transport	7/2238	20/18862	0.00625451	0.0266659	0.0186481	3050/3046/3043/3047/3048/3039/3040	7
GO:0032211	BP	GO:0032211	negative regulation of telomere maintenance via telomerase	7/2238	20/18862	0.00625451	0.0266659	0.0186481	3183/3178/6714/3192/5394/7014/55226	7
GO:0036120	BP	GO:0036120	cellular response to platelet-derived growth factor stimulus	7/2238	20/18862	0.00625451	0.0266659	0.0186481	6714/1385/5764/867/5962/4141/57175	7
GO:1905269	BP	GO:1905269	positive regulation of chromatin organization	21/2238	100/18862	0.00627106	0.0267167	0.0186837	8473/23028/7175/3009/1786/5595/1499/4204/7334/6598/10155/1487/4089/22938/9733/84656/54623/25942/80349/10856/26097	21
GO:0018279	BP	GO:0018279	protein N-linked glycosylation via asparagine	9/2238	30/18862	0.00639581	0.0271681	0.0189993	8813/6184/6185/1650/3703/3998/1603/201595/56886	9
GO:0034694	BP	GO:0034694	response to prostaglandin	9/2238	30/18862	0.00639581	0.0271681	0.0189993	338/3371/207/54331/2782/31/5562/6422/84687	9
GO:0051491	BP	GO:0051491	positive regulation of filopodium assembly	9/2238	30/18862	0.00639581	0.0271681	0.0189993	375790/5064/5898/2823/998/1809/6624/54874/26052	9
GO:0061842	BP	GO:0061842	microtubule organizing center localization	9/2238	30/18862	0.00639581	0.0271681	0.0189993	1783/5362/7430/3799/5903/4682/23224/10142/25777	9
GO:0006476	BP	GO:0006476	protein deacetylation	20/2238	94/18862	0.00647833	0.0274984	0.0192303	9219/4137/2316/6421/5245/5599/5562/9112/1487/3065/817/283248/57805/3066/10432/25942/79718/56916/10013/23186	20
GO:0006851	BP	GO:0006851	mitochondrial calcium ion transmembrane transport	8/2238	25/18862	0.00651908	0.0275298	0.0192523	4976/9512/3954/7416/5245/11331/30968/10939	8
GO:0032878	BP	GO:0032878	regulation of establishment or maintenance of cell polarity	8/2238	25/18862	0.00651908	0.0275298	0.0192523	57698/9475/5908/10399/2319/3996/22902/51571	8
GO:0036010	BP	GO:0036010	protein localization to endosome	8/2238	25/18862	0.00651908	0.0275298	0.0192523	9475/7430/4478/5962/382/23513/11021/55737	8
GO:0044247	BP	GO:0044247	cellular polysaccharide catabolic process	8/2238	25/18862	0.00651908	0.0275298	0.0192523	3146/801/5834/5236/5499/5500/283209/55276	8
GO:0060765	BP	GO:0060765	regulation of androgen receptor signaling pathway	8/2238	25/18862	0.00651908	0.0275298	0.0192523	1655/5245/6597/3065/9667/6422/11315/10013	8
GO:1900078	BP	GO:1900078	positive regulation of cellular response to insulin stimulus	8/2238	25/18862	0.00651908	0.0275298	0.0192523	4976/2771/6714/5781/5058/10580/114882/64710	8
GO:1990000	BP	GO:1990000	amyloid fibril formation	8/2238	25/18862	0.00651908	0.0275298	0.0192523	10471/5201/4137/1191/7411/2280/5204/5202	8
[truncated: 774 more rows]
