# Supplementary material for: Changes in and asymmetry of the proteome in the human fetal frontal lobe during early development
Source: Commun Biol. 2022 Sep 29;5:1031. doi: 10.1038/s42003-022-04003-6 (PMC9522861; doi:10.1038/s42003-022-04003-6)
Supplement: Supplementary file 5 — Supplementary Data 3 [file 42003_2022_4003_MOESM5_ESM.xlsx]

## Sheet: limmaDE
Protein.IDs	11-9_PValue	13-11_PValue	13-9_PValue	11-9_AdjPVal	13-11_AdjPVal	13-9_AdjPVal	11-9_log2FoldChange	13-11_log2FoldChange	13-9_log2FoldChange	featureAvg	LFQ.intensity.9l	LFQ.intensity.9r	LFQ.intensity.11l	LFQ.intensity.11r	LFQ.intensity.13l	LFQ.intensity.13r
A0A024RBG1;Q9NZJ9	0.127036	0.690834	0.068609	0.377795	0.824917	0.171222	-0.472058	-0.113391	-0.585449	24.573	25.0918	24.7593	24.1738	24.7332	24.5889	24.0913
P0DPI2;A0A0B4J2D5	0.317228	0.0115979	0.00281505	0.593677	0.109054	0.0317703	-0.282914	-0.883524	-1.16644	27.1486	28.0058	27.2576	27.3028	27.3948	26.3924	26.5382
A0AVT1	0.518783	0.188104	0.0692642	0.741561	0.408562	0.171977	0.116515	0.249705	0.36622	25.9572	25.7753	25.8172	25.8771	25.9485	26.1219	26.203
A0MZ66	0.0175121	0.828483	0.0127309	0.169358	0.904248	0.0616545	0.555507	0.0407289	0.596235	26.5878	26.2588	26.149	26.727	26.7918	26.6933	26.907
A1L020	0.116035	0.235396	0.017124	0.360594	0.45853	0.0729759	-0.333603	-0.241848	-0.575451	25.3925	25.8312	25.5597	25.3957	25.328	25.0625	25.1776
A1L0T0	0.0119211	0.274795	0.0669951	0.149604	0.507537	0.169538	-0.777704	0.275499	-0.502205	25.4685	25.7959	25.9944	25.3234	24.9115	25.5953	25.1906
A1X283;Q5TCZ1	0.410984	0.0208845	0.00620259	0.669466	0.141358	0.0421066	0.249528	0.841277	1.09081	25.0285	24.3748	24.7885	24.587	25.0754	25.9724	25.3725
A5YKK6	0.748673	0.615356	0.418537	0.882544	0.780226	0.556666	0.0642947	0.101385	0.16568	25.6801	25.4461	25.7608	25.7334	25.6021	25.8185	25.7197
Q9GZQ8;A6NCE7	0.0267759	0.652579	0.0136214	0.197657	0.802877	0.0640829	1.35495	0.229552	1.5845	28.5413	27.9324	27.1906	29.5515	28.2814	28.6766	29.6153
A6NHR9	0.167518	0.0720989	0.585561	0.429943	0.251418	0.700976	-0.48233	0.661729	0.179399	24.7885	24.5071	25.272	24.5484	24.266	25.3653	24.7726
A8MVW0;Q5VUB5	0.389266	0.84956	0.494564	0.654657	0.919718	0.626026	-0.361591	0.0776166	-0.283974	24.9616	24.6471	25.7065	25.0096	24.6209	24.5162	25.2695
C4AMC7;Q6VEQ5;A8K0Z3;A8MWX3	0.169445	0.741118	0.274298	0.432331	0.855215	0.420999	0.329795	-0.0741906	0.255604	23.6067	23.1906	23.6326	23.6191	23.8636	23.708	23.6263
E9PAV3;Q13765;Q9BZK3	0.00377618	0.0676428	0.0784864	0.0997818	0.243749	0.185713	-1.02259	0.523409	-0.499181	28.6361	29.2785	29.0083	28.1324	28.1092	28.9492	28.3391
O00116	0.871249	0.286651	0.227664	0.942273	0.519342	0.370727	0.0330461	0.226373	0.259419	25.2458	25.0577	25.2389	25.1002	25.2625	25.5556	25.2599
O00139;Q8N4N8	0.529332	0.823248	0.400977	0.749477	0.901935	0.540308	-0.134569	-0.0471822	-0.181751	26.5134	26.4248	26.8129	26.4145	26.554	26.3728	26.5014
O00148	0.923821	0.0234963	0.0271542	0.966633	0.152259	0.0952903	0.0239042	-0.6906	-0.666695	26.2004	26.4673	26.3621	26.1432	26.734	25.8797	25.6163
O00151	0.0180609	0.426749	0.0624939	0.170942	0.639186	0.162171	-0.647873	0.179314	-0.468559	26.1075	26.6851	26.2742	25.8915	25.7721	26.1329	25.8893
O00154;Q6ZUV0	0.812824	0.144206	0.100388	0.912877	0.364269	0.217873	0.0422256	0.281511	0.323737	27.9572	27.7801	27.8904	27.866	27.8888	28.1774	28.1405
O00170	0.0603098	0.422599	0.017258	0.280748	0.636045	0.0729759	-0.385751	-0.147423	-0.533174	25.605	25.9447	25.8779	25.5905	25.4606	25.3697	25.3866
O00178	0.601042	0.108552	0.0479853	0.79387	0.312241	0.135824	-0.1462	-0.48945	-0.635651	26.567	27.0909	26.5644	26.5056	26.8573	26.4264	25.9576
O00192	0.51088	0.738529	0.740269	0.737779	0.854357	0.821281	0.256814	-0.128855	0.127958	25.0128	25.3287	24.4404	25.2035	25.0792	25.4533	24.5717
O00193	0.871809	0.00461964	0.00372724	0.942273	0.0827698	0.0330811	-0.0551639	-1.33253	-1.3877	26.9189	26.9234	27.8762	27.3693	27.32	25.7616	26.2626
O00217	0.676163	0.333189	0.56568	0.843725	0.56422	0.685245	0.129744	-0.30919	-0.179447	24.8886	25.3348	24.4755	25.0879	24.9819	24.5506	24.9008
O00231	0.29755	0.522191	0.114379	0.578119	0.711965	0.233482	0.210958	0.126384	0.337342	27.0553	26.792	26.9529	26.9498	27.2171	27.2133	27.2064
O00232	0.770223	0.0830172	0.130191	0.896235	0.272195	0.252094	0.0606264	-0.40189	-0.341264	26.5968	26.4983	26.8824	26.8124	26.6895	26.3704	26.3277
O00233	0.132894	0.1193	0.943552	0.38286	0.328255	0.962972	0.512062	-0.534231	-0.0221693	25.8046	26.0559	25.2266	25.9224	26.3842	25.6651	25.573
O00244	0.232053	0.21229	0.951033	0.506954	0.433054	0.965853	-0.464993	0.487654	0.0226609	27.1936	27.1263	27.5558	27.0867	26.6655	26.8484	27.8791
O00264	0.878882	0.244803	0.303331	0.946485	0.471141	0.451123	0.0404076	-0.324027	-0.28362	27.5273	27.4107	27.806	27.8461	27.4514	27.0891	27.5603
O00267	0.889895	0.0215157	0.0265167	0.954326	0.143083	0.0937745	0.0406829	-0.82873	-0.788047	25.6836	25.5081	26.3574	25.928	26.0189	25.2172	25.0722
O00273	0.133107	0.651828	0.260228	0.38286	0.80259	0.407679	0.321733	-0.0894731	0.23226	25.466	25.1751	25.3877	25.4917	25.7145	25.574	25.4532
O00291	0.134469	0.056066	0.574625	0.384366	0.223995	0.693135	-0.566857	0.764555	0.197698	25.2284	25.0668	25.6362	25.1487	24.4206	25.8528	25.2456
O00299	0.0893931	0.152173	0.00872203	0.319368	0.371916	0.0491756	-0.429845	-0.350841	-0.780686	28.3641	28.702	28.8333	28.5907	28.0849	28.0331	27.9408
O00303	0.419023	0.0393907	0.141019	0.672618	0.193226	0.265315	-0.158959	0.465547	0.306588	26.4873	26.4912	26.385	26.3761	26.1822	26.6506	26.8387
O00399	0.0132779	0.00331591	0.332069	0.150246	0.0745412	0.476983	0.878388	-1.15861	-0.280222	25.2285	24.7122	25.346	25.6686	26.1465	24.7058	24.792
O00410	0.439613	0.295659	0.0915286	0.688029	0.526821	0.204884	-0.160986	-0.221912	-0.382898	28.2669	28.3565	28.54	28.4536	28.1208	28.0398	28.0908
O00422	0.908815	0.67412	0.758402	0.962084	0.816439	0.835708	0.0282979	-0.104519	-0.0762214	26.9268	27.0973	26.7883	27.0476	26.8946	27.1362	26.5969
O00423	0.025786	0.112956	0.352646	0.196339	0.318876	0.495311	-0.739034	0.476556	-0.262478	25.7539	25.7051	26.4704	25.3972	25.3002	25.8063	25.8443
O00425	0.269826	0.0237662	0.00456537	0.547775	0.152706	0.036539	-0.244116	-0.582746	-0.826862	26.6612	27.225	26.8114	26.7132	26.835	26.1589	26.2237
O00429	0.777978	0.0315854	0.0205916	0.896235	0.174644	0.0804272	0.0673429	0.611687	0.67903	25.8589	25.8516	25.3686	25.8101	25.5447	26.3991	26.1791
O00468	0.0361997	0.230073	0.0057056	0.228098	0.453583	0.0402925	-0.676509	-0.34549	-1.022	24.738	24.9898	25.6186	24.654	24.6013	24.0624	24.502
O00471	0.0781299	0.71922	0.136051	0.301038	0.843909	0.259909	0.419014	-0.0763822	0.342632	27.5029	27.0752	27.4229	27.566	27.7701	27.5085	27.6748
O00483	0.0469155	0.0314799	0.795589	0.252534	0.174644	0.861715	0.492867	-0.548252	-0.0553856	27.6204	27.2728	27.6763	28.0422	27.8927	27.4812	27.3572
O00487	0.963366	0.403508	0.380072	0.984602	0.624848	0.521941	-0.0118214	-0.220595	-0.232416	25.9165	26.1352	25.8606	25.7057	26.2664	25.6148	25.9162
O00505	0.472047	0.523698	0.931712	0.714492	0.712787	0.957886	0.179766	-0.158744	0.021022	26.4868	26.6217	26.218	26.7175	26.4817	26.2288	26.6529
O00560	0.414619	0.422256	0.128504	0.669866	0.636045	0.250741	-0.173933	-0.170965	-0.344898	25.9638	25.9484	26.3251	25.9287	25.997	25.714	25.8697
O00567	0.597785	0.656496	0.932269	0.791839	0.805523	0.957886	0.0948168	-0.0796938	0.015123	26.6922	26.6179	26.6931	26.731	26.7696	26.7111	26.6302
O00571;Q9NQI0	0.602535	0.742699	0.844523	0.793982	0.855637	0.895979	0.0971174	-0.0608553	0.0362622	27.4236	27.4122	27.346	27.4101	27.5423	27.3365	27.4943
O00629	0.0381083	0.0826505	0.00244136	0.234527	0.272195	0.0304475	-0.463619	-0.36869	-0.832309	26.7892	27.2632	27.1791	26.6517	26.8634	26.4589	26.3188
O00712	0.062634	0.172802	0.513991	0.283475	0.395744	0.643829	-0.848163	0.583467	-0.264696	27.007	27.2899	27.4661	27.1339	25.9258	27.3623	26.8643
O00743	0.048097	0.395782	0.182968	0.257533	0.618724	0.318588	0.794082	-0.301754	0.492327	25.4696	25.5615	24.5201	25.7601	25.9096	25.6878	25.3784
O00764	0.000399531	0.000494216	0.839961	0.0701023	0.0450923	0.892385	-2.47669	2.39278	-0.0839127	24.6202	25.0972	25.8503	22.7044	23.2897	24.8897	25.89
O14495	0.0389345	0.0112103	0.416338	0.236264	0.109054	0.555361	-0.665961	0.894016	0.228055	25.6274	25.4793	26.0675	24.8771	25.3378	26.1021	25.9008
O14497	0.986088	0.00370112	0.0036173	0.993748	0.0745412	0.0324845	-0.00372327	-0.868733	-0.872456	25.2966	25.406	25.7713	25.4554	25.7144	24.7358	24.6966
O14531	0.0272184	0.182181	0.238746	0.199631	0.406166	0.385134	0.512683	-0.27415	0.238533	27.8606	27.727	27.4934	28.036	28.2098	27.8345	27.8629
O14561	0.0583928	0.949133	0.0529013	0.276943	0.971331	0.14591	0.73744	0.021688	0.759128	26.0268	25.8141	25.2418	26.1685	26.3624	26.729	25.8452
O14562	0.0864948	0.17939	0.634356	0.314664	0.403998	0.73938	0.542952	-0.407033	0.135919	24.8158	24.4809	24.6981	25.4212	24.8436	24.9947	24.4561
O14579	0.313184	0.568112	0.135088	0.59088	0.748621	0.259383	0.438583	0.241938	0.680521	25.2127	25.5066	24.1727	25.4008	25.1557	25.3509	25.6895
O14594	0.0710661	0.265571	0.393263	0.292075	0.495569	0.533442	0.58227	-0.332288	0.249982	27.2318	27.3173	26.5915	27.3513	27.722	27.2736	27.1352
O14617	0.00487639	0.00191003	0.475898	0.111016	0.0680748	0.608818	-1.01044	1.20052	0.190081	25.3072	25.7173	25.444	24.8764	24.2641	25.8945	25.6471
O14737	0.267183	0.396479	0.771945	0.545265	0.619007	0.844512	0.224297	-0.168152	0.0561445	27.681	27.4859	27.6893	27.7466	27.8771	27.5549	27.7325
O14744	0.258206	0.0287991	0.177441	0.537865	0.165052	0.310386	-0.225133	0.49924	0.274106	25.4518	25.3245	25.5465	25.2612	25.1595	25.7679	25.6512
O14776	0.238667	0.565064	0.516807	0.516018	0.746438	0.645584	0.298219	-0.139976	0.158243	25.5798	25.2378	25.6175	25.9077	25.544	25.7357	25.436
O14787	0.339978	0.0423235	0.191809	0.615468	0.201173	0.329455	-0.194199	0.467902	0.273703	25.5485	25.3642	25.6798	25.3763	25.2793	25.7895	25.8019
O14818;Q8TAA3	0.734879	0.204102	0.122603	0.876098	0.425167	0.245098	-0.0619207	-0.245562	-0.307482	27.8451	27.8943	28.0421	27.89	27.9226	27.7136	27.6079
O14929	0.0457885	0.00809497	0.000467115	0.251367	0.103734	0.0146082	-0.694893	-1.04333	-1.73822	25.894	26.3997	27.0104	26.1332	25.8872	24.6681	25.2656
O14936	0.201238	0.110218	0.0139034	0.47322	0.314651	0.064328	0.325102	0.42085	0.745952	27.0566	26.8974	26.5018	26.8758	27.1735	27.6149	27.2761
O14949	0.10051	0.395168	0.359564	0.335482	0.618724	0.50286	0.509854	-0.244862	0.264991	25.4451	25.1885	25.1851	25.7961	25.5972	25.8417	25.0618
P19105;O14950;P24844	0.735436	0.592273	0.391449	0.876098	0.765425	0.531802	-0.0854999	-0.136372	-0.221872	28.206	27.9967	28.6203	28.3291	28.1169	28.0374	28.1358
O14964	0.380356	0.208774	0.668831	0.646075	0.429021	0.764714	0.237872	-0.351372	-0.1135	26.2433	26.0761	26.3275	26.1069	26.7725	26.0214	26.1553
O14974	0.00270734	0.583324	0.00563283	0.0916092	0.758791	0.040239	-0.891918	0.114784	-0.777134	26.1583	26.7203	26.7091	26.0191	25.6264	25.9884	25.8867
O14976	0.0320091	0.021037	0.782208	0.2173	0.141706	0.852468	0.481776	-0.533951	-0.052175	24.322	24.1607	24.1969	24.5347	24.7864	24.1283	24.1249
O14979	0.740704	0.510093	0.737138	0.879513	0.703459	0.818603	-0.0923807	0.186091	0.0937105	29.7048	30.0753	29.3333	29.7503	29.4736	29.7707	29.8254
O14980	0.509799	0.230843	0.0841272	0.737779	0.453672	0.194816	-0.130783	-0.246799	-0.377582	27.2237	27.3391	27.4472	27.2942	27.2305	27.1617	26.8694
O15020	0.122442	0.2787	0.021549	0.369137	0.510437	0.0818568	-0.329504	-0.220655	-0.550159	27.5535	27.9171	27.7764	27.6005	27.434	27.411	27.1822
O15027	0.0864534	0.00656866	0.000618338	0.314664	0.0965679	0.0165255	-0.465473	-0.885072	-1.35055	25.3516	26.0212	25.8928	25.2509	25.7321	24.7902	24.4226
O15031	0.164468	0.634751	0.0791127	0.42853	0.792484	0.186614	-0.341829	-0.109565	-0.451394	25.7116	25.7138	26.2381	25.6931	25.5752	25.556	25.4931
O15042	0.422306	0.0375967	0.133439	0.674474	0.186431	0.257509	0.18793	-0.561426	-0.373496	25.3102	25.3841	25.3601	25.8291	25.2909	25.0229	24.9743
O15067	0.116781	0.578712	0.268126	0.360946	0.757339	0.41436	0.314035	-0.102502	0.211532	26.9378	26.7742	26.7511	26.9908	27.1626	27.0134	26.9349
O15075	0.00480716	0.382275	0.0171702	0.111016	0.608492	0.0729759	0.989397	-0.22964	0.759757	28.4885	27.8667	27.9442	28.5875	29.2023	28.8101	28.5204
O15126	0.234828	0.386539	0.060913	0.5099	0.611789	0.158791	-0.344414	-0.244883	-0.589297	28.5215	28.4942	29.1712	28.5612	28.4154	28.4225	28.0643
O15144	0.280651	0.0162385	0.00338132	0.557299	0.127144	0.0321905	0.212059	0.566833	0.778892	27.2859	26.8886	27.0225	27.0761	27.2591	27.6763	27.7925
O15145	0.768715	0.00892278	0.00591375	0.896235	0.106559	0.0409766	0.0827965	0.961177	1.04397	27.0933	26.9986	26.4368	26.5476	27.0534	27.6216	27.9018
O15164	0.586964	0.264087	0.117082	0.787105	0.494568	0.237179	-0.148451	-0.316198	-0.464649	25.5102	25.913	25.5161	25.2994	25.8328	25.4307	25.0691
O15173	0.0650591	0.838423	0.0474296	0.286035	0.91134	0.134729	0.476581	0.0463529	0.522934	26.2594	25.8591	25.9933	26.6585	26.147	26.4729	26.4253
O15212	0.594915	0.253909	0.114279	0.7905	0.482038	0.233482	0.10979	0.244686	0.354476	27.0584	26.9395	26.8677	26.8329	27.1939	27.3187	27.1975
O15217	0.38913	0.212613	0.0552073	0.654657	0.433054	0.150812	0.219677	0.327784	0.547461	25.7441	25.8007	25.1761	25.7873	25.6289	26.0625	26.0092
O15260	0.0032405	7.90587e-06	0.000202209	0.0972577	0.00901664	0.0135658	-0.752107	1.95181	1.1997	25.0653	24.9268	24.9054	24.2169	24.1111	26.0567	26.1749
O15294	0.565382	0.0300762	0.0126293	0.77689	0.169392	0.0614878	-0.106773	-0.477197	-0.58397	25.1689	25.3133	25.485	25.286	25.2987	24.7618	24.8686
O15347	0.0381454	0.457024	0.0122342	0.234527	0.660403	0.0603334	-0.559295	-0.173612	-0.732907	28.9586	29.1368	29.6419	28.9068	28.7533	28.5973	28.7155
O15355	0.741719	0.007253	0.0116032	0.879802	0.0989145	0.0582971	0.0719626	-0.776809	-0.704847	26.3264	26.4605	26.6141	26.8276	26.391	25.8843	25.7806
O15371	0.0721842	0.549502	0.028366	0.294852	0.733914	0.0975909	-0.536289	-0.160002	-0.696291	26.5102	26.9595	26.8827	26.7453	26.0243	26.2152	26.2345
O15372	0.0402088	0.0977148	0.00293111	0.238837	0.297751	0.0317703	-0.446915	-0.340441	-0.787356	26.5483	27.0348	26.8846	26.5396	26.4859	26.0934	26.2512
O15394	0.0783249	0.387578	0.0200819	0.301155	0.611882	0.07942	0.422858	0.189689	0.612547	24.5234	24.2689	24.0877	24.7425	24.4598	24.9404	24.6412
O15397	0.107804	0.0496587	0.619212	0.349292	0.214428	0.727303	-0.530255	0.68026	0.150005	29.6337	29.8812	29.6396	29.5603	28.9	29.6366	30.1842
O15400	0.0994067	0.157953	0.761827	0.332473	0.379254	0.838267	0.423111	-0.352626	0.0704849	26.9437	26.5019	27.0565	27.2193	27.1854	26.8225	26.8769
O15498	0.00834492	0.0971644	0.000813231	0.126929	0.297094	0.0181861	0.890664	0.472111	1.36278	25.8138	24.8035	25.3218	26.1634	25.7433	26.5118	26.3391
O15540	0.0592117	0.74249	0.0986188	0.278032	0.855637	0.215263	0.564738	-0.0862218	0.478516	31.4613	30.7941	31.4331	31.5295	31.8271	31.5376	31.6466
O43143	0.0699821	0.491246	0.203035	0.290648	0.688287	0.342546	0.378118	-0.129027	0.249091	27.2638	27.0601	27.0493	27.5077	27.3579	27.2296	27.378
O43148	0.18682	0.464897	0.0598064	0.457578	0.665263	0.157345	0.261732	0.138472	0.400204	25.9384	25.8057	25.6298	25.9682	25.9907	26.0454	26.1905
O43169	0.0243891	0.0497291	0.644217	0.189869	0.214428	0.747817	0.904898	-0.751115	0.153783	26.6646	26.3947	26.2288	27.7167	26.7166	26.3754	26.5557
O43172	0.532465	0.73862	0.766281	0.75158	0.854357	0.84105	-0.131798	0.0697328	-0.0620657	25.4361	25.3453	25.6562	25.4557	25.2821	25.3332	25.5441
O43175	0.965221	0.500173	0.526992	0.985527	0.694263	0.653298	0.00886204	-0.13933	-0.130468	29.4566	29.3346	29.6597	29.5524	29.4596	29.453	29.2804
O43181	0.520166	0.0958475	0.254337	0.741561	0.295045	0.401206	-0.204121	0.578083	0.373962	26.2179	26.137	26.1856	25.4821	26.4322	26.5476	26.5229
O43237	0.41197	0.870817	0.504609	0.669466	0.929829	0.635298	0.163747	-0.0316921	0.132055	27.2548	27.2481	27.0644	27.3843	27.2557	27.3977	27.1788
O43242	0.112969	0.744572	0.185063	0.35457	0.856033	0.321206	0.363157	-0.0681771	0.29498	27.3455	26.9642	27.2881	27.3681	27.6105	27.3726	27.4696
O43252	0.21157	0.425505	0.61458	0.48834	0.638958	0.724099	0.268779	-0.165603	0.103176	26.0088	25.9084	25.8612	26.0389	26.2682	26.1363	25.8397
O43264	0.0501377	0.289517	0.266271	0.26051	0.522872	0.41353	-0.537859	0.261849	-0.27601	24.7602	25.2467	24.8162	24.6661	24.3211	24.8572	24.6537
O43290	0.0991169	0.0176786	0.00150935	0.331991	0.134072	0.0245916	-0.455763	-0.736643	-1.19241	25.4805	25.7199	26.3399	25.6489	25.4993	24.9071	24.7679
O43295	0.918607	0.0476932	0.0558623	0.964784	0.211532	0.151873	-0.0317412	0.714248	0.682507	25.5748	25.3315	25.3843	25.7875	24.8648	26.1321	25.9486
O43324	0.699303	0.473152	0.283404	0.856624	0.673684	0.431251	0.165945	0.31237	0.478315	25.767	25.0917	26.0128	25.5593	25.8772	25.5059	26.5553
O43347	0.743682	0.415231	0.266531	0.880333	0.630025	0.41353	0.0754412	0.191877	0.267318	27.183	27.1384	26.9992	27.408	26.8804	27.3567	27.3154
O43390	0.732942	0.0523004	0.0888892	0.876098	0.219118	0.201554	-0.0620618	0.405817	0.343755	29.4364	29.304	29.381	29.2338	29.3271	29.7468	29.6257
O43395	0.0261075	0.755188	0.0163422	0.196339	0.860861	0.0711386	-0.834127	-0.0968967	-0.931023	24.5997	25.5024	24.8738	24.6482	24.0597	24.4437	24.0705
O43396	0.0691363	0.234452	0.0104508	0.289357	0.458256	0.0546749	-0.401715	-0.244314	-0.64603	28.1701	28.4438	28.5949	28.1282	28.107	27.7352	28.0114
O43399	0.346294	0.167096	0.037467	0.620014	0.391941	0.11596	-0.420071	-0.640479	-1.06055	25.7205	25.6143	26.8138	26.1252	25.4628	25.39	24.917
O43447	0.913113	0.330407	0.382194	0.962084	0.560757	0.523594	-0.0214781	0.198331	0.176853	25.5783	25.3927	25.6602	25.5968	25.4132	25.6724	25.7343
O43488;Q8NHP1;O95154	0.514166	0.0841843	0.228631	0.738383	0.27356	0.371709	-0.174004	0.507643	0.333639	26.8904	26.8272	26.8471	26.8938	26.4325	26.895	27.4466
O43491	0.0192878	0.285685	0.00400421	0.174586	0.518415	0.0339539	-1.05954	-0.407602	-1.46715	25.3589	25.6936	26.7087	24.9815	25.3017	24.4783	24.9898
O43504	0.0461023	0.0134461	0.000688212	0.252041	0.115303	0.0170641	-0.823522	-1.11329	-1.93681	24.9997	26.2379	25.6017	25.5513	24.6412	24.0959	23.8701
O43583	0.0464083	0.192513	0.00602034	0.252041	0.412866	0.0412384	-0.677745	-0.405943	-1.08369	25.7531	26.2042	26.4763	25.3398	25.9852	25.5065	25.0067
O43592	0.00631872	0.00280798	0.547326	0.123511	0.0745412	0.671168	-1.14886	1.33969	0.190834	24.805	24.9757	25.2728	24.4134	23.5374	25.4299	25.2003
O43602	0.0169924	0.466807	0.00589103	0.168827	0.667159	0.0409678	0.57911	0.144183	0.723293	29.2278	28.8219	28.7654	29.3313	29.4142	29.6637	29.3702
O43615	0.494015	0.00827156	0.0228385	0.727271	0.10424	0.0847067	-0.205077	1.02511	0.820036	25.5521	25.5167	25.1775	25.5119	24.7722	26.3228	26.0115
O43617	0.198746	0.107635	0.685799	0.469781	0.311147	0.777102	-0.272517	0.353667	0.0811508	25.0132	24.9483	25.2057	24.7915	24.8175	25.2767	25.0396
O43639	0.00356042	0.354547	0.0133901	0.0990403	0.582653	0.0633669	1.06514	-0.248381	0.81676	24.5262	23.8508	23.9469	24.7074	25.2206	24.478	24.9533
O43660	0.962803	0.104356	0.0971299	0.984602	0.306445	0.212827	-0.0115089	-0.442661	-0.45417	25.7565	25.9303	25.8931	25.9575	25.8429	25.1437	25.7714
O43670	0.215212	0.0318924	0.00479064	0.488615	0.174644	0.0372436	-0.392773	-0.766853	-1.15963	27.5636	27.9092	28.2529	27.2864	28.0902	27.0103	26.8326
O43676	0.00744701	0.237847	0.047002	0.123511	0.461728	0.13435	1.07766	-0.377061	0.700597	25.6519	25.3523	24.766	25.9163	26.3573	25.4904	26.0291
O43678	0.81852	0.0117134	0.0084341	0.916116	0.109054	0.048216	-0.0687689	-0.967536	-1.03631	25.6756	26.1789	25.909	25.5534	26.3971	25.0572	24.9581
O43681	0.0747713	0.351445	0.0172006	0.296887	0.581324	0.0729759	0.883003	0.422711	1.30571	26.1176	25.9922	24.7838	26.6339	25.908	26.9199	26.4675
O43684	0.277388	0.749544	0.174375	0.554048	0.856998	0.306377	-0.334153	-0.0943561	-0.428509	27.6074	27.4436	28.2795	27.6278	27.4271	27.366	27.5001
O43707	0.0399815	0.814062	0.0575341	0.238115	0.897475	0.154759	-0.470594	0.0459273	-0.424666	27.979	28.3192	28.2356	27.7416	27.872	27.7156	27.9898
O43719	0.513413	0.0477594	0.132928	0.73793	0.211532	0.25674	0.214121	-0.741647	-0.527526	24.7104	24.4377	25.192	25.0451	25.0128	23.963	24.6117
O43747	0.132597	0.512594	0.0475405	0.38286	0.705204	0.134875	0.41115	0.167051	0.578202	26.3074	25.8534	26.1019	26.5007	26.2769	26.2704	26.8413
O43765	0.0860107	0.012578	0.230167	0.314408	0.111529	0.373673	0.474165	-0.786911	-0.312745	27.5987	27.2593	27.8305	27.8747	28.1635	27.2187	27.2456
O43768	0.810181	0.218278	0.306958	0.91141	0.439059	0.454067	0.0754149	-0.408118	-0.332703	26.0822	25.8284	26.5075	26.5627	25.9241	25.9385	25.732
O43776;REV__H7BZ55	0.271631	0.0255363	0.00489789	0.549282	0.155332	0.0374902	-0.299962	-0.706605	-1.00657	27.0608	27.1864	27.8061	27.0618	27.3308	26.3791	26.6003
O43795;Q9UBC5	0.349596	0.0176922	0.00451164	0.620566	0.134072	0.0363642	-0.19714	-0.602586	-0.799726	25.08	25.2643	25.5602	25.1434	25.2869	24.512	24.7131
O43809	0.062048	0.886981	0.0773376	0.283475	0.937537	0.183375	0.388805	-0.0259584	0.362846	27.9143	27.7288	27.5988	27.9929	28.1122	28.062	27.9912
O43813	0.565972	0.296352	0.126469	0.777006	0.526821	0.249116	0.114479	0.214256	0.328735	27.0431	26.8195	26.9713	27.1362	26.8834	27.1472	27.301
O43815	0.0841729	0.772995	0.131242	0.311672	0.871147	0.253913	-0.582927	0.0872404	-0.495687	24.9444	25.4899	25.118	24.5595	24.8826	25.1861	24.4305
O43847	0.910751	0.00489616	0.00570148	0.962084	0.0846071	0.0402925	0.0222701	-0.766215	-0.743945	24.5876	24.7487	24.9075	24.7387	24.9621	23.9796	24.1887
O43852	0.277337	0.956475	0.299241	0.554048	0.976161	0.447293	-0.253071	0.0121712	-0.2409	27.0902	27.4753	27.0344	27.1262	26.8774	27.0329	26.9951
O43865	0.997331	0.469082	0.467145	0.998852	0.669153	0.602128	-0.000612704	-0.135195	-0.135807	29.9199	30.0514	29.8794	29.9418	29.9878	29.7857	29.8736
O60216;Q9H4I0	0.811775	0.0568956	0.0393607	0.912147	0.225427	0.119709	-0.0572086	-0.524132	-0.58134	25.8389	25.8304	26.273	25.8179	26.1712	25.5723	25.3684
O60256	0.500372	0.161858	0.0565381	0.729762	0.383382	0.1528	0.227049	0.498693	0.725742	26.4896	26.5962	25.7478	26.6087	26.1894	27.1057	26.6898
O60264	0.782941	0.101856	0.155125	0.896373	0.303908	0.283298	0.0520046	-0.340669	-0.288664	26.7544	26.9053	26.7613	26.8876	26.883	26.6497	26.4396
O60282;Q969V6	0.0513238	0.736657	0.0865618	0.264112	0.853343	0.19824	0.397772	-0.0596209	0.338151	29.9753	29.696	29.764	30.1092	30.1463	30.0499	30.0864
O60313	0.246935	0.0960691	0.0150038	0.524449	0.295328	0.0667597	0.417883	0.634461	1.05234	25.5087	25.3882	24.6489	25.83	25.0429	26.0158	26.126
O60341	0.0369155	0.102374	0.00283726	0.2306	0.303908	0.0317703	-0.552488	-0.404595	-0.957083	25.6225	25.8867	26.3646	25.495	25.6513	25.2208	25.1164
O60493	0.486889	0.760848	0.328111	0.721858	0.863505	0.472936	-0.153818	-0.0663749	-0.220193	26.0093	25.9463	26.3217	25.9472	26.0132	26.0542	25.7734
O60502	0.353287	0.369881	0.0911188	0.622277	0.595832	0.204678	-0.284114	-0.273874	-0.557988	26.0917	25.9519	26.7929	26.2048	25.9718	25.7607	25.8681
O60506	0.028241	0.260234	0.172653	0.202706	0.489764	0.30458	-0.503051	0.224697	-0.278355	28.8861	29.0677	29.2254	28.5427	28.7443	28.9191	28.8173
O60518	0.972198	0.92181	0.894228	0.988623	0.957926	0.931386	0.00884523	0.0249192	0.0337645	24.8577	24.9262	24.7607	24.6726	25.032	24.6037	25.1508
O60610	0.309378	0.579189	0.136723	0.589204	0.757487	0.260823	0.22001	0.116834	0.336844	25.937	25.6325	25.8703	25.9213	26.0216	25.9258	26.2508
O60641	0.548515	0.00117994	0.000593923	0.762439	0.0582925	0.0161278	0.15951	1.30873	1.46824	25.6036	24.866	25.256	25.4366	25.0044	26.7394	26.319
O60645	0.0125885	0.0333709	0.000521207	0.150246	0.17661	0.0149737	0.749236	0.595804	1.34504	24.3731	23.6845	23.6656	24.4786	24.3699	25.3036	24.7366
O60664	0.130841	0.00841956	0.00102225	0.382626	0.104375	0.0208193	-0.299214	-0.629976	-0.92919	26.7206	27.0834	27.1767	26.9064	26.7553	26.217	26.1848
O60684	0.217409	0.000250268	0.00100439	0.491487	0.0414623	0.0206399	0.264187	-1.30181	-1.03762	25.4411	25.5167	25.8812	25.9404	25.9859	24.6949	24.6278
O60701	0.0919817	0.278827	0.0163345	0.323282	0.510437	0.0711386	-0.35684	-0.215164	-0.572004	26.5866	26.7844	27.0081	26.4998	26.579	26.2559	26.3926
O60716	0.949625	0.0457979	0.0415465	0.977921	0.207272	0.124041	-0.0125848	-0.463393	-0.475977	26.9018	27.0951	27.0343	27.0153	27.0889	26.4207	26.7567
O60749	0.925998	0.813521	0.742924	0.967568	0.897475	0.823425	-0.0283144	-0.0720326	-0.100347	26.8429	26.5683	27.2032	26.5901	27.1248	26.9798	26.5911
O60762	0.230619	0.304025	0.0453187	0.506642	0.532218	0.131516	-0.230889	-0.195153	-0.426042	24.2953	24.5457	24.4829	24.1953	24.3716	24.0691	24.1075
O60763	0.961844	0.0856546	0.0922207	0.984602	0.276348	0.206029	0.00922212	-0.370486	-0.361264	26.0395	26.0272	26.2865	26.2272	26.1049	25.8338	25.7574
O60826	0.05384	0.932014	0.0471855	0.269737	0.960719	0.13437	-1.20849	-0.0464119	-1.2549	23.9511	24.8086	24.7359	23.5932	23.5343	24.4622	22.5725
O60832	0.943263	0.164312	0.182685	0.976406	0.387986	0.318339	-0.0156328	0.328337	0.312704	25.1907	25.073	25.1104	24.9341	25.218	25.6016	25.2072
O60841	0.485279	0.553041	0.912823	0.721566	0.73685	0.946002	-0.205903	0.17416	-0.0317428	25.2505	24.9478	25.7116	25.243	25.0046	25.1564	25.4396
O60869	0.389752	0.0213675	0.0829563	0.654657	0.14293	0.192888	0.212945	-0.680999	-0.468054	27.3215	27.5519	27.2611	27.575	27.664	27.2019	26.6751
O60884	0.899718	0.627066	0.717165	0.959277	0.787631	0.802076	-0.0269278	0.104662	0.0777344	26.2338	26.1815	26.2522	25.9679	26.4119	26.2973	26.2919
O60925	0.197069	0.729493	0.32277	0.467353	0.851172	0.468048	0.267728	-0.0677488	0.199979	26.73	26.4657	26.6826	26.7268	26.9569	26.7793	26.7689
O75037	0.672732	0.28004	0.489817	0.84267	0.511426	0.621743	-0.0911397	0.241796	0.150656	25.2783	25.4799	25.037	25.1233	25.2113	25.3823	25.4359
O75044;P0DJJ0	0.592194	0.854899	0.47704	0.789775	0.922089	0.60959	0.17333	0.0586258	0.231956	25.9972	25.4055	26.3187	26.2133	25.8576	26.144	26.0441
O75051	0.655963	0.0122764	0.0238603	0.8314	0.11112	0.0868029	-0.0971649	0.693314	0.596149	25.2984	25.2498	25.0143	24.9644	25.1053	25.918	25.5384
O75054	0.0531493	0.00400111	0.000303068	0.268216	0.0766935	0.0142275	0.42094	0.756712	1.17765	24.8251	24.3403	24.2442	24.833	24.5934	25.4568	25.483
O75083	0.288351	0.701913	0.478317	0.567007	0.833454	0.610202	-0.235698	0.0819261	-0.153771	27.54	27.7142	27.6254	27.4103	27.458	27.2991	27.733
O75110	0.0777636	0.209644	0.0104327	0.300576	0.430279	0.0546749	0.523204	0.350722	0.873925	24.4367	24.3003	23.6417	24.5104	24.478	24.995	24.6949
O75116	0.865594	0.153847	0.197951	0.941096	0.37218	0.336709	-0.0303794	0.275925	0.245546	26.5311	26.4049	26.5139	26.4436	26.4145	26.661	26.7489
O75122	0.181865	0.349451	0.64769	0.453753	0.579286	0.749739	0.266517	-0.180508	0.0860092	25.3357	25.1915	25.245	25.3745	25.595	25.2656	25.3429
O75131;Q8IYJ1;Q86YQ8;Q9UBL6	0.948195	0.352024	0.322454	0.977827	0.5815	0.467887	-0.0119174	-0.176228	-0.188146	27.4123	27.5445	27.4134	27.5245	27.4097	27.3412	27.2405
O75146	0.088316	0.0287237	0.474596	0.317862	0.165052	0.608176	-0.360932	0.499178	0.138246	24.6345	24.6667	24.7508	24.2528	24.4428	24.9326	24.7614
O75175	0.437106	0.268354	0.717332	0.68714	0.498465	0.802076	-0.209912	0.306014	0.0961018	24.8552	25.1695	24.6167	24.4909	24.8755	25.1262	24.8522
O75190;Q8WWF6;Q8NHS0;Q7Z6W7;P25686	0.603859	0.20597	0.0933337	0.794513	0.427885	0.207905	-0.132067	-0.338326	-0.470393	26.2043	26.3898	26.4204	26.0041	26.5419	25.7386	26.1308
O75223	0.0880532	0.033116	0.00229058	0.3178	0.176575	0.0293317	-0.527271	-0.702661	-1.22993	26.5174	26.9163	27.29	26.3788	26.7729	25.5875	26.1589
O75306	0.715145	0.482011	0.728071	0.867684	0.681206	0.810838	0.0895718	-0.174868	-0.0852966	25.7867	25.5764	25.9941	25.9534	25.7963	25.4805	25.9194
O75312	0.870825	0.065519	0.0842921	0.942273	0.238355	0.194989	-0.0649278	0.835763	0.770835	24.8023	24.332	24.8019	25.0329	23.9712	25.6487	25.0269
O75340	0.00834696	0.0430329	0.000458085	0.126929	0.203617	0.0146082	0.841367	0.573644	1.41501	25.6781	25.2307	24.6213	25.773	25.7616	26.3853	26.2966
O75347	0.167566	0.803598	0.241443	0.429943	0.892422	0.388245	-0.331769	0.0558024	-0.275967	27.8801	27.8392	28.3262	27.6803	27.8216	27.8451	27.7684
O75352	0.544331	0.623867	0.287471	0.760139	0.785465	0.434828	0.135353	0.108967	0.24432	26.4841	26.5943	26.1207	26.5163	26.4695	26.6629	26.5408
O75367	0.0702914	0.230913	0.441809	0.290833	0.453672	0.578179	0.414057	-0.255267	0.158789	29.353	29.2114	29.1127	29.7415	29.4108	29.3884	29.2533
O75368	0.423386	0.0629909	0.0180315	0.674474	0.233251	0.0745107	-0.154756	-0.400358	-0.555114	28.1187	28.4529	28.2577	28.1343	28.2669	27.7455	27.855
O75369	0.00375171	0.959309	0.00350864	0.0997818	0.976867	0.0324841	-1.24807	-0.0156932	-1.26376	25.9845	26.7384	26.9052	25.6072	25.5403	25.1022	26.0138
O75390	0.365224	0.951921	0.336911	0.636571	0.973255	0.478813	0.19957	0.0128947	0.212465	27.7813	27.8012	27.4868	27.6905	27.9966	27.9094	27.8035
O75396	0.850368	0.328673	0.421613	0.934004	0.558895	0.559152	0.0730544	-0.391342	-0.318287	27.6793	27.1751	28.347	27.6457	28.0225	27.5931	27.2925
O75400	0.366147	0.238496	0.0581122	0.636571	0.462594	0.155545	0.286287	0.381528	0.667815	24.9963	24.9277	24.4288	24.8189	25.1102	24.9827	25.7094
O75431	0.097257	0.135762	0.00846906	0.328362	0.351529	0.0482948	-0.589692	-0.519814	-1.10951	25.1534	26.0161	25.4235	25.477	24.7832	24.7979	24.4226
O75436	0.501681	0.0401397	0.115262	0.731205	0.195638	0.234953	0.238243	-0.8413	-0.603057	26.5139	27.1741	26.0969	26.9428	26.8046	26.1432	25.9216
O75439	0.130074	0.648178	0.0640656	0.382343	0.800935	0.164063	-0.43561	-0.121398	-0.557008	24.8192	24.8779	25.4223	24.5476	24.8814	24.4201	24.7661
O75475	0.0349597	0.901004	0.028908	0.226675	0.944553	0.0990077	0.525116	0.0261205	0.551236	28.0792	27.9208	27.5201	28.2615	28.2296	28.3416	28.2018
O75487	0.0469419	0.00300189	0.000225276	0.252534	0.0745412	0.0136534	-0.436232	-0.798439	-1.23467	27.7855	28.4724	28.2126	27.9064	27.9062	27.1023	27.1134
O75489	0.00240928	0.000666012	0.295286	0.0903068	0.0479359	0.443415	-0.86332	1.0771	0.213781	26.5096	26.6398	26.8125	25.9955	25.7301	26.9772	26.9027
O75494	0.0664526	0.127087	0.00566275	0.286116	0.339048	0.040239	0.516789	0.412513	0.929302	26.1672	25.5111	25.8593	26.0117	26.3922	26.8075	26.4215
O75506	0.0207866	0.152297	0.00244274	0.179564	0.371916	0.0304475	-0.638764	-0.347032	-0.985796	26.138	26.5348	26.8242	26.1059	25.9756	25.8976	25.4898
O75521	0.24864	0.0482672	0.299182	0.527089	0.212543	0.447293	-0.314479	0.594802	0.280322	24.8951	24.7504	25.0625	24.3435	24.8404	24.9925	25.381
O75525	0.137856	0.96747	0.146629	0.3898	0.981195	0.272264	0.485303	-0.0122815	0.473022	25.6387	25.75	24.8885	25.9338	25.6753	25.8122	25.7723
O75531	0.00768665	0.616471	0.0159095	0.123511	0.780339	0.0697878	-0.697286	0.0998412	-0.597445	29.0047	29.3827	29.4898	28.8838	28.5941	28.9054	28.7722
O75533	0.893642	0.0332869	0.0271476	0.956096	0.176575	0.0952903	-0.0258248	-0.489179	-0.515004	27.5172	27.7711	27.6239	27.5673	27.7761	27.2604	27.1046
O75534	0.590801	0.981908	0.575741	0.789775	0.988329	0.693756	0.118162	0.00493099	0.123093	27.0854	27.0178	26.9923	26.9776	27.2687	27.3148	26.9415
O75569	0.555401	0.913389	0.487878	0.769589	0.953084	0.619627	0.133283	0.0242819	0.157565	26.358	26.1592	26.363	26.6237	26.165	26.46	26.3772
O75608	0.0635053	0.621298	0.136758	0.283475	0.783839	0.260823	1.40045	-0.330001	1.07045	28.8739	26.9158	29.1846	29.1525	29.7489	29.1182	29.1232
O75643	0.520023	0.50407	0.979271	0.741561	0.698533	0.98445	0.119996	-0.12477	-0.00477358	27.4411	27.4026	27.4028	27.4208	27.6246	27.3859	27.4099
O75663	0.0421196	0.566802	0.0174949	0.242885	0.748186	0.0732216	0.778829	0.189631	0.96846	26.0624	25.9313	25.0287	26.0268	26.4908	26.4333	26.4636
O75688	0.498573	0.00795909	0.00314266	0.72947	0.102569	0.0321905	-0.167814	-0.854752	-1.02257	25.2766	25.8189	25.5278	25.4577	25.5534	24.9224	24.3791
O75694	0.683495	0.192887	0.103814	0.848052	0.412866	0.222348	-0.0969764	-0.327936	-0.424912	25.4364	25.7791	25.4416	25.7078	25.3189	25.0477	25.3231
O75695	0.104177	0.939663	0.0927142	0.341419	0.965482	0.206929	0.330054	0.0139209	0.343975	24.2858	24.012	24.1103	24.4546	24.3278	24.4706	24.3396
O75746	0.145728	0.984565	0.141528	0.402428	0.989336	0.265919	-0.281397	-0.00345665	-0.284853	25.0872	25.2099	25.342	24.9959	24.9932	24.9899	24.9923
O75781;Q8IXS6	0.0639155	0.19658	0.00818727	0.284748	0.415185	0.0470482	-0.456735	-0.2973	-0.754034	27.3567	27.6115	27.9091	27.374	27.2331	27.172	26.8405
O75821	0.0959758	0.32452	0.0200369	0.328362	0.554462	0.07942	-0.646184	-0.357034	-1.00322	26.6007	26.6617	27.6393	26.756	26.2527	26.2299	26.0646
O75822	0.999305	0.259271	0.258951	0.999486	0.488355	0.407089	-0.000229054	-0.310975	-0.311204	26.7698	26.6102	27.137	26.6895	27.0572	26.3988	26.726
O75832	0.977882	0.538592	0.556333	0.991753	0.72737	0.67752	0.00786342	-0.176855	-0.168991	26.0259	26.1726	25.9867	26.3776	25.7974	26.185	25.6363
O75843	0.914184	0.299491	0.346883	0.962721	0.527928	0.489069	-0.0280439	0.28087	0.252826	24.3142	24.4002	24.0785	24.51	23.9125	24.3928	24.5914
O75844	0.182961	0.405129	0.57395	0.454704	0.626083	0.692688	0.313042	-0.187899	0.125143	24.9661	24.8842	24.7559	25.2129	25.0532	24.7227	25.1676
O75874	0.535011	0.611231	0.274452	0.753261	0.778892	0.420999	0.120891	0.0985944	0.219486	28.8682	28.727	28.7825	28.7679	28.9834	28.8803	29.0681
O75915	0.603983	0.066823	0.149348	0.794513	0.241558	0.276288	-0.109461	0.435159	0.325698	25.9544	26.0053	25.7594	25.6692	25.8766	26.3427	26.0734
O75934	0.323835	0.279861	0.915882	0.601032	0.511426	0.94831	-0.50384	0.555892	0.0520524	25.4719	26.2297	25.0153	25.6968	24.5405	25.7869	25.5622
O75935	0.0495266	0.666694	0.0968648	0.259702	0.812627	0.21245	0.550307	-0.104848	0.445458	26.3517	25.8335	26.2061	26.3619	26.7783	26.5912	26.3393
O75937	0.0965681	0.072635	0.0048008	0.328362	0.251418	0.0372436	-0.421634	-0.463768	-0.885402	26.2242	26.7425	26.5773	26.4398	26.0368	25.9344	25.6146
O75940	0.0017762	0.0947388	0.000233368	0.0903068	0.292817	0.0136534	-1.01603	-0.405972	-1.422	25.547	26.1993	26.52	25.247	25.4402	24.7862	25.0891
O75947	0.438435	0.0589448	0.0176255	0.687758	0.226734	0.0736332	-0.147878	-0.403862	-0.55174	27.3204	27.5992	27.508	27.2964	27.5151	26.988	27.0157
O75955	0.873997	0.208129	0.164572	0.943041	0.428744	0.295549	0.0312824	0.263156	0.294438	25.7713	25.5744	25.7511	25.8049	25.5832	26.0444	25.8699
O75962	0.0762393	0.00539896	0.000485649	0.2988	0.088271	0.0146082	0.477242	0.904667	1.38191	24.4942	23.9664	23.7825	24.4783	24.225	25.5109	25.0018
O75964	0.147878	0.52023	0.37547	0.404934	0.710566	0.518686	-0.282782	0.117948	-0.164834	27.8422	28.0081	27.9747	27.757	27.6602	27.891	27.7621
O76003	0.591982	0.747924	0.399822	0.789775	0.856249	0.539878	-0.108917	-0.0648692	-0.173787	26.9875	26.9567	27.2069	27.0762	26.8695	26.8258	26.9902
O76021	0.168932	0.60248	0.0756256	0.431758	0.773062	0.180648	-0.279393	-0.0995426	-0.378936	25.6076	25.8101	25.8439	25.4846	25.6107	25.563	25.3332
O76094	0.689569	0.0130794	0.0237391	0.850632	0.113438	0.0864999	0.0744454	-0.585217	-0.510771	26.1119	26.3502	26.1645	26.3733	26.2904	25.7003	25.7929
O94760	0.00364463	0.00728524	0.612419	0.0997818	0.0989145	0.721926	0.764623	-0.668782	0.0958414	27.7654	27.437	27.5202	28.1276	28.3589	27.5807	27.5682
O94776	0.298896	0.714599	0.176087	0.579253	0.841191	0.308491	-0.217484	-0.0739214	-0.291406	27.0864	27.1908	27.3213	27.2069	26.8703	26.9895	26.9399
O94819	0.494966	0.145501	0.390852	0.72746	0.365917	0.531307	0.162857	-0.369695	-0.206838	25.4212	25.1728	25.699	25.5163	25.6812	25.3086	25.1495
O94826	0.30687	0.782722	0.207108	0.58575	0.879069	0.34706	0.202702	0.0527786	0.25548	26.0841	25.7932	26.0695	26.1514	26.1167	26.1993	26.1744
O94856	0.220573	0.195149	0.93323	0.493894	0.414464	0.958245	-0.331981	0.353458	0.0214771	25.4168	25.3247	25.7159	25.0752	25.3015	25.801	25.2826
O94874	0.349256	0.0814778	0.0185502	0.620566	0.270079	0.0759657	0.244251	0.493731	0.737983	24.5332	24.36	24.0516	24.1555	24.7447	24.9061	24.9815
O94888	0.138978	0.870884	0.108433	0.391852	0.929829	0.22775	0.449485	0.0455271	0.495012	25.8229	25.8163	25.1997	25.7298	26.1852	25.8848	26.1213
O94903	0.341476	0.00047862	0.00145133	0.6172	0.0450923	0.0239891	-0.195936	1.15481	0.958873	25.796	25.6037	25.4796	25.3032	25.3883	26.3428	26.6583
O94905	0.101512	0.608587	0.220749	0.337044	0.77754	0.362511	-0.359683	0.102641	-0.257042	26.2143	26.478	26.3618	26.1752	25.9452	26.277	26.0488
O94906	0.226984	0.0985159	0.014101	0.502671	0.298823	0.0647169	-0.317774	-0.456222	-0.773996	28.6882	28.785	29.3192	28.9179	28.5507	28.2461	28.31
O94967	0.0535929	0.0422681	0.00187309	0.269263	0.201173	0.0267307	0.536839	0.573924	1.11076	25.6163	25.1411	24.993	25.3411	25.8667	26.3141	26.0415
O94973	0.122755	0.415689	0.0339171	0.369398	0.630025	0.109427	-0.310138	-0.153251	-0.463389	26.6363	26.9599	26.8283	26.5113	26.6566	26.4617	26.3998
O94979	0.327958	0.981917	0.317985	0.603806	0.988329	0.464653	-0.186261	-0.00416563	-0.190427	25.7003	25.8562	25.7956	25.5412	25.7381	25.6343	25.6366
O95104	0.802259	0.937268	0.863366	0.907265	0.964325	0.907529	-0.0581505	0.018238	-0.0399125	25.4661	25.7224	25.2753	25.2755	25.6059	25.4365	25.4813
O95139	0.0317244	0.589296	0.0140111	0.21601	0.763384	0.0644341	-0.583148	-0.124025	-0.707172	24.4664	24.68	25.1131	24.434	24.1927	24.0918	24.2869
O95163	0.213721	0.0517271	0.00732351	0.488615	0.218851	0.0446184	-0.275114	-0.469527	-0.74464	24.6603	25.042	24.9585	24.8814	24.5688	24.1226	24.3886
O95168	0.521092	0.0401079	0.0150144	0.741954	0.195638	0.0667597	-0.130691	-0.484025	-0.614715	25.009	25.3822	25.1328	24.9971	25.2565	24.6335	24.6521
O95202	0.128312	0.49556	0.044035	0.380598	0.691095	0.129105	-0.31824	-0.132994	-0.451234	26.0117	26.2305	26.3059	25.8172	26.0828	25.7748	25.8592
O95218	0.0118467	0.185303	0.10144	0.149604	0.40781	0.219319	0.875312	-0.383661	0.491651	25.458	25.3674	24.6373	25.8668	25.8886	25.6018	25.3862
O95232	0.0819876	0.427974	0.0235632	0.307931	0.640137	0.0861341	-0.470233	-0.19559	-0.665823	26.4539	27.052	26.6133	26.5338	26.191	26.043	26.2906
O95248	0.0652931	0.151807	0.586659	0.286035	0.371916	0.701347	-0.521366	0.384745	-0.136622	24.8243	25.1661	24.9212	24.6544	24.3901	25.1766	24.6374
O95260	0.000255591	0.00382346	0.0430283	0.0536611	0.0745412	0.127608	-2.88036	1.81684	-1.06352	24.8668	26.458	25.9047	23.4357	23.1664	25.813	24.4227
O95292	0.928456	0.565146	0.508395	0.968362	0.746438	0.638573	-0.0311559	-0.201977	-0.233133	26.3392	26.4279	26.4267	25.8554	26.9369	26.0924	26.2959
O95299	0.740169	0.499757	0.325402	0.879513	0.694263	0.470966	0.138515	0.28549	0.424006	25.7211	25.0407	26.0265	26.1558	25.1884	26.0187	25.8965
O95319	0.523101	0.992982	0.517645	0.742959	0.994431	0.645923	0.241145	0.00327225	0.244417	26.8343	27.227	26.1179	26.7928	27.0344	27.1207	26.7131
O95336	0.156997	0.348636	0.581572	0.418842	0.578949	0.697825	0.366089	-0.23235	0.133739	27.6152	27.5862	27.311	27.5535	28.0759	27.6445	27.5202
O95347	0.852699	0.0520446	0.0390675	0.934004	0.218851	0.11925	-0.0354087	-0.427371	-0.46278	25.7835	25.9669	25.9323	25.9607	25.8677	25.6156	25.358
O95372	0.0363218	0.398126	0.138252	0.228237	0.619433	0.262793	0.662977	-0.232174	0.430803	26.4208	25.7279	26.3845	26.8321	26.6063	26.3535	26.6204
O95373	0.303692	0.656096	0.15871	0.582972	0.805523	0.287772	-0.241653	-0.101338	-0.342992	27.1155	27.2461	27.3748	27.3217	26.8158	26.9402	26.9946
O95396	0.00667213	0.857331	0.0052134	0.123511	0.923311	0.0388084	-0.789188	-0.0391094	-0.828297	24.2646	24.8571	24.7503	23.8724	24.1567	23.794	24.1568
O95400	0.366572	0.224794	0.726186	0.636779	0.447041	0.80999	0.295226	-0.406836	-0.11161	24.8887	25.2603	24.3946	25.1148	25.1305	24.937	24.4947
O95406	0.164198	0.0507518	0.453865	0.42853	0.216788	0.591242	-0.88533	1.33798	0.452647	24.4832	25.4595	23.7954	24.3307	23.1535	24.8787	25.2815
O95425	0.100868	0.412127	0.0276132	0.335883	0.628804	0.0962721	-0.635238	-0.294094	-0.929332	24.5336	24.82	25.2901	24.1069	24.7328	24.5212	23.7303
O95433	0.110507	0.332651	0.0236334	0.351926	0.564146	0.0862525	-0.45022	-0.257074	-0.707293	29.9604	30.5233	30.1691	30.1721	29.6199	29.5354	29.7424
O95470	0.852929	0.16921	0.22237	0.934004	0.393043	0.364649	-0.0355596	0.282651	0.247091	25.5031	25.4021	25.463	25.5021	25.292	25.772	25.5873
O95573	0.233081	0.0236022	0.00395714	0.508277	0.152512	0.0336799	-0.2486	-0.545852	-0.794451	25.1619	25.5917	25.4275	25.3523	25.1697	24.8313	24.5989
O95639	0.318314	0.335951	0.0723552	0.594497	0.567632	0.175792	-0.314922	-0.302852	-0.617774	24.1456	24.7736	24.1393	24.4413	23.8417	23.9742	23.7031
O95671	0.0700818	0.034426	0.647693	0.290648	0.178468	0.749739	0.368695	-0.451445	-0.0827492	25.6508	25.5847	25.5263	25.8611	25.9873	25.4451	25.5004
O95747	0.101993	0.730539	0.0597472	0.337168	0.851172	0.157345	0.404408	0.0773374	0.481745	26.7046	26.5825	26.236	26.9445	26.6828	27.0259	26.7561
O95757	0.709647	0.0723082	0.0405392	0.864799	0.251418	0.121671	-0.11233	-0.609793	-0.722123	25.4106	25.372	26.0054	25.7187	25.4341	25.2497	24.6835
O95777	0.310546	0.940259	0.343847	0.589204	0.96566	0.486247	-0.207329	0.014753	-0.192576	26.294	26.5305	26.3242	26.1362	26.3039	26.1364	26.3331
O95782	0.745499	0.276192	0.172186	0.880623	0.508459	0.30423	0.0631062	0.220378	0.283484	27.0254	26.922	26.8977	26.83	27.1158	27.2447	27.1419
O95785	0.00678848	0.283817	0.0350198	0.123511	0.516258	0.110637	0.676411	-0.209012	0.467399	24.8347	24.3502	24.5566	25.0693	25.1903	24.9076	24.934
O95793	0.968956	0.0575008	0.0541387	0.987132	0.225614	0.148499	-0.0085329	-0.477828	-0.486361	25.3213	25.262	25.7106	25.4888	25.4668	25.0917	24.9082
O95819;Q9NRD5	0.18727	0.0254033	0.0034639	0.457578	0.155332	0.0324841	0.303373	0.584656	0.888029	26.4834	25.8637	26.3088	26.4415	26.3377	27.0097	26.9389
O95831	0.0336193	0.809964	0.0233125	0.224982	0.895981	0.0856295	-0.50857	-0.0484854	-0.557055	25.6674	26.1497	25.8956	25.4527	25.5754	25.3501	25.581
O95861	0.479268	0.655906	0.786334	0.720165	0.805523	0.855739	0.160836	-0.100173	0.0606633	25.2176	25.0189	25.2686	25.209	25.4002	25.0044	25.4045
O95864	0.734342	0.818455	0.911803	0.876098	0.899661	0.945803	-0.132377	0.0893317	-0.0430449	24.7737	25.4328	24.2315	24.5142	24.8854	24.686	24.8923
O95865	0.715128	0.143719	0.246807	0.867684	0.363843	0.393408	0.081289	-0.351094	-0.269805	29.6811	29.5201	29.9677	29.7245	29.9259	29.5205	29.4277
O95870	0.428319	0.0319889	0.111697	0.677999	0.174644	0.23141	0.15285	-0.482763	-0.329913	24.9033	25.0694	24.8553	25.085	25.1455	24.5673	24.6976
O95881	0.00574195	0.872925	0.00462231	0.118767	0.93044	0.0367369	0.792619	0.0339196	0.826538	24.5933	23.9235	24.1836	24.8652	24.8271	24.7045	25.0557
O95983	0.987146	0.650277	0.661667	0.993748	0.80259	0.759186	-0.00402995	0.114263	0.110233	25.599	25.7239	25.4033	25.7812	25.3379	25.4923	25.8553
O95989	0.960508	0.0631813	0.0682188	0.984268	0.233569	0.170699	-0.0122698	0.524936	0.512666	26.5599	26.4121	26.3741	26.5978	26.1639	26.6683	27.1433
O96008	0.0370386	0.512185	0.103602	0.2306	0.705066	0.22231	-0.834266	0.225408	-0.608858	26.0677	26.8763	26.2212	25.3667	26.0623	25.7052	26.1746
O96019	0.0113706	0.615189	0.00557698	0.14883	0.780226	0.0400797	-0.772924	-0.120477	-0.893401	27.2334	28.0413	27.5363	27.0961	26.9357	26.7661	27.0247
P00167	0.310457	0.897183	0.369578	0.589204	0.944553	0.511534	0.217325	-0.0266694	0.190655	25.1836	24.9263	25.1689	25.4164	25.1134	25.188	25.2885
P00338;Q6ZMR3;P07864	0.667679	0.904693	0.585042	0.840031	0.946608	0.700883	0.120953	0.0335222	0.154475	31.8137	32.1164	31.3274	31.9092	31.7765	31.8468	31.9059
P00367;P49448	0.827044	0.0260624	0.0187575	0.920238	0.156599	0.0764034	-0.0451988	-0.556503	-0.601701	27.2016	27.5909	27.2435	27.3813	27.3628	26.7141	26.917
P00374;Q86XF0	0.150144	0.116214	0.866239	0.408686	0.322487	0.909711	-0.28665	0.317729	0.03108	26.1957	26.2623	26.2995	26.0548	25.9337	26.2266	26.3973
P00387	0.26215	0.000571521	0.00224769	0.542126	0.0478644	0.0289963	-0.222707	1.06751	0.844798	27.9872	27.6652	27.8945	27.496	27.6183	28.593	28.6563
P00390	0.320385	0.150245	0.0307863	0.596156	0.370097	0.103602	0.194734	0.293742	0.488475	25.7475	25.4956	25.5439	25.8372	25.5917	25.9699	26.0465
P00403	0.352073	0.966827	0.332912	0.622277	0.98102	0.477894	-0.228456	-0.00988881	-0.238344	28.5823	28.9379	28.538	28.7097	28.3092	28.414	28.5852
P00441	0.0593322	0.167673	0.504954	0.278032	0.391941	0.635301	-0.467264	0.320606	-0.146658	29.3025	29.4348	29.5794	29.1119	28.9678	29.1501	29.5708
P00491	0.0351745	0.0712759	0.649893	0.226675	0.249739	0.750965	-0.450887	0.368341	-0.0825468	25.5749	25.7114	25.7941	25.345	25.2587	25.7249	25.6155
P00492	0.191969	0.192645	0.998097	0.461311	0.412866	0.998097	-0.33987	0.339287	-0.000582933	25.503	25.4476	25.7854	25.2672	25.2861	25.3519	25.8799
P00505	0.266755	0.295965	0.940793	0.545265	0.526821	0.961878	0.218107	-0.20417	0.0139369	27.9602	28.0016	27.7641	28.065	28.137	27.8928	27.9008
P00558;P07205	0.411562	0.0364985	0.010417	0.669466	0.18484	0.0546749	-0.170831	-0.502063	-0.672894	29.8322	30.0504	30.1764	29.7973	30.0878	29.3378	29.5432
P00568;Q9Y6K8	0.317234	0.462171	0.105317	0.593677	0.663444	0.223299	0.187394	0.135426	0.322821	27.5345	27.414	27.3148	27.6137	27.4898	27.7058	27.6686
P01008;CON__P41361	0.0284501	0.0251571	0.000774739	0.202706	0.155332	0.0174968	-0.512258	-0.528014	-1.04027	25.1802	25.5847	25.8106	25.2906	25.0802	24.6696	24.6452
P01009;P20848	0.320455	0.00254875	0.000747318	0.596156	0.0745412	0.0173942	-0.306142	-1.29443	-1.60057	29.9927	30.4875	30.769	30.3015	30.3428	28.6103	29.4451
P01019	0.743771	0.0116932	0.00733533	0.880333	0.109054	0.0446184	-0.0881981	-0.869663	-0.957861	26.4212	26.5534	26.9864	26.6082	26.7552	25.5151	26.1089
P01023;CON__ENSEMBL:ENSBTAP00000024146;P20742	0.0206441	0.7862	0.0138022	0.179564	0.88124	0.064328	-1.02606	-0.0979323	-1.12399	26.1007	26.3881	27.2466	25.9362	25.6464	25.3343	26.0524
P01112	0.0885241	0.208326	0.575748	0.317862	0.428744	0.693756	-0.417599	0.293227	-0.124372	26.391	26.6742	26.4691	25.9449	26.3632	26.5197	26.3748
P0DOX5;P01857	0.0066123	0.039688	0.00036455	0.123511	0.194267	0.0143369	-0.825482	-0.548942	-1.37442	26.3714	27.0046	27.2048	26.4493	26.1091	25.5531	25.9075
P02008	0.017226	2.73324e-05	3.89009e-06	0.168827	0.0141121	0.00221833	-0.7392	-2.24422	-2.98342	30.2949	31.2945	31.7771	30.8961	30.6971	28.3589	28.7458
P02100;CON__P02070	0.00740085	7.87211e-06	1.09006e-06	0.123511	0.00901664	0.00221833	-0.897707	-2.73259	-3.6303	30.1536	31.8087	31.5172	30.6713	30.8591	27.7472	28.3181
P02462	0.00105886	0.0358705	0.0303001	0.0836871	0.183866	0.102696	-2.19895	1.07559	-1.12335	25.6798	26.1282	27.4462	24.2811	24.8954	25.6549	25.6728
P02545	0.00110066	0.0111251	0.106994	0.0836871	0.109054	0.225348	-2.37643	1.53954	-0.836896	25.2786	25.8969	26.8024	24.1062	23.8403	24.8632	26.1624
P02647;CON__P15497	0.0905516	0.010884	0.000954256	0.320511	0.109054	0.0201345	-0.573356	-0.998752	-1.57211	29.4303	30.0084	30.2826	29.6599	29.4844	28.1468	29
P02652	0.0377537	0.00866805	0.000430835	0.234012	0.105027	0.0146082	-0.563273	-0.791359	-1.35463	28.2969	28.8992	28.9732	28.6122	28.1336	27.7084	27.4547
P02671	0.0884609	0.000194357	3.78153e-05	0.317862	0.0414623	0.00775361	-0.474205	-1.66949	-2.14369	25.6519	26.2102	26.8389	26.1019	25.9988	24.3095	24.4523
P02675;CON__P02676	0.183201	0.0518627	0.00634662	0.454704	0.218851	0.0422758	-0.871188	-1.37612	-2.24731	25.5272	26.0041	27.1294	25.6038	25.7873	23.4038	25.2351
P02679	0.557903	0.0470653	0.0190793	0.770943	0.210916	0.0770265	-0.361555	-1.40683	-1.76839	26.2001	26.581	27.2392	26.6859	26.4112	24.1306	26.1528
P02749;CON__P17690	0.000436704	0.931797	0.000399363	0.0711515	0.960719	0.014495	-1.72322	-0.025071	-1.7483	26.7512	27.7447	28.0719	26.1499	26.2203	25.7625	26.5576
P02751	0.000282303	0.732855	0.000400184	0.0536611	0.851172	0.014495	-1.93141	0.104915	-1.8265	27.598	28.6895	29.0118	26.8983	26.9402	26.5925	27.4558
P02760;CON__P00978	0.0658345	2.35253e-05	5.81474e-06	0.286035	0.0141121	0.00265268	-0.642028	-2.83039	-3.47242	26.9997	27.9343	28.8081	27.7685	27.6899	24.7505	25.0471
P02765;CON__P12763	0.00507678	0.0225784	0.000208192	0.112429	0.148419	0.0135682	-1.11992	-0.815474	-1.9354	29.6055	30.5481	30.6998	29.6114	29.3967	28.2791	29.0981
P02766	0.0112053	0.0815801	0.000904028	0.14883	0.270079	0.0198278	-1.16451	-0.696736	-1.86124	28.7649	29.5243	30.0227	28.4719	28.7461	27.4173	28.4072
P02771	0.00778405	0.000847648	3.23538e-05	0.123511	0.0518919	0.00775361	-0.930129	-1.39346	-2.32359	31.4235	32.3436	32.6725	31.5946	31.5612	29.8608	30.5081
P02774	0.369354	0.490775	0.134874	0.638255	0.68805	0.259383	-0.398917	-0.302475	-0.701392	25.0848	25.2982	25.6049	25.5853	24.52	24.284	25.2163
P02786	0.960016	0.114965	0.124118	0.984268	0.321769	0.245972	0.0173046	-0.597361	-0.580056	25.4476	25.1591	26.1113	25.4139	25.8912	24.9327	25.1777
P02787;CON__Q2HJF0;CON__Q29443;CON__Q0IIK2	0.326782	0.0101915	0.0025807	0.603806	0.108095	0.0313024	-0.23119	-0.757907	-0.989097	29.0544	29.4551	29.4673	29.1838	29.2762	28.2091	28.7351
P02794	0.787712	0.0897584	0.135754	0.899735	0.283003	0.259909	0.070571	-0.494451	-0.42388	25.7665	25.6566	26.1121	25.7077	26.2021	25.3413	25.5796
P03928	0.0337351	0.149658	0.00363221	0.224982	0.369847	0.0324905	0.778339	0.479945	1.25828	25.6423	25.2632	24.6636	25.8087	25.6748	26.5722	25.8713
P04004;CON__Q3ZBS7	0.480318	0.000262432	0.000132676	0.721268	0.0414623	0.0108084	-0.215027	-1.90963	-2.12466	25.0829	25.5853	26.1403	25.9386	25.3569	23.5458	23.9304
P04040	0.217012	0.36344	0.052069	0.491076	0.58962	0.144313	-0.321449	-0.230519	-0.551968	25.7993	26.2096	25.9713	25.4774	26.0606	25.5795	25.4975
P04075;P05062	0.215109	0.0348186	0.00517445	0.488615	0.179686	0.0387801	-0.235031	-0.448487	-0.683518	29.6415	29.9101	29.9852	29.6819	29.7434	29.2145	29.3138
P04080	0.352107	0.383639	0.94834	0.622277	0.608963	0.965526	-0.327354	0.305275	-0.0220794	27.9602	27.6222	28.5312	27.544	27.9547	27.8555	28.2538
P04083	0.00274038	0.387623	0.00908075	0.0916092	0.611882	0.0502747	-4.29432	0.886852	-3.40747	25.0888	27.2456	28.0665	23.4822	23.2412	22.4938	26.0034
P04114	0.192305	0.0203777	0.00293223	0.461311	0.139803	0.0317703	-0.953032	-1.96092	-2.91395	26.2151	27.0546	27.9535	26.8953	26.2068	23.511	25.6692
P04179	0.0768398	0.0584927	0.00328038	0.299063	0.226649	0.0321905	-0.431226	-0.469354	-0.90058	26.0898	26.6154	26.4521	26.3217	25.8834	25.6391	25.6273
P04350	0.478697	0.109279	0.315332	0.719782	0.312921	0.46196	-0.223225	0.54565	0.322425	28.9767	28.9351	28.9522	28.2519	29.1889	29.2679	29.2642
P04406	0.689903	0.856122	0.826336	0.850632	0.92288	0.88476	-0.0786052	0.0355557	-0.0430495	32.6463	32.6776	32.6961	32.4728	32.7437	32.5563	32.7314
P04632;Q96L46	0.0595822	0.0194602	0.47227	0.278498	0.13676	0.606559	-0.704374	0.943658	0.239285	25.8086	25.8787	26.0486	24.7599	25.7587	26.2109	26.195
P04792	0.00233542	0.00661957	0.440391	0.0903068	0.0965679	0.576986	-0.802105	0.659192	-0.142913	29.5804	29.94	29.8507	29.0902	29.0963	29.8262	29.6786
P04818	0.0949881	0.802795	0.139302	0.328362	0.892422	0.263712	-0.397664	0.0536579	-0.344006	24.9786	25.3412	25.1104	24.861	24.7952	24.6886	25.075
P04843	0.129226	0.0180482	0.223757	0.38182	0.134977	0.366132	-0.361926	0.643187	0.281261	27.6539	27.6552	27.7064	27.5509	27.0868	28.0227	27.9014
P04844	0.0846347	0.0189726	0.344846	0.311672	0.13676	0.487211	-0.39525	0.595214	0.199964	27.6071	27.8056	27.5388	27.3848	27.1691	27.9658	27.7786
P04899	0.319426	0.589356	0.629017	0.595271	0.763384	0.735222	-0.254659	0.134518	-0.120141	28.8839	28.7259	29.2918	28.7216	28.7868	28.745	29.0324
P05023;P20648	0.577817	0.172348	0.0729271	0.783203	0.395102	0.176589	-0.148611	-0.386237	-0.534848	26.6306	26.8434	26.8734	26.4378	26.9817	26.0835	26.5636
P05026	0.426955	0.235127	0.663558	0.677022	0.458398	0.759788	-0.20709	0.318653	0.111563	26.6171	26.4971	26.8008	26.2103	26.6734	26.5634	26.9576
P05091	0.0912464	0.0571227	0.762929	0.321193	0.225427	0.83867	-0.436001	0.506148	0.0701477	25.8285	25.8943	26.0067	25.766	25.263	26.1281	25.9132
P05114	0.74338	0.00246349	0.00163933	0.880333	0.0745412	0.0258003	-0.0782378	-1.04358	-1.12182	27.5746	28.0815	27.8679	27.6489	28.1439	26.7296	26.9761
P05141;Q9H0C2	0.394427	0.263209	0.766937	0.657555	0.494547	0.84105	-0.268291	0.359491	0.0911995	28.0563	28.4219	27.8088	28.1708	27.5234	28.0826	28.3305
P05155	0.0440993	0.386361	0.0115913	0.246545	0.611789	0.0582971	-0.563817	-0.213563	-0.777381	25.0236	25.2152	25.7262	25.0631	24.7506	24.7248	24.6618
P05165	0.041882	0.772667	0.0268857	0.242469	0.871147	0.0946392	-0.45443	-0.0552217	-0.509651	24.6096	24.8269	25.0349	24.4278	24.5252	24.4987	24.3438
P05166	0.340548	0.294192	0.914835	0.616011	0.526777	0.947656	-0.3148	0.348971	0.0341704	24.8268	25.2242	24.6164	24.5309	24.6801	24.5764	25.3326
P05198	0.48142	0.378855	0.850637	0.721453	0.604313	0.899658	0.153579	-0.193967	-0.0403879	26.9501	27.1158	26.709	27.0869	27.0451	26.9703	26.7738
P05204;Q15651	0.00346747	0.648192	0.00643265	0.0990403	0.800935	0.0424074	1.52659	-0.170437	1.35615	30.7468	30.0454	29.5264	30.7912	31.8338	31.2879	30.9962
P05386	0.96894	0.00071452	0.000746156	0.987132	0.0479359	0.0173942	-0.0198473	2.76656	2.74672	27.0437	26.6929	25.5765	26.6371	25.5926	29.3162	28.4466
P05387	0.165805	0.14091	0.0145373	0.42853	0.358724	0.0653323	-0.356875	-0.382789	-0.739664	29.8725	30.0772	30.3989	29.6552	30.1071	29.6149	29.3819
P05388;Q8NHW5	0.116964	0.131431	0.939059	0.361021	0.345782	0.961104	-0.410214	0.391971	-0.0182428	29.2314	29.2229	29.5255	29.1729	28.7551	29.207	29.5049
P05455	0.638247	0.609824	0.338913	0.817989	0.77754	0.480481	-0.100708	-0.109472	-0.210179	28.6101	28.5521	28.8753	28.635	28.591	28.3539	28.6531
P05556	0.0113481	0.967991	0.0120259	0.14883	0.981195	0.0597881	-0.620057	0.00764142	-0.612416	26.5516	26.8373	27.0875	26.3941	26.2906	26.3755	26.3244
P06132	0.063219	0.487812	0.0214373	0.283475	0.685581	0.0818568	-0.491976	-0.164017	-0.655993	25.7256	26.1215	26.0951	25.8942	25.3384	25.4878	25.4168
P06454	0.645429	0.0287699	0.0587064	0.822931	0.165052	0.156	0.115022	-0.652308	-0.537286	30.4125	30.7899	30.3166	30.5406	30.7959	30.1947	29.8371
P06493	0.179391	0.170997	0.0190179	0.451147	0.394246	0.0770103	-0.308014	-0.314922	-0.622936	26.6164	26.7253	27.1281	26.5812	26.6562	26.2043	26.4033
P06576	0.459789	0.699298	0.274364	0.706725	0.83078	0.420999	-0.138961	-0.0715588	-0.21052	30.1021	30.261	30.1762	29.9874	30.1719	29.9784	30.0377
P06730	0.129646	0.0612125	0.629177	0.382069	0.229907	0.735222	0.384934	-0.498416	-0.113482	26.9526	27.1397	26.5846	27.2503	27.2438	26.6955	26.8018
P06733	0.0223994	0.640029	0.0111813	0.184452	0.795589	0.0570335	-0.51938	-0.0875958	-0.606976	31.4456	31.7507	31.8914	31.3797	31.2236	31.2599	31.1682
P06744;Q8N196	0.0444423	0.395717	0.16959	0.247856	0.618724	0.301039	0.519964	-0.193305	0.326659	28.2799	28.1076	27.8877	28.4887	28.5465	28.5468	28.1019
P06748	0.215282	0.581907	0.0929828	0.488615	0.758177	0.207325	-0.265323	-0.112585	-0.377908	30.3391	30.6442	30.4628	30.402	30.1743	30.2914	30.0597
P06753	0.279898	0.591753	0.12608	0.55711	0.765186	0.24897	-0.428489	-0.205818	-0.634307	28.4583	28.245	29.3802	28.4279	28.3403	27.9349	28.4217
P06756	0.0820534	0.317513	0.0168227	0.307931	0.548257	0.0726751	-0.44805	-0.238347	-0.686398	24.993	25.2709	25.4714	24.6927	25.1534	24.5765	24.793
P07093	0.0008787	0.0183376	0.0466459	0.0835131	0.136189	0.134126	-1.23709	0.690999	-0.546092	23.6355	24.0762	24.3836	22.7663	23.2192	23.7816	23.586
P07108	0.547961	0.058013	0.147944	0.762439	0.226201	0.274359	-0.168296	0.600864	0.432568	29.2405	28.7784	29.5264	29.0118	28.9564	29.4673	29.7026
P07195	0.0582046	0.051708	0.93906	0.276943	0.218851	0.961104	0.39006	-0.403795	-0.0137351	31.0697	30.9985	30.8901	31.3844	31.2843	30.9222	30.9389
P07203	0.310606	0.798664	0.435435	0.589204	0.890397	0.572135	-0.225173	0.0546608	-0.170512	26.2119	26.1428	26.5448	26.2091	26.0281	26.2211	26.1255
P07237	0.234157	0.377264	0.0590084	0.509649	0.602197	0.156328	-0.251169	-0.18201	-0.433179	28.0653	28.2076	28.3792	27.9807	28.1037	27.7157	28.0046
P07305	0.0138914	0.0221253	0.000420337	0.153893	0.146284	0.0145515	1.05661	0.950256	2.00687	29.077	27.5565	28.555	28.9269	29.2979	30.036	30.0893
P07311	0.978274	0.990828	0.969109	0.991753	0.993442	0.978114	0.00766801	0.00323668	0.0109047	25.3631	25.3767	25.3371	25.0067	25.7225	25.1789	25.5568
P07320	0.795535	0.167705	0.113153	0.902886	0.391941	0.232945	-0.0784835	-0.447569	-0.526053	24.9766	25.521	24.8353	25.376	24.8234	24.7559	24.5483
P07339	0.110096	0.712724	0.19235	0.351926	0.840167	0.3296	-0.474262	0.0997673	-0.374494	27.5929	27.5909	28.1609	27.5023	27.3009	27.2765	27.7262
P07355;A6NMY6	0.0172454	0.980173	0.0166222	0.168827	0.988154	0.0720823	-1.30645	-0.0109311	-1.31738	28.4752	29.2408	29.4587	28.0254	28.0613	27.2994	28.7654
P07384	0.0517293	0.00873268	0.000538112	0.265156	0.105027	0.0151535	0.508898	0.77874	1.28764	25.618	25.2437	24.7946	25.3911	25.665	26.3275	26.2861
P07437;A6NNZ2	0.50647	0.766295	0.707595	0.736293	0.866164	0.796263	-0.196578	0.0868125	-0.109765	32.7748	32.7211	33.0327	33.0655	32.2952	32.8674	32.6668
P07602	0.595579	0.00840562	0.0040349	0.7905	0.104375	0.0339617	0.118831	0.768158	0.886989	27.6609	27.1356	27.5157	27.5245	27.3644	28.0719	28.3533
P07737;CON__P02584	0.00075015	0.0311322	0.0220319	0.0777769	0.173201	0.082656	-1.00638	0.481862	-0.524522	30.391	31.0036	30.799	29.9539	29.8359	30.3527	30.4009
P07738	0.0871018	0.10211	0.91789	0.315865	0.303908	0.948461	0.619895	-0.586444	0.0334509	24.3604	24.0288	24.2563	24.2747	25.2502	24.2043	24.1477
P07741	0.0236125	0.632688	0.0493531	0.187666	0.791621	0.138809	0.634553	-0.110802	0.523751	25.0698	24.8156	24.5519	25.2777	25.3589	25.444	24.9709
P07814	0.679253	0.0615608	0.0324176	0.846191	0.230575	0.106698	-0.0758167	-0.389103	-0.46492	26.8084	27.0352	26.9421	26.847	26.9787	26.5704	26.4771
P07858	0.715961	0.382618	0.230937	0.868212	0.608593	0.374391	-0.1408	-0.345805	-0.486605	25.6272	25.5482	26.1243	25.3639	26.0271	24.8979	25.8015
P07900;Q58FG0;Q14568;Q58FG1	0.108262	0.422052	0.0304666	0.34978	0.636045	0.102955	0.382531	0.177689	0.560219	30.6107	30.5112	30.0818	30.5886	30.7694	30.8562	30.8573
P07910;P0DMR1;O60812;B7ZW38;B2RXH8;Q86SE5	0.916036	0.615856	0.54603	0.96322	0.780328	0.670341	0.0205599	0.098712	0.119272	30.7748	30.867	30.5894	30.8224	30.6751	30.8341	30.8608
P07919;A0A096LP55	0.727774	0.965617	0.76	0.875094	0.980664	0.83666	0.11723	-0.0144543	0.102776	26.6537	26.1301	27.0308	26.9185	26.4767	26.527	26.8394
P07954	0.0043547	0.162683	0.038226	0.106165	0.384938	0.11767	-0.775409	0.295119	-0.48029	27.0263	27.3608	27.529	26.717	26.622	27.0974	26.8318
P08069	0.412094	0.0778327	0.274153	0.669466	0.261853	0.420999	-0.196965	0.464753	0.267788	24.5894	24.623	24.5085	24.1101	24.6275	24.9414	24.7257
P08133	0.0072664	0.129362	0.0863153	0.123511	0.342843	0.198221	-0.87012	0.402943	-0.467177	27.514	27.7784	28.141	27.262	26.9172	27.307	27.6782
P08195	0.0466925	0.00545571	0.17201	0.252534	0.088271	0.30423	-0.604857	0.98762	0.382763	26.6654	26.4748	27.0041	26.1763	26.093	26.8868	27.3577
P08237	0.82333	0.319619	0.429338	0.918281	0.550947	0.566999	0.0450597	-0.207982	-0.162922	27.9167	28.0272	27.8848	28.0583	27.9439	27.952	27.6342
P08238;Q58FF7	0.470456	0.357259	0.123184	0.71303	0.585844	0.245606	-0.165135	-0.213208	-0.378344	31.5769	31.5065	32.0096	31.5388	31.647	31.358	31.4014
P08243	0.143508	0.00196844	0.0170433	0.399301	0.0690771	0.0729759	-0.374638	1.07857	0.703931	24.9855	24.7901	24.9613	24.5387	24.4634	25.856	25.3032
P08559;P29803	0.327948	0.0908906	0.396797	0.603806	0.284782	0.537148	0.232951	-0.43294	-0.199989	26.668	26.4568	26.8572	26.7713	27.0086	26.313	26.601
P08574	0.145706	0.235701	0.0214372	0.402428	0.458732	0.0818568	0.468474	0.371642	0.840116	26.2128	26.0551	25.4981	26.5878	25.9024	26.6019	26.6316
P08579	0.909226	0.215143	0.181948	0.962084	0.43467	0.317296	-0.0301585	-0.347019	-0.377177	28.1628	28.6547	27.9425	28.2237	28.3132	27.8606	27.9822
P08621	0.536811	0.220591	0.0857011	0.753982	0.442152	0.197259	-0.110797	-0.22913	-0.339927	27.4623	27.6481	27.577	27.485	27.5186	27.2987	27.2466
P08670;P17661;P41219	0.484191	0.00765369	0.0215452	0.721453	0.100914	0.0818568	0.128263	-0.636258	-0.507995	32.4257	32.5824	32.5222	32.6126	32.7485	32.0673	32.0213
P08708	0.144059	0.0255043	0.00277032	0.400093	0.155332	0.0317703	-0.32056	-0.548778	-0.869339	27.8599	28.1835	28.3296	27.9447	27.9273	27.2149	27.5595
P08754	0.456893	0.468222	0.98426	0.70322	0.668762	0.988594	-0.224863	0.219021	-0.0058428	27.4388	27.9352	27.0963	27.1694	27.4123	27.4661	27.5537
P08758	0.122149	0.364712	0.458329	0.369137	0.590569	0.595435	-0.36261	0.200343	-0.162267	28.574	28.874	28.6239	28.2044	28.5683	28.5314	28.6419
P08865	0.419385	0.082767	0.0232184	0.672727	0.272195	0.0855592	-0.18075	-0.424864	-0.605615	29.2691	29.4422	29.6203	29.5446	29.1564	29.0361	28.8153
P09012	0.461336	0.920143	0.521232	0.706937	0.957067	0.648566	-0.198115	0.0264386	-0.171677	27.3597	27.8046	27.1613	27.3746	27.1952	27.1711	27.4515
P09104;P13929	0.510732	0.00567337	0.0146353	0.737779	0.0898677	0.0654573	-0.19707	1.10585	0.908776	28.8424	28.1963	29.014	28.4469	28.3692	29.3673	29.6605
P09110	0.0508623	0.240283	0.323876	0.263184	0.465267	0.469054	-0.840633	0.460017	-0.380616	23.3982	23.6099	24.0007	22.9363	22.9929	22.8545	23.9948
P09211	0.0279942	0.123915	0.349633	0.202706	0.335302	0.492292	0.628477	-0.399176	0.229301	29.7532	29.3073	29.6271	30.3364	29.855	29.6394	29.7537
P09234	0.197214	0.517734	0.072603	0.467353	0.708855	0.176178	-0.493484	-0.23626	-0.729744	27.4591	28.4354	27.2982	27.4356	27.311	27.0593	27.2148
P09382	0.00137339	0.0750075	0.0205711	0.0850902	0.255743	0.0804272	-3.20929	1.32593	-1.88336	27.2127	28.7868	29.0336	25.7879	25.6139	25.8669	28.1868
P09417	0.241077	0.0143885	0.00264856	0.517793	0.12022	0.0313024	0.234112	0.58695	0.821062	27.2644	26.7912	27.0342	27.1706	27.123	27.7867	27.6808
P09429;B2RPK0;P23497	0.0259005	0.0568668	0.611771	0.196339	0.225427	0.721909	0.509802	-0.413023	0.0967792	31.514	31.3304	31.2933	31.7635	31.8798	31.524	31.2932
P09455	0.442952	0.188787	0.542351	0.69018	0.408562	0.666183	-0.190561	0.340676	0.150116	28.5206	28.7785	28.2897	28.2657	28.4214	28.5104	28.858
P09471	0.00305819	0.0930951	0.000355357	0.0942666	0.289347	0.0142275	0.76829	0.34052	1.10881	28.9218	28.3297	28.2626	29.0235	29.1053	29.4821	29.3277
P09488;Q03013	0.215194	0.266184	0.882219	0.488615	0.495839	0.922145	-0.568042	0.503862	-0.0641792	25.7907	26.0107	25.9921	25.852	25.0147	25.3426	26.5318
P09496	0.108895	0.612843	0.0494485	0.350422	0.779514	0.138906	0.347315	0.100447	0.447762	27.49	27.3219	27.1281	27.4692	27.6755	27.5885	27.757
P09497	0.546164	0.879691	0.647919	0.761027	0.933725	0.749739	0.149875	-0.0371199	0.112755	26.3906	26.0501	26.556	26.389	26.5169	26.2393	26.5923
P09543	0.492955	0.328075	0.753138	0.726741	0.558462	0.833284	0.127674	-0.185445	-0.0577711	26.8039	26.7365	26.8247	26.9825	26.834	26.7699	26.6757
P09622	0.482856	0.278576	0.678455	0.721453	0.510437	0.770312	0.215674	-0.341596	-0.125922	26.6954	26.8867	26.4444	26.5213	27.2411	26.3795	26.6998
P09651;Q32P51	0.0571307	0.324242	0.267061	0.276091	0.55442	0.41353	0.878104	-0.410924	0.467181	30.566	30.7775	29.4575	30.9451	31.0462	30.6495	30.5199
P09661	0.987213	0.951199	0.93845	0.993748	0.972953	0.961104	0.00391412	0.0149491	0.0188632	26.8299	27.0407	26.604	27.0437	26.6088	26.8955	26.7869
P09669	0.20336	0.03871	0.00539371	0.475271	0.190296	0.0391817	0.39755	0.716698	1.11425	26.1205	25.9818	25.2514	25.8177	26.2106	26.6012	26.8605
P09874	0.344211	0.414748	0.101259	0.618713	0.629854	0.219139	-0.190172	-0.162577	-0.352749	28.8732	29.1502	28.9581	28.8456	28.8824	28.8228	28.58
P09936	0.195342	0.879263	0.243595	0.465109	0.933705	0.390472	0.305217	-0.0336615	0.271556	30.7031	30.2628	30.7588	30.8147	30.8174	30.7588	30.806
P09960	0.57665	0.899489	0.663348	0.783175	0.944553	0.759788	-0.118248	0.0264636	-0.0917846	26.242	26.1708	26.4533	26.1166	26.271	26.0836	26.3569
P09972	0.000263808	0.000183378	0.70859	0.0536611	0.0414623	0.796656	-1.5627	1.65473	0.0920334	27.7307	28.3077	28.1341	26.9463	26.3701	28.2199	28.406
Q71UI9;P0C0S5	0.0185684	0.267637	0.109878	0.17232	0.497539	0.229937	0.804743	-0.319697	0.485046	30.7968	30.038	30.6958	31.2506	31.0927	31.048	30.6558
Q99878;Q96KK5;Q9BTM1;Q16777;Q6FI13;P20671;P0C0S8	0.039373	0.630325	0.0188599	0.23648	0.790419	0.0766834	0.976309	0.195436	1.17174	33.3239	33.1937	32.0221	33.3169	33.8515	33.6088	33.9505
P0CG35;P0CG34	0.542547	0.0101999	0.0253467	0.759233	0.108095	0.0906205	0.300846	-1.62313	-1.32229	29.5172	29.3418	30.3737	29.5021	30.8151	28.5045	28.5664
P0DMV9;P0DMV8	0.971629	0.486864	0.466031	0.988531	0.68473	0.601595	0.00649083	0.129169	0.13566	29.5662	29.4395	29.5982	29.5148	29.5358	29.6033	29.7057
P0DP25;P0DP24;P0DP23;P27482;P02585	0.616876	0.0138284	0.00673483	0.802748	0.116824	0.0431273	-0.11279	-0.697045	-0.809836	31.3693	31.6415	31.7122	31.4296	31.6986	30.6533	31.0808
P10155	0.39502	0.433741	0.941918	0.657555	0.64491	0.962597	0.158376	-0.145164	0.0132119	26.8511	26.7158	26.872	26.9141	26.9904	26.8059	26.8083
P10515	0.497033	0.184112	0.0640907	0.727744	0.407729	0.164063	-0.128655	-0.264211	-0.392866	25.7697	26.0183	25.8688	25.7249	25.9049	25.5494	25.552
P10586	0.0937346	0.821669	0.0661029	0.325928	0.900975	0.168282	-0.55199	-0.0668853	-0.618875	25.1336	25.1928	25.8549	25.0032	24.9405	25.1915	24.6185
P10599	0.0651704	0.924966	0.0563224	0.286035	0.960331	0.152754	-0.565681	-0.0253945	-0.591076	29.2887	29.3407	30.008	28.9482	29.2691	29.0143	29.1522
P10606	0.949233	0.294215	0.269148	0.977921	0.526777	0.415377	0.0216045	0.370676	0.39228	27.6325	27.3616	27.6275	27.0056	28.0267	27.8047	27.969
P10636	0.0149144	0.253622	0.00285971	0.158971	0.482038	0.0317703	0.567367	0.221536	0.788903	28.4762	28.0692	27.979	28.5081	28.6748	28.7582	28.8678
P10644	0.298478	0.613429	0.141982	0.579253	0.779514	0.266553	-0.300889	-0.141783	-0.442672	25.721	25.5834	26.3544	25.665	25.671	25.6205	25.4319
P10768	0.223213	0.81035	0.313431	0.496238	0.895981	0.460358	-0.247189	0.046182	-0.201007	27.7345	28.0205	27.7472	27.6315	27.6419	27.7317	27.634
P10809	0.500009	0.0888515	0.0308398	0.7297	0.281487	0.103602	-0.16211	-0.448689	-0.610799	29.5519	30.063	29.5559	29.7897	29.505	29.1739	29.2235
P10909	0.109731	0.0112031	0.00112834	0.351926	0.109054	0.0222317	-0.485331	-0.899814	-1.38515	25.4829	25.7568	26.4559	25.7014	25.5408	24.5655	24.877
P11021	0.617634	0.0122233	0.0258135	0.802748	0.111081	0.0918574	0.0905196	-0.575863	-0.485344	29.1271	29.2972	29.2203	29.3675	29.331	28.712	28.8348
P11137	0.212592	0.216864	0.989093	0.48834	0.437759	0.992137	0.235957	-0.233515	0.00244239	29.6714	29.5784	29.6055	29.8294	29.8264	29.5299	29.6589
P11142	0.353125	0.580486	0.158875	0.622277	0.757487	0.287843	-0.187637	-0.109401	-0.297038	31.4191	31.4706	31.6907	31.3667	31.4193	31.169	31.3982
P11171	0.423431	0.0147841	0.00466484	0.674474	0.121402	0.0369462	-0.181223	-0.679835	-0.861059	25.8502	25.9752	26.4202	26.1257	25.9072	25.3496	25.3236
P11172	0.0964451	0.000231326	0.00173204	0.328362	0.0414623	0.025992	-0.379106	1.33809	0.95898	25.3507	25.3174	24.9974	24.871	24.6855	26.1862	26.0465
P11177	0.437033	0.464609	0.961012	0.68714	0.665263	0.972148	0.163393	-0.153342	0.0100514	26.7742	26.8754	26.5575	26.8736	26.886	26.6082	26.8447
P11216;P11217;P06737	0.813528	0.0445917	0.0310233	0.913045	0.205898	0.104065	0.0434756	0.43114	0.474615	27.771	27.557	27.6395	27.6357	27.6477	28.1681	27.9777
P11233	0.8062	0.854628	0.669771	0.908654	0.922089	0.765405	0.058279	0.0434812	0.10176	27.4941	27.4022	27.4792	27.7628	27.2352	27.4194	27.6655
P11274	0.674764	0.0660988	0.0344456	0.843362	0.239319	0.110088	0.117253	0.580106	0.69736	24.9841	24.367	25.0581	24.9619	24.6977	25.2689	25.551
P11310	0.000692415	0.311055	0.00023224	0.0752094	0.540378	0.0136534	1.3688	0.263971	1.63277	25.7088	25.0021	24.4144	26.0527	26.1014	26.4896	26.1925
P11387;Q969P6	0.373961	0.0125342	0.0498079	0.64366	0.111529	0.139401	-0.182721	0.636282	0.453562	26.0725	25.8593	26.1052	25.7569	25.8421	26.3168	26.5548
P11388	0.171196	0.410157	0.0468394	0.435023	0.628804	0.134126	-0.311569	-0.179285	-0.490854	25.5003	25.8727	25.6629	25.5978	25.3147	25.41	25.1439
P11413	0.994434	0.00180167	0.00181715	0.997934	0.0680748	0.02657	-0.00181898	1.20864	1.20683	26.0485	25.3462	25.9475	25.6992	25.5909	27.0348	26.6726
P11441	0.530872	0.31364	0.683331	0.750137	0.543038	0.775076	0.119837	-0.197196	-0.0773585	24.6506	24.7497	24.5232	24.8137	24.6989	24.5793	24.5388
P11498	0.00809244	0.00973759	0.896137	0.125406	0.108095	0.932522	-0.674893	0.64966	-0.0252335	24.5748	24.9079	24.7085	24.0797	24.1869	24.6843	24.8817
P11586	0.316662	0.136909	0.0276728	0.593677	0.35179	0.0962721	-0.188628	-0.29335	-0.481977	27.6803	27.8493	27.9584	27.6589	27.7716	27.4626	27.3811
P11766	0.133309	0.0932499	0.815893	0.38286	0.289392	0.878269	0.304822	-0.34835	-0.0435285	28.5074	28.4893	28.3514	28.6961	28.7543	28.2846	28.4691
P11940;Q9H361;Q4VXU2	0.953578	0.230679	0.212005	0.980222	0.453672	0.35298	0.0113745	0.247023	0.258398	28.0231	27.7893	28.0771	27.9821	27.9071	28.1339	28.2493
P12004	0.00767622	0.0310747	0.000345459	0.123511	0.173201	0.0142275	-0.719136	-0.525246	-1.24438	28.4786	28.9838	29.2825	28.5273	28.3006	27.9265	27.851
P12081	0.425054	0.305633	0.0911674	0.674984	0.534263	0.204678	0.152132	0.198411	0.350543	26.1863	26.0146	26.0229	26.0853	26.2565	26.4493	26.2892
P12109	0.0265701	0.213476	0.199476	0.196814	0.433054	0.338293	-3.05312	1.50016	-1.55296	24.3598	25.8207	25.9697	22.0338	23.6503	22.442	26.2424
P12235	0.899935	0.0037987	0.00448974	0.959277	0.0745412	0.036316	-0.0265739	0.85512	0.828546	25.2459	25.19	24.7671	24.9038	25.0002	25.7954	25.8189
P12236	0.120364	0.96829	0.127887	0.367852	0.981195	0.249878	0.336997	-0.00787719	0.32912	28.9251	28.8036	28.6025	28.9524	29.1277	29.1386	28.9257
P12268	0.0778783	0.740487	0.129842	0.300576	0.855215	0.251998	-0.365066	0.0612024	-0.303864	27.8225	28.0069	28.084	27.6877	27.673	27.6446	27.8385
P12270	0.59078	0.252201	0.112385	0.789775	0.480594	0.232411	-0.111128	-0.245828	-0.356956	26.3332	26.3456	26.633	26.2691	26.4872	26.2045	26.0601
P12277;P06732	0.137431	0.531407	0.0516681	0.3898	0.719371	0.143376	-0.308273	-0.1213	-0.429573	32.3075	32.6892	32.4177	32.209	32.2814	32.116	32.1318
P12814;P35609;Q08043	0.0593101	0.724522	0.102524	0.278032	0.848811	0.22062	-0.478443	0.0784378	-0.400005	26.7859	26.8602	27.2973	26.6899	26.5106	26.5982	26.7593
P12931;P07948;P08631;Q9H3Y6;P42685;P06239;P08581;Q04912	0.0573778	0.435377	0.017036	0.276699	0.645877	0.0729759	0.420433	0.153786	0.574219	26.5997	26.2568	26.2795	26.5806	26.7966	26.9437	26.7411
P12955	0.039581	0.705914	0.0711476	0.23648	0.836887	0.174315	0.552697	-0.0865863	0.466111	25.7352	25.6357	25.1555	26.054	25.8427	25.9222	25.8013
P12956	0.943019	0.545763	0.501273	0.976406	0.731912	0.632414	-0.0127892	-0.109534	-0.122323	29.27	29.3672	29.2628	29.2763	29.3282	29.2278	29.1576
P13010	0.602301	0.450421	0.220047	0.793982	0.657333	0.361879	0.0979101	0.143375	0.241286	28.88	28.7766	28.7573	28.9157	28.814	29.1119	28.9046
P13073	0.474434	0.662261	0.264443	0.716882	0.809982	0.412964	-0.160779	-0.097026	-0.257805	27.7525	27.7	28.0842	27.8849	27.5777	27.616	27.6525
P13489	0.0615946	0.878229	0.0485828	0.283475	0.933042	0.13715	-0.411693	-0.0295691	-0.441262	27.7701	27.9067	28.2021	27.6337	27.6517	27.5988	27.6275
P13591	0.822066	0.0877792	0.124075	0.917833	0.279253	0.245972	-0.0514478	0.435268	0.383821	29.4865	29.4997	29.2516	29.5384	29.1101	29.866	29.653
P13611	0.580741	0.00970195	0.022003	0.78491	0.108095	0.082656	0.190904	-1.15037	-0.959469	27.2521	27.4665	27.55	27.283	28.1153	26.2082	26.8894
P13637	0.943445	0.374656	0.410914	0.976406	0.599713	0.550056	-0.0153044	0.197146	0.181842	28.1967	27.9315	28.3509	28.0275	28.2242	28.3206	28.3254
P13639	0.764882	0.674577	0.902525	0.894258	0.816439	0.938313	0.0561689	-0.0791077	-0.0229387	29.7497	29.8451	29.6321	29.7368	29.8528	29.7023	29.729
P13667	0.408129	0.176269	0.0479939	0.667461	0.399537	0.135824	-0.174687	-0.298163	-0.47285	27.5184	27.5422	27.9262	27.5853	27.5337	27.2145	27.3083
P13693;Q9HAU6	0.4927	0.237347	0.588668	0.726741	0.461149	0.70338	0.154525	-0.275533	-0.121008	27.8328	27.96	27.6832	28.1475	27.8048	27.5844	27.8168
P13798	0.671786	0.457775	0.258705	0.84241	0.660403	0.407089	0.0924824	0.164311	0.256793	26.3436	26.0438	26.4106	26.4583	26.1811	26.4343	26.5337
P13804	0.153947	0.549046	0.0605932	0.414585	0.733914	0.15847	-0.362555	-0.143078	-0.505633	26.2712	26.4461	26.6751	26.0433	26.3527	25.8381	26.2717
P13861	0.483667	0.354307	0.126286	0.721453	0.582653	0.24897	0.156946	0.210407	0.367353	26.5241	26.2242	26.4744	26.3538	26.6587	26.8622	26.5711
P13987	0.701795	0.881162	0.596726	0.857875	0.934062	0.709662	-0.152664	-0.0593345	-0.211999	25.5568	25.2474	26.1093	25.0354	26.0159	25.4299	25.5028
P14174	0.155389	0.000466975	0.000106	0.417424	0.0450923	0.0105103	0.285575	1.08477	1.37035	29.7389	29.1792	29.1947	29.3717	29.5734	30.4971	30.6175
P14209	0.0134371	0.00444815	0.439718	0.150246	0.0822385	0.576435	-1.2064	1.50987	0.303471	25.7233	25.9773	26.0712	24.4136	25.2221	25.849	26.8065
P14314	0.219391	0.0881119	0.0122623	0.493894	0.279532	0.0603334	-0.292777	-0.429047	-0.721824	28.1531	28.2613	28.7213	28.1571	28.24	27.8853	27.6536
P14324	0.00956432	0.0530622	0.273719	0.137209	0.219453	0.420999	0.650397	-0.429925	0.220472	28.0088	27.5799	27.8572	28.383	28.3548	27.9889	27.8891
P14550	0.118187	0.421276	0.0331782	0.363813	0.636045	0.107652	-0.373127	-0.17943	-0.552557	28.2281	28.315	28.7583	28.0776	28.2494	28.0014	27.9668
P14618;P30613	0.269889	0.447418	0.084562	0.547775	0.655046	0.195031	-0.234687	-0.157784	-0.392472	30.5358	30.7254	30.7642	30.697	30.3232	30.3811	30.3236
P14625;Q58FF3	0.892317	0.156489	0.127489	0.956029	0.376547	0.249401	-0.0246542	-0.278019	-0.302674	29.202	29.302	29.3202	29.2166	29.3564	28.9498	29.0671
P63162;P14678	0.0219513	0.0549832	0.00114084	0.18341	0.222765	0.0222317	0.87462	0.687693	1.56231	27.2918	26.9264	26.0326	27.3213	27.3869	28.1938	27.8898
P14854	0.0721734	0.854984	0.0957634	0.294852	0.922089	0.211458	-0.510236	0.0459316	-0.464305	27.2903	27.8644	27.3659	27.2686	26.9413	27.0082	27.2936
P14866	0.592994	0.0114241	0.00535717	0.789775	0.109054	0.0391817	-0.100679	-0.606111	-0.706791	29.793	30.1097	30.0145	29.8859	30.037	29.4322	29.2785
P14868	0.546071	0.298411	0.64064	0.761027	0.527589	0.744801	-0.12609	0.22307	0.0969798	27.7072	27.5273	27.9065	27.5901	27.5915	27.8774	27.7504
P14927	0.586032	0.0189208	0.00850376	0.786565	0.13676	0.0483718	-0.114227	-0.603322	-0.717549	26.9118	27.1688	27.2094	26.9563	27.1935	26.306	26.6371
P15121;C9JRZ8	0.0751129	0.100128	0.852516	0.296887	0.301308	0.90069	0.420767	-0.38174	0.0390261	28.6598	28.3572	28.6559	28.836	29.0186	28.6652	28.4259
P15170	0.0221342	0.124213	0.282006	0.184264	0.335302	0.429696	0.643933	-0.385959	0.257974	27.7445	27.1943	27.6935	28.0215	28.1542	27.7915	27.6122
P15311	0.936972	0.193232	0.171859	0.974571	0.412866	0.30423	0.0141179	0.247374	0.261492	29.0847	29.0393	28.9463	29.0014	29.0124	29.2986	29.21
P15374	0.902658	0.00213528	0.00183522	0.959995	0.0716261	0.0266633	-0.0310873	-1.14262	-1.17371	25.4712	25.6212	26.1245	26.01	25.6735	24.5482	24.8501
P15531	0.0425985	0.257746	0.00736958	0.244243	0.486285	0.0446208	-0.564542	-0.282287	-0.846829	29.1558	29.6433	29.6091	28.8791	29.2442	28.5472	29.0116
P15848	0.00670457	0.21375	0.00124087	0.123511	0.433054	0.0226859	0.791557	0.287309	1.07887	23.504	22.7571	23.004	23.829	23.5152	23.8275	24.0913
P15880	0.580935	0.0707768	0.166275	0.78491	0.249739	0.297936	0.103554	-0.379421	-0.275867	28.7326	28.8018	28.7783	29.003	28.7842	28.4885	28.5398
P15927	0.348631	0.000909984	0.00294223	0.620566	0.0518919	0.0317703	0.1955	-1.05263	-0.857129	27.4974	27.5565	27.8795	27.9395	27.8874	26.9473	26.7744
P16152	0.0559565	0.767567	0.0354241	0.272728	0.867172	0.111099	-0.564721	-0.076213	-0.640934	26.5395	26.6146	27.2683	26.4142	26.3392	26.407	26.194
P16220;P18846	0.0787962	0.00305648	0.000318235	0.302074	0.0745412	0.0142275	-0.511569	-1.09128	-1.60285	26.0757	26.6861	26.875	26.505	26.0329	24.9365	25.4189
P16298	0.214191	0.352602	0.0495765	0.488615	0.581551	0.138925	0.272053	0.198462	0.470514	25.6576	25.4781	25.3421	25.495	25.8693	25.9166	25.8446
P16401	0.899434	0.901901	0.99751	0.959277	0.944553	0.997947	0.0308743	-0.0301122	0.000762096	31.7892	31.6964	31.8608	31.5296	32.0894	31.8922	31.6665
P16403	0.00696937	0.150521	0.000973531	0.123511	0.370137	0.0201875	0.649506	0.280229	0.929736	32.2229	31.7677	31.6253	32.3653	32.3266	32.5946	32.6579
P16435	0.768986	0.173354	0.266018	0.896235	0.396213	0.41353	-0.123489	0.611581	0.488092	25.575	25.4283	25.4786	25.1238	25.5361	26.6096	25.2734
P16615;O14983;Q93084	0.178343	0.398911	0.0472728	0.449008	0.619834	0.13445	-0.264291	-0.158933	-0.423225	27.542	27.7348	27.8076	27.4335	27.5803	27.4078	27.2882
P16949;REV__P36956;Q9H169;H7BZ55	0.00668118	0.16024	0.0631319	0.123511	0.38233	0.16327	0.703062	-0.292733	0.41033	30.9932	30.5297	30.7144	31.2132	31.437	30.9865	31.0783
P17096	0.576823	0.824036	0.441185	0.783175	0.902364	0.577694	-0.228476	-0.0901683	-0.318644	26.9802	27.6681	26.657	26.7945	27.0737	27.2617	26.4262
P17174	0.970658	0.296603	0.312033	0.987984	0.526821	0.459237	0.00661092	-0.195308	-0.188697	26.8362	26.8287	26.9651	26.9085	26.8985	26.6773	26.7391
P17252;P05129	0.0188864	0.46148	0.0594538	0.17232	0.66323	0.157143	-0.657658	0.169835	-0.487824	25.846	26.2109	26.2447	25.3103	25.83	25.776	25.704
P17301	0.00241504	0.326872	0.00945445	0.0903068	0.55683	0.0517547	-1.03024	0.237893	-0.792349	25.9423	26.281	26.8187	25.614	25.4252	25.779	25.736
P17480	0.584254	0.0469592	0.110409	0.786244	0.210916	0.230313	-0.134312	0.560915	0.426603	26.9483	27.0968	26.605	26.7486	26.6846	27.462	27.093
P17600;Q92777	0.0687703	0.00493989	0.105335	0.289357	0.084721	0.223299	-0.46469	0.867217	0.402528	23.8697	24.0303	23.7505	23.4182	23.4333	24.5122	24.0737
P17655	0.852601	0.450362	0.353953	0.934004	0.657333	0.49623	-0.0515117	-0.213433	-0.264944	25.2952	25.6503	25.1511	25.0922	25.6061	25.3002	24.9713
P17677	0.785868	0.0516304	0.0787211	0.898078	0.218851	0.186076	-0.0574003	0.473892	0.416492	29.6786	29.3815	29.7362	29.6127	29.3903	29.9239	30.0268
P17812	0.927323	0.666917	0.733387	0.968066	0.812627	0.815231	-0.0216358	0.102751	0.0811151	26.4947	26.3819	26.5678	26.447	26.4594	26.2772	26.8347
P17844	0.383746	0.310776	0.875245	0.648656	0.540305	0.916637	0.217749	-0.255948	-0.0381997	27.9186	28.1461	27.5714	28.1149	28.0381	27.9301	27.711
P17858	0.197091	0.1772	0.0216823	0.467353	0.400588	0.0818568	0.271318	0.285546	0.556864	27.7427	27.4529	27.4803	27.5712	27.9047	28.0008	28.0461
P17980	0.464503	0.0894515	0.0283278	0.708243	0.282629	0.0975909	0.142484	0.361739	0.504224	27.4822	27.3858	27.1474	27.3349	27.4833	27.7657	27.776
P17987	0.601058	0.195097	0.406615	0.79387	0.414464	0.545582	0.102205	-0.266926	-0.164721	28.5554	28.6752	28.4773	28.5635	28.7934	28.4105	28.4126
P18031	0.693535	0.365242	0.595137	0.851565	0.590863	0.708649	-0.0923724	0.217523	0.125151	25.0215	24.7581	25.263	25.007	24.8293	25.227	25.0444
P18065	0.00717681	0.447054	0.00255188	0.123511	0.654932	0.0312949	-0.67944	-0.147431	-0.826872	25.528	25.9905	26.0697	25.4528	25.2485	25.1244	25.2821
P18077	0.983155	0.0273779	0.0282703	0.992965	0.161367	0.097556	0.00505469	-0.637384	-0.632329	27.4683	27.699	27.6559	27.5585	27.8064	26.7727	27.3175
P18085	0.595734	0.153301	0.331651	0.7905	0.372148	0.476683	-0.108191	0.311074	0.202884	27.9326	27.899	27.903	27.6201	27.9655	28.1692	28.0386
P18124	0.721746	0.846993	0.585734	0.872471	0.917811	0.700976	-0.0821933	-0.044388	-0.126581	28.6428	28.4646	28.9601	28.527	28.7334	28.5338	28.6378
P18206	0.00310156	0.877957	0.00379085	0.0943288	0.933042	0.0333858	-1.14927	0.0420169	-1.10725	26.42	26.9018	27.4425	25.8446	26.2013	25.8553	26.2746
P18433	0.410686	0.276673	0.0782984	0.669466	0.508459	0.185461	0.261958	0.353002	0.61496	23.8662	23.884	23.2637	24.0118	23.6598	23.8806	24.497
P18583	0.360142	0.0233127	0.00597057	0.630939	0.1515	0.0410207	-0.169462	-0.497096	-0.666558	25.523	25.759	25.8443	25.6282	25.6362	25.1949	25.0753
P18621	0.803893	0.187341	0.268484	0.908212	0.408491	0.414633	-0.0659156	0.372618	0.306702	27.9981	27.8561	27.9796	28.2078	27.4961	28.1706	28.2785
P18669;P15259;Q8N0Y7	0.310958	0.0157082	0.00361686	0.589204	0.126163	0.0324845	-0.199289	-0.574402	-0.773691	29.2518	29.4681	29.6842	29.4014	29.3524	28.8757	28.7293
P18754	0.201507	0.00317647	0.0213196	0.473366	0.0745412	0.0818568	0.294086	-0.906825	-0.612739	26.9394	27.057	27.0342	27.2124	27.467	26.6296	26.2361
P18858	0.744096	0.742728	0.517497	0.880333	0.855637	0.645923	0.10826	0.108865	0.217125	24.4909	24.6974	24.0676	24.8876	24.0939	24.6905	24.5088
P18859	0.1688	0.124579	0.0131404	0.431758	0.335483	0.062837	-0.301721	-0.342818	-0.644539	27.0753	27.3926	27.3888	27.2537	26.9242	26.8477	26.6446
P18887	0.418481	0.264088	0.0760995	0.672335	0.494568	0.181018	-0.360036	-0.50811	-0.868146	25.441	26.3016	25.3991	25.2935	25.6872	25.5218	24.4427
P19022	0.916326	0.305661	0.26395	0.96322	0.534263	0.412832	-0.0236581	-0.239711	-0.263369	27.3928	27.6859	27.2911	27.5119	27.4177	27.3876	27.0626
P19174	0.686994	0.320044	0.179225	0.848881	0.550958	0.313026	-0.0768436	-0.195535	-0.272378	25.9884	26.0932	26.1164	26.0032	26.0527	25.9634	25.7014
P19338	0.200637	0.254381	0.869702	0.472295	0.482329	0.912927	0.26404	-0.232169	0.0318714	29.2731	29.3134	29.0356	29.3761	29.5009	29.1822	29.2305
P19367;Q2TB90;P52790	0.48083	0.106346	0.0350977	0.721453	0.309802	0.11073	0.135783	0.336934	0.472716	26.5933	26.434	26.347	26.4196	26.633	26.9268	26.7996
P19387	0.0228485	0.992781	0.023162	0.185353	0.994431	0.0854894	-0.54501	0.0017724	-0.543238	25.343	25.8342	25.5773	25.0679	25.2536	25.1307	25.1944
P19388	0.85127	0.225383	0.17103	0.934004	0.44743	0.303123	-0.0526024	-0.358778	-0.411381	25.3567	25.8633	25.1593	25.6509	25.2666	25.1271	25.0728
P19404	0.735197	0.784763	0.947564	0.876098	0.880061	0.965339	-0.0895043	0.0721704	-0.0173338	25.9172	25.956	25.9497	26.1532	25.5735	26.1523	25.7187
P19525	0.748023	0.170067	0.104264	0.882544	0.39317	0.222475	0.076316	0.348374	0.42469	25.763	25.6019	25.59	25.5643	25.7803	26.2926	25.7487
P19623	0.00212083	0.357874	0.00742926	0.0903068	0.586074	0.0446208	1.02609	-0.216143	0.809952	26.1135	25.6251	25.378	26.7646	26.2907	26.3321	26.2908
P19784	0.661197	0.43095	0.716856	0.834637	0.642481	0.802076	0.125632	-0.229363	-0.103731	25.6375	25.8057	25.4548	25.7826	25.7292	25.1543	25.8987
P20042	0.0246403	0.916212	0.0210305	0.190023	0.954719	0.0812853	-0.600119	-0.0231197	-0.623239	26.0437	26.2589	26.6442	25.9991	25.7037	25.8513	25.8052
P20073	0.202096	0.266667	0.0341124	0.473504	0.496141	0.10975	-0.299429	-0.256889	-0.556318	25.3646	25.716	25.5838	25.5886	25.1124	25.077	25.1101
P20264;Q03052;Q06416;Q01860;P49335	0.0606816	0.414064	0.216696	0.281904	0.629854	0.358176	-0.417098	0.162799	-0.254299	26.2334	26.4001	26.5143	25.9688	26.1113	26.3291	26.0766
P20290	0.0407311	0.629371	0.0864666	0.238837	0.789657	0.198221	-0.820042	0.16613	-0.653911	25.8091	26.6619	25.9389	25.0849	25.8759	25.6979	25.5951
P20336	0.279321	0.0588821	0.318792	0.556579	0.226734	0.465237	0.270562	-0.518245	-0.247683	26.958	26.7617	27.1391	26.9922	27.4497	26.7497	26.6557
P20338	0.0544365	0.185343	0.433723	0.269934	0.40781	0.570543	-0.885395	0.565304	-0.320091	25.065	25.7443	25.1893	24.7579	24.405	24.5742	25.7193
P20339	0.0935678	0.107677	0.927288	0.325928	0.311147	0.95535	0.622739	-0.592255	0.0304843	25.032	24.4161	25.2124	25.773	25.101	24.884	24.8055
P20340	0.0750407	0.862467	0.0980925	0.296887	0.926218	0.214524	0.42084	-0.0363545	0.384486	29.723	29.4408	29.4683	29.6704	30.0804	29.787	29.8911
P20618	0.778327	0.0256243	0.0394319	0.896235	0.15545	0.119766	0.0725557	-0.695458	-0.622902	27.5949	27.6802	27.8766	27.5201	28.1818	27.1356	27.1754
P20674	0.202067	0.454341	0.0631211	0.473504	0.658838	0.16327	0.321496	0.181157	0.502653	27.4732	27.4184	26.9786	27.4245	27.6155	27.8714	27.5308
P20700	0.526484	0.136899	0.346197	0.74637	0.35179	0.48866	0.117786	-0.296153	-0.178367	30.3822	30.4671	30.3377	30.4494	30.5909	30.2514	30.1967
P20962	0.443722	0.00326539	0.00948421	0.690402	0.0745412	0.0517547	0.14482	-0.770529	-0.625709	29.6181	29.7791	29.7776	29.8714	29.975	29.2501	29.0553
P21127;Q9UQ88;Q13882	0.127948	0.203979	0.756135	0.380011	0.425167	0.83471	0.339889	-0.276103	0.0637861	24.7984	24.6013	24.7263	25.1231	24.8843	24.8684	24.5868
P21246	0.733522	0.623468	0.87818	0.876098	0.785465	0.918866	-0.0898237	0.130128	0.0403043	27.9958	28.112	27.9127	28.2214	27.6237	28.2268	27.8785
P21266	0.412363	0.748567	0.266955	0.669466	0.856309	0.41353	0.153609	0.0588143	0.212424	26.3415	26.2704	26.1686	26.3553	26.3909	26.3514	26.5125
P21281;P15313	0.868287	0.144084	0.111903	0.941788	0.364269	0.231624	0.0407299	0.388256	0.428986	26.9881	26.5966	27.0664	26.9829	26.7615	27.4404	27.0806
P21283	0.999282	0.368148	0.368587	0.999486	0.59388	0.511534	-0.000181279	0.186677	0.186496	24.6871	24.5142	24.7357	24.515	24.7346	24.7161	24.9068
P21291	0.0056218	0.389767	0.019944	0.117645	0.61484	0.07942	-1.08897	0.256216	-0.832754	25.7904	26.2702	26.5918	25.3196	25.3645	25.206	25.9905
P21333	0.00535228	0.377015	0.00166107	0.114099	0.602197	0.025849	-0.932582	-0.223579	-1.15616	28.305	28.7157	29.2867	28.008	28.1292	27.7206	27.9695
P21399	0.272068	0.0250864	0.146474	0.54931	0.155332	0.272264	-0.215711	0.510851	0.29514	26.08	26.0697	26.0373	25.8692	25.8065	26.4687	26.2286
P21579;Q8N9I0;O00445	0.0389973	0.937852	0.0439735	0.236264	0.964491	0.129091	0.45213	-0.0145048	0.437625	26.4175	26.169	26.0728	26.6611	26.485	26.5011	26.616
P21741	0.0838356	0.0237071	0.00167796	0.311672	0.152706	0.025861	-0.375402	-0.534724	-0.910127	27.2713	27.6433	27.7564	27.4648	27.184	26.7648	26.8146
P21796	0.571915	0.663858	0.329729	0.781134	0.811501	0.474819	-0.139605	-0.106824	-0.246429	28.8264	29.0849	28.8253	28.5487	29.0822	28.8072	28.6101
P21912	0.0547984	0.0104364	0.289564	0.27073	0.10863	0.437704	-0.548687	0.822722	0.274035	25.3303	25.6667	25.177	25.0465	24.6998	25.8164	25.5753
P21964	0.568193	0.0272196	0.0115557	0.777473	0.161303	0.0582971	0.396532	1.83046	2.22699	25.4693	25.6962	23.4933	25.4473	24.5353	27.0788	26.5647
P22059;Q969R2	0.131745	0.0456604	0.499258	0.38286	0.20706	0.631268	-0.340086	0.482441	0.142356	25.2642	25.462	25.1982	24.9376	25.0424	25.6185	25.3263
P22061	0.132802	0.0204524	0.246003	0.38286	0.139803	0.392674	0.456972	-0.79759	-0.340618	27.6559	27.7502	27.4841	27.7952	28.353	27.5302	27.0228
P22087	0.805509	0.0260883	0.0380214	0.908654	0.156599	0.117357	-0.046279	0.505268	0.458989	26.5391	26.3943	26.4088	26.4779	26.2326	26.8753	26.8458
P22102	0.0313458	0.597689	0.0713265	0.215361	0.770242	0.174379	-0.588983	0.122019	-0.466964	27.5971	27.8164	28.0817	27.3312	27.3889	27.2476	27.7165
P22234	0.562449	0.213308	0.0879643	0.775194	0.433054	0.200446	-0.106466	-0.239374	-0.34584	28.8204	29.0379	28.9045	28.9118	28.8177	28.5906	28.6602
P22307	0.0111732	0.0107111	0.976582	0.14883	0.109054	0.983481	-0.769717	0.776632	0.00691584	26.0676	26.2306	26.4131	25.536	25.5683	26.6033	26.0543
P22314	0.62853	0.516902	0.272986	0.811362	0.708855	0.420446	-0.0907236	-0.122376	-0.213099	29.3057	29.2964	29.5176	29.288	29.3445	29.2096	29.1781
P22392	0.520795	0.126425	0.0462336	0.741954	0.338071	0.133925	0.133821	0.342504	0.476326	29.911	29.6359	29.7794	29.8391	29.8438	30.3674	30.0005
P22626	0.295396	0.0367119	0.194744	0.575897	0.18484	0.332493	0.210516	-0.477234	-0.266719	32.0986	32.0685	32.1661	32.3421	32.3135	31.992	31.7092
P22676;P05937	0.0344818	0.689114	0.0641578	0.225978	0.823399	0.164063	-0.654869	0.104943	-0.549926	28.4284	28.7663	28.8937	28.5189	27.8313	28.2175	28.3426
P22681	0.00190493	0.458996	0.00505789	0.0903068	0.660771	0.038329	1.10654	-0.182164	0.92438	24.0035	23.56	23.0931	24.3711	24.4952	24.0654	24.4365
P22694	0.0968542	0.0251207	0.393358	0.328362	0.155332	0.533442	-0.489402	0.72231	0.232908	27.0562	27.0287	27.2547	26.3769	26.9276	27.1597	27.5894
P22695	0.566148	0.0123655	0.0293651	0.777006	0.111485	0.100057	0.102758	-0.565721	-0.462963	28.0692	28.149	28.2294	28.2711	28.3129	27.7418	27.7107
P23142;CON__ENSEMBL:ENSBTAP00000016046	0.0338614	0.170035	0.00407718	0.224982	0.39317	0.0341914	-0.597208	-0.348464	-0.945672	26.3601	26.813	26.9358	26.1501	26.4043	25.6723	26.1852
P23193;Q15560	0.399183	0.0651634	0.017403	0.659809	0.23782	0.0729759	-0.156197	-0.378762	-0.534959	26.192	26.3629	26.4818	26.2334	26.2989	25.9315	25.8434
P23246	0.229954	0.345665	0.770947	0.50581	0.576361	0.844054	0.240382	-0.184956	0.0554256	29.9922	29.9925	29.7946	30.0798	30.1881	30.0229	29.8751
P23258;Q9NRH3	0.234572	0.74408	0.144495	0.5099	0.856021	0.270159	-0.219268	-0.0573613	-0.276629	25.9124	26.0794	26.0761	25.8607	25.8562	25.8006	25.8016
P23284	0.0722587	0.838625	0.0990238	0.294852	0.91134	0.215528	0.391845	-0.0393322	0.352513	28.773	28.4495	28.6004	28.8064	29.0272	28.9426	28.8123
P23368	0.886417	0.73054	0.627918	0.951939	0.851172	0.734503	-0.0298722	-0.0722864	-0.102159	26.5191	26.413	26.7132	26.4219	26.6446	26.3656	26.5562
P23381	0.677384	0.0191675	0.0103866	0.844785	0.13676	0.0546749	-0.0927562	-0.642305	-0.735061	26.0887	26.375	26.3542	26.3105	26.2331	25.8758	25.3832
P23396	0.976309	0.0831739	0.0870796	0.990641	0.272195	0.199027	0.00550302	-0.359684	-0.354181	29.2253	29.336	29.347	29.4325	29.2615	28.9154	29.0592
P23471	0.00718791	0.0138282	0.649407	0.123511	0.116824	0.750784	-0.664966	0.579846	-0.0851192	27.6445	27.8637	27.9255	27.3366	27.1226	27.837	27.7819
P23526	0.221498	0.542668	0.506379	0.494254	0.729851	0.636742	0.251647	-0.120154	0.131492	28.6906	28.6694	28.4563	28.8758	28.7532	28.7916	28.5971
P23527	0.00751432	0.310682	0.0354321	0.123511	0.540305	0.111099	1.84692	-0.548431	1.29849	31.2397	31.0414	29.341	32.0825	31.9937	31.1947	31.7847
P23528	0.379923	0.136081	0.481548	0.646075	0.351529	0.612611	0.17066	-0.306064	-0.135404	31.6641	31.5558	31.7488	31.7503	31.8957	31.4672	31.5666
P23588	0.667219	0.0545051	0.106424	0.839916	0.221615	0.224772	0.0877236	-0.448661	-0.360938	27.4988	27.5924	27.5873	27.8588	27.4964	27.2776	27.1803
P23634;Q16720	0.941928	0.17626	0.196314	0.97638	0.399537	0.334674	0.0130123	-0.258599	-0.245587	26.4706	26.5861	26.5102	26.5418	26.5805	26.253	26.3521
P23786	0.680278	0.0218806	0.0411429	0.846543	0.145086	0.122997	-0.103761	0.703358	0.599597	23.8942	23.5574	23.9004	23.36	23.8903	24.2378	24.4192
P23919	0.00985066	0.01595	0.741002	0.138569	0.126212	0.821695	0.764765	-0.689119	0.0756459	25.7174	25.1703	25.7043	26.1979	26.2062	25.5391	25.4868
P23921	0.0820788	0.348162	0.0186168	0.307931	0.578831	0.0761021	-0.383425	-0.190605	-0.57403	27.0859	27.3313	27.4789	27.141	26.9023	26.9174	26.7447
P24534	0.930576	0.0469214	0.0410214	0.968802	0.210916	0.122795	-0.0207159	-0.549353	-0.570069	28.0702	28.489	28.0452	28.4039	28.0889	27.5817	27.8124
P24539	0.423424	0.0536112	0.187837	0.674474	0.220337	0.324834	0.235147	-0.638258	-0.403111	28.3144	28.3595	28.3814	28.8027	28.4084	27.5993	28.3353
P24666	0.279387	0.00748574	0.00170798	0.556579	0.100441	0.0259437	-0.199089	-0.625509	-0.824598	27.4179	27.7795	27.7387	27.5916	27.5284	26.9292	26.9398
P24752	0.077224	0.816757	0.110461	0.299063	0.898381	0.230313	-0.431468	0.0503639	-0.381105	27.1406	27.4123	27.4106	26.7685	27.1915	27.1338	26.9269
P24821	0.00296875	0.0558074	0.0714722	0.0940518	0.223866	0.174548	1.09624	-0.568778	0.527458	25.3419	24.5506	25.0507	25.7652	26.0285	25.1217	25.5345
P24928	0.649995	0.0472695	0.0235004	0.826443	0.211027	0.0860423	-0.137158	-0.69182	-0.828978	25.7769	25.8413	26.3566	25.6955	26.2281	25.0189	25.521
P24941;Q96Q40;O94921;Q07002;Q00537;Q9NYV4;Q14004	0.993891	0.00657769	0.00650842	0.997828	0.0965679	0.0426601	-0.00191353	-0.910204	-0.912117	25.5652	25.5756	26.1642	25.9939	25.742	24.8877	25.0278
P25205	0.638684	0.03661	0.0760741	0.817989	0.18484	0.181018	0.087192	-0.455361	-0.368169	28.1904	28.2135	28.3546	28.3837	28.3588	27.8385	27.9933
P25325	0.911939	0.00927895	0.00793593	0.962084	0.108095	0.0465343	0.025132	0.771597	0.796729	28.9579	28.8556	28.5123	28.9113	28.5068	29.5005	29.4608
P25398	0.388159	0.0561614	0.0146326	0.654391	0.223995	0.0654573	-0.166618	-0.412257	-0.578876	29.1617	29.4459	29.3746	29.2255	29.2618	28.7126	28.9501
P25685;Q9UDY4	0.0432254	0.954501	0.0395893	0.244243	0.975455	0.119924	-0.475656	-0.011481	-0.487137	26.0059	26.2867	26.367	25.8842	25.8182	25.665	26.0145
P25705	0.83521	0.524348	0.663682	0.924638	0.713201	0.759788	0.0377633	-0.117124	-0.0793607	29.9156	30.0121	29.8468	29.9417	29.9928	29.8525	29.8477
P25786	0.450344	0.416596	0.139622	0.696704	0.630979	0.264078	-0.141176	-0.152439	-0.293615	27.4692	27.707	27.5213	27.4389	27.507	27.3147	27.3264
P25787	0.00276573	0.168348	0.000491724	0.0916092	0.392777	0.0146082	1.62046	0.558204	2.17866	26.3089	25.6434	24.4417	26.7786	26.5474	27.277	27.1654
P25788	0.367531	0.275593	0.83325	0.636779	0.508257	0.887321	0.205284	-0.251905	-0.0466213	27.2133	27.1231	27.1978	27.1306	27.6009	27.044	27.1837
P25789	0.175164	0.561219	0.399997	0.442663	0.7447	0.539878	-0.271082	0.109815	-0.161266	27.4352	27.5353	27.6235	27.1984	27.4182	27.4321	27.4041
P26038	0.482858	0.107762	0.0357525	0.721453	0.311147	0.111562	0.139939	0.347229	0.487168	29.3159	29.1035	29.1102	29.0864	29.4072	29.5762	29.6118
P26196	0.266428	0.582011	0.549243	0.545265	0.758177	0.672477	0.256983	-0.122944	0.134039	27.9786	28.0565	27.64	28.2129	27.9976	27.9029	28.0617
P26232	0.0679584	0.0320806	0.00181343	0.288128	0.174644	0.02657	0.374361	0.462322	0.836683	26.2284	25.8936	25.7559	26.1922	26.206	26.7068	26.6161
P26358	0.317904	0.114477	0.493169	0.594377	0.32158	0.624608	0.202845	-0.339314	-0.136469	27.1923	27.3029	27.0376	27.3518	27.3944	27.1225	26.945
P26368	0.593111	0.726562	0.850527	0.789775	0.849891	0.899658	0.157363	-0.102372	0.0549906	27.7834	27.9287	27.4966	28.2344	27.5056	27.8289	27.7064
P26373	0.0548731	0.294219	0.0106232	0.27073	0.526777	0.055197	0.8777	0.433971	1.31167	27.9808	27.8664	26.6356	28.3176	27.9398	28.4414	28.6839
P26378	0.303597	0.0329405	0.170286	0.582972	0.176575	0.302039	-0.275342	0.653957	0.378615	27.1584	27.4065	26.8415	26.6514	27.0458	27.5407	27.4645
P26583	0.132061	0.150586	0.930895	0.38286	0.370137	0.957886	0.330574	-0.313088	0.0174857	30.3649	30.3754	30.1223	30.6175	30.5414	30.1387	30.394
P26599	0.0170263	0.63721	0.0348895	0.168827	0.794168	0.110532	-0.634529	0.101277	-0.533252	28.7189	29.2074	29.0089	28.6535	28.2937	28.6617	28.4881
P26639	0.585954	0.932079	0.530784	0.786565	0.960719	0.656572	0.0978587	0.01515	0.113009	26.6365	26.5629	26.5695	26.7103	26.6178	26.7116	26.6468
P26640	0.852926	0.598457	0.481037	0.934004	0.770361	0.612302	-0.0502494	-0.144021	-0.194271	26.7748	26.4891	27.2234	26.7154	26.8967	26.6927	26.6313
P26641	0.989886	0.418328	0.425152	0.995482	0.633182	0.562767	0.00275917	-0.180471	-0.177712	28.9061	28.7651	29.1638	28.8537	29.0807	28.7243	28.8492
P26885	0.0255442	0.871016	0.0327101	0.196183	0.929829	0.106698	-0.622654	0.0373677	-0.585287	26.7527	27.1709	27.1399	26.3527	26.7128	26.3643	26.7759
P26992	0.000667061	0.20653	0.00332824	0.0752094	0.428155	0.0321905	2.11498	-0.516427	1.59856	27.2176	26.5438	25.4157	28.2931	27.8964	27.3784	27.7782
P27348	0.23141	0.362899	0.746795	0.506954	0.58962	0.826912	0.283712	-0.210862	0.07285	30.9985	30.6265	31.1328	31.1086	31.2182	30.9464	30.9587
P27361;P31152;Q16659	0.0651828	0.0175948	0.402918	0.286035	0.134072	0.542216	-0.495017	0.697479	0.202462	25.3098	25.1951	25.6194	25.0438	24.7808	25.7584	25.461
P27635;Q96L21	0.317072	0.536751	0.127168	0.593677	0.725313	0.249292	-0.293202	-0.176911	-0.470113	27.9049	28.5197	27.799	28.0523	27.68	27.6542	27.7243
P27694	0.344127	0.0067138	0.00186909	0.618713	0.0969251	0.0267307	-0.179502	-0.66587	-0.845372	27.3316	27.6718	27.6747	27.3926	27.5949	26.8381	26.8176
P27695	0.421784	0.556556	0.184241	0.674474	0.739804	0.320316	0.188304	0.136302	0.324606	28.6698	28.5457	28.452	28.9529	28.4214	28.8481	28.7988
P27708;P31327	0.444205	0.193537	0.0586568	0.690683	0.41289	0.156	-0.145151	-0.257112	-0.402263	26.1046	26.3153	26.259	26.2207	26.0632	25.8076	25.9621
P27797	0.0159033	0.0599508	0.000947475	0.162146	0.228443	0.0201345	-0.648916	-0.461739	-1.11065	29.4274	30.089	29.9387	29.5608	29.1692	28.9923	28.8142
P27816	0.408202	0.962978	0.384318	0.667461	0.980055	0.525409	-0.19974	-0.0109316	-0.210672	29.4233	29.2726	29.8476	29.3269	29.3938	29.3537	29.3451
P27824	0.777412	0.89989	0.874846	0.896235	0.944553	0.916637	-0.0528805	0.023477	-0.0294035	28.8013	28.7337	28.9237	28.8085	28.7432	28.8621	28.7365
P28066	0.443382	0.34303	0.109342	0.690344	0.574433	0.229236	-0.141778	-0.177432	-0.31921	28.693	28.8964	28.7969	28.682	28.7278	28.4626	28.5922
P28070	0.779364	0.00763717	0.00518542	0.896235	0.100914	0.0387801	-0.0837887	-1.05421	-1.138	27.186	27.6933	27.4932	27.2408	27.7781	26.7938	26.1167
P28072	0.401009	0.0658496	0.0176707	0.660911	0.239177	0.0736871	-0.181256	-0.4399	-0.621155	27.6251	27.8363	27.9489	27.5461	27.8766	27.1474	27.3954
P28074	0.50884	0.146084	0.380642	0.737779	0.365975	0.52241	0.149992	-0.351509	-0.201516	27.799	27.7263	27.9061	28.0655	27.8669	27.3975	27.8318
P28161	0.313065	0.0372798	0.185725	0.59088	0.186381	0.321915	-0.223039	0.523831	0.300792	27.6685	27.5234	27.7617	27.5629	27.2761	27.8214	28.0653
P28288	0.230777	0.011822	0.080282	0.506642	0.109234	0.188205	-0.280059	0.715162	0.435103	25.361	25.1709	25.4478	25.2257	24.8329	25.6771	25.8117
P28331	0.147423	0.972633	0.139972	0.404172	0.982756	0.264285	-0.318351	-0.00696884	-0.32532	26.7595	26.8982	27.05	26.7954	26.5161	26.7517	26.5458
P28340	0.991605	0.397733	0.40319	0.995971	0.619433	0.542262	0.00201308	-0.166117	-0.164104	25.2164	25.4096	25.1312	25.2447	25.3002	25.1049	25.1078
P28482	0.71411	0.256987	0.149697	0.867351	0.486059	0.276709	0.0842545	0.2721	0.356354	27.3716	27.4809	26.9686	27.3705	27.2475	27.518	27.6443
P28676	0.00277409	0.0201125	0.000126238	0.0916092	0.1386	0.0106648	0.857048	0.572684	1.42973	25.3834	24.5722	24.6701	25.4789	25.4776	25.881	26.2209
P28838	0.0655718	0.545644	0.167501	0.286035	0.731912	0.299194	-0.548779	0.160459	-0.38832	25.6018	25.7861	26.0422	25.1214	25.6094	25.7546	25.2971
P29144	0.27685	0.484225	0.673614	0.553943	0.682643	0.767064	0.23503	-0.147333	0.0876971	25.9744	25.7085	26.0251	25.9845	26.2191	26.0017	25.9074
P29218	0.519715	0.105635	0.03848	0.741561	0.308987	0.118074	0.13392	0.365899	0.499819	25.0826	24.7853	24.9575	25.1364	24.8742	25.4882	25.2543
P29401	0.400533	0.341956	0.904772	0.660605	0.573531	0.940016	0.154583	-0.176027	-0.0214439	29.0431	29.0275	28.9699	29.0905	29.2161	28.99	28.9645
P29692	0.171263	0.0162762	0.153118	0.435023	0.127144	0.280534	0.327349	-0.671378	-0.344029	28.981	29.0129	28.9602	29.1243	29.5035	28.4754	28.8097
P29762	0.0155845	0.540926	0.0397238	0.162146	0.729401	0.120172	-2.27274	0.463601	-1.80914	26.5263	27.4103	28.3637	24.9949	26.2335	24.9945	27.1612
P29966	0.0632708	0.0018402	0.000186661	0.283475	0.0680748	0.0133054	-0.464872	-1.01372	-1.47859	31.771	32.3322	32.5055	31.7695	32.1385	30.8072	31.0733
P30040	0.626648	0.358633	0.650629	0.810308	0.586277	0.751435	0.101606	-0.196092	-0.0944862	27.1023	26.9643	27.2354	27.103	27.3	26.8903	27.1205
P30041	0.545033	0.149515	0.359844	0.760379	0.369847	0.502944	0.142488	-0.361873	-0.219385	28.4215	28.1999	28.6943	28.4879	28.6913	28.1426	28.3129
P30043	0.00522098	0.00993222	0.646868	0.113448	0.108095	0.749739	-1.17415	1.03191	-0.14224	25.5242	25.9464	25.9797	24.7283	24.8495	26.2824	25.3592
P30044	0.89681	0.488665	0.569894	0.958586	0.686357	0.688886	-0.0275712	0.149732	0.12216	28.0773	27.9667	28.1247	28.2217	27.8146	28.2035	28.1322
P30046;A6NHG4	0.395609	0.665864	0.663857	0.657715	0.812627	0.759788	-0.20714	0.103235	-0.103905	26.554	26.8845	26.4309	26.389	26.5121	26.3759	26.7317
P30048	0.639057	0.069009	0.142685	0.818007	0.246337	0.267651	0.104492	-0.455626	-0.351135	27.9968	28.289	27.8689	28.22	28.147	27.6014	27.8543
P30050	0.0453722	0.596379	0.02009	0.25101	0.769283	0.07942	-0.551116	-0.126421	-0.677537	28.7917	29.1298	29.2726	28.9234	28.3767	28.4517	28.5957
P30084	0.963834	0.732904	0.766907	0.984602	0.851172	0.84105	-0.0107613	0.0813329	0.0705716	27.1466	27.3782	26.8753	26.9628	27.2691	27.1981	27.1965
P30085	0.0188543	0.257524	0.00356115	0.17232	0.486285	0.0324845	1.36744	0.557944	1.92538	26.0138	25.7018	24.1307	26.144	26.4234	26.9129	26.7704
P30086	0.0617723	0.563	0.151839	0.283475	0.74533	0.279086	-0.452019	0.124075	-0.327944	30.2635	30.4136	30.6333	29.9584	30.1845	30.0428	30.3482
P30101	0.826558	0.0867931	0.121617	0.920146	0.278326	0.243554	0.039921	-0.348004	-0.308083	29.024	29.0321	29.1946	29.1192	29.1874	28.8272	28.7833
P30153;P30154	0.930426	0.055301	0.0633096	0.968802	0.223259	0.163359	-0.0171752	0.433576	0.416401	30.0443	30.036	29.7865	30.0014	29.7868	30.3358	30.3196
P30419	0.912393	0.282252	0.241525	0.962084	0.514642	0.388245	-0.0454197	-0.463142	-0.508561	25.2055	26.0503	24.7301	25.4861	25.2034	25.0063	24.757
P30519	0.175241	0.839196	0.235966	0.442663	0.911527	0.381459	0.313723	-0.0439132	0.26981	24.5879	24.2528	24.534	24.8392	24.5751	24.5329	24.7935
P30520;Q8N142	0.0282837	0.461731	0.00934674	0.202706	0.66323	0.0514974	-0.554074	-0.157522	-0.711596	26.1766	26.4014	26.7955	26.0667	26.0221	25.8104	25.9634
P30566	0.398238	0.579876	0.759283	0.659202	0.757487	0.836275	0.165353	-0.106732	0.0586209	25.7778	25.6974	25.7089	25.7302	26.0067	25.774	25.7495
P30626	0.229351	0.428654	0.0672453	0.505198	0.640733	0.169538	0.298746	0.190775	0.489521	27.9591	27.9609	27.4318	28.1037	27.8865	28.1405	28.2313
P30837;P00352	0.00184614	0.151179	0.000326511	0.0903068	0.370794	0.0142275	-1.1614	-0.390178	-1.55158	25.1956	25.9913	26.2086	24.8895	24.9876	24.8584	24.2383
P30876	0.119122	0.159035	0.84895	0.365702	0.38025	0.899422	-0.335675	0.298184	-0.0374905	25.874	25.8707	26.1261	25.758	25.5674	26.0015	25.9203
P31040	0.0175115	0.433582	0.00558761	0.169358	0.64491	0.0400797	-0.544235	-0.14727	-0.691506	26.1276	26.4709	26.6081	26.0242	25.9663	25.7761	25.9199
P31146	0.416475	0.541055	0.175151	0.670889	0.729401	0.307322	0.18218	0.135593	0.317773	27.1814	27.1665	26.8629	27.0171	27.3767	27.3858	27.2791
P31150	0.963596	0.293023	0.312078	0.984602	0.525874	0.459237	-0.00944919	0.226784	0.217334	29.9557	29.7124	30.0605	29.9293	29.8247	30.0131	30.1945
P31153;Q00266	0.851449	0.731856	0.598701	0.934004	0.851172	0.71164	-0.0339746	-0.062353	-0.0963276	28.0634	28.1003	28.1134	28.0882	28.0576	28.095	27.926
P31323	0.0127437	0.691873	0.00722238	0.150246	0.825398	0.044571	0.580779	0.0728839	0.653663	26.4344	26.1094	25.9364	26.5632	26.6442	26.6584	26.6947
P31350	0.000196008	0.552368	0.00035553	0.0496773	0.736382	0.0142275	-1.45774	0.131279	-1.32646	25.0054	25.8112	26.0558	24.3222	24.6293	24.7433	24.4707
P31483	0.717077	0.109773	0.190141	0.869103	0.313774	0.328072	0.100789	-0.487438	-0.386648	25.9	25.8062	26.1843	26.4206	25.7716	25.7276	25.4896
P31689	0.73122	0.129411	0.216494	0.876098	0.342843	0.358102	0.118895	-0.569753	-0.450858	26.6276	27.2405	26.236	26.6461	27.0683	26.2625	26.3124
P31749	0.0840923	0.212452	0.0113684	0.311672	0.433054	0.0577535	-0.604935	-0.413262	-1.0182	25.0938	25.1904	26.0794	24.9857	25.0742	24.4516	24.7818
P31930	0.952882	0.176502	0.1616	0.979948	0.399537	0.291853	-0.0115259	-0.282234	-0.293759	27.4176	27.4312	27.6075	27.3766	27.6391	27.224	27.2272
P31939	0.683481	0.95765	0.645704	0.848052	0.976793	0.749161	0.0922474	0.0119428	0.10419	26.6513	26.3266	26.8451	26.6788	26.6773	26.6998	26.6803
P31942	0.605811	0.0704774	0.0315516	0.795084	0.249739	0.105065	-0.111005	-0.436258	-0.547263	28.8555	29.2482	28.9016	28.9468	28.981	28.6671	28.3883
P31943	0.444835	0.00159708	0.000649155	0.69119	0.0650526	0.0166373	-0.16288	-0.987754	-1.15063	30.1843	30.6591	30.5851	30.3246	30.5939	29.6266	29.3164
P31946	0.381859	0.53036	0.793131	0.647118	0.71876	0.860891	-0.211822	0.149911	-0.0619113	29.5103	29.5585	29.6445	29.1949	29.5845	29.3299	29.7493
P31948	0.799985	0.406523	0.5553	0.906041	0.626964	0.676985	0.0460546	-0.154394	-0.108339	29.1713	29.1422	29.242	29.171	29.3053	29.0591	29.1084
P32004	0.608472	0.000296654	0.000179303	0.797658	0.0414623	0.0133054	0.0952965	1.15358	1.24888	26.2707	25.9076	25.7377	25.9255	25.9104	27.1342	27.0089
P32119	0.144532	0.132645	0.954838	0.400093	0.347374	0.968424	0.354978	-0.3677	-0.0127224	30.0372	30.1719	29.6744	30.226	30.3303	29.9585	29.8624
P32121	0.297214	0.602676	0.137979	0.578119	0.773062	0.262494	-0.222799	-0.107937	-0.330737	24.5502	24.7095	24.7599	24.3235	24.7004	24.4561	24.3519
P32322	0.673791	0.130757	0.0681126	0.843071	0.344805	0.170699	-0.105438	-0.409719	-0.515157	25.448	25.3312	25.9784	25.579	25.5198	25.1347	25.1446
P32969	0.000658202	0.536197	0.00134893	0.0752094	0.724994	0.0236222	-1.67451	0.190919	-1.48359	28.0849	28.747	29.5281	27.5761	27.35	27.8635	27.4445
P33176	0.408183	0.0260339	0.00754268	0.667461	0.156599	0.0449213	-0.164615	-0.523134	-0.687749	26.6965	26.8863	27.0749	26.6999	26.9321	26.256	26.3297
P33316	0.665401	0.0113656	0.0215854	0.838552	0.109054	0.0818568	0.114792	-0.858161	-0.743369	27.3299	27.1925	27.8864	27.7507	27.5579	26.8348	26.7574
P33991;Q9UJA3	0.655236	0.374411	0.199473	0.8314	0.599713	0.338293	-0.087153	-0.177201	-0.264354	27.8416	27.9527	27.9648	27.9404	27.8027	27.8306	27.5582
P33992	0.214081	0.0447715	0.00644253	0.488615	0.206309	0.0424074	-0.249772	-0.444394	-0.694166	27.5238	27.8145	27.8624	27.6833	27.494	27.2374	27.0511
P33993	0.257392	0.0611257	0.0102406	0.537647	0.229907	0.0543226	-0.243576	-0.438825	-0.682401	27.5452	27.849	27.8588	27.8052	27.4155	27.1483	27.1947
P34897	0.13445	0.0133413	0.15906	0.384366	0.114836	0.28795	0.305129	-0.589388	-0.284259	27.1348	27.1031	27.1526	27.5433	27.3226	26.7949	26.8923
P34932	0.239405	0.376394	0.0602709	0.516361	0.601799	0.157839	-0.228781	-0.168176	-0.396956	27.9503	28.0677	28.25	27.8823	27.9778	27.7276	27.7962
P34949	0.31727	0.0374055	0.18366	0.593677	0.186381	0.319549	-0.430235	1.01903	0.588799	24.3626	23.6528	24.9667	24.0845	23.6745	24.954	24.8431
P35052	0.0735483	0.130447	0.00634303	0.296871	0.344386	0.0422758	-0.44702	-0.364596	-0.811615	27.4011	28.0644	27.5769	27.3858	27.3614	26.9616	27.0564
P35080	0.983045	0.00468093	0.00481668	0.992965	0.0827698	0.0372436	0.00603763	-1.10564	-1.0996	29.2801	29.3149	29.9743	29.45	29.8513	28.4034	28.6866
P35221;Q9UI47	0.0674292	0.747287	0.040895	0.287552	0.856249	0.122577	-0.412761	-0.0642897	-0.47705	27.8018	28.0143	28.1826	27.8356	27.5358	27.6012	27.6416
P35222	0.50533	0.747848	0.334105	0.735113	0.856249	0.477938	0.131106	0.0624848	0.193591	27.9033	27.6454	27.9447	27.934	27.9183	28.0152	27.9621
P35232	0.946012	0.00332385	0.00304442	0.977288	0.0745412	0.0321905	-0.0123958	-0.759652	-0.772048	27.8741	28.2103	28.061	28.0934	28.1531	27.4203	27.3069
P35237	0.802106	0.149509	0.101943	0.907265	0.369847	0.219993	-0.0880893	-0.546322	-0.634411	26.0091	25.7314	26.7685	26.2019	26.1218	25.4128	25.8183
P35241	0.13628	0.210588	0.771007	0.388082	0.431103	0.844054	-0.324585	0.266058	-0.0585274	27.6067	27.8001	27.6686	27.2429	27.5767	27.667	27.6847
P35244	0.710114	0.813911	0.547569	0.864799	0.897475	0.671168	-0.0804774	-0.0508085	-0.131286	26.852	27.1361	26.709	26.8783	26.8059	26.7119	26.8707
P35249	0.167214	0.109282	0.0114991	0.429943	0.312921	0.0582878	-0.37858	-0.450174	-0.828754	24.9964	25.4668	25.3309	25.3547	24.6859	24.5754	24.5648
P35250	0.306459	0.00529368	0.001367	0.585564	0.0875797	0.0236222	-0.203255	-0.726672	-0.929927	25.7374	26.1142	26.116	25.7985	26.0252	25.2697	25.1007
P35251	0.335678	0.0584703	0.0129553	0.608651	0.226649	0.0623441	-0.225345	-0.490507	-0.715852	24.5819	24.916	24.8752	24.8483	24.4922	24.3725	23.987
P35268	0.423381	0.453026	0.143344	0.674474	0.658606	0.268447	-0.195233	-0.182466	-0.377699	28.9653	29.3204	28.9922	28.7148	29.2073	28.8008	28.7564
P35269	0.475752	0.0505506	0.0167661	0.716882	0.216788	0.0725681	-0.255005	-0.794083	-1.04909	25.3078	25.2085	26.2764	25.4699	25.505	24.8573	24.5295
P35520	0.902323	0.802525	0.710218	0.959995	0.892422	0.797967	-0.0376681	-0.0768897	-0.114558	26.8125	26.4114	27.3152	26.9197	26.7316	26.715	26.7824
P35579;REV__Q9UKV3	0.00427037	0.593911	0.00896002	0.105877	0.766673	0.0498672	-1.17184	0.15942	-1.01242	27.3168	27.7699	28.3199	26.8928	26.8533	26.6918	27.3732
P35580;REV__Q8IYT3	0.342069	0.322931	0.075087	0.617782	0.553445	0.180323	-0.182142	-0.190025	-0.372168	28.3101	28.4785	28.5113	28.3083	28.3172	28.0115	28.2339
P35606	0.152297	0.581625	0.0647461	0.413067	0.758177	0.165197	-0.294249	-0.106073	-0.400322	27.4047	27.5905	27.682	27.3438	27.3402	27.1062	27.3657
P35611	0.31709	0.899466	0.375741	0.593677	0.944553	0.518686	-0.18848	0.0229488	-0.165531	27.5631	27.6141	27.748	27.459	27.5262	27.4682	27.5629
P35612	0.0771619	0.835151	0.106424	0.299063	0.909181	0.224772	0.386038	-0.0404423	0.345596	26.9105	26.578	26.7553	26.9808	27.1247	27.1155	26.9091
P35613	0.519699	0.478772	0.196304	0.741561	0.678652	0.334674	-0.159706	-0.176266	-0.335972	26.8038	26.6663	27.2718	26.8743	26.7443	26.5863	26.6798
P35637	0.963883	0.128343	0.119779	0.984602	0.341202	0.240507	-0.00942277	-0.345132	-0.354555	30.0206	30.111	30.1728	30.1642	30.1007	29.9893	29.5854
P35658	0.616549	0.928824	0.557043	0.802748	0.960719	0.677744	-0.16809	-0.0297184	-0.197808	25.7619	26.1544	25.6134	25.4088	26.0228	26.0064	25.3658
P35659	0.125398	0.764277	0.078948	0.374999	0.864741	0.186419	-0.344504	-0.061919	-0.406423	27.7701	27.9338	28.107	27.7467	27.6051	27.7784	27.4495
P35711;P35712	0.686321	0.47344	0.276584	0.848508	0.673684	0.4237	0.110729	0.199118	0.309847	25.5132	25.0957	25.6503	25.5891	25.3783	25.9264	25.4393
P35998	0.242059	0.0929239	0.529254	0.518437	0.289347	0.655746	0.232848	-0.353607	-0.120759	27.1023	26.9759	27.154	27.3388	27.2567	26.856	27.0323
P36404	0.611869	0.102729	0.221688	0.80073	0.303908	0.363792	0.0982504	-0.346052	-0.247801	25.1269	25.0657	25.2879	25.36	25.19	24.8941	24.9638
P36405	0.0178673	0.335941	0.0819418	0.169814	0.567632	0.191309	-0.837752	0.283114	-0.554639	27.7882	28.0618	28.4428	27.7612	27.0679	27.5837	27.8117
P36542	0.414122	0.0877531	0.303807	0.669866	0.279253	0.451378	0.159751	-0.363854	-0.204103	27.1495	27.0352	27.2934	27.3292	27.3189	27.0137	26.9067
P36543;Q96A05	0.328002	0.275631	0.0599332	0.603806	0.508257	0.157497	0.230815	0.259499	0.490313	26.4288	26.1514	26.2256	26.4866	26.352	26.9353	26.4223
P36578	0.165928	0.391549	0.0429101	0.42853	0.615947	0.127445	-0.320919	-0.189799	-0.510718	28.607	28.8404	28.928	28.7182	28.4084	28.2075	28.5395
P36639	0.7245	0.445341	0.672356	0.872998	0.652842	0.767064	-0.0662423	0.145888	0.0796456	26.479	26.5659	26.3832	26.451	26.3656	26.4864	26.622
P36776	0.442259	0.796911	0.314911	0.69018	0.889312	0.46164	-0.146564	-0.0481477	-0.194712	25.5806	25.6914	25.6972	25.6611	25.4344	25.5359	25.4633
P36871	0.192483	0.213774	0.942929	0.461311	0.433054	0.962767	-0.295681	0.280433	-0.0152474	27.203	27.3214	27.2918	26.7987	27.2232	27.225	27.3577
P36873	0.573608	0.338957	0.676596	0.781134	0.569338	0.768967	-0.159339	0.276824	0.117485	26.6536	26.4608	26.8744	26.8127	26.2038	26.9447	26.6255
P36915	0.394713	0.00403721	0.0136648	0.657555	0.0767405	0.0641345	-0.188808	0.864514	0.675706	25.5031	25.4817	25.2	25.2874	25.0167	26.1426	25.8905
P36954	0.297367	0.0164768	0.0036166	0.578119	0.128271	0.0324845	-0.275136	-0.761113	-1.03625	24.3231	24.4532	25.0672	24.5904	24.3798	23.8155	23.6325
P36957	0.12196	0.931736	0.106966	0.369137	0.960719	0.225348	0.304914	0.0154397	0.320353	27.0339	26.8534	26.7975	27.1506	27.1101	27.075	27.2166
P36969	0.0666258	0.372518	0.0164378	0.286116	0.598811	0.0714183	0.41083	0.181006	0.591835	26.4619	26.2941	25.9612	26.5364	26.5405	26.7158	26.7231
P37108	0.303882	0.926615	0.267226	0.582972	0.960719	0.41353	0.290962	0.0250723	0.316034	28.4587	28.6281	27.8847	28.4597	28.635	28.5987	28.5461
P37198	0.370393	0.18522	0.625819	0.639565	0.40781	0.732799	-0.363735	0.557649	0.193913	25.9718	25.5872	26.4696	26.1357	25.1936	26.2895	26.1551
P37235	0.354478	0.0730687	0.303953	0.623892	0.251767	0.451378	-0.250184	0.530022	0.279838	26.2765	26.3233	26.2098	26.334	25.6987	26.7005	26.3923
P37268	0.262038	0.0493914	0.00857096	0.542126	0.214428	0.0486327	0.265443	0.514468	0.779911	27.056	26.9584	26.4568	26.907	27.039	27.4481	27.5269
P37802	0.2445	0.00958066	0.0601339	0.520246	0.108095	0.157751	-0.242022	0.667288	0.425266	28.0598	27.9133	28.0842	27.8802	27.6332	28.3463	28.5017
P37837	0.295049	0.430014	0.0888922	0.575897	0.641506	0.201554	0.219289	0.162375	0.381664	28.3136	28.139	28.0875	28.1926	28.4725	28.6083	28.3816
P37840	0.604406	0.136962	0.294166	0.794592	0.35179	0.442316	-0.108693	0.335693	0.227	26.8167	26.6012	26.9534	26.6697	26.6675	27.1104	26.8982
P38117	0.430236	0.49255	0.161803	0.679618	0.689691	0.291987	-0.190533	-0.164841	-0.355374	25.8005	26.1979	25.7671	25.6334	25.9505	25.5123	25.742
P38159;O75526;Q8N7X1	0.0131683	0.02398	0.68809	0.150246	0.153426	0.778925	0.590569	-0.514949	0.0756197	29.931	29.8007	29.6171	30.2265	30.3724	29.8193	29.7498
P38606	0.111492	0.188682	0.0131863	0.351926	0.408562	0.0628674	0.502283	0.402227	0.90451	27.4018	27.3449	26.5209	27.3944	27.4758	27.7828	27.892
P38646	0.415373	0.0325764	0.00946545	0.670077	0.176575	0.0517547	-0.161352	-0.492632	-0.653983	28.112	28.3332	28.4345	28.3585	28.0865	27.771	27.6887
P38919	0.579829	0.0629171	0.148717	0.78491	0.233251	0.275345	0.126606	-0.479681	-0.353075	27.9333	28.0783	27.9392	27.8845	28.3862	27.6179	27.6935
P39019	0.223865	0.276689	0.0395536	0.496727	0.508459	0.119924	0.268201	0.237196	0.505398	28.7251	28.6328	28.3016	28.8471	28.6237	29.0334	28.9119
P39023;Q92901	0.368221	0.0556555	0.227702	0.636779	0.223866	0.370727	0.192181	-0.456142	-0.263961	28.3406	28.4839	28.2451	28.6629	28.4505	28.2275	27.9737
P39656	0.00437504	0.183985	0.000769628	0.106165	0.407729	0.0174968	1.08502	0.390582	1.4756	26.2246	25.7199	25.0223	26.6251	26.2871	26.8013	26.892
P39687;O95626;O43423	0.0514098	0.147679	0.500087	0.264112	0.367869	0.631966	0.409618	-0.28488	0.124738	29.7608	29.5525	29.6129	30.0169	29.9677	29.6251	29.7898
P39748;CON__ENSEMBL:ENSBTAP00000007350;CON__P01030	0.0663221	0.0593616	0.00293679	0.286116	0.227953	0.0317703	-0.500218	-0.517371	-1.01759	27.2936	27.9543	27.6448	27.2373	27.3614	27.0322	26.5316
P40121	0.999486	0.150109	0.149963	0.999486	0.370097	0.276976	0.00011741	0.283205	0.283322	26.2019	26.1476	26.0671	26.0248	26.1902	26.3993	26.3821
P40123	0.470323	0.0383677	0.0127216	0.71303	0.189841	0.0616545	0.163653	0.542933	0.706585	26.3927	26.0298	26.1754	26.4465	26.0859	26.9695	26.6488
P40227;Q92526	0.251092	0.644159	0.468123	0.53118	0.798981	0.602334	0.256601	-0.0991104	0.157491	28.8193	28.879	28.4837	28.8385	29.0373	28.8642	28.8134
P40424;P40425	0.182018	0.19082	0.0215563	0.453753	0.412178	0.0818568	-0.4471	-0.43709	-0.88419	25.3414	25.4141	26.1562	25.6152	25.0609	25.0183	24.7837
P40429;Q6NVV1	0.734894	0.756786	0.521469	0.876098	0.862252	0.648566	-0.0971934	-0.0888322	-0.186026	27.9887	28.3813	27.7849	27.7071	28.2648	27.9724	27.8218
P40925	0.540597	0.272668	0.60209	0.757899	0.504945	0.714551	0.123545	-0.228417	-0.104873	29.2576	29.1726	29.3302	29.3385	29.4113	28.9951	29.2979
P40926	0.719818	0.21711	0.126788	0.871037	0.437867	0.249292	-0.0710756	-0.257617	-0.328693	29.3628	29.3572	29.6348	29.4264	29.4235	29.0745	29.2602
P40938	0.262839	0.146165	0.0241251	0.543058	0.365975	0.0872097	-0.383799	-0.514627	-0.898426	25.6635	25.8132	26.3686	26.0928	25.3215	25.3716	25.0134
P40939	0.0165472	0.693921	0.00931755	0.166274	0.826545	0.0514609	-0.787547	-0.10396	-0.891507	27.2856	27.7301	27.9604	27.3841	26.7313	27.0522	26.8553
P41091;Q2VIR3	0.41808	0.0155029	0.00480703	0.672335	0.124955	0.0372436	-0.20003	-0.733594	-0.933624	27.0431	27.2221	27.6197	27.0111	27.4308	26.5836	26.391
P41208;Q12798	0.365718	0.862303	0.457265	0.636571	0.926218	0.594838	0.253107	-0.0471409	0.205966	25.1072	24.8231	25.0851	24.8495	25.565	25.1451	25.1751
P41217	0.328936	0.0182055	0.00435791	0.603806	0.135708	0.0355014	0.478367	1.38777	1.86614	26.3966	26.4208	24.8094	26.0455	26.1415	27.4979	27.4646
P41223	0.284336	0.684038	0.156736	0.560563	0.820234	0.285784	-0.336869	-0.123468	-0.460337	24.3488	24.6675	24.5615	24.6212	23.9341	24.4417	23.8667
P41225	0.0726673	0.0072377	0.152434	0.295787	0.0989145	0.279729	0.556467	-0.980349	-0.423882	27.4687	27.4448	27.4041	28.3304	27.6315	27.1682	26.833
P41227;Q9BSU3	0.901251	0.730563	0.824837	0.959736	0.851172	0.883726	-0.032662	0.0909944	0.0583324	25.4483	25.3617	25.5179	25.0676	25.7467	25.4043	25.5919
P41240;P42679	0.0391529	0.527123	0.0148829	0.236264	0.715269	0.066434	0.4855	0.128308	0.613808	25.4306	24.9692	25.1592	25.4191	25.6803	25.6042	25.7517
P41250	0.75495	0.182028	0.113433	0.884913	0.406166	0.233075	0.0695491	0.31669	0.386239	26.3633	26.2039	26.2188	26.0306	26.5312	26.5805	26.6147
P41252	0.584141	0.0253964	0.0112017	0.786244	0.155332	0.0570335	-0.109523	-0.536724	-0.646247	25.9824	26.0993	26.3693	26.2144	26.0351	25.6386	25.5375
P41567	0.0490012	0.336969	0.0110264	0.259331	0.56809	0.0565197	-0.614347	-0.267357	-0.881704	27.0243	27.2119	27.8342	26.8833	26.934	26.8501	26.4326
P42025	0.107486	0.443571	0.0321171	0.348758	0.651407	0.106013	-0.334053	-0.147374	-0.481427	26.0693	26.4282	26.254	25.9223	26.0918	25.8218	25.8975
P42126	0.256943	0.000680128	0.000200331	0.537203	0.0479359	0.0135658	-0.212791	-0.979348	-1.19214	27.2529	27.6645	27.7778	27.47	27.5468	26.5243	26.5338
P42166	0.0677316	0.0101953	0.00073325	0.288128	0.108095	0.0173942	-0.39134	-0.628582	-1.01992	29.4966	29.8417	30.0923	29.6036	29.5477	28.965	28.9292
P42167	0.0463259	0.0017298	0.0442232	0.252041	0.0680748	0.129491	0.450478	-0.906802	-0.456325	28.5611	28.6388	28.4873	28.8837	29.1434	28.0699	28.1435
P42285	0.166452	0.678467	0.0881317	0.42853	0.818039	0.2006	-0.515323	-0.144631	-0.659955	25.0815	24.931	26.0155	24.993	24.9229	24.7298	24.8969
P42345	0.740047	0.291397	0.452878	0.879513	0.524193	0.590294	-0.0623533	0.205796	0.143443	24.0924	23.9861	24.1446	23.9996	24.0064	24.3013	24.1162
P42677	0.031582	0.0196074	0.75328	0.21601	0.13676	0.833284	0.495711	-0.556591	-0.0608801	27.8966	27.7645	27.7389	28.2996	28.1952	27.5514	27.8302
P42704	0.0263075	0.587285	0.0116637	0.196339	0.761747	0.0584721	-0.585865	-0.119556	-0.705421	27.0155	27.5239	27.368	27.054	26.6661	26.8553	26.6258
P42765	0.0223879	0.481893	0.0671427	0.184452	0.681206	0.169538	-0.646074	0.165514	-0.48056	26.8494	27.1273	27.3225	26.6959	26.4618	26.976	26.5127
P42766	0.0690502	0.310569	0.0139423	0.289357	0.540305	0.0643772	1.31048	0.669689	1.98016	28.1268	28.0819	25.978	27.9844	28.6965	28.8452	29.175
P43003;P48664	0.445702	0.13461	0.0404974	0.692067	0.35131	0.121671	0.284591	0.594417	0.879008	27.5365	27.6319	26.6655	27.7674	27.0991	28.0696	27.9858
P43004	0.828781	0.00136782	0.00177676	0.920823	0.0582925	0.0264889	-0.0625679	1.40458	1.34201	25.503	25.2741	24.8789	24.654	25.3739	26.516	26.321
P43034	0.819141	0.106205	0.150534	0.916361	0.309802	0.277356	0.0483546	-0.376234	-0.32788	28.4559	28.375	28.7232	28.4692	28.7257	28.2064	28.236
P43121	0.00143957	0.0127126	6.10011e-05	0.0860461	0.111529	0.00993881	-0.901979	-0.594652	-1.49663	25.8698	26.5999	26.7388	25.8355	25.6992	25.0998	25.2456
P43146	0.068408	0.0443819	0.780355	0.288918	0.20538	0.850855	0.371353	-0.421587	-0.0502339	25.8385	25.6788	25.7841	26.1212	26.0844	25.6322	25.7303
P43155	0.371746	0.673686	0.205563	0.640931	0.816439	0.345624	0.351582	0.161988	0.51357	24.5029	24.7456	23.6835	24.8898	24.2424	24.6751	24.781
P43243	0.228165	0.49412	0.568988	0.503818	0.691095	0.688508	0.232798	-0.127313	0.105485	29.6192	29.5881	29.4247	29.7598	29.7186	29.6626	29.5612
P43246	0.638356	0.98079	0.655259	0.817989	0.988154	0.754872	-0.105677	0.0053704	-0.100307	26.7064	26.6491	26.9009	26.8555	26.4831	26.7929	26.5565
P43304	0.121154	0.00295277	0.0327152	0.367979	0.0745412	0.106698	-0.36247	0.906343	0.543873	26.3965	26.2754	26.3966	26.1739	25.7732	26.9628	26.797
P43307	0.00856607	0.414654	0.0293196	0.127707	0.629854	0.100057	-1.37598	0.333101	-1.04288	25.2721	26.7261	25.4307	24.8136	24.5912	25.0129	25.0582
P43487;Q9C010	0.0631017	0.670222	0.0325844	0.283475	0.814478	0.106698	-0.591988	-0.119737	-0.711726	28.7884	28.8974	29.5486	28.8556	28.4064	28.5699	28.4526
P43490	0.65498	0.251665	0.1293	0.8314	0.479974	0.251807	0.12938	0.345957	0.475338	24.8496	24.4505	24.8455	24.8581	24.6967	24.7629	25.4838
P43686	0.860589	0.898997	0.961067	0.93789	0.944553	0.972148	-0.0379072	0.0273819	-0.0105254	26.3336	26.4697	26.2298	26.4938	26.1299	26.2618	26.4168
P45880	0.449416	0.0196491	0.0640198	0.695939	0.13676	0.164063	-0.169508	0.63253	0.463022	28.8742	28.8119	28.7408	28.8474	28.3664	29.2356	29.2431
P45973	0.674544	0.72515	0.447545	0.843362	0.84911	0.584344	-0.091154	-0.0761725	-0.167327	28.3711	28.6049	28.3096	28.1963	28.5358	28.3446	28.2353
P45974;Q92995	0.253294	0.347149	0.820162	0.533684	0.578413	0.882448	0.244709	-0.198228	0.0464814	28.3244	28.0825	28.3721	28.3916	28.5525	28.1751	28.3725
P45983;P45984	0.0119368	0.206851	0.0911324	0.149604	0.428155	0.204678	1.02267	-0.42524	0.597435	25.0432	24.3189	24.6873	25.2289	25.8226	25.4392	24.7619
P46013	0.0185026	0.0159301	0.000408954	0.17232	0.126212	0.0145515	-0.568645	-0.588296	-1.15694	28.447	28.921	29.1234	28.5552	28.3519	27.8038	27.9268
P46060	0.00610076	0.564325	0.00281096	0.123511	0.746438	0.0317703	-1.03033	-0.162628	-1.19295	25.9674	26.3333	27.0838	25.7187	25.6377	25.6434	25.3878
P46063	0.0535691	0.412004	0.193704	0.269263	0.628804	0.331463	-0.444019	0.16781	-0.276209	25.9959	26.2841	26.1878	25.9235	25.6604	25.8531	26.0664
P46087	0.401916	0.0841908	0.0224606	0.661307	0.27356	0.0837787	-0.192355	-0.432288	-0.624642	24.6155	24.8217	24.954	24.4495	24.9415	24.2408	24.2856
P46100	0.885398	0.686597	0.794092	0.951292	0.821683	0.860895	0.0335031	-0.0942784	-0.0607753	25.2004	24.9534	25.4656	25.1436	25.3425	25.2056	25.0919
P46108	0.903882	0.949188	0.853755	0.960379	0.971331	0.901164	0.0309423	0.0163226	0.0472649	26.1426	26.3899	25.8432	26.2282	26.0667	26.3554	25.9722
P46109	0.899484	0.00937702	0.00784343	0.959277	0.108095	0.0461105	-0.0271677	-0.728603	-0.75577	27.2461	27.2957	27.7184	27.4234	27.5363	26.8199	26.6826
P46379	0.543613	0.0342929	0.0136257	0.760139	0.178183	0.0640829	0.126971	0.518637	0.645608	25.6035	25.5352	25.1568	25.5195	25.4264	26.0386	25.9446
P46459	0.726275	0.613769	0.874743	0.874423	0.779514	0.916637	-0.0711238	0.103035	0.0319111	26.4961	26.4759	26.5424	26.3193	26.5568	26.6806	26.4016
P46776	0.0158908	0.082824	0.00120633	0.162146	0.272195	0.0226859	0.999854	0.642345	1.6422	28.0918	27.5088	26.9133	28.5824	27.8394	28.6571	29.0494
P46777	0.300533	0.201818	0.0388435	0.581932	0.423113	0.11886	-0.267804	-0.337187	-0.604991	28.5957	28.6873	29.0859	28.8304	28.4073	28.4256	28.1377
P46778	0.232252	0.149565	0.0216663	0.506954	0.369847	0.0818568	0.337764	0.417661	0.755424	27.9137	27.8959	27.2027	27.9111	27.863	28.4408	28.1686
P46779	0.1006	0.732862	0.169321	0.335482	0.851172	0.300796	0.509969	-0.0961676	0.413802	27.8458	27.9308	27.1449	27.9969	28.0988	28.0241	27.8793
P46781	0.0205456	0.214776	0.00325565	0.179557	0.434311	0.0321905	0.612492	0.282053	0.894545	27.8467	27.4615	27.2273	28.1493	27.7645	28.2007	28.2771
P46782	0.502733	0.2509	0.0903953	0.73227	0.479142	0.203747	-0.184114	-0.325823	-0.509936	28.5133	29.012	28.4773	28.3438	28.7772	28.0778	28.3916
P46783;Q9NQ39	0.665157	0.0787713	0.153499	0.838552	0.263071	0.280778	-0.0830887	0.376791	0.293703	28.3481	28.2611	28.2947	28.2842	28.1053	28.6765	28.4666
P46821	0.584726	0.706395	0.366245	0.786415	0.836887	0.509704	0.0999583	0.0685058	0.168464	30.4064	30.2848	30.349	30.4935	30.3402	30.4987	30.4721
P46926	0.263445	0.545304	0.580809	0.543234	0.731912	0.697644	0.210408	-0.110106	0.100303	27.0053	26.8418	26.9616	27.0937	27.1306	27.0418	26.9622
P46940	0.0284412	0.60157	0.064039	0.202706	0.772925	0.164063	-0.633837	0.126751	-0.507086	26.4422	26.6169	27.0281	26.3844	25.993	26.2107	26.4202
P46977	0.293236	0.790872	0.41833	0.574633	0.884737	0.556666	0.29141	-0.0707556	0.220654	26.0237	26.1504	25.5556	26.1359	26.153	25.8565	26.2908
P47755	0.648491	0.55578	0.890843	0.82545	0.73921	0.928708	-0.104349	0.135546	0.0311972	27.6366	27.4248	27.8972	27.6785	27.4348	27.6805	27.7039
P47756	0.750962	0.448708	0.651403	0.882961	0.656092	0.751948	0.0775421	-0.188352	-0.11081	28.1228	27.9416	28.3262	27.9672	28.4556	28.0267	28.0194
P47813	0.668888	0.905131	0.756399	0.840277	0.946632	0.83471	0.0965427	-0.026738	0.0698047	26.8038	26.5546	26.9421	26.8544	26.8355	26.9875	26.6488
P47897	0.436139	0.571996	0.198353	0.68704	0.752001	0.337142	-0.145939	-0.104788	-0.250727	25.8538	25.9372	26.0348	25.9024	25.7777	25.6744	25.7962
P47985;P0C7P4	0.729465	0.874411	0.616425	0.875743	0.93072	0.725178	-0.0714545	-0.0325437	-0.103998	26.9316	27.0068	26.9733	27.0195	26.8178	27.0563	26.7158
P48047	0.499464	0.758557	0.336182	0.7297	0.862546	0.478423	-0.130306	-0.058524	-0.18883	27.6043	27.5958	27.8256	27.5873	27.5734	27.4521	27.5916
P48147	0.0339306	0.580034	0.0805134	0.224982	0.757487	0.188554	-0.717004	0.159113	-0.557891	26.4124	26.453	27.2217	26.1329	26.1078	26.1325	26.4264
P48431;Q9Y651	0.00644086	0.0506427	0.000421042	0.123511	0.216788	0.0145515	-0.865404	-0.535113	-1.40052	26.2885	26.8727	27.2148	26.0053	26.3514	25.8056	25.4809
P48444	0.0746998	0.0552131	0.845468	0.296887	0.223259	0.896565	-0.450863	0.494632	0.0437688	25.9814	25.8739	26.3604	25.6739	25.6587	26.0766	26.2452
P48449	0.0789502	0.193282	0.560728	0.302157	0.412866	0.681417	0.379856	-0.266551	0.113305	25.8282	25.5451	25.7825	25.9638	26.1234	25.8093	25.7448
P48556	0.699901	0.0632816	0.034799	0.856624	0.233569	0.110398	0.0687326	0.375553	0.444286	25.6806	25.4903	25.5289	25.5701	25.5866	25.9056	26.0022
P48634	0.531114	0.0700821	0.0263706	0.750137	0.248999	0.0934026	-0.195166	-0.630193	-0.82536	24.5464	24.6884	25.0847	25.0183	24.3645	23.7988	24.3236
P48637	0.673339	0.0385604	0.0743016	0.842967	0.190047	0.178967	0.0774107	-0.444822	-0.367411	26.0764	26.0906	26.2555	26.2429	26.258	25.76	25.8513
P48643	0.724041	0.169055	0.0986149	0.872906	0.393043	0.215263	0.0747808	0.311203	0.385984	27.9808	27.9905	27.6639	27.8723	27.9316	28.3514	28.075
P48681	0.303459	0.00553387	0.0259456	0.582972	0.088271	0.0920402	0.223368	-0.786449	-0.563081	29.4511	29.3973	29.7314	29.6762	29.8992	29.0586	28.9439
P48723	0.306516	0.0193761	0.0988627	0.585564	0.13676	0.215528	-0.214408	0.583355	0.368947	25.6908	25.6349	25.6436	25.5987	25.2511	26.0692	25.9473
P48729;Q8N752	0.101205	0.747795	0.0614457	0.336514	0.856249	0.159815	0.358809	0.063849	0.422658	24.1684	23.7407	24.0751	24.2669	24.2665	24.3037	24.3574
P48735	0.150795	0.642351	0.297675	0.409969	0.797172	0.445744	0.313445	-0.0945248	0.21892	29.1642	28.9423	29.0312	29.4648	29.1356	29.1338	29.2775
P48739	0.28055	0.111483	0.0197982	0.557299	0.316284	0.0792277	-0.356213	-0.553545	-0.909758	26.3249	26.4363	27.0576	26.0443	26.7371	25.705	25.9693
P49005	0.0103199	0.00912723	0.931406	0.142892	0.108095	0.957886	0.660272	-0.677383	-0.0171107	24.7899	24.4422	24.7087	25.2975	25.1739	24.4671	24.6497
P49006	0.0784244	0.00330695	0.000337427	0.301155	0.0745412	0.0142275	-0.674517	-1.41595	-2.09047	30.9262	31.7818	31.914	31.061	31.2857	30.2786	29.2362
P49189	0.0762258	0.196128	0.539789	0.2988	0.415185	0.66523	0.47954	-0.330294	0.149247	26.8913	26.421	26.9423	27.0207	27.3017	26.7722	26.8897
P49207	0.0127381	0.733628	0.0211053	0.150246	0.851172	0.0813196	0.973854	-0.104771	0.869082	27.1624	26.9855	26.1107	27.4864	27.5576	27.2716	27.5628
P49257	0.16512	0.873526	0.208988	0.42853	0.930524	0.349358	-0.383471	0.0409565	-0.342514	24.9003	25.0246	25.26	24.8162	24.7014	24.4796	25.1199
P49321	0.624298	0.0296729	0.0141707	0.807727	0.168311	0.064829	-0.125371	-0.662121	-0.787493	28.8121	28.7978	29.435	29.0983	28.8837	28.3589	28.2989
P49327	0.847797	0.371535	0.286156	0.933139	0.597713	0.433746	-0.0352211	-0.168664	-0.203885	27.8831	27.9242	28.0013	27.8621	27.993	27.6941	27.8237
P49368	0.779618	0.623905	0.830789	0.896235	0.785465	0.886356	-0.0735496	0.129651	0.0561012	28.8307	29.1528	28.5203	28.6081	28.9179	28.8261	28.9592
P49411	0.244763	0.575191	0.104974	0.520321	0.754463	0.223207	-0.250517	-0.116115	-0.366632	28.077	28.4708	28.0946	28.0761	27.9883	27.9457	27.8864
P49419	0.106789	0.600695	0.235443	0.347482	0.772371	0.380883	-0.393433	0.116928	-0.276504	28.0026	28.2841	28.1676	28.0572	27.6077	28.0376	27.8612
P49458	0.9914	0.297675	0.29326	0.995971	0.527171	0.441535	-0.00227673	-0.228981	-0.231258	28.9435	28.832	29.2107	28.9397	29.0985	28.8609	28.7192
P49588	0.0771082	0.9782	0.0739145	0.299063	0.987289	0.178223	-0.411937	-0.00565672	-0.417593	28.4585	28.5999	28.8701	28.2679	28.3782	28.4587	28.1762
P49589	0.122506	0.0117058	0.152294	0.369137	0.109054	0.279696	-0.413546	0.791951	0.378404	25.6356	25.3581	25.9366	25.243	25.2246	26.1487	25.9028
P49591	0.283242	0.437841	0.0868439	0.559372	0.646837	0.198687	0.213614	0.15131	0.364924	27.7728	27.6523	27.5076	27.8453	27.7418	27.8376	28.0521
P49711;Q8NI51	0.116578	0.499831	0.04041	0.360946	0.694263	0.121603	-0.361835	-0.144204	-0.506039	25.7906	26.2177	25.942	25.8123	25.6237	25.7072	25.4404
P49720	0.495313	0.204604	0.0712996	0.727501	0.425823	0.174379	0.174116	0.338106	0.512222	27.9684	27.4555	28.0237	27.9281	27.8994	28.0835	28.4202
P49721	0.612923	0.382872	0.700446	0.801191	0.608593	0.790166	-0.0993405	0.174586	0.075245	27.1033	27.0292	27.1935	27.0481	26.9759	27.059	27.3141
P49736	0.233867	0.0496293	0.00769556	0.509503	0.214428	0.0454756	-0.233372	-0.423012	-0.656383	29.1775	29.3732	29.575	29.2432	29.2383	28.7616	28.8738
P49748	0.00222612	0.00417968	4.26533e-05	0.0903068	0.0787922	0.00775361	-1.00771	-0.89756	-1.90527	24.8134	25.6138	25.955	24.8579	24.6955	24.0604	23.6978
P49750	0.712355	0.772308	0.515319	0.866224	0.871147	0.644487	-0.084087	-0.0658664	-0.149953	26.4883	26.3532	26.7794	26.4142	26.5502	26.5591	26.2736
P49755	0.120558	0.0877421	0.00691496	0.367852	0.279253	0.0435719	0.613024	0.687588	1.30061	26.7228	26.5588	25.611	26.383	27.0129	27.2767	27.4944
P49756	0.912073	0.646868	0.726628	0.962084	0.800166	0.810087	0.0304977	-0.127446	-0.0969488	26.6143	26.476	26.797	26.8846	26.4493	26.8236	26.2555
P49773	0.00186077	0.103843	0.000256788	0.0903068	0.306029	0.014043	1.19858	0.467348	1.66592	28.4987	27.4683	27.6195	29.0725	28.4124	29.1087	29.3109
P49790	0.350016	0.027716	0.00678768	0.620829	0.16252	0.0431273	-0.228541	-0.628483	-0.857024	26.3438	26.7195	26.6919	26.3964	26.5579	26.13	25.5674
P49792;Q99666;O14715;P0DJD0;P0DJD1;Q05823	0.937566	0.00715204	0.00798055	0.974744	0.0988715	0.0465566	0.0150145	-0.686446	-0.671432	25.761	25.8647	26.095	26.058	25.9317	25.3661	25.2508
P49821	0.141554	0.687716	0.0761053	0.396177	0.82259	0.181018	0.41101	0.104252	0.515261	26.0302	25.9748	25.468	25.8943	26.3705	26.2444	26.229
P49840	0.0970088	0.358808	0.384263	0.328362	0.586277	0.525409	-0.578916	0.297619	-0.281297	25.1821	25.5152	25.4224	25.3583	24.4214	25.0947	25.2803
P49841	0.00483351	0.145736	0.0482371	0.111016	0.365975	0.136343	-0.760493	0.309645	-0.450848	26.8897	27.218	27.3689	26.6788	26.3871	26.8316	26.8536
P49902	0.0485321	0.040368	0.904987	0.258046	0.196311	0.940016	-0.990324	1.04199	0.0516674	25.9761	25.9321	26.6458	25.9252	24.672	26.4316	26.2496
P49903	0.620423	0.00362915	0.00713519	0.804997	0.0745412	0.0444682	-0.13548	1.10703	0.971545	26.1674	25.9702	25.8072	25.9013	25.6051	27.201	26.5195
P49915	0.0727672	0.519667	0.0266088	0.295787	0.710448	0.0939545	-0.387551	-0.124966	-0.512516	27.0627	27.3437	27.3818	27.1135	26.8369	26.8715	26.8289
P49916	0.424157	0.619125	0.212852	0.674984	0.782519	0.353616	-0.181632	-0.111344	-0.292976	25.2555	25.6585	25.1689	25.2615	25.2027	25.0749	25.1666
P49959	0.327874	0.167569	0.035313	0.603806	0.391941	0.111099	-0.363847	-0.53192	-0.895768	24.6958	24.8191	25.4123	24.5536	24.9501	24.6718	23.7681
P50148;Q03113	0.131623	0.580439	0.0556096	0.38286	0.757487	0.151548	0.353599	0.120368	0.473968	26.4762	26.1831	26.2177	26.3562	26.7517	26.7914	26.5573
P50150	0.311268	0.788515	0.212605	0.589213	0.882533	0.353463	-0.307609	-0.0786608	-0.38627	26.8984	27.0122	27.2471	26.4541	27.19	26.9335	26.5533
P50213	0.0346211	0.160875	0.334307	0.225978	0.383043	0.477938	-0.842089	0.506618	-0.335471	24.7574	24.6894	25.6105	24.4715	24.1441	25.0095	24.6194
P50395	0.435103	0.783539	0.604723	0.685881	0.879375	0.716558	0.154244	-0.0532315	0.101013	29.6693	29.4939	29.6745	29.8465	29.6303	29.6322	29.7382
P50402	0.184691	0.0936537	0.656709	0.455931	0.29025	0.75591	0.323151	-0.425285	-0.102134	26.6741	26.403	26.7979	26.8104	27.0367	26.6414	26.3552
P50440	0.281047	0.93426	0.250132	0.557299	0.962532	0.396767	-0.351649	-0.0257799	-0.377429	24.8434	25.4409	24.732	25.0369	24.4327	24.8047	24.6133
P50454	0.00882701	0.373539	0.0342344	0.129899	0.599607	0.109984	-1.09848	0.293259	-0.805219	27.9928	28.4585	28.7961	27.5933	27.4644	27.3642	28.28
P50502;Q8NFI4;Q8IZP2	0.582035	0.619222	0.308582	0.785111	0.782519	0.455582	-0.155488	-0.140096	-0.295584	29.3955	29.2353	29.8564	29.1543	29.6264	29.1615	29.339
P50570	0.0800672	0.111412	0.83052	0.304389	0.316284	0.886356	-0.401708	0.357894	-0.0438141	25.7143	25.8269	25.8988	25.6123	25.3099	25.7032	25.9349
P50579	0.0743611	0.102432	0.00516038	0.296887	0.303908	0.0387801	0.647122	0.580452	1.22757	30.7861	30.603	29.7193	30.6359	30.9807	31.5312	31.2463
P50897	0.361165	0.772755	0.241896	0.631761	0.871147	0.388294	-0.262755	-0.0808197	-0.343575	26.2062	26.0951	26.7214	26.3812	25.9098	26.1405	25.9889
P50914	0.0159411	0.115993	0.00156975	0.162146	0.322267	0.0252154	0.720288	0.410939	1.13123	27.981	27.6467	27.081	28.1681	28.0002	28.5284	28.4618
P50990	0.776516	0.336369	0.225708	0.896235	0.567918	0.368268	-0.0556267	-0.194368	-0.249995	28.7116	28.666	28.9608	28.7532	28.7624	28.6244	28.5025
P50991	0.236577	0.625703	0.459452	0.512472	0.786352	0.596137	-0.226675	0.0894544	-0.137221	28.9416	29.152	28.9738	28.8506	28.8219	28.9294	28.922
P50993	0.756358	0.0102031	0.00658215	0.886108	0.108095	0.0427746	0.0926681	0.991187	1.08386	24.8077	23.9828	24.8482	24.5777	24.4387	25.4405	25.5582
P51003;Q9NRJ5	0.0748792	0.0520982	0.00291436	0.296887	0.218851	0.0317703	-0.399318	-0.44588	-0.845197	24.4301	24.6763	25.0136	24.408	24.4832	24.0098	23.9897
P51114	0.0847157	0.0476747	0.711688	0.311672	0.211532	0.798898	0.442592	-0.527809	-0.0852171	26.3247	26.3708	26.0404	26.6865	26.6099	26.3337	25.9071
P51116	0.541037	0.277066	0.60935	0.75805	0.508459	0.719797	0.234123	-0.42904	-0.194917	25.5986	25.8723	25.2988	25.9381	25.7012	24.8595	25.9217
P51148	0.461566	0.363429	0.12271	0.706937	0.58962	0.245098	0.20131	0.251133	0.452443	28.4777	28.3175	28.202	28.6529	28.2692	28.3977	29.0267
P51149	0.113008	0.231667	0.633675	0.35457	0.454346	0.738964	-0.327772	0.237352	-0.0904195	28.0988	28.2033	28.2731	27.7951	28.0258	28.1875	28.108
P51532	0.806024	0.39813	0.539944	0.908654	0.619433	0.66523	0.0446625	-0.157437	-0.112775	27.4678	27.442	27.539	27.5186	27.5517	27.4495	27.306
P51570	0.0132756	0.203464	0.103789	0.150246	0.424789	0.222348	-0.743327	0.31893	-0.424397	24.747	25.2391	25.0334	24.5758	24.2101	24.9137	24.51
P51571	0.879264	0.135995	0.107828	0.946485	0.351529	0.226763	-0.0522887	-0.557368	-0.609656	26.1693	26.6178	26.1621	26.4396	26.2357	26.2635	25.2971
P51572	0.375755	0.0272256	0.110896	0.64366	0.161303	0.230744	0.183947	-0.537868	-0.353922	26.3147	26.5327	26.2101	26.6188	26.4919	25.9547	26.0803
P51608	0.210097	0.462779	0.566728	0.486528	0.66355	0.68615	0.387675	-0.218515	0.169159	25.8476	25.4482	25.8758	25.9392	26.1601	26.186	25.4763
P51610	0.619511	0.0151568	0.0321618	0.804271	0.123244	0.106013	0.108008	-0.659128	-0.55112	26.8525	26.8451	27.1553	26.9974	27.2189	26.5799	26.3182
P51648;P48448;P30838;P43353	0.741364	0.775246	0.542279	0.879802	0.872426	0.666183	0.060021	0.0518711	0.111892	26.0495	25.9136	26.0707	26.0193	26.085	26.1142	26.0939
P51649	0.109075	0.935542	0.0963182	0.350422	0.963109	0.211917	-0.589659	-0.0270237	-0.616682	24.6281	25.1128	24.9477	24.623	24.2581	23.9307	24.8964
P51659	0.656081	0.152451	0.292655	0.8314	0.371916	0.441498	0.087893	-0.302716	-0.214823	26.0291	25.9393	26.2034	26.1654	26.1531	25.9499	25.7632
P51665	0.268468	0.0125785	0.0025938	0.546568	0.111529	0.0313024	0.352416	0.969344	1.32176	25.7182	24.8778	25.4425	25.8671	25.158	26.4209	26.5429
P51674	0.0974578	0.00244398	0.000306455	0.328362	0.0745412	0.0142275	0.362217	0.865025	1.22724	28.9828	28.2973	28.6086	28.7921	28.8383	29.7339	29.6265
P51784;Q13107	0.0832243	0.0327452	0.550903	0.311672	0.176575	0.673785	-0.465333	0.610221	0.144888	24.5492	24.4144	24.8978	24.0975	24.284	24.6475	24.9544
P51812	0.814471	0.174993	0.246669	0.913377	0.39852	0.393408	0.0813958	-0.502924	-0.421528	27.5669	27.9407	27.4198	27.8151	27.7082	27.7387	26.7788
P51858	0.821806	0.0486985	0.0344102	0.917833	0.214012	0.110088	-0.0496896	-0.5036	-0.553289	28.1136	28.2512	28.378	28.4801	28.0497	27.8611	27.6615
P51970	0.0202	0.00468184	0.321782	0.17859	0.0827698	0.467208	-0.542964	0.737743	0.194779	25.6189	25.8087	25.6611	25.1532	25.2307	25.825	26.0344
P51991	0.550304	0.574441	0.97039	0.763531	0.75393	0.978973	0.164133	-0.154065	0.0100678	30.349	30.6699	29.912	30.4262	30.4839	30.3214	30.2806
P52209	0.0197737	0.421954	0.00606786	0.176878	0.636045	0.0413218	0.589864	0.168524	0.758388	28.4334	28.1616	27.8063	28.6416	28.5061	28.6955	28.7892
P52272	0.664108	0.200196	0.369477	0.837849	0.420486	0.511534	0.0806825	-0.251278	-0.170595	29.5107	29.5567	29.5246	29.5628	29.6799	29.4586	29.2815
P52292	0.0385447	0.0760113	0.00230179	0.235712	0.257243	0.0293317	-0.624509	-0.512008	-1.13652	26.0804	26.4062	26.9285	26.1833	25.9024	25.3576	25.7041
P52294	0.220639	0.609829	0.445231	0.493894	0.77754	0.58199	0.312857	-0.124454	0.188403	26.1602	25.8839	26.1023	26.0532	26.5587	26.3147	26.0482
P52306	0.98663	0.229801	0.224303	0.993748	0.453583	0.366501	0.00441172	0.33358	0.337991	26.1361	25.7136	26.3304	26.1823	25.8705	26.2547	26.4653
P52434	0.270018	0.678764	0.14665	0.547775	0.818039	0.272264	-0.288658	-0.104252	-0.39291	25.7664	25.6802	26.307	25.7955	25.6143	25.6377	25.5636
P52564;P46734	0.563732	0.15439	0.356176	0.775902	0.373055	0.498734	0.194732	-0.511998	-0.317266	25.2466	25.0944	25.4805	25.3558	25.6086	25.4372	24.5032
P52565	0.232196	0.296784	0.0444384	0.506954	0.526821	0.129954	-0.245428	-0.211617	-0.457045	29.0674	29.1666	29.4364	29.0404	29.0718	28.7654	28.9235
P52594;O95081	0.981821	0.300131	0.309705	0.992965	0.528647	0.45665	0.00865406	-0.409494	-0.40084	25.1727	24.8979	25.709	25.5633	25.0609	25.2974	24.5078
P52597	0.729405	0.290107	0.459199	0.875743	0.523524	0.596137	0.0789429	-0.250547	-0.171604	29.4607	29.7247	29.2585	29.456	29.6851	29.3784	29.2616
P52701	0.13073	0.174412	0.0142107	0.382626	0.398232	0.064829	-0.367723	-0.32496	-0.692683	26.478	26.6075	27.0554	26.3424	26.5851	26.1478	26.1298
P52735	0.275147	0.404949	0.775394	0.551503	0.626083	0.846867	0.255922	-0.191709	0.0642127	24.1811	24.0171	24.1318	24.4923	24.1684	24.331	23.9463
P52788	0.012955	0.0246821	0.666325	0.150246	0.155332	0.762231	-0.618141	0.53335	-0.0847915	26.6749	26.9439	26.8746	26.1699	26.4123	26.7272	26.9217
P52799	0.518213	0.0419026	0.0155493	0.741559	0.200517	0.0686034	0.261579	0.950585	1.21216	26.3939	26.4263	25.3789	26.5246	25.8038	27.285	26.9446
P52888	0.844243	0.102048	0.0753165	0.931255	0.303908	0.180323	-0.0609293	-0.560048	-0.620977	25.8993	25.6907	26.5625	26.2348	25.8965	25.5464	25.4648
P52907	0.0416684	0.00581594	0.00034227	0.242463	0.0914907	0.0142275	-0.448165	-0.700361	-1.14853	28.4251	28.9339	28.9807	28.4259	28.5923	27.7191	27.8984
P52926	0.463142	0.000698958	0.00166585	0.708243	0.0479359	0.025849	0.239295	-1.74196	-1.50266	29.3422	29.2818	30.2448	29.9776	30.0276	28.3567	28.1646
P52943	0.685788	0.0341087	0.0639094	0.84831	0.177862	0.164063	0.109494	-0.677454	-0.567961	28.6098	28.4605	29.0646	28.9076	28.8365	28.4145	27.9747
P52948	0.489145	0.0747992	0.217293	0.724147	0.255743	0.358341	0.167567	-0.478372	-0.310805	26.0355	26.1813	25.9852	26.1292	26.3725	25.5206	26.0243
P53004	0.0954355	0.3301	0.0203049	0.328362	0.560654	0.079717	0.456352	0.248556	0.704908	25.993	25.7212	25.4906	26.0562	26.0683	26.6078	26.0138
P53007	0.736368	0.453931	0.290154	0.87619	0.658838	0.438305	0.125921	0.284757	0.410678	25.8379	25.3578	25.9602	26.256	25.3139	26.2981	25.8413
P53041	0.654871	0.137981	0.0690502	0.8314	0.352843	0.171835	-0.115597	-0.413567	-0.529163	26.3276	26.2693	26.8157	26.2541	26.5997	26.1339	25.8928
P53384	0.411309	0.0101369	0.00321064	0.669466	0.108095	0.0321905	-0.233737	-0.925438	-1.15917	26.1661	26.4607	26.8	26.1809	26.6123	25.1862	25.7562
P53396	0.92109	0.143428	0.123386	0.965826	0.363511	0.245606	0.0208504	0.333579	0.354429	27.2731	27.3592	26.9369	27.2003	27.1374	27.5237	27.4812
P53582	0.090631	0.068201	0.854334	0.320511	0.244698	0.901358	-0.497943	0.546488	0.0485457	24.6439	25.0629	24.5245	24.5392	24.0523	24.8589	24.8256
P53597	0.721937	0.0103313	0.0174042	0.872471	0.108099	0.0729759	0.0705662	-0.655607	-0.585041	26.5174	26.5618	26.816	26.681	26.838	26.1798	26.0279
P53602	0.00813682	0.0491548	0.24977	0.125406	0.214428	0.396468	-0.803137	0.524908	-0.278229	26.1042	26.3587	26.5705	25.7201	25.6029	26.4328	25.94
P53618	0.402409	0.1335	0.0355069	0.661307	0.349212	0.111099	-0.221235	-0.420389	-0.641624	26.5851	26.6175	27.1279	26.7619	26.541	26.0237	26.4385
P53621	0.34236	0.593769	0.158123	0.617818	0.766673	0.287164	-0.177	-0.0971787	-0.274179	26.7242	26.806	26.9431	26.6777	26.7174	26.5652	26.6356
P53680	0.499079	0.263508	0.0944587	0.7297	0.494568	0.209628	0.252711	0.430593	0.683305	26.2188	26.4006	25.413	25.8393	26.4798	26.6698	26.5104
P53990	0.00405277	0.846104	0.00314142	0.101587	0.917283	0.0321905	0.719972	0.0349863	0.754958	26.3315	25.7907	25.8889	26.5042	26.6154	26.5729	26.6167
P53992	0.366068	0.396027	0.102884	0.636571	0.618724	0.221185	-0.185808	-0.173849	-0.359656	25.7562	25.8119	26.0642	25.6472	25.8572	25.5155	25.6412
P53999	0.822604	0.279584	0.202569	0.917984	0.511412	0.342014	0.0445459	0.223942	0.268488	28.756	28.6493	28.6541	28.839	28.5535	28.8254	29.0149
P54136	0.151428	0.852239	0.19986	0.411198	0.920434	0.338407	-0.319744	0.0384858	-0.281258	26.5776	26.6292	26.9266	26.5195	26.3968	26.3764	26.6169
P54289	0.0208375	0.156495	0.214124	0.179564	0.376547	0.355212	0.635596	-0.341467	0.294129	25.1554	24.8853	24.8057	25.6931	25.2691	25.2765	25.0027
P54577	0.105413	0.121993	0.924034	0.344479	0.332444	0.952858	0.365164	-0.345676	0.0194876	26.104	25.88	26.0715	26.3248	26.357	25.8277	26.1628
P54578	0.734138	0.34389	0.529913	0.876098	0.574773	0.656207	0.0636137	-0.182482	-0.118869	26.0012	26.0804	25.9588	26.1715	25.9949	25.9511	25.8504
P54619;Q9UGJ0	0.273165	0.458026	0.0882076	0.549462	0.660403	0.2006	0.312734	0.206713	0.519447	25.0876	24.5328	25.0875	24.8575	25.3883	25.3568	25.3024
P54687	0.995296	0.0293627	0.0296275	0.99836	0.167441	0.100716	-0.0015939	0.707402	0.705808	24.8084	24.2015	24.9459	24.5098	24.6344	25.2493	25.3097
P54709	0.422077	0.0642824	0.01832	0.674474	0.236497	0.0752936	0.159251	0.408234	0.567485	26.1264	25.8494	25.919	26.0324	26.0545	26.5997	26.3036
P54727	0.810854	0.374041	0.269592	0.911561	0.599713	0.415781	-0.0486149	-0.185528	-0.234143	27.8788	27.7882	28.1578	27.957	27.8918	27.7302	27.7475
P54750;Q01064	0.0145915	0.166566	0.00195333	0.157198	0.391285	0.0268825	-0.955481	-0.460432	-1.41591	25.0778	25.5641	26.1724	25.2655	24.5601	24.3915	24.5132
P54756;P29320	0.0187326	0.000299842	0.0101262	0.17232	0.0414623	0.0540936	-1.05129	2.25444	1.20315	24.653	24.1294	25.0753	23.5268	23.5753	26.1393	25.4717
P54819	0.682052	0.301646	0.514351	0.847825	0.530158	0.643927	0.128889	-0.336	-0.207111	25.7007	25.7921	25.6615	26.2455	25.4659	25.785	25.2544
P54920	0.132001	0.665451	0.0675401	0.38286	0.812627	0.169997	-0.317714	-0.084334	-0.402048	27.0271	27.1292	27.4049	26.9352	26.9634	26.9286	26.8013
P55010	0.948248	0.155194	0.140716	0.977827	0.3746	0.265048	0.0129404	0.305609	0.31855	26.337	26.0745	26.3786	26.1777	26.3012	26.4835	26.6067
P55036	0.769963	0.00238837	0.00348107	0.896235	0.0745412	0.0324841	0.0677798	-1.01863	-0.950851	27.0718	27.291	27.4413	27.697	27.1708	26.3714	26.4592
P55060	0.96945	0.0653681	0.0693637	0.987194	0.238186	0.171977	0.00756083	-0.413901	-0.40634	31.3342	31.5664	31.3678	31.5995	31.3498	31.0089	31.1127
P55072	0.693085	0.390988	0.226074	0.851565	0.615489	0.368602	0.0709453	0.157543	0.228489	29.1009	29.0319	28.9702	29.0162	29.1278	29.2104	29.2487
P55081	0.780877	0.061217	0.039783	0.896235	0.229907	0.120192	-0.057991	-0.444656	-0.502647	25.0935	25.2639	25.2968	25.121	25.3237	24.5991	24.9563
P55084	0.939501	0.650726	0.705231	0.975625	0.80259	0.793994	0.0137177	-0.0824317	-0.068714	26.7414	26.7787	26.7409	26.835	26.712	26.6392	26.7429
P55145	0.658718	0.946869	0.61236	0.83243	0.970502	0.721926	-0.137264	-0.0205656	-0.15783	26.0576	25.876	26.436	26.3871	25.6504	25.9361	26.0603
P55196	0.615897	0.287743	0.552198	0.802748	0.520493	0.674646	-0.093359	0.204402	0.111043	26.834	26.8213	26.8348	26.6583	26.8112	27.0131	26.8651
P55209	0.015523	0.240985	0.102196	0.162146	0.466232	0.220123	-0.850562	0.34509	-0.505471	29.4938	29.5636	30.328	29.2079	28.9825	29.4826	29.398
P55265	0.497074	0.0597743	0.172188	0.727744	0.228443	0.30423	0.129771	-0.404766	-0.274996	25.9421	26.0393	25.9417	26.1089	26.1317	25.6005	25.8306
P55735	0.844405	0.0157693	0.0118336	0.931255	0.12621	0.0590645	-0.0364141	-0.561543	-0.597958	26.9748	27.2742	27.0983	27.1379	27.1617	26.6561	26.5205
P55769	0.344922	0.609059	0.648174	0.619187	0.77754	0.749739	0.213777	-0.113081	0.100696	27.5595	27.6895	27.2198	27.7164	27.6204	27.5877	27.523
P55786;A6NEC2	0.85454	0.0326338	0.0246875	0.934422	0.176575	0.0885411	0.0333669	0.463024	0.496391	27.5566	27.4628	27.2973	27.4494	27.3774	27.8757	27.8771
P55795	0.168432	0.0223931	0.213776	0.431677	0.147626	0.354893	0.319129	-0.603382	-0.284254	27.0574	26.8738	27.2176	27.3646	27.3651	26.6055	26.9174
P55809;Q9BYC2	0.351675	0.0747017	0.0171977	0.622277	0.255743	0.0729759	-0.21299	-0.445275	-0.658265	26.2311	26.308	26.7349	26.1972	26.4197	25.9282	25.7982
P55884	0.960966	0.153303	0.164983	0.984268	0.372148	0.295853	-0.0108446	0.341494	0.330649	26.901	27.0289	26.56	26.852	26.7152	27.1766	27.0736
P56192	0.394509	0.530151	0.812557	0.657555	0.71876	0.875751	0.200924	-0.146333	0.0545914	25.9855	26.1597	25.641	26.1275	26.0751	26.0374	25.8725
P56211	0.00169842	0.707461	0.00108423	0.0903068	0.836887	0.0216941	-0.867033	-0.069831	-0.936864	27.4084	27.9761	28.0432	27.2183	27.067	27.1466	26.9991
Q5VTU8;P56381	0.0644774	0.535829	0.168653	0.285578	0.724927	0.30031	0.487833	-0.145483	0.34235	26.6659	26.3291	26.4492	26.6744	27.0796	26.5495	26.9135
P56385	0.729333	0.999344	0.728723	0.875743	0.999344	0.810838	-0.0777111	-0.000183952	-0.077895	26.8677	26.7705	27.0686	26.637	27.0467	26.807	26.8763
P56537	0.0982201	0.00180617	0.000241979	0.329956	0.0680748	0.0137989	-0.421704	-1.06575	-1.48745	26.7062	27.1505	27.5346	26.9935	26.8483	25.6733	26.0369
P56545	0.801425	0.541877	0.715478	0.907221	0.729738	0.801968	0.0504507	-0.123757	-0.0733063	27.6249	27.4768	27.7882	27.6005	27.7655	27.5867	27.5317
P57737	0.122277	0.150988	0.0115889	0.369137	0.370725	0.0582971	0.373735	0.342993	0.716728	25.8694	25.5581	25.4538	25.9748	25.7846	25.9995	26.4459
P57772	0.877164	0.0434606	0.0551965	0.945116	0.204399	0.150812	0.0417404	-0.636918	-0.595178	24.4288	24.7777	24.449	24.9944	24.3157	24.0295	24.0068
P58546	0.413445	0.733523	0.260205	0.669792	0.851172	0.407679	0.314821	0.128402	0.443223	27.9957	27.3743	28.1118	27.7586	28.3571	27.8027	28.5698
P59768	0.260922	0.169902	0.0278611	0.541111	0.39317	0.0967295	0.296441	0.370524	0.666965	29.0393	28.7092	28.7271	28.6827	29.3464	29.3784	29.3918
P59998	0.0690382	0.91316	0.0583037	0.289357	0.953084	0.155545	0.856701	0.0453412	0.902042	27.5928	27.6642	26.3488	27.7371	27.9893	27.7323	28.0848
P60033	0.777855	0.755185	0.556309	0.896235	0.860861	0.67752	0.259385	0.286873	0.546259	25.761	27.1084	23.8764	25.9593	25.5443	25.7585	26.3188
P60059	0.0674441	0.0121159	0.277461	0.287552	0.11099	0.424758	0.928913	-1.43648	-0.507563	26.2617	25.9456	26.297	27.7857	26.3147	25.6009	25.6265
P60174	0.363879	0.410631	0.926329	0.635534	0.628804	0.954792	0.21576	-0.194441	0.0213194	30.6129	30.7957	30.272	30.7458	30.7533	30.4695	30.6408
P60228	0.605761	0.196456	0.0891894	0.795084	0.415185	0.201826	-0.0937639	-0.247297	-0.341061	26.3434	26.4951	26.4817	26.4591	26.3301	26.1879	26.1068
P60468	0.03031	0.549551	0.0772082	0.21273	0.733914	0.183259	-0.508222	0.118729	-0.389493	27.0137	27.1966	27.4293	26.7764	26.833	26.8154	27.0315
P60510	0.15664	0.205323	0.855445	0.418789	0.426929	0.902112	0.575079	-0.506384	0.0686944	24.7887	24.8466	24.3017	25.6769	24.6216	24.4922	24.7935
P60520	0.00738716	0.0335358	0.320924	0.123511	0.176756	0.466343	0.710976	-0.505316	0.20566	26.3352	25.9007	26.1587	26.623	26.8584	26.2066	26.2641
P60660	0.0610834	0.137904	0.00565789	0.283194	0.352843	0.040239	-0.45359	-0.341474	-0.795063	29.1215	29.4347	29.6408	28.8904	29.2779	28.7465	28.7388
P60709;Q9BYX7	0.665888	0.0997037	0.0508951	0.838703	0.300642	0.141748	-0.594435	-2.49329	-3.08773	30.2306	30.8185	32.0975	30.6151	31.112	25.9755	30.765
P60842	0.943919	0.947101	0.996809	0.976454	0.970502	0.997806	-0.0134597	0.0126946	-0.000765077	29.3605	29.5018	29.2286	29.385	29.3185	29.3451	29.3838
P60866	0.144301	0.886519	0.116124	0.400093	0.937482	0.236288	0.391798	0.0353833	0.427181	28.094	27.858	27.7839	28.5251	27.9004	28.1786	28.3177
P60880	0.0643936	0.122134	0.00531593	0.285578	0.332444	0.0391817	0.587912	0.472036	1.05995	25.8683	25.2316	25.4064	25.5748	26.239	26.1749	26.5829
P60891	0.84595	0.383524	0.294957	0.93173	0.608963	0.443213	-0.0455593	-0.209861	-0.25542	26.9518	26.9183	27.1859	27.153	26.8602	26.5909	27.0025
P60900	0.789883	0.0268535	0.0403996	0.901264	0.159929	0.121603	0.0471882	-0.472516	-0.425327	28.0266	28.1578	28.1475	28.2084	28.1913	27.6847	27.77
P60953;P17081	0.496449	0.00508185	0.0134549	0.727744	0.0858644	0.0635415	-0.151469	0.838798	0.687329	28.4791	28.1664	28.4346	27.9501	28.3479	28.9582	29.0174
P60981	0.718443	0.658652	0.430166	0.870297	0.806866	0.567501	-0.0843462	-0.103598	-0.187944	28.273	28.105	28.6226	28.3351	28.2238	28.0783	28.2734
P60983;O60234	0.65724	0.84039	0.52284	0.831483	0.91214	0.649086	0.136915	0.0617859	0.198701	26.7401	26.2108	27.0456	26.7439	26.7863	26.6303	27.0235
P61006	0.4544	0.0115891	0.0362718	0.700802	0.109054	0.112719	0.188147	-0.798681	-0.610534	26.4457	26.2713	26.9016	26.7859	26.7633	26.021	25.9309
P61011	0.740526	0.500685	0.72584	0.879513	0.694263	0.80999	-0.0717285	0.14772	0.075991	26.0486	26.0097	26.0846	26.1936	25.7573	26.0548	26.1916
P61019	0.442356	0.17656	0.0530132	0.69018	0.399537	0.146042	0.174016	0.320691	0.494708	28.5838	28.3983	28.3235	28.3093	28.7605	28.7549	28.9563
P61020	0.0489268	0.0684647	0.828466	0.259331	0.245162	0.885119	-0.41331	0.374032	-0.0392787	26.2031	26.374	26.334	25.8595	26.0218	26.3016	26.3278
P61026	0.712422	0.0423337	0.0240482	0.866224	0.201173	0.0870698	0.0875784	0.562104	0.649683	27.3171	27.2035	26.9391	27.0704	27.2474	27.9658	27.4761
P61077	0.979474	0.0716975	0.0688966	0.991765	0.250447	0.171752	0.00656823	0.520026	0.526594	27.3947	26.881	27.5529	27.1655	27.2815	27.762	27.7251
P61081	0.611088	0.320535	0.608663	0.8002	0.551388	0.719797	-0.121875	0.244596	0.122721	27.1107	27.1702	27.0507	26.7772	27.1999	27.0367	27.4296
P61086	0.385701	0.11534	0.414233	0.65121	0.321769	0.554173	0.233571	-0.452716	-0.219145	26.8214	26.4921	27.141	26.9423	27.1579	26.7032	26.4916
P61088;Q5JXB2	0.181603	0.185148	0.0208578	0.453753	0.40781	0.0809126	0.430895	0.426956	0.857852	29.3754	28.5134	29.3782	29.296	29.4573	29.9061	29.7011
P61106	0.835863	0.693637	0.850554	0.924638	0.826545	0.899658	-0.0402379	0.0768194	0.0365815	27.7918	27.6804	27.9056	27.6725	27.8331	27.8959	27.7634
P61158;Q9P1U1;Q9C0K3	0.685212	0.43624	0.251557	0.84831	0.64598	0.398425	-0.0845756	-0.165112	-0.249687	27.6376	27.5508	27.9472	27.6818	27.6471	27.5462	27.4525
P61160	0.258283	0.659725	0.466838	0.537865	0.807747	0.602128	-0.237939	0.0890089	-0.14893	28.096	28.2075	28.2425	28.0831	27.891	27.9242	28.2279
P61163	0.535307	0.101905	0.260036	0.753261	0.303908	0.407679	0.11235	-0.323316	-0.210965	28.5838	28.6179	28.6155	28.6715	28.7867	28.4384	28.3731
P61165	0.0176942	0.000702474	4.41898e-05	0.169358	0.0479359	0.00775361	-0.562417	-1.0367	-1.59912	24.4118	25.0573	25.2073	24.487	24.6528	23.6141	23.4522
P61201	0.133113	0.166417	0.0138094	0.38286	0.391285	0.064328	0.314674	0.28616	0.600834	25.7731	25.427	25.5088	25.9213	25.6439	26.0408	26.0966
P84077;P61204	0.617269	0.043366	0.0946007	0.802748	0.204376	0.209703	-0.147638	0.691457	0.543819	29.1807	28.8641	29.2332	29.2906	28.5115	29.5929	29.5921
P61221	0.291268	0.919816	0.33441	0.571758	0.957067	0.477938	-0.239476	0.0219273	-0.217549	26.2689	26.631	26.2114	26.2856	26.0779	26.2465	26.1609
P61224;A6NIZ1	0.644162	0.210136	0.400373	0.822658	0.430655	0.540066	0.136836	-0.390565	-0.253728	27.6747	28.1308	27.2967	27.9539	27.7472	27.3998	27.5201
P61225	0.0497015	0.112488	0.60071	0.260009	0.31795	0.713656	-0.513884	0.394397	-0.119487	25.1076	25.0756	25.5619	24.743	24.8667	25.2772	25.1213
P61247	0.0619973	0.424814	0.214751	0.283475	0.638761	0.355994	0.548652	-0.210377	0.338276	28.793	28.8219	28.1727	28.9261	29.1659	28.8108	28.8603
P61254	0.34529	0.0493256	0.218075	0.619187	0.214428	0.359155	0.231939	-0.541844	-0.309906	27.7964	28.0372	27.6076	27.9148	28.1939	27.3647	27.6603
P61266	0.0697532	0.180893	0.00818858	0.290341	0.404923	0.0470482	0.414198	0.288366	0.702564	26.1211	25.7405	25.7572	25.9831	26.343	26.4154	26.4874
P61289	0.00167454	0.00266482	0.710509	0.0903068	0.0745412	0.797967	-0.856484	0.788433	-0.0680517	25.7095	26.0253	26.0102	25.0974	25.2251	25.8804	26.0189
P61313	0.0324347	0.297359	0.00663421	0.21824	0.52702	0.0428687	1.08978	0.463441	1.55323	26.8368	26.4449	25.4666	27.4499	26.6411	27.1779	27.8401
P61326	0.608382	0.00779625	0.0038546	0.797658	0.102203	0.0334309	-0.096492	-0.656569	-0.753061	27.3094	27.6221	27.5631	27.3816	27.6106	26.8321	26.847
P61353	0.00668574	0.889377	0.00811987	0.123511	0.939198	0.0470087	0.786943	-0.0301713	0.756772	28.5915	28.1497	28.004	29.0861	28.6415	28.8118	28.8555
P61421	0.175546	0.39438	0.56928	0.442942	0.618724	0.688508	-0.586041	0.353389	-0.232652	24.8876	24.6988	25.6222	24.1496	24.9994	25.1594	24.6963
P61513;A6NKH3	0.170175	0.00963267	0.0887495	0.433709	0.108095	0.201554	0.475489	-1.0891	-0.613609	26.6201	27.1154	26.2168	27.114	27.1692	25.8372	26.2678
P61586	0.265969	0.0682279	0.379438	0.545265	0.244698	0.521941	-0.283058	0.50285	0.219792	28.2423	28.4637	28.0632	27.7743	28.1864	28.3674	28.599
P61604	0.322102	0.477348	0.762793	0.598303	0.677555	0.83867	0.215115	-0.151669	0.0634465	28.6906	28.4972	28.6982	28.9965	28.6292	28.692	28.6303
P61619	0.669651	0.948638	0.716384	0.840277	0.971331	0.802076	-0.154262	0.0231409	-0.131122	25.5244	26.1872	25.0519	25.4457	25.4848	25.5855	25.3913
P61758	0.239506	0.611744	0.111509	0.516361	0.779111	0.23141	0.249747	0.103345	0.353092	27.1701	26.9878	26.9504	27.0543	27.3834	27.4028	27.2416
P61764	0.484276	0.00111847	0.000505351	0.721453	0.0579828	0.0147783	0.173204	1.22434	1.39754	27.1962	26.9512	26.3941	26.9691	26.7226	28.1292	28.0111
P61803	0.0308156	0.87382	0.0393124	0.215254	0.930524	0.119709	-0.84042	0.051685	-0.788735	26.3975	26.8449	27.0361	25.7359	26.4643	26.4859	25.8177
P61923	0.190306	0.121429	0.0144292	0.461306	0.331712	0.0651741	-0.341141	-0.414138	-0.755279	26.5399	26.6288	27.182	26.4228	26.7057	26.19	26.1102
P61956;Q6EEV6	0.477344	0.735519	0.306437	0.718436	0.8525	0.45359	0.376585	0.17646	0.553045	30.3523	30.8069	29.2779	29.9539	30.884	30.6915	30.4993
P61960	0.0404693	0.161301	0.00454137	0.238837	0.383258	0.0364749	-0.675704	-0.423189	-1.09889	26.8127	27.0871	27.7213	26.8424	26.6146	26.5268	26.0838
P61962	0.466579	0.165252	0.46287	0.710253	0.3894	0.598869	0.170095	-0.341665	-0.17157	25.8654	25.8717	25.8601	25.7726	26.2994	25.6284	25.7603
P61970	0.192592	0.229559	0.0276488	0.461311	0.453583	0.0962721	0.598573	0.546673	1.14525	27.5162	27.5358	26.334	27.9204	27.1466	28.1957	27.9646
P61978	0.781433	0.0734694	0.112833	0.896235	0.252766	0.232706	0.0504285	-0.366338	-0.315909	31.1527	31.2324	31.2499	31.2176	31.3656	30.9693	30.8812
P61981	0.909688	0.397369	0.342	0.962084	0.619433	0.483934	-0.0253133	-0.193831	-0.219144	30.5159	30.3973	30.7975	30.4793	30.6648	30.2521	30.5044
P62070	0.352762	0.0448616	0.194733	0.622277	0.206309	0.332493	-0.273842	0.667928	0.394086	25.6848	25.2387	26.0507	25.3913	25.3503	25.9592	26.1183
P62081	0.305664	0.102435	0.0199949	0.584915	0.303908	0.07942	0.257138	0.436066	0.693204	28.1654	28.0812	27.616	28.2614	27.95	28.6644	28.4192
P62136	0.0454589	0.558097	0.0184588	0.25101	0.74142	0.0757275	0.780616	0.198582	0.979198	26.8545	26.7873	25.7484	27.03	27.0669	27.3162	27.1779
P62140	0.0551452	0.840561	0.075339	0.27073	0.91214	0.180323	0.558701	-0.0510153	0.507685	27.776	27.7527	27.0884	27.9538	28.0047	27.9733	27.8832
P62166	0.375868	0.0172819	0.00475254	0.64366	0.132282	0.0372436	0.264755	0.862298	1.12705	25.4962	25.3983	24.6662	25.0865	25.5075	26.1041	26.2145
P62191	0.267726	0.363405	0.823892	0.545739	0.58962	0.883156	-0.240855	0.194564	-0.046291	26.8967	26.8429	27.1419	26.87	26.6331	27.0219	26.8703
P62195	0.221813	0.207267	0.0287764	0.494254	0.428239	0.0987052	0.280521	0.290642	0.571163	26.9482	26.8945	26.4341	26.9952	26.8945	27.2173	27.2536
P62241	0.284734	0.803628	0.398455	0.560861	0.892422	0.538498	0.21617	-0.0482693	0.167901	28.9444	28.9525	28.6803	29.1009	28.9642	28.978	28.9906
P62244	0.101828	0.728011	0.0593361	0.337112	0.850714	0.157014	0.357698	0.0690387	0.426737	28.1056	27.9705	27.7178	28.0902	28.3135	28.2666	28.2752
P62249	0.0109901	0.428959	0.00360687	0.14883	0.64077	0.0324845	0.631618	0.155934	0.787552	28.7697	28.3962	28.197	28.989	28.8674	29.175	28.9933
P62258	0.723245	0.397639	0.244383	0.872869	0.619433	0.391185	-0.0781339	-0.19074	-0.268873	31.922	31.9233	32.152	31.7499	32.1692	31.7198	31.8178
P62263	0.0577239	0.185487	0.00706657	0.276943	0.40781	0.0443682	-0.580756	-0.377111	-0.957867	29.0203	29.1838	29.8825	28.847	29.0578	28.6355	28.515
P62266	0.0365721	0.208098	0.00524024	0.229178	0.428744	0.0388084	0.574798	0.31041	0.885207	28.578	28.1499	28.0327	28.5153	28.817	28.7468	29.2063
P62269	0.454792	0.411628	0.937279	0.700933	0.628804	0.960869	0.191394	-0.211138	-0.0197438	28.8847	29.1526	28.5024	29.0358	29.002	28.8625	28.7531
P62277	0.255186	0.0244298	0.00443772	0.535491	0.154361	0.0360229	0.224588	0.51499	0.739578	28.7237	28.4262	28.3785	28.6812	28.5727	29.2539	29.0299
P62280	0.0628213	0.115192	0.696063	0.283475	0.321769	0.785728	0.386474	-0.314939	0.0715346	28.3181	28.1301	28.2009	28.5234	28.5805	28.1566	28.3174
P62304	0.642932	0.0131931	0.00678557	0.822506	0.11399	0.0431273	0.134803	0.909457	1.04426	27.4382	27.3061	26.7842	27.3397	27.0202	28.379	27.7998
P62306	0.656952	0.0280818	0.0558444	0.831483	0.163823	0.151873	0.106401	-0.629267	-0.522866	27.0899	27.1139	27.3436	27.1561	27.5142	26.9115	26.5002
P62310	0.0843515	0.199801	0.0107324	0.311672	0.420042	0.0553859	-0.716046	-0.50523	-1.22128	27.0391	27.1888	28.1809	27.1926	26.745	26.7166	26.2105
P62312	0.0146102	0.0160462	0.949216	0.157198	0.126212	0.965526	0.638784	-0.625584	0.0131996	26.1493	25.9524	25.9115	26.5339	26.6075	25.7457	26.1445
P62314	0.198529	0.703842	0.111688	0.469755	0.835309	0.23141	0.585949	0.163747	0.749696	28.5232	28.385	27.771	28.4416	28.8863	29.4381	28.2174
P62316	0.693324	0.0698695	0.128655	0.851565	0.248631	0.250823	0.0740231	-0.383305	-0.309282	28.9617	28.9364	29.1439	29.1624	29.0659	28.764	28.6977
P62318	0.0932994	0.725939	0.159586	0.325928	0.849598	0.288672	0.451681	-0.0852024	0.366478	29.2314	29.1127	28.8046	29.3228	29.4979	29.5758	29.0745
P62328	0.216873	0.0085815	0.0606508	0.491076	0.105027	0.15847	0.606905	-1.60292	-0.996018	32.2016	32.0165	32.6462	32.2136	33.6629	31.3359	31.3347
P62330	0.0239794	0.314785	0.0053453	0.188611	0.544371	0.0391817	-0.509728	-0.193429	-0.703157	25.6284	26.1258	25.9397	25.4776	25.5684	25.2865	25.3727
P62333	0.555478	0.12622	0.302508	0.769589	0.338003	0.451115	0.109391	-0.305857	-0.196466	27.0265	27.1188	26.9922	27.2339	27.0959	26.8258	26.8923
P62424	0.416072	0.982263	0.404339	0.670715	0.988329	0.543487	0.188304	0.00502375	0.193328	29.4895	29.229	29.4956	29.5658	29.5354	29.7813	29.3299
P62495	0.352698	0.188659	0.660307	0.622277	0.408562	0.758007	0.203483	-0.297349	-0.0938651	26.068	26.2491	25.8137	26.2342	26.2356	25.9057	25.9694
P62633	0.0202849	0.3013	0.105641	0.178648	0.530158	0.223531	-0.602868	0.226578	-0.37629	27.9403	28.4511	28.0822	27.6211	27.7064	27.9933	27.7874
P62701;Q8TD47	0.750678	0.04566	0.0280047	0.882961	0.20706	0.0969327	-0.0571611	-0.417354	-0.474516	29.0652	29.1867	29.2981	29.1498	29.2207	28.7417	28.7941
P62750	0.582482	0.23489	0.102159	0.785249	0.458327	0.220123	-0.099938	-0.225054	-0.324992	28.7723	28.8946	28.9332	28.7665	28.8614	28.6444	28.5335
P62753	0.558755	0.964703	0.530527	0.771501	0.980609	0.656572	0.109614	0.00819325	0.117807	28.1867	28.1546	28.0673	28.2312	28.2099	28.1274	28.3301
P62805	0.0654035	0.295451	0.330957	0.286035	0.526821	0.476285	0.713804	-0.370993	0.342811	34.1312	34.3101	33.2479	34.4272	34.5584	34.1604	34.0832
P62820;P59190	0.0262191	0.546292	0.0671332	0.196339	0.732134	0.169538	-0.510675	0.116039	-0.394636	29.0424	29.4227	29.2656	28.7341	28.9328	28.9957	28.9034
P62826	0.325304	0.00977051	0.0447781	0.603267	0.108095	0.130445	0.213581	-0.704075	-0.490493	30.6803	30.5676	30.9777	30.9529	31.0195	30.3221	30.2422
P62829	0.573071	0.00368553	0.00800426	0.781134	0.0745412	0.0465758	0.109164	-0.779581	-0.670417	29.6442	29.9559	29.7068	29.9539	29.9271	29.0927	29.2291
P62834	0.00137387	0.158625	0.000263978	0.0850902	0.380066	0.014043	-1.29314	-0.404096	-1.69723	25.259	26.0096	26.5019	24.7025	25.2228	24.4729	24.6442
P62841	0.00903686	0.208451	0.0669403	0.132135	0.428744	0.169538	-1.39873	0.546387	-0.852347	26.9632	28.2205	27.2066	25.8734	26.7562	26.9649	26.7575
P62847	0.0961192	0.505994	0.0338443	0.328362	0.699267	0.109347	0.979704	0.358504	1.33821	27.7452	27.8869	26.0583	28.0171	27.8875	28.3858	28.2359
P62851	0.0167736	0.582413	0.0388732	0.16781	0.758267	0.11886	0.772462	-0.143689	0.628773	28.7378	28.6062	27.9353	29.139	28.9474	28.8821	28.917
P62854;Q5JNZ5	0.221006	0.675772	0.117781	0.494229	0.816439	0.238131	-0.502228	-0.163368	-0.665596	27.9006	28.316	28.2637	27.2959	28.2794	27.2212	28.0273
P62857	0.512271	0.506019	0.991846	0.737779	0.699267	0.994462	0.213422	-0.216698	-0.00327614	28.2377	28.169	28.1662	28.4377	28.3244	27.6742	28.6545
P62873	0.379866	0.412679	0.949146	0.646075	0.629225	0.965526	-0.166452	0.1547	-0.0117518	30.0973	30.2422	30.0712	29.9448	30.0358	30.1026	30.1873
P62879;Q9BRK4	0.328095	0.860152	0.25676	0.603806	0.925475	0.404747	-0.220393	-0.0383676	-0.258761	28.6038	28.6477	28.8794	28.611	28.4752	28.7004	28.3091
P62888	0.0346744	0.323429	0.00767695	0.225978	0.553445	0.0454756	-0.485158	-0.19807	-0.683228	28.8162	29.319	29.0924	28.8007	28.6404	28.5833	28.4617
P62899	0.0263393	0.017837	0.795603	0.196339	0.134722	0.861715	0.630234	-0.691121	-0.060887	28.202	28.1274	27.897	28.6711	28.6137	28.2122	27.6904
P62906	0.460388	0.494837	0.953173	0.706937	0.691095	0.967595	0.158474	-0.146117	0.0123575	28.0878	27.9823	28.0793	28.3862	27.9924	27.9731	28.1132
P62910	0.00479445	0.000901825	2.58568e-05	0.111016	0.0518919	0.00737243	1.12571	1.51712	2.64284	26.379	25.1616	25.084	26.6288	25.8682	27.954	27.5773
P62913	0.873972	0.0692634	0.0541653	0.943041	0.246859	0.148499	-0.0378449	-0.490889	-0.528734	28.9932	29.0995	29.2647	28.8595	29.429	28.6309	28.6759
P62917	0.512524	0.00987483	0.0039526	0.737779	0.108095	0.0336799	-0.128113	-0.645692	-0.773805	28.3635	28.7094	28.6188	28.5784	28.4936	27.7565	28.0241
P62937	0.77957	0.525264	0.369047	0.896235	0.713944	0.511534	0.0623999	0.143336	0.205736	31.6706	31.4864	31.6761	31.4132	31.874	31.7504	31.8235
P62942	0.522659	0.67889	0.305427	0.742959	0.818039	0.452977	-0.265004	-0.170123	-0.435127	28.6599	28.2753	29.5113	28.6463	28.6103	28.7361	28.1803
P62979;P62987;P0CG47;P0CG48	0.331744	0.993123	0.327888	0.605367	0.994431	0.472936	-0.215173	-0.00184534	-0.217019	32.8709	32.8107	33.2193	32.7167	32.8829	32.7462	32.8497
P62993	0.110834	0.668659	0.0569621	0.351926	0.813446	0.153582	0.550261	0.135121	0.685383	26.23	26.1431	25.4932	26.0346	26.7023	26.3965	26.6106
P62995	0.37702	0.545806	0.157944	0.644182	0.731912	0.287164	-0.183508	-0.123563	-0.307071	27.3723	27.5125	27.5592	27.1692	27.5354	27.2235	27.234
P63000;P15153	0.0648989	0.455398	0.0202267	0.286035	0.659951	0.0795466	0.411032	0.149037	0.560068	28.9845	28.7078	28.6138	28.93	29.2136	29.1622	29.2795
P63010	0.587376	0.881402	0.69142	0.787194	0.934062	0.782306	-0.120737	0.0328648	-0.0878722	27.923	27.7641	28.2208	27.9521	27.7914	27.8656	27.9436
P63027;P23763	0.780194	0.212453	0.140079	0.896235	0.433054	0.264285	0.0594818	0.280801	0.340283	27.7	27.3804	27.7531	27.5879	27.6645	28.0205	27.7935
Q5JWF2;P63092;P38405	0.703452	0.453953	0.272613	0.85944	0.658838	0.420155	-0.077082	-0.153979	-0.231061	27.1495	27.1642	27.3403	27.2674	27.0829	27.1527	26.8897
P63096;P11488;P19087;A8MTJ3	0.00736493	0.195961	0.00125289	0.123511	0.415185	0.0226859	0.698669	0.270051	0.968719	26.1671	25.4651	25.7575	26.3745	26.2454	26.5483	26.6118
P63098;Q96LZ3	0.586217	0.629214	0.949536	0.786565	0.789657	0.965526	0.152674	-0.135112	0.0175621	26.0733	25.7721	26.261	26.4354	25.903	26.1947	25.8735
P63104	0.183808	0.0374062	0.00476935	0.454785	0.186381	0.0372436	-0.324715	-0.562196	-0.886911	31.618	31.8137	32.23	31.5405	31.8538	31.2077	31.0622
P63151;Q00005;Q9Y2T4	0.420496	0.250847	0.0723667	0.673664	0.479142	0.175792	0.336768	0.49223	0.828998	26.1398	26.2149	25.2876	26.3941	25.7819	26.1926	26.9679
P63167	0.00491568	0.505981	0.00204786	0.111016	0.699267	0.0270815	-1.20959	-0.212094	-1.42168	28.4102	28.8306	29.7439	27.9358	28.2195	27.8534	27.8778
P63172	0.000600422	0.000359991	0.631268	0.0752094	0.0426383	0.736533	-1.14933	1.24891	0.0995832	26.7675	27.0653	27.1696	25.7931	26.1431	27.1387	27.2954
P63173	0.0578411	0.0208585	0.00113911	0.276943	0.141358	0.0222317	0.514485	0.672223	1.18671	26.1495	25.7693	25.3956	25.9908	26.203	26.9671	26.5712
P63208	0.371724	0.208011	0.0511084	0.640931	0.428744	0.142169	-0.17747	-0.257662	-0.435132	27.3948	27.672	27.526	27.2924	27.5507	27.1493	27.1785
P63220	0.635336	0.00367983	0.00199882	0.816394	0.0745412	0.027032	-0.118692	-1.01097	-1.12966	28.1363	28.3162	28.7887	28.2821	28.5855	27.2623	27.5833
P63241;Q6IS14;Q9GZV4	0.468419	0.0588534	0.0190416	0.711834	0.226734	0.0770103	-0.173872	-0.509097	-0.682969	29.4739	29.5633	29.9557	29.4383	29.7329	28.9245	29.2286
P63244	0.872066	0.0571133	0.0445164	0.942273	0.225427	0.130015	-0.0314443	-0.426016	-0.45746	28.6566	28.7678	28.8714	28.9229	28.6534	28.427	28.2973
P63261	0.514375	0.0179357	0.0490997	0.738383	0.134783	0.138267	0.148719	-0.661029	-0.51231	33.6855	33.9505	33.6629	33.8515	34.0592	33.1064	33.4823
P63279	0.0757879	0.743922	0.12553	0.29857	0.856021	0.248305	0.380865	-0.0624147	0.31845	27.9108	27.6406	27.7148	28.1379	27.9791	28.1019	27.8904
P67775	0.272286	0.15312	0.695172	0.54931	0.372148	0.785678	0.284438	-0.382071	-0.0976339	27.9515	28.2004	27.5781	28.2288	28.1186	27.8545	27.7287
P67809;Q9Y2T7	0.191019	0.0148493	0.00222358	0.461311	0.121402	0.0289963	-0.335623	-0.739703	-1.07533	29.6704	30.2914	29.99	29.7582	29.8519	28.8057	29.325
P67870	0.581198	0.547056	0.264688	0.78491	0.732298	0.412964	0.110078	0.120422	0.2305	27.1208	27.0628	26.9518	27.2703	26.9644	27.2774	27.1983
P67936;Q2TAC2	0.0215637	0.958914	0.023301	0.18285	0.976867	0.0856295	-0.745283	0.0136138	-0.73167	29.4658	29.7164	30.1999	29.0556	29.3701	29.0049	29.448
P68032;P63267;P62736;P68133	0.684093	0.00139989	0.000869327	0.848052	0.0582925	0.0192518	-0.17495	-2.0701	-2.24505	32.9958	33.5867	34.0184	33.4702	33.7849	30.8929	32.222
P68036;A0A1B0GUS4	0.0391308	0.45915	0.0126004	0.236264	0.660771	0.0614878	0.637733	0.198334	0.836068	27.0072	26.8328	26.199	27.3233	26.984	27.3632	27.3408
P68104;Q5VTE0	0.506863	0.186808	0.0667289	0.736293	0.408491	0.169347	0.1279	0.26711	0.395009	32.0512	31.9807	31.7731	31.9618	32.0478	32.3449	32.1989
P68371	0.391506	0.283768	0.812173	0.655671	0.516258	0.875751	0.243651	-0.309548	-0.0658967	32.6265	32.2	32.9346	32.8138	32.8081	32.6433	32.3595
P68400;Q8NEV1	0.0894679	0.219694	0.0124568	0.319368	0.440741	0.0611052	0.398407	0.273089	0.671496	26.6589	26.4878	26.1168	26.7869	26.6144	26.9095	27.038
P68402	0.157206	0.11988	0.858217	0.418909	0.329452	0.903783	-0.93866	1.04878	0.110119	27.6449	27.0185	28.8237	27.1702	26.7948	28.6022	27.4603
P68871	0.240576	0.00129603	0.00630033	0.517205	0.0582925	0.0422758	0.400765	-1.59263	-1.19187	30.1	30.8056	29.9218	30.7047	30.8242	28.9414	29.4022
P69849;Q15155;Q5JPE7	0.179961	0.0855083	0.627725	0.452082	0.276267	0.734503	-0.529249	0.709773	0.180524	24.637	25.3479	24.1586	24.2753	24.1727	24.926	24.9416
P69891	0.00121008	0.000492738	0.432413	0.0850902	0.0450923	0.569148	-1.21078	1.40656	0.195777	32.4294	32.783	32.7525	31.4301	31.6839	32.6792	33.2479
P69892	0.623266	0.0339046	0.0728646	0.80704	0.177785	0.176589	-0.229137	1.16612	0.936979	30.903	31.4086	29.9255	30.1907	30.6851	31.5203	31.6878
P69905	0.601942	0.05279	0.11907	0.793982	0.219366	0.239717	-0.125813	0.533651	0.407839	32.1013	32.2507	31.764	31.7515	32.0115	32.3013	32.5291
P78310	0.89316	0.859521	0.965871	0.956029	0.925233	0.975709	0.0269138	-0.035483	-0.00856916	26.9205	26.8794	26.9494	26.811	27.0715	27.0232	26.7884
P78330	0.163634	0.0328948	0.314541	0.427944	0.176575	0.461394	0.303045	-0.514294	-0.211249	27.1278	26.949	27.2453	27.3077	27.4927	26.8204	26.9514
P78344	0.169031	0.794161	0.247787	0.431758	0.887546	0.394694	0.321756	-0.0570142	0.264741	25.9903	25.868	25.7216	25.9299	26.3032	26.1891	25.93
P78347;Q86UP8;Q6EKJ0	0.282067	0.0561706	0.0103942	0.557535	0.223995	0.0546749	-0.201415	-0.393663	-0.595079	27.6278	27.9236	27.8631	27.678	27.7058	27.3624	27.2342
P78356	0.731916	0.816451	0.911274	0.876098	0.898381	0.945685	-0.0614463	0.0415361	-0.0199103	26.1582	26.1809	26.1898	26.063	26.1848	26.1422	26.1886
P78362;Q9UPE1	0.281427	0.127427	0.593818	0.557299	0.339558	0.70805	-0.283938	0.420018	0.13608	25.7113	25.679	25.842	25.7985	25.1547	25.8571	25.9361
P78371	0.591559	0.939004	0.644004	0.789775	0.965241	0.747817	0.0993376	-0.0140206	0.0853171	29.1533	29.1553	29.0283	29.2059	29.1764	29.2521	29.1021
P78406	0.0067585	0.227639	0.00131517	0.123511	0.451517	0.0234367	-0.727964	-0.255927	-0.983891	26.0868	26.816	26.4988	25.8804	25.9785	25.6005	25.7465
P78417	0.0125694	0.439711	0.00418425	0.150246	0.648424	0.0346277	0.616531	0.15286	0.769391	26.1355	25.5797	25.7674	26.2805	26.2996	26.3241	26.5617
P78527	0.623413	0.505381	0.856052	0.80704	0.699267	0.902166	0.0884332	-0.120855	-0.0324221	27.8705	27.7993	27.9044	27.9512	27.9294	27.8554	27.7834
P78559	0.792211	0.188053	0.275294	0.901264	0.408562	0.422006	-0.0642633	0.341695	0.277431	24.9356	24.6773	25.0518	24.5529	25.0476	25.1553	25.1287
P80303	0.616977	0.495523	0.253681	0.802748	0.691095	0.400724	0.17196	0.236195	0.408155	25.3624	25.6033	24.7347	25.6508	25.0311	25.516	25.6383
P80404	0.32697	0.447923	0.104846	0.603806	0.655364	0.223207	0.227487	0.17361	0.401097	25.905	25.7973	25.5937	25.8887	25.9573	26.3298	25.8634
P80723	0.990245	0.172081	0.168972	0.995482	0.395027	0.300409	-0.00305999	-0.366436	-0.369496	31.5253	31.6093	31.6895	31.3938	31.8989	31.4864	31.0735
P82970	0.383754	0.00342748	0.0117669	0.648656	0.0745412	0.0588603	0.162108	-0.7469	-0.584792	25.4849	25.5422	25.7093	25.7899	25.7859	25.0277	25.0543
P82979	0.675686	0.23486	0.417377	0.843725	0.458327	0.555772	0.0781261	-0.232297	-0.154171	27.9268	27.9115	27.9929	27.9995	28.0612	27.8991	27.697
P83731	0.461787	0.394435	0.134995	0.706937	0.618724	0.259383	0.174288	0.203068	0.377356	28.8484	28.3886	28.9404	28.8029	28.8747	29.0085	29.0753
P83881	0.367744	0.272728	0.827138	0.636779	0.504945	0.88476	0.186439	-0.230383	-0.043944	27.9402	28.024	27.7615	28.035	28.1234	27.732	27.9656
P84085	0.00553085	0.00181241	0.401026	0.116814	0.0680748	0.540308	-0.70663	0.868251	0.161621	28.871	29.1179	28.9875	28.3843	28.3079	29.1165	29.3122
P84090	0.867493	0.00346088	0.00278842	0.941788	0.0745412	0.0317703	-0.0335772	-0.828223	-0.8618	29.6363	30.0461	29.8234	29.7666	30.0358	29.1231	29.0228
P84098	0.710108	0.038576	0.0218538	0.864799	0.190047	0.0822581	-0.0982607	-0.641228	-0.739489	28.3178	28.926	28.2682	28.4081	28.5896	27.9744	27.7408
P84103	0.0246335	0.52552	0.00955287	0.190023	0.713944	0.052005	0.980843	0.231317	1.21216	28.9937	28.8135	27.7119	29.1075	29.3796	29.5732	29.3765
P84243	0.0322434	0.249667	0.204958	0.217595	0.478161	0.345025	0.722458	-0.341928	0.38053	33.2385	32.9419	32.7999	33.1934	33.9933	33.2132	33.2897
P98160	0.0229091	0.760914	0.0145494	0.185353	0.863505	0.0653323	-1.37519	-0.151016	-1.5262	25.8432	26.258	27.3626	25.4206	25.4496	24.6383	25.9299
P98172	0.181975	0.0600901	0.00719601	0.453753	0.228443	0.044571	-0.314821	-0.474718	-0.78954	27.1032	27.6909	27.2517	27.1566	27.1563	26.7948	26.5688
P98175	0.163577	0.85681	0.124485	0.427944	0.923185	0.246485	-0.367162	-0.0442766	-0.411439	25.8217	25.9147	26.2477	25.9466	25.4815	25.8024	25.5372
P98179	0.000179582	0.36218	0.000458942	0.0496773	0.58962	0.0146082	1.6817	-0.233178	1.44853	27.2039	25.8439	26.4772	27.8555	27.8289	27.6724	27.5458
P99999;CON__P62894	9.47039e-06	0.192502	2.47718e-05	0.0142659	0.412866	0.00737243	2.01322	-0.265176	1.74804	26.8512	25.4913	25.7036	27.6508	27.5707	27.2628	27.4283
Q00059	0.612566	0.1877	0.38444	0.801183	0.408534	0.525409	-0.102291	0.281254	0.178963	26.1454	25.9522	26.2876	26.0017	26.0334	26.2407	26.357
Q00169	0.0344786	0.0331676	0.979795	0.225978	0.176575	0.984543	0.60482	-0.61092	-0.00609984	25.8204	25.8778	25.3639	26.1165	26.3348	25.7349	25.4945
Q00325	0.772578	0.50644	0.350045	0.896235	0.699267	0.492568	0.0674943	0.15722	0.224714	28.633	28.6528	28.4184	28.7426	28.4636	28.545	28.9757
Q00341	0.052077	0.113689	0.00415149	0.26634	0.320155	0.0346277	-0.517959	-0.401273	-0.919232	25.9168	26.1832	26.6085	26.0516	25.7041	25.4435	25.5097
Q00403	0.361018	0.362585	0.0912886	0.631761	0.58962	0.204749	-0.229371	-0.228577	-0.457947	26.2085	26.3005	26.5748	26.3015	26.1151	25.7166	26.2428
Q00534	0.000954629	0.0705124	0.0137677	0.0836871	0.249739	0.064328	1.42488	-0.56426	0.860619	24.8833	24.0979	24.1451	25.6094	25.4833	25.3672	24.597
Q00535	0.24189	0.0252577	0.00434706	0.518437	0.155332	0.0355014	0.286799	0.632481	0.91928	24.397	24.15	23.84	24.4892	24.0745	25.0269	24.8017
Q00610;P53675	0.300846	0.980569	0.29086	0.582027	0.988154	0.43908	0.201892	0.00456796	0.20646	28.8653	28.7963	28.6621	28.8951	28.9672	28.838	29.0333
Q00688	0.0215182	0.0771125	0.416804	0.18285	0.259813	0.555657	0.528426	-0.372636	0.15579	27.6432	27.4485	27.3818	27.8506	28.0365	27.4987	27.6431
Q00765	0.00174276	0.0179632	0.116957	0.0903068	0.134783	0.237137	-0.897415	0.566436	-0.330979	27.0687	27.3538	27.6024	26.5226	26.6388	27.2003	27.094
Q00796	0.762743	0.368052	0.53794	0.892214	0.59388	0.663983	0.0755294	-0.231276	-0.155746	27.2606	26.981	27.5936	27.3395	27.3862	27.0216	27.2415
Q00839	0.656028	0.598348	0.93346	0.8314	0.770361	0.958245	0.0842639	-0.099949	-0.0156851	30.8021	30.8825	30.6759	30.7936	30.9333	30.7743	30.7527
Q01081;Q8WU68	0.493203	0.861766	0.396086	0.726741	0.926218	0.536503	-0.135702	-0.0339313	-0.169634	27.3018	27.3482	27.459	27.36	27.1758	27.1202	27.3477
Q01082;P11277	0.0196104	0.0197233	0.996932	0.176107	0.13676	0.997806	-0.526641	0.525938	-0.000702271	27.811	27.9372	28.0363	27.5001	27.4201	27.9146	28.0575
Q01085	0.512985	0.510962	0.20899	0.737779	0.704233	0.349358	-0.227776	-0.228905	-0.45668	24.9346	24.6764	25.6492	24.9183	24.9517	24.9432	24.4691
Q01105;P0DME0	0.133153	0.0273217	0.320981	0.38286	0.161367	0.466343	0.33349	-0.5435	-0.21001	30.0497	29.9215	30.0955	30.1965	30.4875	29.89	29.7069
Q01130;Q9BRL6	0.796276	0.0844056	0.125622	0.903033	0.273868	0.248305	0.0691812	-0.516328	-0.447147	28.3712	28.1804	28.814	28.3866	28.7461	27.9785	28.1215
Q01469;A8MUU1	0.50766	0.41414	0.160622	0.736624	0.629854	0.290316	0.143499	0.178388	0.321888	29.9587	29.7169	29.8902	29.7601	30.1341	30.039	30.2119
Q01484	0.749062	0.00920726	0.00588164	0.882547	0.108095	0.0409678	0.0566399	0.6002	0.656839	25.9179	25.6594	25.7007	25.7716	25.7018	26.3352	26.3385
Q01518	0.267254	0.682053	0.146047	0.545265	0.818392	0.272168	-0.250184	-0.0888039	-0.338988	28.9609	28.9437	29.3709	28.821	28.9933	28.8333	28.8034
Q01581;P54868	0.611113	0.0759856	0.166515	0.8002	0.257243	0.298132	0.104608	-0.407459	-0.302851	27.1571	27.1024	27.3439	27.1844	27.4711	26.9608	26.8798
Q01780	0.0458434	0.108449	0.00357487	0.251367	0.312241	0.0324845	-0.542481	-0.412544	-0.955024	24.531	25.0165	25.0437	24.3861	24.5892	23.8111	24.3391
Q01813	0.0033111	0.0118285	0.368845	0.0980858	0.109234	0.511534	-0.837621	0.65091	-0.186711	25.9696	26.1407	26.4814	25.4296	25.5173	26.0701	26.1786
Q01844	0.833263	0.666591	0.823917	0.924002	0.812627	0.883156	-0.0550853	0.113319	0.0582339	28.0525	28.3908	27.7122	28.0941	27.8987	28.1575	28.0619
Q02218;Q9ULD0	0.73301	0.656418	0.439256	0.876098	0.805523	0.576216	-0.0973061	-0.127279	-0.224585	25.59	25.3192	26.0753	25.722	25.4779	25.578	25.3674
Q02252	0.78229	0.187363	0.123503	0.896235	0.408491	0.245606	0.0627106	0.31836	0.381071	26.3931	26.137	26.3533	26.5474	26.0684	26.6464	26.6061
Q02539	0.0657929	0.286412	0.0122343	0.286035	0.51932	0.0603334	0.570627	0.303216	0.873843	27.8565	27.573	27.1771	28.2394	27.652	28.1	28.3978
Q02543	0.146445	0.645674	0.0719199	0.402946	0.799186	0.175249	-0.343556	-0.101289	-0.444845	28.3224	28.76	28.4104	28.4013	28.0821	28.0972	28.1836
Q02750	0.191366	0.182687	0.974954	0.461311	0.406545	0.982275	-0.579708	0.592779	0.0130709	25.5135	25.9333	25.4715	25.6649	24.5805	25.3491	26.0819
Q02790	0.0862276	0.126251	0.00709981	0.314664	0.338003	0.044369	-0.360634	-0.313948	-0.674582	27.8992	28.1353	28.3533	27.8217	27.9456	27.5538	27.5856
Q02818	0.413105	0.0194017	0.0700295	0.669792	0.13676	0.172876	-0.235802	0.812639	0.576837	25.2	25.1528	25.0198	24.4582	25.2428	25.7333	25.5929
Q02878	0.00134671	0.564657	0.00276466	0.0850902	0.746438	0.0317703	0.948168	-0.113361	0.834807	28.0176	27.4128	27.4338	28.4231	28.3198	28.4045	28.1117
Q02880	0.132694	0.945861	0.119649	0.38286	0.970103	0.240458	0.299664	0.0124347	0.312099	27.5857	27.4277	27.3358	27.7462	27.6166	27.7524	27.6353
Q02952	0.0147579	0.471363	0.0447425	0.158041	0.671779	0.130445	-0.978114	0.233455	-0.744659	26.9236	27.0858	27.91	26.6352	26.4043	26.5193	26.9872
Q02978	0.333808	0.206568	0.734948	0.607189	0.428155	0.816569	0.190669	-0.255464	-0.0647943	27.1741	27.1881	27.0761	27.2052	27.4404	27.02	27.1147
Q03252	0.0539237	0.0137375	0.3797	0.269737	0.116824	0.521941	0.404959	-0.56976	-0.164801	28.0448	27.9819	27.9475	28.3248	28.4146	27.8806	27.7192
Q04206	0.207972	0.120093	0.0156029	0.484066	0.32947	0.068707	-0.409364	-0.521668	-0.931032	24.7806	24.8807	25.5742	25.0056	24.6306	24.5376	24.0552
Q04323	0.0211872	0.958833	0.0228961	0.181662	0.976867	0.0847826	-0.635425	0.0115819	-0.623844	26.9036	27.0952	27.5516	26.7776	26.5983	26.6196	26.7794
Q04637	0.91925	0.149464	0.173993	0.964937	0.369847	0.306232	0.0229784	-0.353027	-0.330049	26.3637	26.3221	26.6101	26.5879	26.3902	26.3344	25.9376
Q04726	0.343329	0.144406	0.552779	0.618713	0.364368	0.674993	0.233593	-0.376988	-0.143394	25.7929	26.0214	25.5042	25.9184	26.0744	25.4947	25.7441
Q04760	0.0463891	0.746025	0.0281778	0.252041	0.856249	0.097384	0.456055	0.0639595	0.520014	28.4715	28.3105	27.9818	28.6142	28.5902	28.6744	28.658
Q04828;P42330;P17516	0.0555178	0.265708	0.00967602	0.271751	0.495569	0.052301	0.922461	0.488165	1.41063	26.5799	26.4328	25.1716	26.5769	26.8724	26.9495	27.4761
Q04837	0.0817516	0.020471	0.00146215	0.307931	0.139803	0.023994	-0.37196	-0.544013	-0.915973	27.6329	27.9581	28.1663	27.5992	27.7813	27.1504	27.1421
Q04917	0.499963	0.757594	0.335977	0.7297	0.862312	0.478423	-0.147348	-0.0665324	-0.21388	29.3005	29.2495	29.5923	29.2433	29.3038	29.0585	29.3555
Q05086	0.123627	0.29087	0.565019	0.371043	0.524071	0.684808	0.402194	-0.263025	0.139169	25.0595	24.998	24.7601	25.4868	25.0757	24.8368	25.1997
Q05193	0.0112931	0.00318763	9.7939e-05	0.14883	0.0745412	0.0105103	0.67237	0.862759	1.53513	25.6826	25.0277	24.8659	25.5001	25.7382	26.6216	26.3422
Q05397;Q14289	0.50711	0.254015	0.604575	0.736293	0.482038	0.716558	-0.199204	0.353727	0.154523	24.3502	24.3344	24.3958	23.8003	24.5315	24.2816	24.7576
Q05519	0.183397	0.748138	0.112736	0.454704	0.856249	0.232706	-0.402912	-0.0913721	-0.494285	25.7796	25.6842	26.4731	25.7282	25.6233	25.4867	25.682
Q05639	0.0037387	0.00861271	9.2311e-05	0.0997818	0.105027	0.0105103	0.920421	0.781875	1.7023	27.2274	26.6084	26.0979	27.2076	27.3395	28.0782	28.0327
Q05682	0.0045822	0.452438	0.00171666	0.110021	0.658606	0.0259437	-1.21986	-0.239484	-1.45935	26.0191	26.6946	27.1298	25.5934	25.7912	25.0425	25.8632
Q06124	0.187565	0.530641	0.0711208	0.457578	0.71876	0.174315	0.323241	0.146246	0.469487	25.904	25.5475	25.7322	25.7447	26.1814	25.9723	26.2463
Q06203	0.796537	0.174948	0.118409	0.903033	0.39852	0.238808	-0.0536388	-0.30155	-0.355189	26.3504	26.5278	26.4455	26.6298	26.2362	26.092	26.1709
Q06210	0.621229	0.31039	0.150768	0.805584	0.540305	0.277564	0.127049	0.268543	0.395592	25.4213	24.9945	25.4998	25.4586	25.2898	25.431	25.8545
Q06323	0.00302273	0.00740344	0.511696	0.0942666	0.0999246	0.641659	-0.874543	0.736509	-0.138035	25.7381	25.8731	26.2781	25.1856	25.2165	25.9308	25.9443
Q06546	0.170564	0.00190619	0.0138485	0.434215	0.0680748	0.064328	0.284514	-0.888217	-0.603703	24.8142	24.9109	24.9304	25.2527	25.1575	24.4607	24.1731
Q06830	0.312886	0.863317	0.245758	0.59088	0.926694	0.392558	0.261334	0.0429774	0.304312	31.1729	30.6622	31.3066	31.2317	31.2597	31.3387	31.2387
Q07020	0.0434565	0.036195	0.00140597	0.244243	0.184811	0.0238977	0.685583	0.720106	1.40569	28.1759	27.9017	27.0559	28.1607	28.1681	28.8352	28.9337
Q07021	0.533539	0.638803	0.874283	0.75263	0.794932	0.916637	-0.182049	0.136399	-0.0456502	27.3815	27.6659	27.249	27.6347	26.916	27.4787	27.3449
Q07065	0.448429	0.349793	0.113363	0.694881	0.579432	0.233075	-0.153581	-0.191555	-0.345135	26.942	27.1311	27.0853	26.7857	27.1236	26.7817	26.7445
Q07157	0.000184656	0.0127058	0.00728469	0.0496773	0.111529	0.044571	-1.30528	0.614879	-0.690405	25.1035	25.7361	25.8013	24.3156	24.6112	25.0734	25.0832
Q07666	0.644854	0.0797417	0.162181	0.822658	0.265147	0.292208	0.103577	-0.438877	-0.3353	28.9815	28.9822	29.1353	29.3131	29.0116	28.9127	28.5342
Q07812	0.181389	0.821977	0.251806	0.453753	0.900975	0.398425	0.442896	-0.0698813	0.373014	25.8977	26.088	25.1634	26.1163	26.0209	26.0693	25.9282
Q07866	0.0159221	0.0873527	0.285187	0.162146	0.279064	0.43313	0.532301	-0.336058	0.196243	27.0101	26.7841	26.7503	27.2697	27.3293	26.9618	26.9651
Q07954	0.574982	0.265268	0.114438	0.782092	0.495569	0.233482	0.106003	0.217997	0.324001	25.2447	24.9981	25.2047	25.2658	25.149	25.4054	25.4453
Q07955	0.163644	0.248742	0.775583	0.427944	0.476791	0.846867	0.264725	-0.214188	0.0505366	29.4864	29.3885	29.3741	29.6029	29.6891	29.4437	29.42
Q07960	0.0844183	0.115468	0.838969	0.311672	0.321769	0.891747	-0.461688	0.413039	-0.048649	25.8006	25.9609	25.9804	25.4358	25.5821	25.6322	26.2119
Q08170	0.0130683	0.299045	0.0672654	0.150246	0.527589	0.169538	-0.60842	0.208162	-0.400257	28.1734	28.474	28.5453	27.9945	27.808	28.0006	28.2183
Q08209	0.22034	0.0759691	0.0107228	0.493894	0.257243	0.0553859	0.301942	0.465834	0.767776	26.6864	26.052	26.6077	26.6237	26.6399	27.0474	27.1478
Q08211	0.657952	0.875403	0.551787	0.831923	0.931341	0.674505	-0.0844285	-0.0297133	-0.114142	30.1718	30.2449	30.2311	30.2855	30.0217	30.1361	30.1116
Q08257	0.209992	0.796133	0.142838	0.486528	0.888879	0.267718	0.33252	0.0647913	0.397311	26.4127	26.4749	25.864	26.5052	26.4987	26.4463	26.6873
Q08380	0.00533089	0.180296	0.0433157	0.114099	0.404329	0.128149	-0.74328	0.280579	-0.462701	26.6381	27.1952	26.885	26.2553	26.3383	26.5609	26.5938
Q08945	0.776186	0.827273	0.946945	0.896235	0.904173	0.965139	-0.0546162	0.041868	-0.0127481	27.2731	27.2578	27.3334	27.3019	27.1801	27.4066	27.1591
Q08AM6	0.124088	0.736995	0.205617	0.371937	0.853343	0.345624	-0.353128	0.0708495	-0.282279	25.02	25.0468	25.4167	24.9539	24.8033	25.025	24.874
Q08J23	0.0257741	0.01856	0.827228	0.196339	0.13676	0.88476	-0.749416	0.810052	0.0606361	23.9266	24.1283	24.1841	23.1854	23.6282	24.543	23.8907
Q09028	0.676055	0.00962187	0.0177494	0.843725	0.108095	0.0738804	0.0790932	-0.634088	-0.554995	28.9116	29.0558	29.0847	29.274	29.0247	28.4993	28.5312
Q09161	0.46823	0.410462	0.916922	0.711834	0.628804	0.948461	0.136128	-0.155336	-0.0192082	26.1593	26.1401	26.1006	26.2476	26.2654	26.2036	25.9987
Q09666	8.46047e-05	0.00714716	0.00390134	0.0482458	0.0988715	0.0336296	-6.88102	3.23888	-3.64214	24.8688	27.9266	28.8264	20.7864	22.2046	23.338	26.1308
Q10567	0.78229	0.698095	0.511404	0.896235	0.83078	0.641646	0.0554197	0.0780045	0.133424	26.5355	26.3065	26.6385	26.5614	26.4944	26.5518	26.66
Q10570	0.0195431	0.0787435	0.376736	0.176107	0.263071	0.519549	-0.669132	0.45821	-0.210923	25.3932	25.6078	25.7653	25.2729	24.762	25.5566	25.3947
Q12756	0.0159921	0.134779	0.190699	0.162146	0.351349	0.328291	-0.754921	0.4064	-0.34852	25.0719	25.1438	25.7356	24.5443	24.8253	25.0921	25.0903
Q12765	0.646117	0.209764	0.398302	0.823348	0.430279	0.538498	-0.094166	0.27064	0.176474	28.383	28.3035	28.4076	28.262	28.2607	28.3485	28.7155
Q12769	0.221883	0.43702	0.622597	0.494254	0.646042	0.729988	-0.316325	0.194683	-0.121643	24.1609	24.511	24.1029	24.1587	23.8225	24.3563	24.0143
Q12789	0.912929	0.635728	0.71407	0.962084	0.792835	0.800784	-0.0204475	0.0892714	0.0688239	23.9669	24.019	23.8826	23.8468	24.0139	24.0735	23.9658
Q12792	0.084252	0.352061	0.346915	0.311672	0.5815	0.489069	-0.435102	0.216314	-0.218789	26.3834	26.6922	26.5105	25.9242	26.4083	26.3538	26.4113
Q12797	0.141055	0.915914	0.120123	0.395266	0.954719	0.240985	-0.414497	-0.0274241	-0.441921	24.9307	25.5335	24.8989	24.7588	24.8446	24.6273	24.9213
Q12800	0.265665	0.679422	0.462416	0.545265	0.818248	0.598869	0.313567	-0.111882	0.201685	25.4382	25.3633	25.1696	25.7034	25.4566	25.8091	25.1271
Q12824	0.0396035	0.0341461	0.0012511	0.23648	0.177862	0.0226859	-0.524438	-0.545365	-1.0698	25.6935	26.1185	26.3314	25.7116	25.6894	25.3638	24.9465
Q12857;P08651	0.0623639	0.763892	0.09938	0.283475	0.864733	0.216097	-0.525056	0.0743922	-0.450663	27.5416	27.8022	27.9314	27.6462	27.0374	27.4899	27.3424
Q12860	0.792801	0.0108251	0.015887	0.901485	0.109054	0.0697878	-0.057477	0.71789	0.660413	26.2336	25.9738	26.0915	25.8284	26.122	26.873	26.5131
Q12873	0.0435804	0.746559	0.0719895	0.244243	0.856249	0.175249	0.521656	-0.0717464	0.44991	24.7141	24.588	24.1926	25.0018	24.8221	24.7197	24.9607
Q12874	0.183828	0.554875	0.0738672	0.454785	0.738862	0.178223	-0.311693	-0.131311	-0.443005	26.9263	27.2751	27.0806	26.8795	26.8528	26.9577	26.512
Q12888	0.791716	0.0331544	0.0221871	0.901264	0.176575	0.0831014	-0.0494912	-0.474202	-0.523693	26.801	26.9048	27.0793	26.9995	26.8856	26.5292	26.4075
Q12904	0.222657	0.10765	0.630742	0.495493	0.311147	0.736296	0.227335	-0.312839	-0.0855045	26.6774	26.626	26.6342	26.8962	26.8187	26.5347	26.5545
Q12905	0.25641	0.747082	0.398502	0.53658	0.856249	0.538498	-0.261804	0.0711889	-0.190616	29.1451	29.3372	29.2546	29.2582	28.8099	29.194	29.0165
Q12906	0.379509	0.0548879	0.217424	0.646075	0.222765	0.358341	0.168289	-0.411222	-0.242934	29.46	29.5666	29.4031	29.6275	29.6788	29.3206	29.1633
Q12926	0.353266	0.124722	0.480139	0.622277	0.335483	0.611529	0.227519	-0.39826	-0.17074	26.3484	26.302	26.357	26.3518	26.7622	26.3685	25.949
Q12931	0.0122736	0.715067	0.00728182	0.150246	0.841191	0.044571	-0.648552	-0.0742993	-0.722851	26.2513	26.5384	26.8784	26.1313	25.9884	25.9532	26.0179
Q12955	0.165199	0.010044	0.00141837	0.42853	0.108095	0.0238977	0.298917	0.669671	0.968587	23.7482	23.3806	23.2707	23.4599	23.7893	24.3395	24.249
Q12974	0.722261	0.191037	0.317812	0.872471	0.412258	0.464653	0.0771979	-0.301287	-0.224089	25.206	25.2224	25.2875	25.4487	25.2156	24.8316	25.2302
Q13011	0.92434	0.0607721	0.0704067	0.966633	0.229886	0.173432	-0.0226255	0.510558	0.487933	26.9198	26.7081	26.8214	26.4514	27.0329	27.2701	27.2353
Q13033	0.021664	0.406947	0.0799211	0.183021	0.627193	0.187874	0.538665	-0.162622	0.376042	25.3041	24.9883	25.0101	25.6135	25.4623	25.4942	25.2563
Q13043	0.326506	0.708687	0.191418	0.603806	0.837572	0.32903	-0.204868	-0.0756677	-0.280535	23.7549	23.9826	23.8508	23.8465	23.5772	23.7418	23.5305
Q13045	0.848048	0.0287177	0.0385125	0.933139	0.165052	0.118074	0.0356307	-0.488583	-0.452952	27.1315	27.1874	27.3538	27.2286	27.3839	26.8253	26.81
Q13057	0.0146059	0.274225	0.0833129	0.157198	0.506895	0.19352	0.641621	-0.237873	0.403747	24.754	24.4787	24.3324	25.0958	24.9986	24.9967	24.622
Q13085	0.89998	0.0460809	0.0559714	0.959277	0.20814	0.151989	0.0286456	-0.52905	-0.500404	25.3915	25.3467	25.7508	25.7509	25.404	25.077	25.0198
Q13098	0.924434	0.625228	0.561642	0.966633	0.786188	0.682015	0.0215627	0.111982	0.133545	26.1083	25.9644	26.1489	26.2225	25.9339	26.3941	25.9862
Q13126	0.0378994	0.775426	0.0245025	0.234278	0.872426	0.0880159	0.620659	0.0725008	0.69316	25.9977	25.8033	25.3162	26.4071	25.9537	26.3037	26.2022
Q13131;P54646	0.320685	0.0898348	0.401391	0.596156	0.283003	0.540479	-0.20381	0.37423	0.17042	23.5148	23.5824	23.4694	23.4803	23.1639	23.72	23.6726
Q13144	0.790859	0.633019	0.829575	0.901264	0.791621	0.88589	0.0849671	-0.15387	-0.0689031	24.2738	23.9257	24.6112	24.5627	24.1441	23.9167	24.4823
Q13148	0.263877	0.0528941	0.306422	0.543234	0.219366	0.45359	0.247908	-0.473127	-0.225219	27.9416	27.775	28.0931	28.2283	28.1356	27.8525	27.5651
Q13151	0.544527	0.693534	0.827802	0.760139	0.826545	0.884825	0.199577	-0.128775	0.0708022	29.7296	30.1317	29.1472	29.9415	29.7365	29.7197	29.7008
Q13153	0.493018	0.165968	0.439148	0.726741	0.390684	0.576216	0.140834	-0.300529	-0.159695	25.885	25.7499	26.0326	26.1013	25.9629	25.6344	25.8288
Q13162	0.105648	0.034702	0.478995	0.344756	0.17949	0.610726	0.472802	-0.663707	-0.190905	28.2341	28.0032	28.2771	28.9375	28.2883	27.8541	28.0443
Q13177	0.65978	0.731462	0.921411	0.83331	0.851172	0.950583	0.10626	-0.0826064	0.0236535	27.4706	27.1471	27.7075	27.437	27.6301	27.3995	27.5023
Q13185	0.359824	0.585191	0.696167	0.630868	0.760148	0.785728	-0.208818	0.122	-0.0868179	28.5125	28.6939	28.5282	28.2416	28.5628	28.6943	28.3541
Q13200	0.391992	0.283466	0.0760691	0.656004	0.516258	0.181018	0.174383	0.221937	0.396319	27.7221	27.3711	27.6927	27.7558	27.6568	27.8964	27.96
Q13242	0.732127	0.161286	0.266333	0.876098	0.383258	0.41353	0.082495	-0.361749	-0.279254	27.5864	27.6326	27.6714	27.4576	28.0115	27.4906	27.2549
Q13243	0.052888	0.805857	0.0361788	0.267489	0.892951	0.112584	0.812663	0.0896238	0.902287	25.1933	24.2022	25.0411	25.141	25.7276	25.8093	25.2385
Q13247	0.0549935	0.347931	0.239408	0.27073	0.578831	0.385929	0.647886	-0.284496	0.363391	26.9669	26.9638	26.2958	27.0047	27.5506	26.9602	27.0261
Q13263	0.464478	0.0196573	0.00670494	0.708243	0.13676	0.0430816	-0.145064	-0.560455	-0.705519	29.3098	29.4821	29.7045	29.5556	29.3409	28.9063	28.8692
Q13283	0.184296	0.203549	0.946219	0.455449	0.424789	0.96483	0.263218	-0.250694	0.0125241	26.7972	26.657	26.7535	27.0701	26.8669	26.7013	26.7343
Q13308	0.00394664	0.744187	0.00258071	0.100025	0.856021	0.0313024	-1.1209	-0.0913485	-1.21224	25.0713	25.7405	25.9576	24.8428	24.6135	24.2706	25.003
Q13310;P0CB38	0.165455	0.366405	0.580053	0.42853	0.591905	0.69747	0.312117	-0.194936	0.117181	25.4595	25.2189	25.4138	25.4984	25.7585	25.2986	25.5685
Q13325	0.396499	0.837463	0.512585	0.658356	0.910946	0.642421	0.369044	-0.0870839	0.28196	23.8289	24.0472	23.1766	24.5079	23.454	24.083	23.7047
Q13330	0.408884	0.171363	0.0467124	0.66762	0.394429	0.134126	0.180861	0.313273	0.494135	25.9858	25.8428	25.6788	26.1426	25.7408	26.3137	26.1962
Q13332	0.147287	0.104355	0.821476	0.404172	0.306445	0.882998	-0.34718	0.39724	0.0500602	24.6873	24.9562	24.6166	24.2588	24.6196	24.8638	24.8091
Q13347	0.514911	0.0192313	0.0073899	0.738687	0.13676	0.0446208	-0.139062	-0.60907	-0.748132	27.1509	27.4454	27.4478	27.4192	27.1958	26.5159	26.881
Q13363	0.855854	0.0170757	0.0224031	0.934655	0.131144	0.0837727	0.0617126	-1.01014	-0.948423	27.0394	26.8315	27.8384	27.2616	27.5317	26.5025	26.2705
Q13404	0.301093	0.163234	0.673874	0.582027	0.385841	0.767064	-0.784953	1.09399	0.309041	26.8887	27.0573	27.0374	27.5563	24.9686	27.2189	27.4939
Q13409	0.253389	0.257652	0.0417929	0.533684	0.486285	0.124614	-0.23171	-0.22944	-0.461149	27.4899	27.5961	27.8457	27.4147	27.5636	27.2996	27.2199
Q13418	0.0217677	0.124165	0.277751	0.183219	0.335302	0.424916	-0.535419	0.319699	-0.21572	24.9507	25.0959	25.3063	24.6316	24.6998	25.0663	24.9044
Q13423	0.836927	0.187501	0.137681	0.925367	0.408491	0.262146	0.0363789	0.248172	0.284551	27.2331	27.1532	27.0991	27.1861	27.1389	27.3898	27.4316
Q13427	0.223427	0.0578962	0.38739	0.496238	0.226132	0.52849	-0.396616	0.670537	0.273922	25.18	25.3563	25.0855	24.4209	25.2277	25.6853	25.3044
Q13435	0.401825	0.0753819	0.0201728	0.661307	0.256636	0.0794718	-0.204666	-0.476858	-0.681524	27.891	28.1709	28.2019	27.7356	28.2279	27.6684	27.3413
Q13442	0.184972	0.100286	0.687747	0.456131	0.301386	0.778923	0.269192	-0.346081	-0.0768893	27.038	26.9693	26.9786	27.1308	27.3554	26.9749	26.8192
Q13449	0.45599	0.00233097	0.00635712	0.702305	0.0745412	0.0422758	-0.255191	1.48504	1.22985	26.0003	25.3859	25.9648	25.17	25.6704	26.5448	27.2656
Q13485	0.779626	0.113543	0.17358	0.896235	0.320139	0.305742	0.0538796	-0.333885	-0.280005	25.2654	25.2623	25.4191	25.4982	25.291	24.9961	25.1253
Q13492	0.592195	0.136926	0.301567	0.789775	0.35179	0.450474	-0.132537	0.395672	0.263135	25.7616	26.0232	25.4129	25.6423	25.5287	25.9304	26.032
Q13509	0.231789	0.049266	0.00757848	0.506954	0.214428	0.045017	0.326355	0.58988	0.916235	31.3578	30.7373	31.1498	31.5529	30.9869	31.8566	31.863
Q13523	0.695172	0.762307	0.492984	0.852978	0.863505	0.624608	0.130172	0.100247	0.230419	25.1584	25.4227	24.6537	25.4996	24.8371	25.3541	25.1831
Q13526	0.0541539	0.132052	0.0048974	0.269789	0.346617	0.0374902	-0.413428	-0.305652	-0.71908	26.4077	26.7046	26.8658	26.2922	26.4515	26.0981	26.0342
Q13547	0.0278825	0.333874	0.130031	0.202548	0.564961	0.251998	-0.612026	0.230988	-0.381037	24.753	25.0085	25.1596	24.7381	24.206	24.6937	24.7124
Q13554	0.193342	0.00101107	0.00578486	0.461311	0.053634	0.0407261	-0.379624	1.40316	1.02354	25.8771	25.4175	25.9074	25.1721	25.3935	26.9648	26.4072
Q13555	0.0361422	0.00263357	0.0955943	0.228098	0.0745412	0.211289	-0.726248	1.26816	0.541917	24.4967	24.3416	24.7747	23.8942	23.7696	25.4677	24.7325
Q13557	0.0431673	0.649145	0.0877275	0.244243	0.801679	0.200307	-0.432153	0.0837669	-0.348386	26.641	26.8436	26.9588	26.3916	26.5465	26.5518	26.5538
Q13561	0.834043	0.0942111	0.129951	0.924417	0.291581	0.251998	0.040957	-0.363077	-0.32212	27.8249	27.971	27.8663	27.9921	27.9271	27.4503	27.7427
Q13564	0.589399	0.523092	0.918215	0.788978	0.712768	0.948461	-0.122931	0.14608	0.0231485	26.2551	26.1352	26.4415	26.0085	26.3223	26.1703	26.4527
Q13573	0.205788	0.919772	0.177372	0.479961	0.957067	0.310386	-0.495433	-0.0371694	-0.532602	25.2324	26.1578	24.9924	24.9573	25.2019	25.0054	25.0795
Q13576	0.138212	0.881507	0.110087	0.390175	0.934062	0.230163	-0.357001	-0.0330813	-0.390082	24.9561	25.1088	25.3014	24.6301	25.0662	24.7392	24.8909
Q13595	0.274353	0.115907	0.564774	0.550395	0.322267	0.684808	-0.340162	0.513667	0.173505	26.7482	26.9842	26.6232	26.2047	26.7225	27.2873	26.6672
Q13596	0.366016	0.0248957	0.104424	0.636571	0.155332	0.222608	0.19326	-0.565294	-0.372034	25.6205	25.5816	25.7787	25.6951	26.0517	25.3266	25.2896
Q13616	0.939958	0.0526124	0.0468289	0.975625	0.219366	0.134126	-0.0156929	-0.465934	-0.481627	25.0321	25.2431	25.1527	25.0317	25.3327	24.8518	24.5807
Q13617	0.108155	0.457793	0.328215	0.34978	0.660403	0.472936	-0.69861	0.29896	-0.39965	24.778	24.7736	25.5146	24.4892	24.4018	25.2763	24.2127
Q13618	0.475826	0.606671	0.236749	0.716882	0.776989	0.382453	0.161426	0.115512	0.276938	27.3194	27.4109	26.9356	27.3854	27.2839	27.515	27.3853
Q13620	0.0523258	0.759866	0.0326359	0.267014	0.863505	0.106698	0.510573	0.0698961	0.580469	25.6133	25.2825	25.2167	25.9491	25.5713	26.0175	25.6427
Q13630	0.192777	0.0537247	0.414728	0.461311	0.220407	0.55451	0.278966	-0.447021	-0.168055	26.2329	26.1178	26.274	26.6259	26.3239	26.0922	25.9635
Q13642	0.0968101	0.0263481	0.00205049	0.328362	0.157743	0.0270815	-0.3342	-0.487453	-0.821653	27.4203	27.7396	27.8717	27.4604	27.4825	26.9278	27.0401
Q13724	0.748391	0.175062	0.279018	0.882544	0.39852	0.426283	-0.0696518	0.314234	0.244583	24.1381	23.9287	24.2309	23.8948	24.1255	24.1887	24.4601
Q13813;REV__Q04637	0.0353689	0.0612115	0.723445	0.226675	0.229907	0.808118	-0.505365	0.433349	-0.0720166	28.1394	28.2021	28.4616	27.8154	27.8376	28.125	28.3946
Q13838	0.228009	0.957951	0.211209	0.503818	0.976793	0.35217	0.291014	0.0120594	0.303073	29.0498	29.0982	28.6054	29.2507	29.0349	29.1268	29.1829
Q13867	0.63521	0.00631879	0.00332782	0.816394	0.0948234	0.0321905	-0.0983398	-0.754767	-0.853107	25.8033	25.9278	26.313	25.9755	26.0686	25.2667	25.2679
Q13895	0.534574	0.717798	0.79018	0.753261	0.843849	0.858695	0.134677	-0.0776406	0.0570362	23.7509	23.8878	23.4862	23.9231	23.7203	23.7272	23.7608
Q13907;Q9BXS1	0.0615758	0.0287006	0.00153571	0.283475	0.165052	0.0248436	-0.457093	-0.563294	-1.02039	26.5282	26.8478	27.1937	26.6839	26.4434	25.9172	26.0835
Q14008	0.512483	0.865533	0.623072	0.737779	0.928198	0.729988	0.126896	-0.0323278	0.0945685	26.483	26.3367	26.4817	26.4173	26.6549	26.5008	26.5067
Q14011	0.0227163	0.223812	0.162965	0.185353	0.446254	0.293352	0.842561	-0.388733	0.453828	27.9209	27.9416	27.036	28.3257	28.337	27.9593	27.9259
Q14019	0.0712193	0.08946	0.882883	0.292179	0.282629	0.922145	0.432049	-0.400845	0.0312045	27.5958	27.2771	27.6057	27.7989	27.948	27.3491	27.5961
Q14103	0.952168	0.898283	0.851145	0.979948	0.944553	0.899658	0.0122962	0.0262166	0.0385128	31.1242	31.0762	31.1385	31.1402	31.099	30.9535	31.3382
Q14108	0.220571	0.129722	0.0178515	0.493894	0.342869	0.0740761	0.352895	0.449949	0.802844	26.0497	25.7534	25.5755	26.1248	25.9099	26.1101	26.8246
Q14118	0.289202	0.115532	0.539174	0.568191	0.321769	0.665147	-0.301963	0.472119	0.170156	24.967	24.6946	25.3272	24.7586	24.6593	24.9662	25.3959
Q14141	0.0903662	0.000797733	0.000119696	0.320511	0.0518919	0.0106648	-0.558381	-1.57668	-2.13506	26.0346	26.6753	27.1894	26.176	26.572	24.5028	25.0918
Q14151	0.00227819	0.0139174	0.209695	0.0903068	0.117143	0.350157	1.00822	-0.706587	0.301634	25.7469	25.4285	25.1921	26.2482	26.3888	25.3855	25.8383
Q14152	0.896403	0.762428	0.862785	0.958586	0.863505	0.907336	-0.030833	0.0717784	0.0409454	27.1754	27.362	26.9821	27.3498	26.9326	27.1355	27.2905
Q14155	0.313047	0.804969	0.220676	0.59088	0.892628	0.362511	-0.229653	-0.0542514	-0.283905	25.2554	25.5556	25.2975	25.1884	25.2054	25.3478	24.9375
Q14157	0.126948	0.0686346	0.00582087	0.377795	0.245385	0.0408535	-0.371323	-0.460337	-0.83166	26.3025	26.8114	26.5956	26.4897	26.1747	26.0388	25.7049
Q14160	0.212262	0.172142	0.0227233	0.48834	0.395027	0.0845545	0.35034	0.387999	0.738338	25.9425	25.2855	25.8737	26.1335	25.7264	26.2419	26.394
Q14165	0.0494626	0.0531074	0.963332	0.259702	0.219453	0.974007	0.426875	-0.418255	0.00862014	25.8791	25.6962	25.7716	26.0432	26.2784	25.7397	25.7453
Q14166	0.434003	0.645277	0.23077	0.68462	0.799186	0.374386	0.203767	0.118135	0.321902	26.3968	26.0023	26.4408	26.6834	26.1673	26.572	26.515
Q14194	0.326463	0.00611257	0.00164009	0.603806	0.0929518	0.0258003	0.197818	0.718906	0.916724	31.7917	31.4775	31.3629	31.4997	31.7364	32.4209	32.253
Q14195;Q14117	0.458479	0.170236	0.0533509	0.705187	0.39317	0.146619	0.142846	0.277823	0.420668	30.6204	30.4123	30.4529	30.5004	30.6504	30.9577	30.7488
Q14203	0.3442	0.255209	0.0582111	0.618713	0.483096	0.155545	-0.181594	-0.221734	-0.403327	27.4577	27.5832	27.7221	27.5107	27.4315	27.1678	27.3309
Q14204	0.975246	0.109118	0.114433	0.990063	0.312921	0.233482	-0.00549448	0.312487	0.306993	28.3627	28.3073	28.2171	28.2687	28.2446	28.5534	28.585
Q14232	0.949373	0.285627	0.311859	0.977921	0.518415	0.459237	0.023379	-0.410068	-0.386689	25.6889	25.3444	26.2757	25.4644	26.2024	25.3917	25.455
Q14240	0.0113852	0.54796	0.00486578	0.14883	0.733077	0.0374902	0.656136	0.122763	0.778899	27.4383	26.8553	27.0647	27.7617	27.4706	27.78	27.6978
Q14247	0.899564	0.0410095	0.0337816	0.959277	0.19801	0.109299	-0.0266844	-0.506757	-0.533442	26.899	27.1979	26.9734	26.886	27.232	26.483	26.6214
Q14254	0.228016	0.0419319	0.00645127	0.503818	0.200517	0.0424074	0.263213	0.493105	0.756318	25.2543	24.8788	24.9502	25.3754	24.98	25.6969	25.6447
Q14257	0.867374	0.00244013	0.00302077	0.941788	0.0745412	0.0321905	0.0310092	-0.814618	-0.783608	26.5544	26.8267	26.7837	26.7439	26.9285	26.083	25.9602
Q14318	0.735523	0.0146701	0.0243158	0.876098	0.121402	0.0874831	0.0632517	-0.574321	-0.511069	25.1927	25.3494	25.3346	25.4656	25.3448	24.9322	24.7296
Q14320;Q9Y247	0.866647	0.409059	0.504488	0.941788	0.628749	0.635298	-0.0450913	0.227094	0.182002	24.7821	25.0938	24.3791	24.5942	24.7886	24.87	24.9669
Q14344	0.7932	0.124059	0.0828248	0.90149	0.335302	0.192779	0.0653786	0.418154	0.483532	26.0963	25.607	26.2196	26.076	25.8814	26.3503	26.4434
Q14444	0.171601	0.00370884	0.000636483	0.435397	0.0745412	0.0165255	-0.286609	-0.795083	-1.08169	28.516	29.1311	28.8131	28.6672	28.7039	27.8927	27.8882
Q14498;Q86U06	0.119511	0.135576	0.0102375	0.366403	0.351529	0.0543226	-0.41382	-0.393722	-0.807542	26.7821	27.1874	27.1909	26.4711	27.0797	26.4338	26.3295
Q14558	0.318838	0.294833	0.954661	0.594659	0.526821	0.968424	0.248837	-0.262518	-0.0136815	25.7321	25.8915	25.4159	25.9149	25.8902	25.8279	25.4522
Q14566	0.823675	0.00266749	0.00355968	0.918281	0.0745412	0.0324845	0.0417603	-0.808414	-0.766653	27.8075	27.9865	28.1117	28.0465	28.1352	27.3765	27.1884
Q14576	0.156793	0.806044	0.107864	0.418789	0.892951	0.226763	0.3488	0.0562347	0.405034	28.3243	28.2781	27.8679	28.3047	28.5389	28.6088	28.3473
Q14669	0.691058	0.0533523	0.0990076	0.851565	0.219669	0.215528	-0.138829	0.773748	0.634919	24.4478	24.1061	24.4588	24.533	23.7542	24.5696	25.2651
Q14671	0.817168	0.180427	0.127324	0.915052	0.404329	0.249292	-0.0428639	-0.265032	-0.307896	25.4141	25.5453	25.5168	25.4521	25.5243	25.3265	25.1199
Q14676	0.773721	0.00131672	0.000940969	0.896235	0.0582925	0.0201345	-0.0669484	-1.13644	-1.20339	25.0413	25.5364	25.3931	25.4389	25.3567	24.5291	23.9936
Q14683	0.643831	0.00504573	0.00273391	0.822658	0.0858644	0.0317703	-0.0837275	-0.689251	-0.772979	26.6946	27.018	26.9425	26.9584	26.8346	26.2252	26.1893
Q14684	0.564323	0.707247	0.837034	0.775902	0.836887	0.89052	0.228105	-0.147572	0.0805321	25.278	24.8395	25.5107	25.731	25.0755	24.8171	25.6942
Q14694	0.744915	0.411828	0.610181	0.880389	0.628804	0.720406	0.0822381	-0.211834	-0.129596	25.8087	25.6593	25.9898	25.7628	26.0508	25.945	25.4449
Q14696	0.0103363	0.422309	0.0033567	0.142892	0.636045	0.0321905	0.940206	0.232607	1.17281	26.0857	25.7715	24.9914	26.2344	26.4089	26.4687	26.6398
Q14697	0.131911	0.458628	0.389483	0.38286	0.660771	0.530395	0.316835	-0.146044	0.170791	28.3339	28.3075	28.0352	28.4318	28.5445	28.3145	28.3698
Q14738	0.0407165	0.390118	0.158339	0.238837	0.614968	0.287327	-0.4606	0.169285	-0.291315	26.1197	26.2692	26.4714	25.9751	25.8443	26.1573	26.0007
Q14739	0.0736645	0.18645	0.547586	0.296871	0.408491	0.671168	-0.522451	0.364793	-0.157659	27.6921	28.1383	27.6993	27.1545	27.6382	27.6353	27.8869
Q14839	0.379774	0.185579	0.0464874	0.646075	0.40781	0.134126	-0.159083	-0.248787	-0.40787	26.5796	26.7728	26.7643	26.6259	26.5931	26.3303	26.391
Q14847	0.687889	0.0556639	0.0298967	0.849464	0.223866	0.10148	-0.0846777	-0.461087	-0.545764	28.357	28.7018	28.4325	28.3795	28.5853	28.1482	27.8945
Q14894	0.0133274	3.09339e-05	0.000525161	0.150246	0.0141121	0.0149737	-1.09798	3.09119	1.9932	26.4748	26.2488	26.1041	25.5872	24.5697	27.9605	28.3788
Q14914	0.110727	0.181982	0.0126426	0.351926	0.406166	0.0614878	-0.598951	-0.48675	-1.0857	26.0162	26.4148	26.7407	26.4524	25.5053	25.689	25.2952
Q14938	0.596101	0.568606	0.286185	0.790527	0.748839	0.433746	-0.137436	-0.148072	-0.285508	25.4621	25.5947	25.6114	25.5443	25.3869	25.6532	24.9819
Q14966	0.00166253	0.179771	0.000336659	0.0903068	0.403998	0.0142275	-1.01463	-0.309655	-1.32428	24.5013	25.5007	25.0611	24.3346	24.1979	23.9275	23.9857
Q14974	0.380758	0.567126	0.167819	0.646075	0.748186	0.299292	-0.173269	-0.111299	-0.284568	28.5886	28.6834	28.799	28.4368	28.6991	28.4829	28.4304
Q14980	0.349287	0.0148416	0.0038483	0.620566	0.121402	0.0334309	-0.173416	-0.551048	-0.724464	27.6645	27.9588	27.9687	27.8538	27.7268	27.2053	27.2733
Q14982	0.00137619	0.0789483	0.0001703	0.0850902	0.263276	0.0133054	1.01073	0.410849	1.42157	25.2739	24.4063	24.52	25.4513	25.4965	26.0821	25.6874
Q14C86	0.397968	0.310134	0.085629	0.659202	0.540305	0.197259	0.269193	0.327065	0.596259	24.1034	23.588	24.0419	23.9421	24.2262	24.798	24.0244
Q15005	0.187219	0.0362168	0.302787	0.457578	0.184811	0.451115	-0.248582	0.437902	0.18932	26.1757	26.2264	26.1645	25.9397	25.9542	26.3546	26.415
Q15007	0.696457	0.243259	0.415097	0.854096	0.469039	0.554679	0.0855959	-0.267824	-0.182228	25.4311	25.2942	25.6324	25.7023	25.3955	25.3529	25.2093
Q15008	0.902757	0.398381	0.465205	0.959995	0.619433	0.601208	0.0328117	-0.232717	-0.199906	26.8015	26.5123	27.2022	26.75	27.0301	26.691	26.6237
Q15019	0.0681714	0.381717	0.26406	0.288495	0.608029	0.412832	-0.425036	0.184795	-0.240241	28.4911	28.849	28.5768	28.2504	28.3253	28.3346	28.6107
Q15020	0.0311922	0.671755	0.0601682	0.215254	0.815473	0.157751	0.493401	-0.0816755	0.411725	26.5159	26.1227	26.3057	26.6196	26.7956	26.6911	26.5608
Q15021	0.0172116	0.137768	0.0019196	0.168827	0.352843	0.0268626	-0.80405	-0.436173	-1.24022	25.5572	26.1183	26.3591	25.7727	25.0966	25.1206	24.8763
Q15029	0.356985	0.816053	0.258959	0.627336	0.898381	0.407089	0.206467	0.0506331	0.2571	26.6378	26.6373	26.3293	26.8664	26.5131	26.7713	26.7095
Q15041	0.194804	0.0374233	0.00503138	0.464312	0.186381	0.0382552	0.294873	0.525019	0.819892	28.3455	27.9977	27.9501	28.1711	28.3665	28.5925	28.9951
Q15042	0.232221	0.851373	0.302634	0.506954	0.920371	0.451115	-0.324976	0.0483956	-0.27658	25.0251	25.3557	25.0956	24.8337	24.9675	25.265	24.6331
Q15046	0.293955	0.198068	0.0371645	0.575545	0.417169	0.115336	-0.204333	-0.255898	-0.460231	26.9841	27.2463	27.1649	26.8919	27.1106	26.715	26.7757
Q15056	0.282023	0.118621	0.561817	0.557535	0.327175	0.682015	0.20123	-0.306483	-0.105253	27.733	27.6476	27.7544	27.8761	27.9284	27.6339	27.5576
Q15059	0.0231064	0.141495	0.2602	0.185583	0.359394	0.407679	0.52284	-0.300448	0.222392	25.4031	25.0431	25.2662	25.7403	25.6147	25.3865	25.3676
Q15067	0.512958	0.224281	0.541316	0.737779	0.44641	0.665629	-0.2128	0.411077	0.198276	24.4437	24.276	24.6211	24.6919	23.7796	24.578	24.7157
Q15075	0.957383	0.456174	0.426471	0.983247	0.660403	0.563931	-0.0146407	-0.208352	-0.222993	24.3415	24.1787	24.6627	24.1168	24.6954	24.2852	24.1102
Q15084	0.0128199	0.979568	0.0133072	0.150246	0.988154	0.0632368	-0.575669	0.00464777	-0.571022	28.6546	29.0848	28.9889	28.3899	28.5325	28.4463	28.4854
Q15102	0.018482	0.925806	0.0160981	0.17232	0.960719	0.0703444	0.833103	0.0265439	0.859647	28.6312	28.1152	28.0188	28.6659	29.1343	28.5897	29.2635
Q15121	0.263769	9.32291e-05	3.56783e-05	0.543234	0.0334062	0.00775361	0.376407	2.41137	2.78777	27.9101	26.7786	26.9322	27.7171	26.7465	29.5786	29.7077
Q15126	0.84536	0.929923	0.777595	0.93153	0.960719	0.848658	-0.0413939	-0.0186433	-0.0600373	26.2481	26.1547	26.4091	26.4107	26.0703	26.2772	26.1665
Q15149	0.0235594	0.495673	0.068269	0.187666	0.691095	0.170699	-1.09214	0.274074	-0.818068	26.3566	26.5459	27.4407	25.8084	25.994	25.7109	26.6396
Q15154	0.967538	0.295642	0.312707	0.987102	0.526821	0.459591	0.00738808	-0.197698	-0.19031	24.1562	24.1688	24.2654	24.1789	24.2701	24.0853	23.9683
Q15165	0.0360457	0.515018	0.100107	0.228098	0.707258	0.21747	-0.741171	0.197451	-0.54372	25.8907	26.7234	25.9145	25.7254	25.4302	25.8855	25.665
Q15181	0.189622	0.761461	0.293594	0.460625	0.863505	0.441747	-0.261422	0.0569298	-0.204492	29.0802	29.126	29.345	28.9889	28.9592	28.983	29.079
Q15185	0.00577956	0.450408	0.0173687	0.118767	0.657333	0.0729759	0.70912	-0.146282	0.562838	28.815	28.4166	28.3654	28.9681	29.2321	28.9434	28.9644
Q15233	0.0957096	0.0487885	0.00338851	0.328362	0.214012	0.0321905	-0.369828	-0.456894	-0.826723	29.9697	30.5142	30.223	30.0855	29.912	29.5943	29.4894
Q15257	0.0421668	0.317277	0.205969	0.242885	0.548257	0.345961	0.716391	-0.312353	0.404038	25.3792	25.3264	24.6851	26.0375	25.4068	25.4006	25.4189
Q15276	0.0642112	0.479013	0.0212827	0.285508	0.678652	0.0818568	0.492411	0.168419	0.66083	25.0622	24.731	24.6245	24.9591	25.3813	25.156	25.5212
Q15286	0.34505	0.114427	0.0254833	0.619187	0.32158	0.0909661	0.343503	0.610306	0.95381	26.8713	26.9416	25.9362	26.5448	27.02	27.3177	27.4677
Q15287	0.644499	0.338291	0.602829	0.822658	0.56915	0.715056	-0.106684	0.227248	0.120564	26.4543	26.2815	26.6178	26.2545	26.4314	26.7655	26.3749
Q15293	0.0770306	0.0240128	0.457407	0.299063	0.153426	0.594838	0.378584	-0.522815	-0.144231	27.5992	27.5625	27.4795	28.0041	27.7951	27.4546	27.299
Q15334	0.334074	0.161738	0.0347835	0.607189	0.383382	0.110398	-0.202577	-0.305045	-0.507622	28.211	28.5205	28.375	28.0724	28.418	27.9429	27.9374
Q15363	0.334426	0.402309	0.0944753	0.607346	0.624264	0.209628	-0.270061	-0.23232	-0.502381	27.2289	27.7041	27.2687	27.119	27.3137	27.2779	26.6902
Q15365	0.20954	0.0724174	0.00976337	0.486226	0.251418	0.0526484	-0.240555	-0.367084	-0.607639	30.1578	30.4059	30.4751	30.1375	30.2624	29.8755	29.7901
Q15366	0.693155	0.620485	0.383383	0.851565	0.783247	0.524908	0.122397	0.154105	0.276502	29.2191	29.1686	29.0038	29.5733	28.8439	29.6417	29.0836
Q15369	0.0905492	0.00311962	0.0467452	0.320511	0.0745412	0.134126	0.351989	-0.783727	-0.431738	27.3055	27.2783	27.3859	27.5795	27.7886	26.8818	26.9189
Q15370	0.546562	0.482981	0.917751	0.761115	0.682051	0.948461	-0.12452	0.145573	0.0210528	27.5553	27.404	27.7756	27.4531	27.4775	27.565	27.6567
Q15375;Q5JZY3	0.0634947	0.10299	0.755153	0.283475	0.303908	0.834547	-0.408246	0.347849	-0.0603972	26.1173	26.2786	26.2685	25.844	25.8866	26.3609	26.0654
Q15382	0.81032	0.462827	0.338808	0.91141	0.66355	0.480481	-0.0476353	-0.148324	-0.195959	25.9267	26.1504	25.8654	25.9391	25.9815	25.7212	25.9028
Q15392	0.166353	0.513431	0.421631	0.42853	0.705929	0.559152	0.334116	-0.149181	0.184935	25.4382	25.2207	25.3096	25.7581	25.4405	25.6497	25.2505
Q15393	0.679907	0.122911	0.228207	0.846543	0.33416	0.371283	0.0800667	-0.325349	-0.245282	28.4368	28.5234	28.4604	28.5363	28.6077	28.3876	28.1056
Q15404	0.475421	0.193707	0.063892	0.716882	0.41289	0.164063	0.238973	0.454888	0.693862	24.5533	23.758	24.7267	24.4749	24.4876	25.0988	24.7735
Q15417;P51911	0.258017	0.637841	0.127951	0.537865	0.794168	0.249878	0.236456	0.0946051	0.331061	28.0912	27.9804	27.8235	27.9964	28.2805	28.2994	28.1667
Q15424	0.523881	0.00789429	0.00329063	0.743586	0.102312	0.0321905	-0.135154	-0.73353	-0.868684	29.4932	29.6607	29.995	29.7564	29.6289	29.0683	28.85
Q15428	0.913157	0.407508	0.35312	0.962084	0.627474	0.495367	0.0238761	0.185905	0.209781	26.7975	26.8119	26.6274	26.5493	26.9378	26.8198	27.039
Q15435	0.0793769	0.0318801	0.00204202	0.302504	0.174644	0.0270815	0.4452	0.578711	1.02391	26.3556	26.1227	25.6091	26.3141	26.3082	26.8369	26.9428
Q15436	0.684573	0.00650592	0.00374788	0.848186	0.0965679	0.0331353	-0.0890715	-0.795518	-0.88459	26.0524	26.2919	26.462	26.2854	26.2904	25.2695	25.7153
Q15437	0.119116	0.000542315	0.000102762	0.365702	0.0475777	0.0105103	0.492804	1.63931	2.13211	25.3958	24.3668	24.6748	24.7328	25.2944	26.3788	26.9271
Q15459	0.791843	0.00377819	0.00538442	0.901264	0.0745412	0.0391817	0.0576245	-0.88263	-0.825006	27.1602	27.3865	27.4455	27.4724	27.4748	26.8272	26.3547
Q15554	0.330786	0.765665	0.217141	0.604586	0.86588	0.358341	-0.316453	-0.0939539	-0.410407	25.0396	24.967	25.5967	24.9983	24.9325	25.2314	24.5115
Q15555	0.921062	0.032047	0.0373021	0.965826	0.174644	0.115606	-0.0195419	0.50446	0.484918	26.9753	26.6767	26.9637	26.8662	26.7351	27.2514	27.3588
Q15631	0.522566	0.265499	0.608722	0.742959	0.495569	0.719797	0.181426	-0.325891	-0.144465	27.5572	27.3059	27.7839	27.4202	28.0325	27.3033	27.4976
Q15637	0.0501236	0.19331	0.390404	0.26051	0.412866	0.531203	-0.498099	0.304282	-0.193817	27.3347	27.3834	27.7473	26.9058	27.2288	27.3856	27.3575
Q15691	0.988799	0.609084	0.618676	0.994905	0.77754	0.727047	-0.00292674	0.107637	0.10471	28.3824	28.2443	28.4527	28.2341	28.4571	28.5947	28.3118
Q15717	0.835705	0.0510132	0.0703661	0.924638	0.217497	0.173432	0.0417723	-0.453851	-0.412079	27.9807	27.9833	28.225	28.0478	28.244	27.7862	27.5979
Q15738	0.68152	0.718437	0.447895	0.847627	0.843849	0.584467	0.089954	0.0789179	0.168872	25.6401	25.5319	25.5758	25.8797	25.408	25.7486	25.6968
Q15750	0.916342	0.299067	0.258117	0.96322	0.527589	0.406605	-0.0249647	-0.25675	-0.281715	23.9107	24.1694	23.8564	24.1828	23.793	23.8881	23.5743
Q15768	0.00709194	0.421346	0.0234597	0.123511	0.636045	0.0860315	0.983037	-0.225618	0.757419	24.4508	23.6786	24.0626	24.5197	25.1876	24.6674	24.5886
Q15777;O15442	0.0140864	0.989594	0.0143581	0.155222	0.992641	0.0649818	0.639818	-0.00268512	0.637133	26.2836	25.9555	25.7605	26.3258	26.6698	26.4708	26.5194
Q15814	0.258997	0.929967	0.293006	0.538534	0.960719	0.441535	0.214433	-0.0159291	0.198504	24.7343	24.5158	24.6775	24.8409	24.7812	24.7967	24.7935
Q15819	0.349227	0.0137689	0.0595986	0.620566	0.116824	0.157343	-0.237521	0.767225	0.529704	28.3817	27.9684	28.6003	28.0682	28.0254	28.8123	28.8157
Q15843	0.789172	0.776042	0.584133	0.900952	0.872426	0.700161	-0.0721459	-0.0767849	-0.148931	26.3177	26.0857	26.6971	26.278	26.3605	26.4567	26.0283
Q15907;P62491;P57735	0.182217	0.101904	0.70267	0.453753	0.303908	0.791967	0.267521	-0.339536	-0.0720148	27.9045	27.7511	27.9276	28.0227	28.191	27.7429	27.7918
Q15942	0.33562	0.829693	0.444658	0.608651	0.904651	0.581574	-0.244394	0.0528454	-0.191549	25.8684	26.0658	25.9616	26.0233	25.5153	25.6421	26.0022
Q16181;Q6ZU15	0.442874	0.406115	0.945802	0.69018	0.626758	0.96483	-0.150302	0.163333	0.0130316	28.8861	29.0677	28.796	28.8256	28.7376	28.9304	28.9594
Q16186	0.466756	0.710005	0.284841	0.710253	0.838262	0.43313	-0.149339	-0.0752108	-0.22455	26.5687	26.7231	26.6636	26.476	26.612	26.6355	26.3021
Q16204	0.142777	0.0955176	0.00873092	0.398134	0.294426	0.0491756	-0.304414	-0.354812	-0.659226	25.2411	25.4194	25.7053	25.26	25.2558	24.8917	24.9146
Q16352;P07196	0.000181479	0.435414	0.000400171	0.0496773	0.645877	0.014495	1.73416	-0.204458	1.52971	27.7894	26.706	26.697	28.0917	28.7796	28.224	28.2383
Q16401	0.31849	0.901788	0.375883	0.594497	0.944553	0.518686	-0.396762	0.047333	-0.349429	25.0127	25.2721	25.2507	24.4659	25.2634	24.4288	25.3952
Q16512;Q6P5Z2	0.975306	0.0982815	0.0937037	0.990063	0.298509	0.208525	0.00993117	0.588023	0.597954	24.4626	23.8345	24.6853	24.5046	24.0351	24.9466	24.7692
Q16513	0.629898	0.680454	0.381411	0.812208	0.818258	0.523016	0.106192	0.0905509	0.196742	24.2192	24.0398	24.1967	24.3344	24.1144	24.5137	24.1162
Q16527	0.947575	0.217528	0.197594	0.977827	0.437936	0.336352	-0.0185696	-0.368484	-0.387054	27.2765	27.0952	27.7282	27.1438	27.6424	27.0829	26.9663
Q16531	0.910826	0.719707	0.80418	0.962084	0.844037	0.869353	-0.0210214	0.0676428	0.0466214	27.3644	27.2703	27.4415	27.3583	27.3115	27.3157	27.4893
Q16537	0.967628	0.00305127	0.00321589	0.987102	0.0745412	0.0321905	-0.00972645	1.01051	1.00078	26.3161	26.1989	25.7727	25.7954	26.1568	26.8754	27.0978
Q16543	0.191784	0.583481	0.0826185	0.461311	0.758791	0.192495	-0.372902	-0.148624	-0.521525	27.1109	27.2289	27.5891	26.9293	27.1429	26.5787	27.1962
Q16555	0.1889	0.803896	0.130022	0.45936	0.892422	0.251998	0.256819	0.0456121	0.302431	31.2001	31.1117	30.9156	31.265	31.2759	31.3344	31.2977
Q16576	0.0491319	0.000956928	9.72905e-05	0.259421	0.0527577	0.0105103	-0.433421	-0.982116	-1.41554	26.3234	26.9139	26.9655	26.6237	26.3889	25.4608	25.5876
Q16629	0.0704586	0.657461	0.139955	0.290833	0.806274	0.264285	0.630319	-0.137443	0.492875	28.392	28.4624	27.5727	28.5142	28.7816	28.49	28.5309
Q16630	0.13917	0.247676	0.0215742	0.391909	0.475948	0.0818568	0.331921	0.251185	0.583106	27.0047	26.8935	26.5058	27.0274	27.0358	27.3402	27.2254
Q16643	0.278041	0.357914	0.85372	0.554866	0.586074	0.901164	0.210784	-0.176444	0.0343404	30.0568	29.9422	30.0078	30.1884	30.1833	30.1204	29.8984
Q16650	0.181572	0.617817	0.0844078	0.453753	0.781609	0.194989	0.287662	0.101432	0.389094	26.4294	26.2377	26.17	26.4225	26.5606	26.7593	26.4266
Q16656	0.185822	0.630701	0.0890024	0.457238	0.790455	0.201603	0.324505	0.111395	0.4359	24.6279	24.615	24.1339	24.5873	24.8106	24.7438	24.877
Q16658	0.982974	0.757594	0.773724	0.992965	0.862312	0.846052	0.00474529	-0.0688689	-0.0641236	30.5213	30.747	30.3351	30.5447	30.5469	30.6221	30.3318
Q16698	0.538895	0.441127	0.18637	0.756443	0.648924	0.322786	-0.136745	-0.172792	-0.309537	26.5437	26.5938	26.7912	26.7024	26.4091	26.2158	26.55
Q16718	0.153608	0.114862	0.0111061	0.41416	0.321769	0.0568004	-0.383481	-0.431145	-0.814626	25.4157	25.9128	25.7173	25.7385	25.1246	24.9543	25.0466
Q16775	0.220446	0.323188	0.046266	0.493894	0.553445	0.133925	0.355064	0.280663	0.635727	26.1521	25.8104	25.8332	25.7969	26.5568	26.3831	26.5319
Q16795	0.126846	0.012988	0.00142379	0.377795	0.113075	0.0238977	0.828648	1.573	2.40165	25.3189	24.8783	23.6059	25.6239	24.5176	26.5008	26.7867
Q16799	0.930427	0.00373078	0.00418777	0.968802	0.0745412	0.0346277	-0.0183428	0.853233	0.83489	29.4104	29.0273	29.2491	29.3006	28.9392	29.9495	29.9967
Q16836	0.941417	0.0208248	0.0186593	0.97638	0.141358	0.0761394	0.0160272	0.620071	0.636098	26.4825	26.1662	26.3641	26.2041	26.3582	26.6979	27.1046
Q16850	0.052617	0.963727	0.056454	0.267304	0.980055	0.152754	0.403234	-0.00819879	0.395035	25.5489	25.3389	25.2267	25.6829	25.6892	25.7339	25.6218
Q16851	0.32983	0.191511	0.703472	0.603806	0.412866	0.792405	-0.222028	0.306208	0.0841801	26.7048	26.6764	26.8252	26.3538	26.7037	26.6807	26.9892
Q16881	0.90957	0.56993	0.647123	0.962084	0.750151	0.749739	-0.0253311	0.128161	0.10283	26.3739	26.3629	26.3331	26.1287	26.5167	26.2881	26.6136
Q16891	0.29881	0.110799	0.0210608	0.579253	0.315915	0.0812853	-0.205676	-0.333773	-0.539448	26.9798	27.1404	27.3159	26.9178	27.1272	26.6819	26.6955
Q1KMD3	0.357791	0.0903264	0.362528	0.628269	0.283794	0.506075	0.186042	-0.370146	-0.184103	28.0562	28.0297	28.0815	28.2763	28.207	28.0281	27.7149
Q29RF7	0.887896	0.321828	0.388526	0.953078	0.552778	0.529724	-0.0294994	0.214831	0.185332	25.6365	25.4667	25.7024	25.7239	25.3862	25.7275	25.8123
Q2TAL8	0.343745	0.425139	0.871243	0.618713	0.638828	0.914124	-0.240837	0.200914	-0.039923	25.1032	25.3761	25.0175	25.2184	24.6936	25.1572	25.1566
Q2TAY7	0.332077	0.356132	0.0812063	0.605491	0.584415	0.189981	-0.218647	-0.207319	-0.425966	26.4804	26.6807	26.7099	26.2521	26.7012	26.3465	26.1922
Q3KQU3	0.781709	0.72735	0.942345	0.896235	0.850377	0.962601	-0.0902699	0.113769	0.0234994	25.0428	25.5656	24.5644	24.9369	25.0126	25.1159	25.0611
Q3LXA3	0.649451	0.912882	0.728594	0.826212	0.953084	0.810838	-0.121962	0.0291473	-0.0928149	24.8467	24.729	25.1076	24.9095	24.6832	24.53	25.121
Q3SXM5	0.111527	0.0431157	0.00347556	0.351926	0.203617	0.0324841	0.544978	0.736478	1.28146	26.7344	26.5744	25.6767	26.5259	26.8152	27.4428	27.3712
Q3V6T2	0.573403	0.457236	0.210248	0.781134	0.660403	0.350824	-0.119819	-0.159584	-0.279404	25.654	25.6492	25.925	25.5319	25.8027	25.6004	25.415
Q3YEC7	0.567578	0.0806097	0.194119	0.777473	0.267643	0.331923	-0.139333	0.472366	0.333033	24.1041	23.9985	24.0805	23.9253	23.875	24.6727	24.0724
Q3ZCM7	0.128818	0.0411976	0.468522	0.381476	0.198252	0.602423	-0.698214	1.00977	0.311555	29.9145	29.6635	30.4232	29.9044	28.7859	30.5533	30.1565
Q3ZCQ8	0.0138983	0.000108786	0.0030903	0.153893	0.0334062	0.0321905	0.709813	-1.66783	-0.958018	25.9247	25.849	26.1658	26.8265	26.6079	24.8633	25.2355
Q3ZCW2	0.0164286	0.0116007	0.812237	0.165813	0.109054	0.875751	-0.631471	0.681523	0.050052	25.2757	25.6127	25.3264	24.7792	24.8969	25.3716	25.6675
Q49A26	0.979455	0.231262	0.239985	0.991765	0.453966	0.386587	0.00624532	-0.30621	-0.299965	25.9605	26.0435	26.0734	26.2918	25.8376	25.9666	25.5503
Q4G0F5	0.95716	0.945564	0.988378	0.983247	0.970103	0.991857	0.0148737	-0.0189065	-0.00403271	26.0619	25.8549	26.2616	25.9649	26.1813	25.7345	26.3739
Q4G0J3	0.165632	0.0727469	0.594487	0.42853	0.251418	0.708477	0.40721	-0.554248	-0.147038	24.7893	24.3844	25.0207	24.8928	25.3267	24.5339	24.5772
Q4G0N4	0.00344143	0.0115098	0.393082	0.0990403	0.109054	0.533442	-1.16704	0.918757	-0.248281	24.7307	24.9552	25.4498	23.8832	24.1877	24.6669	25.2415
Q4V328	0.386747	0.186472	0.606431	0.652492	0.408491	0.718208	0.230312	-0.364964	-0.134652	24.9339	24.9558	24.8482	25.1998	25.0648	24.4278	25.1069
Q52LJ0	0.90396	0.294723	0.248672	0.960379	0.526821	0.395551	-0.0274657	-0.248283	-0.275749	27.2977	27.1961	27.6014	27.2523	27.4903	27.2498	26.9963
Q53EL6	0.0667239	0.014652	0.000962148	0.286116	0.121402	0.0201345	-0.435387	-0.643815	-1.0792	25.548	25.9844	26.1213	25.7037	25.5313	24.7951	25.1522
Q53GQ0	0.496298	0.183839	0.475172	0.727744	0.407729	0.608231	-0.160128	0.328496	0.168368	26.8344	26.8471	26.8162	26.9476	26.3954	27.0293	26.9707
Q53GS9	0.392676	0.930276	0.439298	0.656667	0.960719	0.576216	0.183543	-0.0182934	0.16525	25.9675	25.8865	25.8159	25.8604	26.2092	26.1278	25.9052
Q53H12	0.00990209	0.000309013	0.0200518	0.138569	0.0414623	0.07942	-0.722237	1.34054	0.618305	25.2883	25.4916	25.1544	24.7417	24.4598	25.87	26.0126
Q53HC9	0.855758	0.219649	0.167984	0.934655	0.440741	0.299353	0.0459365	0.327687	0.373624	23.6591	23.5112	23.5272	23.2313	23.899	23.8832	23.9025
Q56VL3	0.0634645	0.196325	0.467593	0.283475	0.415185	0.602248	0.873367	-0.567632	0.305735	25.9447	25.1394	25.9639	25.9916	26.8585	25.52	26.1948
Q5BKZ1	0.427191	0.111087	0.361743	0.677022	0.315981	0.505288	0.147323	-0.31782	-0.170497	25.8507	25.8818	25.8351	25.984	26.0275	25.7687	25.6072
Q5H9R7	0.82829	0.795154	0.965707	0.920725	0.88822	0.975709	-0.0622394	0.0745561	0.0123167	25.5023	25.2401	25.7978	25.7608	25.1527	25.4733	25.5892
Q5JTV8	0.244027	0.521474	0.570271	0.52021	0.711838	0.688977	0.461751	-0.245277	0.216475	24.7339	24.4064	24.6092	25.5646	24.3746	24.6164	24.8321
Q5JVF3	0.815538	0.0725371	0.104064	0.913675	0.251418	0.222464	-0.10415	0.904245	0.800095	24.9458	24.5736	24.8541	25.2049	24.0145	25.9529	25.075
Q93079;Q5QNW6	0.974751	0.115128	0.109678	0.990063	0.321769	0.22973	0.00821561	0.449009	0.457224	33.9767	34.0017	33.6415	34.13	33.5296	34.2408	34.3169
Q5SQI0	0.010719	0.0349491	0.000478057	0.147104	0.179952	0.0146082	0.860592	0.653375	1.51397	27.4483	26.4009	26.9127	27.3023	27.7325	28.0486	28.2929
Q5SSJ5	0.0583166	0.276443	0.0105418	0.276943	0.508459	0.0550085	0.469956	0.246247	0.716203	28.3781	28.1852	27.7801	28.3544	28.5508	28.7636	28.6342
Q5SW79;Q96L14;Q9Y4F5	0.563692	0.290456	0.123051	0.775902	0.523739	0.245563	0.105488	0.19886	0.304348	33.5822	33.4209	33.4702	33.4823	33.6198	33.7849	33.715
Q5T0N5	0.123089	0.871537	0.0960267	0.369916	0.929829	0.21163	0.366682	0.0352007	0.401883	26.545	26.2218	26.3559	26.5139	26.7971	26.5127	26.8687
Q5T4S7	0.904638	0.0586381	0.0706018	0.960651	0.226701	0.173488	-0.0219476	0.396741	0.374794	26.3181	26.1809	26.2202	26.0868	26.2704	26.6061	26.5445
Q5T5U3	0.0886279	0.230052	0.532215	0.317862	0.453583	0.657629	0.56473	-0.376386	0.188343	24.1544	23.5032	24.3035	24.4978	24.4385	24.2755	23.9079
Q5T6V5	0.415383	0.587423	0.775414	0.670077	0.761747	0.846867	0.363001	-0.238545	0.124456	24.8187	24.0964	25.216	25.0864	24.9519	24.3147	25.2466
Q5T8P6	0.214785	0.0109846	0.00189845	0.488615	0.109054	0.0267307	-0.298187	-0.744278	-1.04246	26.2275	26.6421	26.7066	26.1302	26.6221	25.7266	25.5372
Q5TBB1	0.722533	0.436139	0.662442	0.872471	0.64598	0.759694	0.114841	-0.256366	-0.141525	25.1242	25.4334	24.8328	25.6421	24.8538	24.9624	25.0207
Q5TEC6	0.06335	0.483253	0.188405	0.283475	0.682051	0.325569	0.517299	-0.174446	0.342853	31.5941	31.4007	31.214	31.5419	32.1074	31.7477	31.5527
Q5TF21;Q9Y4B5	0.294947	0.73932	0.458388	0.575897	0.854426	0.595435	0.31665	-0.0969905	0.219659	26.4589	26.7024	25.8579	26.572	26.6216	26.5459	26.4537
Q5TZA2;Q8IVE0;Q86T23	0.628962	0.348955	0.174478	0.811461	0.578949	0.306377	-0.146803	-0.291435	-0.438238	27.6554	27.627	28.0738	28.0308	27.3764	27.198	27.6264
Q5VSL9;Q9ULQ0	0.0285728	0.00356444	0.172427	0.202706	0.0745412	0.304416	-0.60905	0.947243	0.338193	24.1969	24.4481	24.1264	23.4524	23.904	24.6379	24.613
Q5VT52	0.784235	0.358546	0.245252	0.897111	0.586277	0.392025	0.0839074	0.289469	0.373376	24.5627	24.64	24.1806	24.4903	24.4981	25.1825	24.3849
Q5VW32	0.333857	0.971337	0.317935	0.607189	0.982749	0.464653	0.299097	0.0107441	0.309841	25.3346	25.1427	25.1205	25.8163	25.0451	25.664	25.2189
Q5VYK3	0.272754	0.223449	0.889016	0.54931	0.44615	0.927651	-0.250702	0.281231	0.030529	24.2866	24.1782	24.5417	24.0428	24.1758	24.5335	24.2475
Q66K74	0.248385	0.0543496	0.0088695	0.527039	0.221378	0.0495866	0.246314	0.450013	0.696327	25.5118	25.0519	25.3432	25.5498	25.338	25.8357	25.9521
Q6DKJ4	0.792206	0.445123	0.314475	0.901264	0.652842	0.461394	0.0471954	0.139405	0.1866	25.9756	25.9595	25.8358	25.9287	25.9611	26.1015	26.0671
Q6FI81	0.242746	0.0193212	0.127118	0.519422	0.13676	0.249292	0.321906	-0.758033	-0.436126	26.3015	26.296	26.3831	26.3571	26.9658	25.7199	26.087
Q6IAA8	0.00393355	0.00189731	0.572568	0.100025	0.0680748	0.691386	-0.750498	0.857023	0.106525	25.2366	25.412	25.4905	24.6395	24.762	25.4638	25.6518
Q6IBS0	0.872459	0.620221	0.515363	0.942273	0.783247	0.644487	-0.0398575	-0.124028	-0.163885	25.8924	25.8204	26.1004	26.1835	25.6575	25.672	25.921
Q6IN85	0.00380579	0.00818953	0.578425	0.0997818	0.10378	0.69588	-1.09959	0.946896	-0.152697	25.2576	26.0163	25.3337	24.4061	24.7447	25.5469	25.4977
Q6IQ22	0.377595	0.523731	0.150107	0.644682	0.712787	0.277018	0.178957	0.127548	0.306506	24.2361	24.0179	24.1305	24.0987	24.4077	24.4064	24.3551
Q6NUK1	0.0427686	0.363888	0.179714	0.244243	0.589927	0.313639	-0.438908	0.173279	-0.265629	26.6824	26.9768	26.8576	26.386	26.5706	26.6375	26.6656
Q6NVY1	0.397243	0.273774	0.783976	0.65899	0.506471	0.853579	0.188305	-0.247856	-0.0595516	25.074	25.2235	24.8386	25.3169	25.1217	24.8796	25.0634
Q6NXE6	0.821171	0.019428	0.0139017	0.917732	0.13676	0.064328	-0.0867934	-1.10769	-1.19448	24.9916	24.9023	25.9351	24.9774	25.6864	24.2309	24.2176
Q6P1J9	0.398956	0.364801	0.103369	0.659809	0.590569	0.22202	-0.243182	-0.262348	-0.50553	24.665	24.6682	25.161	24.5302	24.8127	24.1225	24.6957
Q6P2E9	0.82762	0.587261	0.452605	0.92043	0.761747	0.590275	0.0392705	0.0987848	0.138055	26.4633	26.4109	26.3974	26.5005	26.3864	26.5942	26.4902
Q6P2Q9	0.927104	0.741236	0.674249	0.968066	0.855215	0.767064	0.016979	0.0615099	0.0784889	27.319	27.3213	27.2531	27.3727	27.2357	27.449	27.2824
Q6P3W7	0.564207	0.868685	0.462674	0.775902	0.929517	0.598869	0.130846	0.037099	0.167945	24.6911	24.4112	24.7718	24.7677	24.6769	24.9373	24.5815
Q6PCE3	0.00228686	0.157255	0.000400345	0.0903068	0.377976	0.014495	0.942598	0.323394	1.26599	25.5346	24.9506	24.6462	25.5826	25.8994	26.0481	26.0806
Q6PI48	0.600831	0.00832184	0.0178967	0.79387	0.104297	0.0740876	-0.0948175	0.623246	0.528428	23.5654	23.3832	23.4584	23.3191	23.3329	24.0109	23.8876
Q6PKG0;Q659C4	0.942136	0.970523	0.912801	0.97638	0.982585	0.946002	-0.0152521	-0.00776348	-0.0230156	25.7319	25.9292	25.5602	25.6542	25.8046	25.7984	25.645
Q6SZW1	0.582896	0.525884	0.929517	0.785342	0.714012	0.957213	-0.14379	0.166702	0.0229118	25.1798	25.2849	25.1553	24.7512	25.4014	25.1289	25.3571
Q6UN15	0.0624096	0.0231496	0.00130949	0.283475	0.150869	0.0234367	-0.539499	-0.703579	-1.24308	25.2491	25.5895	26.097	25.5059	25.1017	24.6928	24.5075
Q6UX04	0.21252	0.635589	0.410852	0.48834	0.792835	0.550056	-0.302256	0.109327	-0.192929	24.8164	24.799	25.1639	24.8539	24.5045	24.886	24.691
Q6UXK2	0.0417801	0.901268	0.0345265	0.242469	0.944553	0.110088	0.578037	0.0300698	0.608107	24.4678	23.8972	24.2476	24.3975	24.9033	24.6817	24.6793
Q6UXN9	0.238417	0.624912	0.11428	0.515968	0.786188	0.233482	-0.220058	-0.0874239	-0.307482	26.5493	26.7308	26.7195	26.5	26.5102	26.3666	26.4687
Q6WCQ1	0.0453533	0.124068	0.520727	0.25101	0.335302	0.648351	-0.694283	0.500237	-0.194046	24.4859	24.8937	24.6704	24.4801	23.6954	24.7586	24.4174
Q6YP21	0.000831488	0.751691	0.00119856	0.0824619	0.858162	0.0226859	-1.05853	0.0635165	-0.99501	25.2773	26.0109	25.9128	25.0371	24.7695	24.8605	25.0732
Q6ZMI0	0.389517	0.0741348	0.278833	0.654657	0.254363	0.426283	-0.280375	0.638982	0.358607	24.377	24.8063	23.8956	23.9581	24.1831	24.8355	24.5837
Q6ZU35	0.540318	0.45184	0.882931	0.757899	0.65856	0.922145	-0.243188	0.300916	0.0577279	24.6516	24.7935	24.6333	25.1041	23.8362	24.8496	24.6926
Q712K3	0.402255	0.596607	0.190846	0.661307	0.769283	0.328296	0.224803	0.139857	0.36466	25.6761	25.3628	25.5964	25.372	26.0369	25.787	25.9015
Q71U36;P0DPH8;P0DPH7;Q6PEY2	0.0246589	0.714775	0.0142719	0.190023	0.841191	0.064905	0.584658	0.0786068	0.663264	33.7759	33.5527	33.1672	33.8792	34.0101	34.1223	33.9242
Q71UM5	0.0131341	0.699295	0.0075413	0.150246	0.83078	0.0449213	-0.602821	-0.0741961	-0.677017	26.3834	26.748	26.872	26.1529	26.2615	26.019	26.247
Q75T13	0.12107	0.395631	0.420762	0.367979	0.618724	0.558974	0.35475	-0.182371	0.172379	25.2535	25.2857	24.8699	25.4617	25.4034	25.2561	25.2443
Q7KZ85	0.130285	0.0520813	0.557111	0.382471	0.218851	0.677744	0.339773	-0.462309	-0.122535	24.5264	24.2641	24.6439	24.7594	24.8281	24.2794	24.3835
Q7KZF4	0.0265756	0.0128448	0.000451281	0.196814	0.112256	0.0146082	-0.629353	-0.744066	-1.37342	26.5577	26.9852	27.4653	26.5007	26.6911	25.7262	25.9774
Q7L014	0.474792	0.0117063	0.0347237	0.716882	0.109054	0.110398	0.144963	-0.643905	-0.498941	25.5663	25.6315	25.7371	25.6728	25.9858	25.1301	25.2407
Q7L099;Q8WXA3	0.239136	0.865939	0.303386	0.516361	0.928198	0.451123	0.264928	-0.0361245	0.228804	27.5782	27.2311	27.5961	27.7128	27.6442	27.5146	27.7702
Q7L1Q6	0.38082	0.336922	0.0892845	0.646075	0.56809	0.201841	-0.18525	-0.20415	-0.3894	26.9558	27.1006	27.194	27.1382	26.7859	26.8347	26.6811
Q7L266	0.558013	0.302361	0.126908	0.770943	0.5307	0.249292	-0.254563	-0.460368	-0.714931	26.2067	25.9278	27.1318	26.5979	25.9526	26.042	25.5878
Q7L2E3	0.0177389	0.108369	0.259542	0.169358	0.312241	0.407679	0.552063	-0.330968	0.221095	24.855	24.7148	24.4798	25.1796	25.1191	24.818	24.8188
Q7L2H7	0.092438	0.00287787	0.00033705	0.324386	0.0745412	0.0142275	-0.44125	-1.00423	-1.44548	26.626	26.9774	27.5324	26.8961	26.7312	25.8232	25.7956
Q7L576	0.939196	0.852005	0.792988	0.975625	0.920434	0.860891	-0.0254592	-0.0623327	-0.0877919	26.6075	26.1308	27.1596	26.6161	26.6234	26.6455	26.4693
Q7L5N1	0.744808	0.328819	0.500651	0.880389	0.558895	0.632328	0.0843285	-0.261057	-0.176729	25.9795	25.8585	26.1622	25.7862	26.4032	25.7773	25.8899
Q7L775	0.776277	0.490106	0.678361	0.896235	0.687534	0.770312	-0.0737484	0.181732	0.107983	26.0001	25.7657	26.2117	26.1758	25.654	26.1658	26.0275
Q7LBC6	0.0847149	0.0332551	0.00222746	0.311672	0.176575	0.0289963	-0.447948	-0.588574	-1.03652	25.0155	25.3402	25.6804	25.2539	24.8709	24.5877	24.3599
Q7RTV0	0.804486	0.0103093	0.00725928	0.908432	0.108099	0.044571	-0.0769709	-1.03097	-1.10794	25.9029	26.2871	26.3086	25.927	26.5147	25.5573	24.8225
Q7Z2K8	0.408577	0.248146	0.0690805	0.667596	0.476406	0.171835	0.234537	0.335841	0.570377	25.154	24.5698	25.2016	24.9518	25.2886	25.2919	25.6202
Q7Z2Z2	0.936079	0.871316	0.934722	0.974086	0.929829	0.958678	-0.0262668	0.0530928	0.026826	25.267	25.4501	25.0835	25.6752	24.8059	25.104	25.4832
Q7Z3K3	0.0286152	0.00601023	0.000273863	0.202706	0.0920089	0.0141973	-0.577429	-0.813016	-1.39044	25.8952	26.4164	26.6859	25.9168	26.0306	25.3543	24.9671
Q7Z434	0.0812982	0.385998	0.0207218	0.307531	0.611789	0.080522	-0.366255	-0.166906	-0.533162	25.4416	25.6266	25.8563	25.3806	25.3698	25.1664	25.2502
Q7Z460	0.163785	0.571444	0.369462	0.427944	0.751709	0.511534	0.323672	-0.123792	0.19988	25.7417	25.7327	25.4016	25.9165	25.8652	25.9292	25.6049
Q7Z4H3	0.128943	0.608056	0.0580398	0.381476	0.77754	0.155545	-0.527188	-0.164889	-0.692077	25.5431	25.5136	26.3854	25.2272	25.6175	25.3611	25.1539
Q7Z4S6;Q2M1P5;Q86VH2	0.0312359	0.141608	0.00324225	0.215254	0.359394	0.0321905	-0.742741	-0.459597	-1.20234	25.567	25.8328	26.5979	25.4441	25.5012	24.8396	25.1865
Q7Z4V5	0.347485	0.183443	0.654762	0.620566	0.407478	0.754681	0.219393	-0.321209	-0.101815	27.1933	26.8959	27.4124	27.3547	27.3923	27.0077	27.0969
Q7Z4W1	0.093696	0.426203	0.312265	0.325928	0.639164	0.459237	-0.380589	0.166311	-0.214278	26.3703	26.5208	26.6164	26.0964	26.2797	26.1911	26.5176
Q7Z6Z7	0.310219	0.651045	0.554619	0.589204	0.80259	0.676517	-0.217121	0.0938591	-0.123262	27.1418	27.1932	27.3173	27.2276	26.8486	27.1381	27.1258
Q7Z739	0.484978	0.0247564	0.0087313	0.721566	0.155332	0.0491756	-0.159839	-0.613501	-0.773339	25.9494	26.2784	26.2425	26.1724	26.0288	25.2387	25.7355
Q7Z7K6	0.429322	0.0404498	0.012031	0.679115	0.196311	0.0597881	-0.204747	-0.609409	-0.814156	28.1282	28.7876	28.1482	28.2523	28.274	27.7567	27.5508
Q86SK9	0.212538	0.435493	0.0632041	0.48834	0.645877	0.163271	0.572158	0.345442	0.9176	24.3551	24.3175	23.3996	24.9936	23.8678	24.8243	24.7281
Q86SX6	0.772678	0.0320054	0.0206431	0.896235	0.174644	0.0804904	-0.056783	-0.501648	-0.55843	25.2795	25.3672	25.6021	25.5218	25.3339	24.9863	24.8661
Q86TP1	0.441545	0.613318	0.782784	0.69018	0.779514	0.852688	0.188985	-0.122561	0.0664247	24.2839	24.0816	24.316	24.3618	24.4137	24.5427	23.9876
Q86TX2;P49753;Q3I5F7	0.0128678	0.0583566	0.334139	0.150246	0.226649	0.477938	0.786807	-0.538645	0.248161	24.3385	23.7195	24.2675	24.7821	24.7786	24.0699	24.4134
Q86U42;A6NDY0	0.0806072	0.0831037	0.00461107	0.305932	0.272195	0.0367369	-0.415567	-0.411387	-0.826954	26.8625	27.2678	27.2855	26.9148	26.8073	26.6622	26.2372
Q86U70;O43679	0.777465	0.322986	0.467237	0.896235	0.553445	0.602128	0.168575	-0.609423	-0.440848	25.1824	25.4566	25.0897	26.0232	24.8602	25.6799	23.9847
Q86U86	0.20923	0.111099	0.675398	0.48607	0.315981	0.767987	0.302861	-0.398713	-0.0958518	25.1646	25.0338	25.1574	25.5731	25.2238	24.8077	25.1917
Q86UE4	0.0836952	0.0973304	0.00547259	0.311672	0.297203	0.0396285	-0.414273	-0.393355	-0.807628	25.7538	25.9518	26.3705	25.7737	25.72	25.4338	25.2732
Q86UP2;Q9Y4F3	0.37562	0.495514	0.139165	0.64366	0.691095	0.263712	-0.166048	-0.126224	-0.292272	26.9474	27.0298	27.1705	26.9415	26.9267	26.8669	26.7488
Q86UV5	0.00926568	0.0311136	0.423462	0.134618	0.173201	0.561254	-1.67991	1.27473	-0.405182	24.164	25.0954	24.6227	23.6975	22.6608	25.0839	23.8239
Q86V81	0.0889937	0.850569	0.118925	0.318673	0.919938	0.239636	-0.427692	0.0425234	-0.385168	28.1977	28.6618	28.2756	27.9945	28.0874	28.2529	27.9142
Q86VP6	0.849595	0.988332	0.86103	0.934004	0.992247	0.905908	0.033661	-0.00259249	0.0310685	28.4805	28.4382	28.4796	28.4489	28.5362	28.5085	28.4714
Q86VW0	0.0014712	0.00268414	0.629994	0.0860461	0.0745412	0.735799	-1.80148	1.61922	-0.182259	24.05	24.1887	25.2339	23.176	22.6436	24.6951	24.3629
Q86W42	0.0010645	0.00127734	1.36068e-05	0.0836871	0.0582925	0.00517283	1.03437	1.00265	2.03702	24.5125	23.4225	23.5549	24.6613	24.3848	25.4106	25.6408
Q86WA6	0.424508	0.197565	0.0567071	0.674984	0.416494	0.153076	0.198271	0.332419	0.53069	25.2278	25.2165	24.7532	25.0376	25.3286	25.3732	25.6578
Q86X55	0.102943	0.497909	0.0355027	0.339326	0.693387	0.111099	0.461115	0.176318	0.637433	25.5898	25.5593	24.888	25.6579	25.7116	25.9245	25.7976
Q86X76	0.111601	0.50014	0.305843	0.351926	0.694263	0.4533	0.438915	-0.171948	0.266967	25.4665	25.1225	25.34	25.4587	25.8816	25.2694	25.7269
Q86XI2	0.97959	0.640023	0.658013	0.991765	0.795589	0.756516	-0.00771317	0.142136	0.134422	24.9845	24.8677	25.0169	25.3347	24.5344	25.2708	24.8826
Q86XP3	0.603948	0.366277	0.685623	0.794513	0.591905	0.777102	0.110592	-0.196562	-0.0859696	25.8588	25.8566	25.8446	25.8845	26.0379	25.9673	25.5619
Q86Y39	0.865122	0.0780976	0.101535	0.941032	0.262357	0.219319	-0.0582935	0.679406	0.621113	25.4234	25.7509	24.7207	25.3352	25.0198	25.8016	25.9122
Q86Y56	0.255132	0.651962	0.468188	0.535491	0.80259	0.602334	-0.262303	0.0998249	-0.162478	24.2204	24.5231	24.2008	24.0634	24.1359	24.3789	24.02
Q86Y82	0.11038	0.00307537	0.0376922	0.351926	0.0745412	0.116498	-0.308266	0.738579	0.430313	26.5916	26.5687	26.5331	26.2381	26.2472	26.9928	26.9696
Q86YR5	0.36822	0.67529	0.616449	0.636779	0.816439	0.725178	0.243519	-0.110738	0.13278	27.3557	27.2394	27.2211	27.6572	27.2904	27.0536	27.6724
Q86YS7	0.131771	0.471512	0.3779	0.38286	0.671779	0.520525	-0.491948	0.219965	-0.271983	24.2957	24.2245	24.8763	23.8555	24.2614	24.0495	24.5073
Q8IU81	0.29515	0.00295156	0.0132019	0.575897	0.0745412	0.0628674	0.241461	-0.939535	-0.698074	24.1291	24.0831	24.4795	24.5611	24.4844	23.7295	23.437
Q8IU85;Q14012	0.0117397	0.0470454	0.369911	0.149604	0.210916	0.511684	-0.57466	0.410475	-0.164185	24.9158	25.157	25.1672	24.5343	24.6406	24.9777	25.0181
Q8IUD2;O15083	0.447976	0.439768	0.988268	0.694652	0.648424	0.991857	-0.289331	0.29482	0.00548919	25.4798	25.0475	26.1014	24.9908	25.5794	25.5281	25.6317
Q8IV08	0.09362	0.810767	0.135187	0.325928	0.896008	0.259383	0.4204	-0.0541027	0.366297	25.9786	25.9101	25.5227	26.311	25.9626	26.1014	26.064
Q8IV38	0.461039	0.054088	0.0172273	0.706937	0.220706	0.0729759	0.218524	0.644787	0.863311	24.1863	23.9105	23.7409	24.2028	23.8856	25.0753	24.3027
Q8IVD9	0.171959	0.271496	0.753986	0.435819	0.503481	0.833661	-0.435912	0.342301	-0.0936109	24.395	24.1295	25.0134	24.1251	24.146	24.4901	24.4656
Q8IVM0	0.80693	0.821503	0.640356	0.908654	0.900975	0.744801	-0.0746878	-0.0689272	-0.143615	25.0341	24.6929	25.5208	25.2287	24.8356	24.9849	24.9415
Q8IWB7	0.328896	0.206741	0.743532	0.603806	0.428155	0.823699	-0.268755	0.356039	0.0872835	24.8469	25.0689	24.7459	24.4548	24.8226	24.7208	25.2686
Q8IWS0	0.364533	0.138568	0.0328451	0.63619	0.353892	0.106876	-0.317132	-0.545629	-0.862761	25.8819	25.7708	26.7796	25.9833	25.9328	25.5857	25.2391
Q8IWX8	0.710743	0.118385	0.0666277	0.865104	0.32692	0.169347	-0.0864072	-0.396788	-0.483196	26.4949	26.5137	26.8559	26.5842	26.6126	25.9814	26.4219
Q8IWZ3	0.0709147	0.225056	0.0102733	0.291979	0.447172	0.0543701	-0.377207	-0.23648	-0.613687	24.017	24.3864	24.3082	23.9347	24.0055	23.64	23.8273
Q8IX01	0.803672	0.550434	0.405079	0.908212	0.734663	0.544161	0.0532096	0.129197	0.182407	26.1241	26.1028	25.9883	25.9327	26.2648	26.3683	26.0876
Q8IX12	0.147253	0.292008	0.0272294	0.404172	0.524878	0.0954073	-0.35828	-0.250885	-0.609165	25.7333	26.0618	26.0497	25.4314	25.9635	25.4016	25.4915
Q8IXH7	0.0312358	0.0069102	0.320297	0.215254	0.0988715	0.46624	-0.540396	0.756664	0.216268	24.6632	24.7765	24.766	24.3079	24.1538	25.1855	24.7895
Q8IXI2	0.524194	0.426108	0.172848	0.743586	0.639164	0.304689	0.156886	0.197707	0.354593	24.7642	24.6992	24.4882	24.7101	24.791	25.2358	24.6608
Q8IXK0;Q8NDX5	0.750957	0.894322	0.654037	0.882961	0.942958	0.754225	-0.082462	-0.0344093	-0.116871	26.0054	26.016	26.1276	26.0566	25.9221	25.6156	26.2943
Q8IXM2	0.795616	0.0289355	0.0430767	0.902886	0.165418	0.127608	0.070026	-0.708182	-0.638156	25.7793	25.6976	26.2397	25.8389	26.2384	25.1611	25.4999
Q8IXT5	0.856801	0.47819	0.38005	0.934655	0.678328	0.521941	0.104767	0.418961	0.523728	24.0324	24.5869	23.0589	23.3549	24.5004	24.0005	24.6927
Q8IY67	0.374858	0.170299	0.581415	0.64366	0.39317	0.697825	0.170331	-0.274273	-0.103942	24.9762	24.9366	24.9716	25.1785	25.0704	24.9536	24.7467
Q8IYB3	0.0433793	0.131703	0.00403236	0.244243	0.346098	0.0339617	-0.626051	-0.435168	-1.06122	24.7507	25.099	25.5273	24.3913	24.9829	24.2724	24.2315
Q8IYI6	0.0239158	0.519832	0.0652083	0.188611	0.710448	0.16619	-0.519901	0.123466	-0.396435	24.9584	25.2024	25.3253	24.7802	24.7077	24.977	24.7578
Q8IYR6	0.48922	0.00970115	0.00369576	0.724147	0.108095	0.0329298	0.142973	0.683691	0.826664	25.6888	25.2498	25.4815	25.3598	25.6574	26.2105	26.1741
Q8IZ40	0.781098	0.124434	0.189169	0.896235	0.335483	0.326642	0.0893727	-0.538456	-0.449084	24.6658	25.0722	24.4991	25.2419	24.5082	24.5011	24.1721
Q8IZ83	0.82998	0.288637	0.386013	0.921706	0.521696	0.527243	0.0810302	-0.416787	-0.335757	25.243	24.8988	25.757	25.0446	25.7733	25.2344	24.7499
Q8IZL8	0.483912	0.824652	0.364532	0.721453	0.902607	0.508561	-0.227587	-0.0708738	-0.29846	25.9278	26.5357	25.6706	25.829	25.9221	26.0315	25.5779
Q8IZP0	0.0585921	0.252728	0.349356	0.277279	0.480926	0.492205	-1.15976	0.642507	-0.517256	25.1517	25.2016	26.2199	23.8308	25.2711	25.4854	24.9016
Q8IZQ5	0.25589	0.0438465	0.266635	0.536475	0.204784	0.41353	0.322314	-0.636773	-0.314459	26.5476	26.2292	26.8608	26.922	26.8126	26.0288	26.4322
Q8N0W4;Q8NFZ3	0.126829	0.00521013	0.000675382	0.377795	0.0873847	0.0170641	0.475746	1.08837	1.56411	27.9492	26.9896	27.5489	27.4618	28.0281	28.9486	28.7181
Q8N0Z6	0.137908	0.295936	0.0258722	0.3898	0.526821	0.091923	-0.357063	-0.241172	-0.598235	24.9973	25.4168	25.2147	24.7306	25.1868	24.708	24.727
Q8N126	0.165902	0.775869	0.251876	0.42853	0.872426	0.398425	-0.283296	0.054343	-0.228953	25.1761	25.295	25.3986	24.9391	25.1879	25.1441	25.0916
Q8N158	0.202582	0.0784079	0.0101657	0.473938	0.262838	0.0541776	-0.366915	-0.536443	-0.903358	26.5836	26.9327	27.0814	26.2721	27.0082	26.0439	26.1635
Q8N163	0.983508	0.771552	0.755942	0.992965	0.871147	0.83471	-0.00409075	-0.0576336	-0.0617243	26.9925	26.8709	27.158	27.0964	26.9243	26.9248	26.9807
Q8N1F7	0.0977189	0.355158	0.390542	0.328756	0.583237	0.531203	-0.346432	0.180006	-0.166426	26.4079	26.6508	26.5069	26.3223	26.1426	26.4712	26.3536
Q8N1G2	0.0125722	0.0997747	0.199988	0.150246	0.300642	0.338407	-0.695291	0.397908	-0.297382	24.4044	24.6214	24.8493	24.2487	23.8314	24.4677	24.4082
Q8N1G4	0.390637	0.468896	0.136003	0.655662	0.669153	0.259909	-0.186962	-0.1565	-0.343462	27.3013	27.2618	27.6945	27.2553	27.3271	27.1238	27.1456
Q8N335	0.701202	0.0032681	0.00200281	0.857609	0.0745412	0.027032	0.128376	1.38553	1.5139	25.3538	25.1642	24.4485	24.7566	25.1128	26.6528	25.9877
Q8N3U4;Q9UJ98	0.349479	0.0759359	0.017349	0.620566	0.257243	0.0729759	-0.186517	-0.385999	-0.572516	25.4334	25.7759	25.5969	25.6151	25.3846	25.1464	25.0814
Q8N474	0.0957488	0.030403	0.465843	0.328362	0.170811	0.601595	-0.542993	0.761289	0.218296	28.4285	28.8913	28.1822	28.2293	27.7582	28.6762	28.8338
Q8N568	0.197309	0.137107	0.808032	0.467353	0.35179	0.872276	-0.324166	0.381709	0.0575431	24.9482	25.0207	25.0534	24.6273	24.7984	24.8162	25.373
Q8N5K1	0.376432	0.983384	0.366222	0.643864	0.988585	0.509704	0.248109	0.0056759	0.253785	25.6182	25.1661	25.7358	25.4567	25.9413	25.7908	25.6186
Q8N684	0.566547	0.81978	0.429537	0.777086	0.900297	0.566999	0.158037	0.0621856	0.220223	26.3797	26.6328	25.8745	26.3879	26.4354	26.5263	26.4214
Q8N6N7	0.876892	0.218976	0.174321	0.945116	0.440075	0.306377	-0.0419049	-0.35146	-0.393365	26.007	25.783	26.521	26.1759	26.0444	25.8103	25.7071
Q8N6T3	0.0472986	0.413389	0.0133552	0.253854	0.629854	0.0633332	-0.424008	-0.15417	-0.578179	25.3046	25.7274	25.5499	25.2481	25.1811	25.1023	25.0186
Q8N7H5	0.490343	0.182338	0.477751	0.725339	0.406166	0.609821	-0.197485	0.400954	0.203469	24.6852	24.9574	24.4089	24.6886	24.2827	24.669	25.1042
Q8N7J2	0.0759336	0.0716043	0.00385355	0.298629	0.250447	0.0334309	0.354303	0.36102	0.715324	26.9997	26.6007	26.6857	26.9801	27.0149	27.3795	27.3376
Q8N806	0.139476	0.637665	0.279618	0.392286	0.794168	0.426913	-0.401481	0.118854	-0.282627	24.8263	24.9074	25.2012	24.7947	24.511	24.5141	25.0293
Q8N8S7	0.0685245	0.284183	0.0126069	0.288918	0.516512	0.0614878	-0.518691	-0.280527	-0.799218	26.4411	26.6216	27.1392	26.3873	26.336	26.2853	25.877
Q8N9N7	0.37471	0.677653	0.209064	0.64366	0.817845	0.349358	0.186621	0.0854205	0.272041	25.2398	25.1484	25.0255	25.2826	25.2645	25.542	25.176
Q8NB37	0.536146	0.0151826	0.0391054	0.75358	0.123244	0.11925	-0.11215	0.54636	0.43421	24.9707	24.8778	24.849	24.8153	24.6872	25.2856	25.3095
Q8NBF2	0.860569	0.433992	0.344957	0.93789	0.64491	0.487211	-0.0340056	-0.154748	-0.188753	25.6875	25.6287	25.8948	25.6681	25.7874	25.6126	25.5334
Q8NBJ4	0.50383	0.0967588	0.266417	0.733399	0.296788	0.41353	0.194795	-0.528307	-0.333512	25.1695	24.8198	25.6116	25.297	25.524	24.9477	24.8167
Q8NBS9	0.0405523	0.860865	0.0531682	0.238837	0.925805	0.146293	-0.663095	0.0483691	-0.614726	26.2026	26.7624	26.4947	25.8432	26.0877	25.6671	26.3605
Q8NBT2	0.129624	0.0101474	0.123851	0.382069	0.108095	0.24587	0.360638	-0.727804	-0.367166	26.9599	26.9713	26.9528	27.1933	27.4521	26.3934	26.7964
Q8NBX0	0.781992	0.168891	0.110919	0.896235	0.393043	0.230744	-0.086408	-0.459803	-0.546211	25.6373	26.2143	25.4819	25.5024	26.0211	25.152	25.4518
Q8NC51	0.134446	0.00481541	0.0521511	0.384366	0.0838469	0.144365	0.302296	-0.718678	-0.416382	29.1272	29.2772	29.0533	29.4484	29.4866	28.7402	28.7574
Q8NC56	0.405019	0.259184	0.0716758	0.664639	0.488355	0.174858	-0.175214	-0.242628	-0.417842	25.1082	25.1322	25.4795	25.1839	25.0774	24.963	24.8131
Q8NC96	0.000558629	0.129589	0.000110586	0.0752094	0.342869	0.0105103	1.19387	0.348972	1.54284	25.0774	24.0174	24.3129	25.4994	25.2186	25.633	25.7829
Q8NCB2	0.0662411	0.0482172	0.837674	0.286116	0.212543	0.890786	-0.478356	0.525361	0.047005	26.289	26.5966	26.269	26.0882	25.8208	26.3095	26.6502
Q8NCW5	0.494229	0.313446	0.112988	0.727271	0.543038	0.232815	-0.162942	-0.245228	-0.40817	26.1919	26.405	26.3595	25.9664	26.4723	25.8422	26.106
Q8ND24	0.733989	0.50618	0.326415	0.876098	0.699267	0.472133	-0.0950356	-0.188167	-0.283202	24.4561	24.4316	24.7327	24.8243	24.15	24.1507	24.4473
Q8ND56	0.114066	0.149492	0.858955	0.356418	0.369847	0.904142	0.434456	-0.38993	0.0445268	25.7288	25.2839	25.8543	25.8434	26.1637	25.5818	25.6455
Q8NE71	0.213002	0.0196586	0.00311039	0.488615	0.13676	0.0321905	-0.373994	-0.817006	-1.191	25.2731	25.5159	26.0737	25.7094	25.1323	24.5216	24.686
Q8NEU8	0.595329	0.63281	0.956251	0.7905	0.791621	0.968565	-0.187067	0.167943	-0.0191245	24.6965	24.2333	25.2971	24.4447	24.7115	24.6687	24.8234
Q8NEY1	0.212459	0.394745	0.657154	0.48834	0.618724	0.75591	-0.282392	0.186834	-0.095558	24.9666	24.9155	25.2696	24.7382	24.8822	25.1164	24.8776
Q8NF37	0.439007	0.798614	0.596186	0.687758	0.890397	0.709389	0.205119	-0.0663092	0.13881	25.7472	25.8653	25.3999	25.6121	26.0633	25.6356	25.9072
Q8NF91	0.0665013	0.675738	0.12719	0.286116	0.816439	0.249292	-1.69844	0.342834	-1.35561	27.78	28.8009	28.7952	28.2722	25.927	26.5707	28.3141
Q8NFH3	0.438843	0.86713	0.352982	0.687758	0.929032	0.495367	-0.31217	-0.0660592	-0.378229	25.4071	25.0922	26.1822	25.2056	25.4444	25.5912	24.9267
Q8NFH5	0.0274804	0.642185	0.0564298	0.200264	0.797172	0.152754	-0.663502	0.116824	-0.546678	25.3396	25.4855	26.0006	24.8899	25.2692	25.2619	25.1308
Q8NFP7;Q96G61	0.160413	0.0566353	0.504674	0.423989	0.225427	0.635298	0.330884	-0.479382	-0.148498	26.579	26.3656	26.6709	26.8124	26.8859	26.1859	26.5536
Q8NFP9;P50851	0.21776	0.319796	0.045125	0.491793	0.550947	0.131121	0.346421	0.274113	0.620534	26.0738	25.6774	25.8254	26.2772	25.9185	26.0604	26.6835
Q8NFW8	0.691703	0.500554	0.297814	0.851565	0.694263	0.445744	-0.0960114	-0.164888	-0.2609	25.3866	25.2256	25.7856	25.3427	25.4765	25.3413	25.1481
Q8NFZ8	0.0843748	0.971547	0.0798473	0.311672	0.982749	0.187874	-0.640461	-0.0118258	-0.652287	25.628	25.6086	26.5093	25.6716	25.1653	25.3806	25.4327
Q8NHH9	0.0794389	0.0410603	0.671646	0.302504	0.19801	0.766779	-0.524746	0.638359	0.113613	24.1879	23.9812	24.6687	23.7533	23.8471	24.3139	24.5632
Q8NI27	0.00221377	0.00231211	0.972356	0.0903068	0.0745412	0.980524	-0.910881	0.903817	-0.00706357	24.998	25.2372	25.3707	24.5677	24.2184	25.2535	25.3403
Q8TAF3	0.0794068	0.0870948	0.00474082	0.302504	0.27863	0.0372436	-0.520578	-0.504789	-1.02537	25.4525	26.1467	25.7889	25.2834	25.6111	25.213	24.6719
Q8TAQ2	0.952475	0.454204	0.421267	0.979948	0.658838	0.559152	-0.0132875	-0.170315	-0.183602	27.5947	27.8641	27.4565	27.6614	27.6326	27.6269	27.3265
Q8TAT2	0.997538	0.829267	0.831661	0.998852	0.904619	0.886872	0.00464126	-0.324899	-0.320258	27.6418	27.6221	27.8719	30.4046	25.0987	28.1179	26.7356
Q8TAT6	0.0133838	0.0681349	0.302397	0.150246	0.244698	0.451115	-0.570943	0.376052	-0.194891	24.1824	24.4269	24.4484	23.8602	23.8732	24.3314	24.1541
Q8TB36	0.00686479	0.00617901	0.939318	0.123511	0.0933399	0.961104	0.709673	-0.724636	-0.0149628	25.8527	25.4882	25.754	26.4111	26.2505	25.6593	25.553
Q8TBC4	0.0508831	0.359111	0.215164	0.263184	0.58635	0.356419	-0.692601	0.290108	-0.402492	25.5632	25.7142	26.1423	25.6201	24.8512	25.3829	25.6686
Q8TC12;Q96NR8	0.08569	0.236075	0.507563	0.313738	0.459069	0.63788	0.5224	-0.339341	0.183059	25.8822	26.0272	25.2668	26.1315	26.2073	25.8271	25.8331
Q8TCA0	0.174837	0.131236	0.014298	0.442623	0.34567	0.064905	0.448631	0.507454	0.956085	23.9336	23.8826	23.0481	24.1239	23.7041	24.4171	24.4259
Q8TCJ2	0.276492	0.00529855	0.00125314	0.553712	0.0875797	0.0226859	0.251708	0.841162	1.09287	25.9051	25.3321	25.5817	25.8832	25.534	26.676	26.4236
Q8TCU6	0.271111	0.562131	0.576983	0.549143	0.745044	0.694878	0.437807	-0.223215	0.214592	24.3075	23.5466	24.6335	24.6985	24.3572	24.0589	24.5504
Q8TCZ2	0.617352	0.118103	0.249765	0.802748	0.326538	0.396468	0.105753	-0.359326	-0.253573	24.5179	24.5238	24.6105	24.7368	24.6091	24.5114	24.1158
Q8TDZ2	0.148088	0.353396	0.549641	0.405023	0.582019	0.672603	0.350084	-0.21441	0.135674	25.0112	24.6146	25.084	25.2495	25.1493	24.8951	25.0748
Q8TEA8	0.218723	0.576936	0.469763	0.492992	0.755882	0.603679	0.454525	-0.197112	0.257413	26.947	26.1877	27.2316	27.3504	26.9779	27.0032	26.9309
Q8TEM1	0.0200758	0.739428	0.012273	0.178437	0.854426	0.0603334	-0.613631	-0.0714476	-0.685079	25.4422	25.6926	26.0575	25.276	25.2469	25.3226	25.0573
Q8TEQ6	0.104331	0.0585253	0.00426021	0.341433	0.226649	0.0350814	-0.360733	-0.435933	-0.796666	26.616	27.1526	26.851	26.5691	26.7131	26.2769	26.1334
Q8WUM0	0.109901	0.181753	0.740255	0.351926	0.406166	0.821281	-0.399964	0.32433	-0.0756341	25.014	25.312	25.0331	24.8232	24.722	24.8758	25.318
Q8WUM4	0.90977	0.0153345	0.012989	0.962084	0.124035	0.0623745	-0.0272032	-0.731729	-0.758933	26.4946	26.6299	26.8834	26.4742	26.9848	25.8995	26.096
Q8WVC0	0.924679	0.0817641	0.0706307	0.966633	0.270296	0.173488	0.0256772	0.530015	0.555692	24.3626	24.1429	24.1947	24.1174	24.2715	25.097	24.3519
Q8WVC6	0.00865882	0.00258544	0.381542	0.128252	0.0745412	0.523016	0.680927	-0.85881	-0.177883	25.2403	25.2309	24.9143	25.7363	25.7707	24.95	24.8394
Q8WVJ2	0.530752	0.120175	0.3053	0.750137	0.32947	0.452977	0.334546	-0.895201	-0.560654	25.6767	25.0211	26.4831	26.036	26.1373	25.7332	24.6497
Q8WVM7	0.669717	0.605598	0.356805	0.840277	0.77605	0.499308	-0.180464	-0.219152	-0.399617	24.546	24.58	24.8987	25.1801	23.9376	24.0545	24.6249
Q8WVM8	0.0351838	0.339727	0.00818696	0.226675	0.570211	0.0470482	-0.450897	-0.178234	-0.629131	26.3191	26.6505	26.7078	26.2258	26.2306	26.1259	25.9741
Q8WVV9	0.348836	0.229934	0.765751	0.620566	0.453583	0.84105	0.189963	-0.248638	-0.0586744	26.0658	26.0189	26.0252	26.0546	26.3694	26.0066	25.9201
Q8WVY7	0.374239	0.806917	0.509715	0.64366	0.893484	0.639879	-0.176329	0.0472103	-0.129118	25.713	25.7501	25.8795	25.7429	25.534	25.7687	25.6026
Q8WW12	0.330609	0.876682	0.406078	0.604586	0.932266	0.545181	-0.494174	0.0761769	-0.417997	26.0336	26.4814	26.194	25.0959	26.5911	25.5606	26.2788
Q8WWM7	0.204066	0.452735	0.063502	0.476432	0.658606	0.16367	-0.350185	-0.199042	-0.549227	25.6896	25.6951	26.2837	25.4509	25.8276	25.3949	25.4855
Q8WWQ0;Q9NSI6;Q6RI45	0.0483996	0.299062	0.00961931	0.257943	0.527589	0.0522264	-0.449043	-0.211849	-0.660891	25.4087	25.6605	25.897	25.2458	25.4135	25.1905	25.0451
Q8WWY3	0.348047	0.036753	0.163073	0.620566	0.18484	0.293352	0.271965	-0.69281	-0.420844	25.4853	25.1393	25.9305	25.7311	25.8827	25.1137	25.1145
Q8WX92	0.362518	0.22112	0.723973	0.633642	0.442823	0.808312	-0.442833	0.610162	0.167329	25.5437	25.8858	25.3853	25.957	24.4285	25.8301	25.7757
Q8WX93;Q86TC9	0.120308	0.188399	0.766431	0.367852	0.408562	0.84105	0.348636	-0.287559	0.0610772	24.7256	24.4646	24.7135	25.016	24.8593	24.5206	24.7796
Q8WXF1	0.522872	0.453002	0.185176	0.742959	0.658606	0.321206	-0.127643	-0.150779	-0.278422	27.6161	27.8959	27.607	27.7042	27.5434	27.4729	27.4731
Q8WXF7	0.570239	0.106233	0.0437176	0.779339	0.309802	0.128671	0.180526	0.560094	0.74062	25.6051	24.8894	25.7066	25.7272	25.2299	26.0721	26.0052
Q8WXH0	0.463412	0.80402	0.620792	0.708243	0.892422	0.728784	-0.138805	0.0461583	-0.0926464	26.0719	26.2119	26.0863	26.025	25.9956	26.1498	25.9631
Q8WXI9	0.0631883	0.576467	0.150491	0.283475	0.755702	0.277356	0.529066	-0.141094	0.387972	26.8591	26.5604	26.5464	26.8364	27.3285	27.157	26.7257
Q8WXX5	0.286749	0.909496	0.33522	0.564343	0.950761	0.478423	-0.267325	0.0273635	-0.239961	26.4802	26.4882	26.8104	26.4134	26.3505	26.6644	26.1543
Q8WYA6	0.0322414	0.0673282	0.00180734	0.217595	0.243	0.02657	0.63922	0.519769	1.15899	24.5637	23.7744	24.1541	24.5722	24.6348	25.3894	24.8571
Q8WZA0	0.983823	0.0456272	0.0470782	0.992965	0.20706	0.13437	-0.00377804	0.433955	0.430177	26.13	25.9833	25.9923	26.0943	25.8738	26.3778	26.4582
Q8WZA9	0.517273	0.0266911	0.0734356	0.740871	0.159378	0.177443	-0.132963	0.541695	0.408733	27.3409	27.1304	27.3676	26.9728	27.2593	27.6588	27.6566
Q92499	0.75468	0.39999	0.586186	0.884913	0.621087	0.701149	0.056085	-0.154508	-0.0984235	28.9516	28.9428	28.9887	28.9616	29.082	28.8879	28.8467
Q92522	0.265571	0.0188454	0.112508	0.545265	0.13676	0.232455	0.236337	-0.590089	-0.353753	30.2253	30.2278	30.3011	30.3196	30.6819	29.9449	29.8765
Q92530	0.0483437	0.0211224	0.591269	0.257943	0.141706	0.706117	-0.744278	0.920544	0.176266	26.2619	26.7027	26.1999	26.0549	25.3591	26.889	26.366
Q92542	0.958383	0.560778	0.595252	0.983831	0.744549	0.708649	-0.0135205	0.152583	0.139063	24.9824	24.9693	24.9119	24.7615	25.0926	25.3877	24.7716
Q92552	0.00236715	0.0880646	0.0344635	0.0903068	0.279532	0.110088	0.824595	-0.35558	0.469014	24.1882	23.8435	23.6704	24.5602	24.6029	24.3058	24.1461
Q92558	0.213871	0.126859	0.727727	0.488615	0.338834	0.810838	-0.279379	0.353584	0.0742051	26.4197	26.3858	26.5904	26.0595	26.3579	26.6882	26.4364
Q92567	0.176166	0.00599503	0.0506706	0.444016	0.0920089	0.141295	0.418886	-1.07285	-0.653965	23.734	23.39	24.2347	24.21	24.2524	23.1663	23.1504
Q92575	0.302034	0.788345	0.431678	0.582366	0.882533	0.568794	-0.574997	0.14416	-0.430837	24.876	24.2973	26.1252	24.5872	24.6853	24.9446	24.6163
Q92598	0.185303	0.0660829	0.00797674	0.456454	0.239319	0.0465566	-0.251048	-0.370936	-0.621984	27.208	27.5527	27.4452	27.2427	27.2531	26.87	26.884
Q92599	0.53505	0.0259683	0.0683246	0.753261	0.156599	0.170699	-0.119375	0.51178	0.392405	25.0061	24.7923	25.038	24.8216	24.7699	25.2589	25.3562
Q92614	0.568045	0.707024	0.354537	0.777473	0.836887	0.496744	0.12531	0.0819352	0.207245	25.4861	25.1746	25.576	25.3787	25.6225	25.5683	25.5967
Q92616	0.0910915	0.0840885	0.958694	0.321193	0.27356	0.970608	-0.412609	0.423964	0.0113551	25.2548	25.152	25.625	25.0158	24.936	25.3642	25.4356
Q92621	0.133439	0.0865372	0.778314	0.38286	0.278016	0.849036	0.326107	-0.382487	-0.0563796	25.4965	25.4182	25.3951	25.6539	25.8116	25.5079	25.1926
Q92688	0.0212642	0.184871	0.00293878	0.181662	0.40781	0.0317703	0.723839	0.362155	1.08599	27.4051	26.4759	27.1278	27.6306	27.4208	27.9013	27.8744
Q92696	0.0387095	0.0355777	0.956182	0.236087	0.182777	0.968565	0.429103	-0.438784	-0.00968061	24.0191	23.8968	23.8618	24.2914	24.3254	23.8974	23.8419
Q92734	3.90951e-05	0.00549332	3.21415e-06	0.0297253	0.088271	0.00221833	-1.51588	-0.668879	-2.18476	27.386	28.627	28.6122	27.0541	27.1533	26.4224	26.4473
Q92747	0.549942	0.291389	0.119539	0.763492	0.524193	0.240448	0.137246	0.24912	0.386366	27.1879	27.0929	26.9339	27.1338	27.1675	27.6513	27.1482
Q92769	0.301659	0.027917	0.00587663	0.582136	0.163279	0.0409678	-0.241038	-0.594357	-0.835395	28.0515	28.2179	28.6026	28.0539	28.2845	27.7019	27.4478
Q92783	0.135807	0.134467	0.994786	0.387706	0.35131	0.996534	-0.316716	0.317992	0.00127639	25.4741	25.5853	25.5732	25.258	25.2671	25.4214	25.7396
Q92793	0.152821	0.599805	0.328013	0.413504	0.771661	0.472936	-0.327703	0.112537	-0.215166	28.1926	28.4644	28.2827	28.2349	27.8567	28.2274	28.0893
Q92797	0.14436	0.00664672	0.0698836	0.400093	0.0965679	0.172703	-0.421528	0.968999	0.547471	25.1482	24.8498	25.3627	24.8806	24.4889	25.4738	25.8336
Q92804	0.00844118	0.0452358	0.000478052	0.127428	0.20694	0.0146082	-0.810939	-0.54659	-1.35753	27.7518	28.5664	28.3829	27.934	27.3935	27.1047	27.1296
Q92820	0.557564	0.00359866	0.00806764	0.770943	0.0745412	0.0468251	-0.145013	0.998572	0.853559	26.4686	26.3158	26.149	26.1844	25.9904	26.8006	27.3714
Q92823	0.863339	0.153865	0.198812	0.940387	0.37218	0.33767	-0.0420147	0.375215	0.3332	26.2559	25.9029	26.4148	26.2181	26.0156	26.3455	26.6387
Q92841	0.616742	0.0418571	0.0914153	0.802748	0.200517	0.204831	0.0957809	-0.452261	-0.35648	29.1823	29.3714	29.1669	29.2791	29.4508	28.9002	28.9252
Q92859	0.683861	0.966648	0.65402	0.848052	0.98102	0.754225	0.174587	0.0178197	0.192407	24.4706	24.3347	24.3619	25.2346	23.8112	24.4881	24.5934
Q92878	0.864767	0.153291	0.197558	0.941032	0.372148	0.336352	0.0353977	-0.320015	-0.284618	25.2837	25.2133	25.5203	25.3833	25.4211	24.9473	25.2171
Q92879	0.111703	0.546883	0.043493	0.351926	0.732298	0.128195	-0.398348	-0.139006	-0.537354	26.2752	26.7624	26.4117	26.2399	26.1375	26.2452	25.8543
Q92896	0.85336	0.0646127	0.0860429	0.934006	0.236862	0.197847	0.0346736	-0.394236	-0.359563	26.33	26.3574	26.5192	26.4607	26.4853	25.9871	26.1704
Q92900	0.145923	0.762231	0.0917406	0.40248	0.863505	0.205157	0.2986	0.0575891	0.35619	25.8354	25.5076	25.7266	25.9548	25.8767	25.9058	26.0409
Q92905	0.304865	0.011238	0.00263818	0.583914	0.109054	0.0313024	0.219215	0.670502	0.889717	26.1544	25.9083	25.6613	26.1304	25.8775	26.5858	26.7632
Q92922	0.0429017	0.989165	0.0438094	0.244243	0.992641	0.128775	-0.657865	0.00377138	-0.654094	25.5195	25.831	26.0826	24.9636	25.6343	25.1335	25.4719
Q92930	0.234943	0.0575657	0.0088482	0.5099	0.225614	0.0495866	-0.290629	-0.505878	-0.796507	27.0175	27.5563	27.2035	26.9994	27.1791	26.7818	26.3849
Q92945	0.844703	0.00817481	0.00622093	0.931255	0.10378	0.0421066	-0.0348371	-0.619192	-0.654029	28.8053	29.0527	29.0173	28.9944	29.0059	28.3287	28.4331
Q92973	0.396572	0.030799	0.117865	0.658356	0.172611	0.238131	0.165317	-0.490904	-0.325587	27.902	28.0706	27.8404	28.0934	28.1482	27.6957	27.5641
Q92974	0.0771909	0.783766	0.050412	0.299063	0.879375	0.140919	-0.488303	-0.0675447	-0.555848	25.8071	25.9044	26.4059	25.8594	25.4743	25.5957	25.6029
Q93008	0.549334	0.102431	0.253222	0.763112	0.303908	0.400277	0.123274	-0.366963	-0.243689	25.5772	25.4851	25.7497	25.8541	25.6272	25.299	25.4484
Q93009	0.921367	0.17564	0.151505	0.965826	0.399436	0.278696	-0.0184951	-0.271649	-0.290144	26.3966	26.3797	26.6192	26.5014	26.4606	26.2255	26.1931
Q93034	0.425193	0.343957	0.104246	0.674984	0.574773	0.222475	-0.21188	-0.253895	-0.465775	24.8381	24.9095	25.2185	24.537	25.1673	24.6261	24.5704
Q93045	0.67895	0.111926	0.0588235	0.846191	0.316754	0.156019	0.172685	0.724845	0.89753	31.1669	30.9105	30.7098	30.6533	31.3124	32.3061	31.1093
Q969E4;Q6IPX3	0.688211	0.17967	0.320039	0.849464	0.403998	0.466161	0.167888	-0.596877	-0.428989	26.8391	27.387	26.4652	26.6296	27.5583	26.726	26.2682
Q969G3	0.00104148	0.675686	0.00171745	0.0836871	0.816439	0.0259437	-0.965707	0.0797993	-0.885907	25.6262	26.3416	26.1452	25.3681	25.1874	25.364	25.351
Q969X5	0.598152	0.461337	0.224248	0.791865	0.66323	0.366501	0.12543	0.177031	0.302461	25.5449	25.3465	25.458	25.3672	25.6882	25.4701	25.9393
Q96A65	0.00982213	0.00852805	0.920781	0.138569	0.105027	0.950363	0.706706	-0.727649	-0.0209435	24.6897	24.555	24.3672	24.9747	25.361	24.4476	24.4327
Q96AC1;Q9BQL6	0.0297147	0.542264	0.0770161	0.209195	0.729738	0.182993	-0.716169	0.169606	-0.546564	26.1614	26.28	26.8846	25.8266	25.9057	25.7948	26.2767
Q96AE4	0.946559	0.0241133	0.0266874	0.977411	0.153567	0.0940864	0.0129749	-0.531515	-0.51854	29.35	29.4753	29.5616	29.3869	29.676	28.9828	29.017
Q96AG4	0.77064	0.601804	0.814883	0.896235	0.772925	0.877596	-0.0648404	0.116855	0.052015	27.0433	27.1532	26.942	27.2079	26.7576	27.1259	27.0733
Q96AT9;Q2QD12	0.00647138	0.144831	0.0675964	0.123511	0.364848	0.169997	-1.34936	0.583089	-0.76627	24.6667	25.1914	25.5525	23.8341	24.211	25.143	24.0683
Q96AY3	0.0582471	0.071103	0.00306325	0.276943	0.249739	0.0321905	-0.454042	-0.427116	-0.881158	24.9497	25.344	25.4455	24.7863	25.0951	24.647	24.3802
Q96B54	0.417995	0.192428	0.580432	0.672335	0.412866	0.697558	0.320064	-0.535692	-0.215628	27.0685	26.9163	27.1511	26.7762	27.9313	27.0448	26.5914
Q96BM9	0.0132637	0.224075	0.00231478	0.150246	0.44639	0.0293335	0.786931	0.321014	1.10794	26.09	25.5334	25.3835	26.4993	25.9914	26.3732	26.7595
Q96BP3	0.272371	0.732149	0.431895	0.54931	0.851172	0.568794	-0.32494	0.0973131	-0.227626	24.6593	24.6901	24.9968	24.8413	24.1958	24.8144	24.4173
Q96C19	0.212533	0.11186	0.670899	0.48834	0.316754	0.766309	0.385742	-0.510653	-0.12491	25.1569	24.738	25.4019	25.6146	25.2968	24.7237	25.1663
Q96C86	0.529079	0.707283	0.326796	0.749477	0.836887	0.472384	-0.152186	-0.0899454	-0.242132	24.3799	24.3402	24.6824	24.1353	24.583	24.1749	24.3635
Q96C90	0.0406821	0.0363005	0.00133906	0.238837	0.184825	0.0236222	-0.539044	-0.555674	-1.09472	26.4228	26.7347	27.2	26.4298	26.4268	25.762	25.9832
Q96CN7	0.272849	0.199637	0.0345288	0.54931	0.420042	0.110088	0.258712	0.307715	0.566427	25.9052	25.5938	25.6666	26.14	25.6378	26.1327	26.2605
Q96CS3	0.117879	0.436695	0.0345563	0.363353	0.64598	0.110088	-0.372418	-0.172764	-0.545182	25.4604	25.5785	25.9542	25.4576	25.3302	25.3497	25.0926
Q96CT7	0.383904	0.0528738	0.207232	0.648656	0.219366	0.34706	0.198159	-0.494306	-0.296148	25.4323	25.6994	25.2305	25.7278	25.5984	25.1163	25.2212
Q96CW1	0.0597995	0.431233	0.204023	0.278942	0.642484	0.343959	-0.476817	0.178243	-0.298575	26.5329	26.8385	26.7442	26.2203	26.4088	26.2672	26.7183
Q96CW5	0.481306	0.609441	0.840631	0.721453	0.77754	0.892681	0.253827	-0.182552	0.0712756	25.447	25.0779	25.5994	25.189	25.9959	25.7076	25.1123
Q96CX2	0.153475	0.0126949	0.132361	0.41416	0.111529	0.255861	-0.644489	1.32992	0.685434	25.8215	25.1217	26.494	25.1241	25.2026	26.6154	26.3711
Q96DE0	0.00350858	0.00133106	0.446883	0.0990403	0.0582925	0.583815	-0.956418	1.13727	0.180852	24.7299	25.247	24.7299	24.0367	24.0273	25.0572	25.2814
Q96DG6	0.86887	0.0524499	0.0677459	0.941964	0.219118	0.170185	0.0472236	-0.639766	-0.592542	25.5881	25.3624	26.1773	25.8949	25.7394	25.1885	25.1661
Q96DH6	0.0190847	0.00348054	0.248297	0.173435	0.0745412	0.39523	0.679742	-0.963875	-0.284133	25.5081	25.6568	25.0956	26.0113	26.1006	25.0597	25.1245
Q96DI7	0.0970263	0.928389	0.0844584	0.328362	0.960719	0.194989	-0.534184	-0.0260817	-0.560266	26.2322	26.3602	26.8339	26.3761	25.7496	26.1994	25.8741
Q96EE3	0.313883	0.387082	0.875744	0.591708	0.611874	0.916738	0.277705	-0.236139	0.0415656	25.5326	25.3141	25.5383	26.0476	25.3602	25.5308	25.4047
Q96EP5	0.270165	0.185325	0.031622	0.547775	0.40781	0.105135	0.431713	0.529247	0.96096	26.6584	26.5258	25.8626	27.125	26.1268	27.2562	27.0541
Q96EY4	0.707856	0.713611	0.993742	0.863433	0.840779	0.995925	-0.158604	0.155301	-0.00330268	24.6602	25.4002	24.0283	24.4017	24.7095	24.6838	24.738
Q96F07	0.187417	0.0160305	0.137542	0.457578	0.126212	0.2621	-0.360366	0.77364	0.413273	25.5903	25.4923	25.653	25.5441	24.8804	26.0255	25.9463
Q96F85	0.72645	0.56783	0.820977	0.874423	0.748621	0.882908	0.101808	-0.167488	-0.0656793	26.7301	26.2979	27.1383	26.8742	26.7656	26.671	26.6338
Q96FC7	0.754928	0.955782	0.71369	0.884913	0.97589	0.800752	0.0844349	0.0149466	0.0993815	26.0356	25.822	26.1266	25.7145	26.403	26.0645	26.0829
Q96FJ2	0.0345542	0.26463	0.206232	0.225978	0.495178	0.346147	0.635958	-0.296023	0.339934	27.8187	27.6007	27.3862	28.3373	27.9215	28.0754	27.5914
Q96FW1	0.706994	0.266288	0.153213	0.863252	0.495839	0.280534	-0.128139	-0.394683	-0.522822	27.5313	27.2165	28.2801	27.596	27.6444	27.1888	27.2622
Q96G03	0.268611	0.0572371	0.0100622	0.546568	0.225488	0.0540043	-0.281263	-0.530238	-0.811501	26.0384	26.2806	26.5246	26.3681	25.8746	25.4494	25.7328
Q96GD0;Q6ZT62	0.407103	0.0113396	0.00351757	0.667461	0.109054	0.0324841	0.179355	0.686996	0.866351	26.2077	26.052	25.6662	26.1341	25.9428	26.7462	26.7046
Q96GG9	0.519841	0.685151	0.307179	0.741561	0.820383	0.454099	-0.202894	-0.126647	-0.329541	25.0444	25.6768	24.7669	25.1009	24.9371	24.9834	24.8012
Q96GK7;Q6P2I3	0.111119	0.899749	0.134685	0.351926	0.944553	0.259383	0.571158	-0.0410702	0.530088	24.9764	24.1855	25.0332	25.4529	24.9081	25.1075	25.1714
Q96GM5;Q92925	0.599549	0.150148	0.322993	0.793255	0.370097	0.468074	0.121418	-0.355995	-0.234577	25.4024	25.6362	25.2439	25.6348	25.4883	25.3777	25.0333
Q96I24	0.25481	0.135893	0.0217112	0.535491	0.351529	0.0818568	-0.245801	-0.333459	-0.579261	26.6012	27.0405	26.712	26.6385	26.6224	26.4083	26.1857
Q96I25	0.918681	0.0274698	0.0320936	0.964784	0.161491	0.106013	0.0190452	-0.496052	-0.477007	25.3317	25.5512	25.4176	25.4283	25.5786	25.0695	24.9453
Q96I99	0.0880462	0.0437232	0.00288193	0.3178	0.204784	0.0317703	-0.507412	-0.627981	-1.13539	25.0469	25.44	25.749	25.208	24.9662	24.1464	24.7718
Q96JB5	0.0273492	0.42965	0.0949996	0.199947	0.641383	0.210383	-0.885348	0.268672	-0.616676	24.2845	24.4084	25.162	24.2564	23.5433	24.1455	24.1916
Q96JJ3	0.00190707	0.168664	0.0140092	0.0903068	0.392974	0.0644341	-0.894853	0.288127	-0.606726	24.4453	24.8614	25.0302	24.0829	24.019	24.2094	24.4687
Q96JM2	0.576695	0.00698577	0.0032685	0.783175	0.0988715	0.0321905	-0.18691	-1.19129	-1.3782	24.5146	24.5407	25.532	24.961	24.7379	23.7492	23.5671
Q96JM3	0.780235	0.0367896	0.0240252	0.896235	0.18484	0.0870698	-0.0578033	-0.510025	-0.567828	25.4791	25.8094	25.566	25.5173	25.7424	25.005	25.2346
Q96JQ0	0.260948	0.511845	0.0965287	0.541111	0.705024	0.211917	-0.348042	-0.196873	-0.544914	26.3474	26.4809	26.8092	26.322	26.272	26.5046	25.6957
Q96K17	0.160289	0.0649011	0.560304	0.423989	0.237243	0.681265	0.329643	-0.45824	-0.128597	25.9919	25.7538	26.096	26.4079	26.1011	25.862	25.7305
Q96K76	0.187917	0.8136	0.264524	0.457948	0.897475	0.412964	-0.307438	0.0517065	-0.255731	26.5044	26.4715	26.9127	26.4819	26.2874	26.4247	26.448
Q96KB5	0.281459	0.000971426	0.000290978	0.557299	0.0527577	0.0142275	-0.207863	-0.953149	-1.16101	25.4049	25.8437	25.8787	25.5593	25.7474	24.7532	24.6472
Q96KG9	0.295388	0.666044	0.518795	0.575897	0.812627	0.647005	0.283719	-0.11314	0.17058	25.0295	24.7697	24.9865	24.8265	25.4972	25.0142	25.0832
Q96KP1	0.0260118	0.00931262	0.492572	0.196339	0.108095	0.624545	-0.708818	0.892379	0.183561	25.0193	24.9746	25.4142	24.6031	24.368	25.6382	25.1176
Q96KP4	0.0317232	0.985101	0.0308318	0.21601	0.989439	0.103602	-0.551574	-0.00401469	-0.555589	27.6958	27.8617	28.268	27.4379	27.5886	27.4341	27.5843
Q96KR1	0.892692	0.0297366	0.0242311	0.956029	0.168311	0.0873163	-0.0335675	-0.648543	-0.682111	30.3321	30.2742	30.8672	30.6586	30.4157	29.837	29.9401
Q96L92	0.165663	0.0540818	0.474083	0.42853	0.220706	0.608153	0.348163	-0.518666	-0.170503	25.4064	25.2786	25.4159	25.6065	25.7842	25.4382	24.9152
Q96M27	0.48592	0.019038	0.00684798	0.721604	0.13676	0.0432693	0.162572	0.66548	0.828052	24.9479	24.8772	24.3582	24.8584	24.7021	25.4668	25.4247
Q96ME7	0.00707887	0.0227155	0.000264729	0.123511	0.148464	0.014043	0.813018	0.631037	1.44406	25.8616	24.8997	25.3188	25.8445	26.0001	26.6941	26.4126
Q96MU7	0.16622	0.222372	0.843611	0.42853	0.444939	0.895429	0.363276	-0.315024	0.0482528	25.6397	25.6735	25.3315	25.9631	25.7685	25.7941	25.3073
Q96MZ0	0.221435	0.0113196	0.00199918	0.494254	0.109054	0.027032	0.336157	0.847253	1.18341	24.9308	24.5125	24.3361	24.4397	25.0812	25.4886	25.7267
Q96N66	0.795067	0.00369202	0.00263593	0.902886	0.0745412	0.0313024	-0.0705322	-1.10256	-1.1731	24.8438	25.3616	25.1552	24.8226	25.5531	24.0986	24.0719
Q96N67;Q8NF50;Q96HP0	0.65707	0.847761	0.79923	0.831483	0.918207	0.864821	-0.0943688	0.0405672	-0.0538015	25.2339	25.1508	25.4158	25.02	25.3579	25.2009	25.2581
Q96P16	0.0542889	0.514603	0.0197694	0.269789	0.707114	0.0792277	-0.530543	-0.158437	-0.68898	26.1565	26.4697	26.6564	25.8619	26.2031	26.1024	25.6457
Q96P47	0.628054	0.0110784	0.0227669	0.811207	0.109054	0.0845788	-0.0998459	0.668773	0.568927	25.3257	25.0594	25.2793	25.225	24.914	25.7736	25.7029
Q96P70	0.0223193	0.82083	0.0314804	0.184452	0.900975	0.104981	-0.607688	0.0492874	-0.558401	26.7508	26.9813	27.2977	26.7074	26.3562	26.5826	26.5796
Q96PK6	0.0587431	0.0741567	0.880519	0.277418	0.254363	0.920891	0.415665	-0.386791	0.0288739	27.5269	27.278	27.4795	27.7396	27.8493	27.4959	27.3194
Q96PU4	0.115087	0.684359	0.21248	0.358626	0.820234	0.353463	0.425866	-0.100675	0.325191	23.4931	23.5315	22.954	23.6622	23.675	23.4349	23.7009
Q96PU5	0.181067	0.972824	0.190426	0.453753	0.982756	0.328109	0.301139	-0.00717499	0.293964	26.7617	26.4724	26.6543	26.6814	27.0476	26.7902	26.9245
Q96PU8	0.451946	0.197121	0.0610904	0.697962	0.415941	0.159072	-0.267874	-0.47866	-0.746534	26.5852	26.8566	26.9901	26.1134	27.1976	26.2708	26.0828
Q96PY5;Q8IVF7	0.0354996	0.00135511	0.042251	0.226819	0.0582925	0.125651	-0.680566	1.3302	0.649635	25.0564	25.398	24.7355	24.5777	24.1946	25.7595	25.6732
Q96Q11	0.0229152	0.816853	0.0325893	0.185353	0.898381	0.106698	0.754327	-0.0629627	0.691365	23.8662	23.4358	23.3328	23.8214	24.4558	23.8712	24.2802
Q96QD9	0.879923	0.0125031	0.0100548	0.946748	0.111529	0.0540043	-0.0293425	-0.618979	-0.648321	25.207	25.2937	25.5721	25.4452	25.3619	24.7334	24.8358
Q96QK1	0.160221	0.602928	0.340151	0.423989	0.773062	0.481617	-0.288957	0.100414	-0.188543	27.134	27.1813	27.4051	26.9215	27.087	27.1277	27.0816
Q96QZ7	0.148895	0.000373856	8.58325e-05	0.406742	0.0426383	0.0105103	-0.362704	-1.40222	-1.76493	24.6329	25.1701	25.5142	25.0592	24.8997	23.7845	23.37
Q96RD7	0.0394436	0.0168048	0.000727811	0.23648	0.129499	0.0173942	1.49528	1.84339	3.33866	24.1723	21.5162	23.6057	23.9288	24.1837	26.1708	25.6285
Q96S44	0.140246	0.881646	0.175409	0.393742	0.934062	0.307539	-0.372058	0.0346433	-0.337414	24.3661	24.6683	24.5368	24.4863	23.9747	24.3615	24.1688
Q96SB3	0.838597	0.658274	0.522316	0.926764	0.806836	0.649086	0.0503621	0.109979	0.160341	25.3215	24.9382	25.5644	25.2428	25.3604	25.4404	25.3828
Q96SI9	0.00355953	0.213237	0.000723435	0.0990403	0.433054	0.0173942	1.11019	0.357225	1.46741	24.5356	23.4809	23.872	24.7423	24.8309	25.4665	24.8212
Q96ST2	0.0269179	0.830973	0.01951	0.198064	0.905614	0.0783491	-0.699296	-0.0559241	-0.755221	25.0349	25.5248	25.5148	24.6441	24.9969	25.075	24.4541
Q96ST3	0.477488	0.0768182	0.229228	0.718436	0.259204	0.372415	0.130245	-0.358599	-0.228354	25.0651	25.094	25.1016	25.1582	25.2979	24.837	24.9019
Q96T23	0.743075	0.136279	0.0822519	0.880333	0.351644	0.191837	-0.0592198	-0.291384	-0.350604	24.93	25.0048	25.1284	25.0397	24.975	24.6836	24.7484
Q96T88	0.193154	0.0285426	0.00393912	0.461311	0.165052	0.0336799	-0.275684	-0.524053	-0.799737	25.3024	25.5355	25.7862	25.4977	25.2726	24.9028	24.8194
Q99426	0.442974	0.955081	0.475146	0.69018	0.975611	0.608231	0.197432	-0.0141864	0.183245	28.5177	28.3806	28.4009	28.3163	28.8601	28.3827	28.7653
Q99447	0.00205073	0.0482016	0.0526199	0.0903068	0.212543	0.145329	0.98823	-0.500302	0.487928	25.4586	25.1001	24.833	26.1531	25.7564	25.4477	25.4612
Q99459	0.16124	0.303708	0.0311659	0.424532	0.532072	0.10439	-0.327224	-0.232149	-0.559373	26.2909	26.5366	26.6363	26.0401	26.4783	26.0986	25.9555
Q99460	0.0955365	0.326166	0.41584	0.328362	0.556458	0.555021	-0.34179	0.187858	-0.153933	26.9651	27.1533	27.1074	26.8909	26.6862	26.9507	27.0021
Q99471	0.00799183	0.476843	0.022994	0.125406	0.67726	0.0850069	-0.774799	0.160324	-0.614475	27.134	27.6867	27.5075	26.6185	27.0261	26.8722	27.0931
Q99496	0.0948474	0.935664	0.0837328	0.328362	0.963109	0.194298	-0.364923	-0.0158752	-0.380798	25.2764	25.482	25.568	25.0135	25.3067	25.2055	25.0829
Q99497	0.648339	0.0726507	0.0357249	0.82545	0.251418	0.111562	-0.101755	-0.449136	-0.550891	29.4307	29.486	29.8104	29.382	29.7109	29.1907	29.0039
Q99536	0.578379	0.0495484	0.0210133	0.783421	0.214428	0.0812853	0.125727	0.509012	0.634739	27.8205	27.6508	27.4833	27.7363	27.6492	27.9639	28.4396
Q99567	0.700021	0.0506845	0.0279666	0.856624	0.216788	0.0969327	-0.0995007	-0.580728	-0.680229	25.0449	25.1755	25.4341	25.2176	25.193	24.9445	24.3046
Q99592;B2RXF5	0.067417	0.0645347	0.977499	0.287552	0.236862	0.983647	-0.754879	0.765131	0.0102526	26.3424	26.1104	27.0708	25.9215	25.7499	26.9242	26.2775
Q99598	0.00253019	0.815702	0.00188966	0.0908627	0.898381	0.0267307	-1.40136	-0.0750136	-1.47638	25.9541	27.0299	26.7967	25.3578	25.6662	25.8924	24.9815
Q99613;B5ME19	0.593029	0.161557	0.0706578	0.789775	0.383382	0.173488	-0.105551	-0.294391	-0.399942	26.7143	26.9079	26.8577	26.6422	26.9123	26.5645	26.4012
Q99615	0.439783	0.0070725	0.00247685	0.688029	0.0988715	0.0307048	-0.218264	-0.992177	-1.21044	29.4212	29.7086	30.0864	29.4536	29.9048	28.9475	28.4266
Q99622	0.48704	0.0712567	0.0240337	0.721858	0.249739	0.0870698	-0.183871	-0.530436	-0.714307	25.57	25.5719	26.1668	25.7162	25.6547	24.9676	25.3425
Q99623	0.346723	0.555785	0.708643	0.620294	0.73921	0.796656	0.196067	-0.120324	0.0757424	28.4026	28.4744	28.1496	28.5362	28.48	28.3059	28.4696
Q99627	0.26032	0.00223269	0.000565192	0.540792	0.0738081	0.0155326	-0.220754	-0.834879	-1.05563	26.1288	26.507	26.6016	26.2363	26.4308	25.4431	25.5542
Q99714	0.115027	0.296292	0.021648	0.358626	0.526821	0.0818568	-0.42103	-0.264598	-0.685628	27.1095	27.2342	27.7225	26.8841	27.2305	26.7103	26.8751
Q99719	0.0121732	0.0197256	0.000353545	0.150092	0.13676	0.0142275	0.591934	0.531443	1.12338	26.9203	26.2561	26.441	26.9486	26.9324	27.4178	27.526
Q99729	0.209259	0.439523	0.592178	0.48607	0.648424	0.706833	-0.642785	0.381456	-0.261329	28.069	29.1775	27.5633	27.8739	27.5813	28.2101	28.008
Q99733	0.0692924	0.144916	0.00661968	0.28948	0.364848	0.0428687	-0.366342	-0.280863	-0.647205	28.6989	29.0402	29.0332	28.7187	28.6221	28.3562	28.4228
Q99747	0.60474	0.324753	0.621612	0.794592	0.554462	0.729371	0.210194	-0.41045	-0.200256	24.769	24.12	25.4114	24.8182	25.1336	24.5419	24.5891
Q99798	0.61898	0.996211	0.615726	0.80404	0.996648	0.725075	0.109916	0.00104025	0.110956	27.7461	27.7756	27.5694	27.9873	27.5776	27.7064	27.8605
Q99805	0.161191	0.0857841	0.00886698	0.424532	0.276375	0.0495866	-0.341611	-0.43522	-0.776831	25.2275	25.6826	25.5179	25.0739	25.4434	24.9936	24.6533
Q99816	0.141982	0.844401	0.105199	0.396889	0.915872	0.223299	0.289256	0.0357081	0.324964	26.0256	25.7558	25.886	26.1451	26.0752	26.0952	26.1964
Q99829	1.25084e-05	0.0299513	2.57367e-06	0.0142659	0.169106	0.00221833	1.98804	0.511345	2.49938	25.5997	24.0126	24.1951	26.077	26.1068	26.4681	26.7384
Q99832	0.635649	0.392626	0.201927	0.816394	0.617215	0.341182	-0.0890819	-0.16377	-0.252852	28.5165	28.5407	28.7203	28.4692	28.6136	28.3512	28.4041
Q99873;Q9NR22	0.0201045	0.408193	0.00594619	0.178437	0.627841	0.0409766	-0.518071	-0.153257	-0.671327	28.4527	28.7772	28.921	28.3143	28.3478	28.2146	28.141
Q99943	0.510543	0.059917	0.166969	0.737779	0.228443	0.29871	-0.310152	0.998756	0.688604	24.4244	23.9061	24.6905	24.15	23.8263	25.6524	24.3213
Q99961	0.38096	0.10299	0.0257131	0.646075	0.303908	0.0916431	-0.226227	-0.452418	-0.678645	26.3277	26.4494	26.8093	26.669	26.1373	26.0292	25.8722
Q99962	0.960769	0.0187128	0.0173934	0.984268	0.13676	0.0729759	0.0176402	1.04543	1.06307	25.2086	24.743	24.9536	25.4217	24.3103	25.8079	26.0149
Q99986	0.409902	0.0913626	0.31836	0.668803	0.285868	0.464904	-0.209996	0.467294	0.257298	26.0418	25.7194	26.3325	25.8541	25.7779	26.185	26.3815
Q99996	0.972587	0.832594	0.806034	0.988623	0.906947	0.870945	-0.00956526	-0.0589302	-0.0684954	24.2193	23.9691	24.5215	23.9564	24.5151	24.1155	24.2382
Q9BPU6	0.0568865	0.921522	0.0488425	0.275495	0.957926	0.137713	0.418179	0.0188493	0.437028	32.9362	32.6116	32.6906	33.2038	32.9348	33.1091	33.0673
Q9BPW8	0.883553	0.173341	0.139072	0.949757	0.396213	0.263712	0.0301217	0.29986	0.329982	26.9227	26.7252	26.8802	26.9606	26.705	27.2623	27.003
Q9BPX3	0.0728768	0.0612817	0.00326281	0.295787	0.229907	0.0321905	-0.643435	-0.678957	-1.32239	24.9691	25.157	26.0917	25.1159	24.8459	24.3161	24.2879
Q9BPX5	0.149444	0.10291	0.807044	0.407267	0.303908	0.871623	0.345843	-0.400171	-0.0543279	26.2091	25.9193	26.3045	26.3453	26.5702	26.1722	25.9429
Q9BQ39	0.125438	0.96341	0.116952	0.374999	0.980055	0.237137	0.396643	0.0108724	0.407515	23.5535	23.1081	23.4628	23.8939	23.4702	23.5938	23.7921
Q9BQA1	0.103843	0.711599	0.0584691	0.340919	0.839709	0.155804	0.509743	0.105393	0.615136	26.1206	25.404	26.0873	26.0551	26.4556	26.4671	26.2545
Q9BQI0	0.00217611	0.0442568	0.0617122	0.0903068	0.20538	0.160325	1.0413	-0.545623	0.495682	26.6207	26.2353	25.9816	27.2662	27.0333	26.3825	26.8257
Q9BR76;A9Z1Z3	0.0912115	0.712622	0.0514348	0.321193	0.840167	0.142902	0.445848	0.0877261	0.533575	25.6062	25.5699	24.9895	25.6826	25.7685	25.8043	25.8222
Q9BRA2	0.389095	0.0707341	0.26751	0.654657	0.249739	0.413688	0.274658	-0.634774	-0.360116	26.578	26.1873	27.0257	27.0375	26.7248	26.1002	26.3926
Q9BRJ6	0.469248	0.009202	0.00336737	0.71262	0.108095	0.0321905	-0.196513	-0.90634	-1.10285	25.6939	26.0332	26.2209	26.2611	25.5999	24.8903	25.158
Q9BRJ7	0.108501	0.51974	0.285209	0.350057	0.710448	0.43313	0.42511	-0.157115	0.267995	25.0184	24.677	24.8979	24.9313	25.4937	25.0372	25.0737
Q9BRP8	0.236253	0.0341532	0.00555523	0.512256	0.177862	0.0400797	-0.245805	-0.495894	-0.741699	25.6533	25.9259	26.0391	25.8632	25.6102	25.1493	25.3323
Q9BRX2	0.01077	0.464558	0.00384938	0.147104	0.665263	0.0334309	0.732936	0.166036	0.898971	24.4676	24.0527	23.7945	24.6786	24.6345	24.6065	25.0387
Q9BRX5	0.877103	0.827983	0.949864	0.945116	0.904248	0.965526	-0.036734	0.0516589	0.014925	24.2662	24.3163	24.2307	24.4262	24.0473	24.0671	24.5097
Q9BRX8	0.56062	0.410977	0.800171	0.77314	0.628804	0.865429	-0.162681	0.232734	0.0700529	27.2179	27.2184	27.2791	27.3137	26.8585	27.6369	27.0008
Q9BS26	0.0705089	0.645726	0.143626	0.290833	0.799186	0.268754	0.469994	-0.10633	0.363664	26.4445	25.9871	26.3462	26.4336	26.8397	26.561	26.4997
Q9BSD7	0.698317	0.202724	0.350813	0.855917	0.424623	0.493345	-0.0776428	0.269595	0.191952	25.48	25.3071	25.5767	25.2533	25.4753	25.643	25.6247
Q9BSJ8	0.00284902	0.00874843	0.417104	0.0916092	0.105027	0.555733	-1.74229	1.40304	-0.339248	24.761	25.6888	25.221	23.1349	24.2902	24.8508	25.3804
Q9BT78	0.752253	0.119006	0.0730403	0.883529	0.32784	0.176675	-0.0840598	-0.453218	-0.537277	26.3004	26.1946	26.8204	26.2623	26.5846	26.0717	25.8687
Q9BTE1	0.110314	0.255074	0.577425	0.351926	0.483096	0.695043	-0.461837	0.31377	-0.148067	25.0985	25.2297	25.3739	24.5436	25.1363	25.345	24.9624
Q9BTE6	0.0527996	0.277078	0.00963934	0.267489	0.508459	0.0522264	0.4261	0.216541	0.642641	24.3544	23.9559	24.0405	24.5148	24.3338	24.5441	24.7376
Q9BTT0	0.192977	0.0765503	0.548553	0.461311	0.258683	0.671993	-0.659659	0.94883	0.28917	27.5828	28.3254	27.0872	27.5638	26.5295	27.8979	28.0931
Q9BTV4	0.567017	0.0851387	0.20472	0.777263	0.275463	0.344879	-0.12006	0.399097	0.279037	25.3302	25.207	25.3475	24.9738	25.3406	25.5017	25.6108
Q9BTV5	0.0150247	0.0532501	0.41539	0.159401	0.219645	0.554745	-0.893341	0.649977	-0.243364	25.3481	25.4141	26.0398	24.5426	25.1247	25.4524	25.5148
Q9BTW9	0.916347	0.0166437	0.0194567	0.96322	0.128693	0.078273	0.0191731	-0.546351	-0.527178	26.3682	26.4814	26.5936	26.5105	26.6029	26.0712	25.9495
Q9BUF5	0.00138024	0.774511	0.00195637	0.0850902	0.872424	0.0268825	-1.79464	0.106202	-1.68844	25.99	26.5598	27.7422	25.3438	25.3689	25.3735	25.5517
Q9BUH6	0.162885	0.0102361	0.00142485	0.42755	0.108095	0.0238977	-0.360856	-0.800177	-1.16103	25.0683	25.4077	25.7435	24.9793	25.4501	24.3244	24.5046
Q9BUJ2	0.105973	0.440489	0.0314005	0.345319	0.648924	0.104867	-0.331521	-0.146529	-0.47805	27.1636	27.3797	27.4872	27.2001	27.0038	26.981	26.9299
Q9BUQ8	0.996323	0.0183894	0.0182638	0.998512	0.136189	0.0751981	0.00136438	0.866565	0.86793	27.7341	27.448	27.4408	27.1461	27.7454	27.992	28.6326
Q9BUR5	0.112633	0.0868777	0.866174	0.354367	0.278326	0.909711	0.372254	-0.408259	-0.0360046	25.5268	25.3047	25.5247	25.5922	25.9817	25.3969	25.3605
Q9BUT1	0.073262	0.232456	0.0109344	0.296295	0.455134	0.0561741	-0.585919	-0.364655	-0.950574	25.4062	25.5321	26.3045	25.3385	25.3263	24.793	25.1425
Q9BV38	0.888654	0.00552217	0.00669471	0.953443	0.088271	0.0430816	0.03032	-0.815759	-0.785439	25.568	25.9722	25.6672	25.9833	25.7167	24.9174	25.1511
Q9BVA1	0.0583996	0.155645	0.00606874	0.276943	0.375293	0.0413218	0.40339	0.284713	0.688103	33.4601	33.1965	32.996	33.4581	33.5412	33.8234	33.7453
Q9BVG4	0.239731	0.12328	0.656887	0.516361	0.334763	0.75591	0.348713	-0.474782	-0.126069	25.4425	25.1829	25.5537	25.3691	26.065	25.3376	25.1469
Q9BVK6	0.481969	0.67337	0.771157	0.721453	0.816439	0.844054	-0.296941	0.175948	-0.120993	26.4955	27.2011	26.0685	26.4476	26.2282	26.8937	26.1339
Q9BW27	0.250419	0.350135	0.05816	0.530368	0.579578	0.155545	-0.449116	-0.359015	-0.808131	25.142	25.8232	25.2988	25.1554	25.0685	24.2115	25.2943
Q9BWD1	0.544008	0.00454324	0.00205397	0.760139	0.0822471	0.0270815	0.144182	0.917557	1.06174	28.4136	28.2676	27.7556	28.2842	28.0273	29.0664	29.0803
Q9BWF3	0.0434788	0.138702	0.46063	0.244243	0.353892	0.597327	0.447024	-0.30446	0.142564	27.3944	27.1186	27.2771	27.55	27.7398	27.2916	27.3893
Q9BWJ5	0.137633	0.972847	0.144909	0.3898	0.982756	0.270711	0.493792	-0.0104227	0.483369	27.0419	26.7218	26.7106	27.5051	26.9149	27.5544	26.8447
Q9BWM7	0.414103	0.158987	0.503548	0.669866	0.38025	0.634933	-0.167018	0.302706	0.135688	26.6547	26.6075	26.7227	26.4043	26.5919	26.6634	26.9382
Q9BX40	0.0282157	0.0249455	0.000765236	0.202706	0.155332	0.0174968	-0.666882	-0.687388	-1.35427	25.8707	26.2536	26.8352	26.0367	25.7183	25.2308	25.1495
Q9BX66	0.407792	0.175993	0.553609	0.667461	0.399537	0.675646	0.279325	-0.476749	-0.197425	25.301	24.7816	25.7659	25.5501	25.556	24.9358	25.2167
Q9BX67	0.0943702	0.000619699	0.000100203	0.327639	0.0479359	0.0105103	-0.337977	-1.0102	-1.34818	25.2893	25.9046	25.798	25.4452	25.5815	24.4775	24.5287
Q9BX68	0.982007	0.193865	0.18752	0.992965	0.41289	0.324533	-0.00424643	-0.260526	-0.264773	25.6679	25.6565	25.8587	25.8236	25.6831	25.4595	25.5261
Q9BXJ9;Q6N069	0.0240837	0.186551	0.00329687	0.18878	0.408491	0.0321905	0.504002	0.258639	0.762642	25.517	24.9958	25.1936	25.5929	25.6046	25.8371	25.8776
Q9BXM9	0.614129	0.244152	0.114434	0.801848	0.470363	0.233482	0.127439	0.306727	0.434166	25.1886	25.2864	24.7163	25.1956	25.062	25.5857	25.2854
Q9BXP5	0.355653	0.0602257	0.0141861	0.625478	0.228577	0.064829	-0.185742	-0.418841	-0.604583	26.9941	27.23	27.2852	27.0344	27.1092	26.8033	26.5027
Q9BXS5;Q9Y6Q5	0.292351	0.136048	0.0251869	0.57339	0.351529	0.0901906	0.350327	0.517376	0.867703	25.7307	25.7069	24.9426	25.8574	25.4928	25.9445	26.4404
Q9BXS6	0.271321	0.5515	0.110972	0.549143	0.735655	0.230744	-0.351658	-0.184405	-0.536063	23.791	23.8297	24.3441	23.5762	23.8942	23.8979	23.2037
Q9BXV9	0.0747756	0.192134	0.540782	0.296887	0.412866	0.665425	-0.550516	0.380667	-0.16985	24.2076	24.5353	24.3601	24.1949	23.5995	24.0465	24.5092
Q9BXW7	0.783197	0.102478	0.155972	0.896373	0.303908	0.284618	-0.0888115	0.581214	0.492402	24.1669	24.0085	24.0562	24.4332	23.4539	24.6017	24.4478
Q9BY32	0.215175	0.0108955	0.0792643	0.488615	0.109054	0.186779	0.363657	-0.91012	-0.546463	26.7387	26.482	27.1172	27.3032	27.0234	26.0653	26.441
Q9BY43	0.568915	0.145936	0.335153	0.777995	0.365975	0.478423	0.158506	-0.432766	-0.27426	25.7872	25.4467	26.205	26.0732	25.8955	25.5401	25.563
Q9BY44	0.00485543	0.00447066	0.950985	0.111016	0.0822385	0.965853	-0.876452	0.890395	0.0139429	24.5546	24.6878	24.9963	23.7589	24.1723	24.9168	24.7953
Q9BY67	0.0353587	0.411797	0.129381	0.226675	0.628804	0.251807	-0.535417	0.180574	-0.354844	25.8439	26.3121	25.9692	25.7144	25.4961	25.8896	25.6821
Q9BY77	0.0261647	0.125004	0.00251294	0.196339	0.335847	0.0309838	-0.630397	-0.392428	-1.02282	26.1861	26.5061	26.9682	25.9397	26.2738	25.7331	25.6955
Q9BYV8	0.044872	0.614345	0.0206792	0.249641	0.779812	0.0804937	0.564076	0.122609	0.686685	24.677	24.4121	24.1081	24.7371	24.9112	25.1959	24.6976
Q9BZE1	0.261593	0.0924549	0.0153539	0.541956	0.28889	0.0678724	-0.248064	-0.394857	-0.642921	24.4024	24.4835	24.9152	24.4576	24.445	24.0633	24.0496
Q9BZF1	0.329411	0.485659	0.116869	0.603806	0.683819	0.237137	-0.183377	-0.128846	-0.312224	25.4435	25.6267	25.5908	25.369	25.4818	25.2308	25.3623
Q9BZJ0	0.491963	0.799974	0.658435	0.726741	0.891421	0.756619	-0.172503	0.062657	-0.109846	24.682	24.9117	24.6405	24.7991	24.4081	24.8793	24.4532
Q9BZK7;O60907;Q9BQ87	0.0120884	0.360261	0.0032993	0.149857	0.587808	0.0321905	-0.643352	-0.188961	-0.832312	25.4775	26.0409	25.898	25.4811	25.171	25.084	25.1902
Q9BZV1	0.585452	0.252797	0.52257	0.786565	0.480926	0.649086	-0.136829	0.297886	0.161057	23.987	23.8362	24.1216	23.9649	23.7193	23.8774	24.4026
Q9BZZ5	0.395225	0.109337	0.386454	0.657555	0.312921	0.527529	0.195021	-0.393888	-0.198867	27.627	27.6062	27.6505	27.5824	28.0643	27.5097	27.3493
Q9C005	0.0678724	0.000263046	0.00270882	0.288128	0.0414623	0.0317703	0.453169	-1.39547	-0.9423	26.6277	26.9044	26.6772	27.2593	27.2287	26.0603	25.6367
Q9C040	0.218514	0.930909	0.192471	0.492992	0.960719	0.3296	0.269386	0.0179457	0.287331	26.2704	25.9153	26.2544	26.4457	26.2627	26.4355	26.3088
Q9C0B1	0.707329	0.0524149	0.0293486	0.863252	0.219118	0.100057	0.108616	0.64449	0.753107	26.2128	25.5527	26.2984	25.8583	26.2101	26.7576	26.5997
Q9C0C2	0.0358391	0.0109183	0.00049313	0.228059	0.109054	0.0146082	-0.446031	-0.589067	-1.0351	25.0083	25.5454	25.4586	25.114	24.9979	24.4636	24.4702
Q9C0C9	0.374969	0.292665	0.0747888	0.64366	0.525644	0.179951	0.238552	0.286349	0.5249	24.9627	24.4308	24.9856	24.7965	25.097	25.0678	25.3984
Q9C0K0	0.229454	0.050572	0.336572	0.505198	0.216788	0.478629	-0.275815	0.492088	0.216273	26.4832	26.602	26.4041	26.3527	26.1018	26.8947	26.544
Q9GZL7	0.0208612	0.41429	0.0752312	0.179564	0.629854	0.180323	-0.697092	0.205178	-0.491914	24.5215	24.8839	24.9518	24.2738	24.1678	24.1167	24.7352
Q9GZP4	0.515786	0.0829627	0.224671	0.739478	0.272195	0.36684	0.123767	-0.364293	-0.240526	25.571	25.7029	25.517	25.743	25.7243	25.2884	25.4504
Q9GZS3	0.329578	0.63125	0.164597	0.603806	0.790709	0.295549	-0.225586	-0.108127	-0.333713	25.8706	26.1359	25.9782	26.0264	25.6366	25.8677	25.579
Q9GZT3	0.473745	0.734661	0.303368	0.716586	0.851938	0.451123	-0.181876	-0.0847923	-0.266668	26.5983	26.5142	26.9815	26.7556	26.3764	26.3566	26.6058
Q9GZT4	0.871766	0.169735	0.215389	0.942273	0.39317	0.356532	-0.0287511	0.262175	0.233424	25.72	25.6524	25.6511	25.564	25.682	25.8885	25.8819
Q9GZZ1	0.682983	0.187439	0.335994	0.848052	0.408491	0.478423	0.141369	-0.483906	-0.342537	25.0292	24.9928	25.1997	25.1069	25.3683	25.2717	24.2357
Q9H074	0.631049	0.612666	0.336097	0.813233	0.779514	0.478423	-0.109379	-0.115415	-0.224794	26.2506	26.5041	26.2199	26.0367	26.4686	26.0933	26.1811
Q9H0A0	0.785306	0.483506	0.340106	0.897886	0.682051	0.481617	-0.0612081	-0.15987	-0.221078	24.8626	25.1567	24.7566	25.0402	24.7507	24.8071	24.6641
Q9H0B6	0.727502	0.203393	0.12032	0.875094	0.424789	0.241168	-0.0627333	-0.242148	-0.304882	25.5372	25.6286	25.6909	25.5881	25.6059	25.4181	25.2917
Q9H0C8	0.413438	0.681224	0.672902	0.669792	0.818258	0.767064	-0.210054	0.103574	-0.106479	25.634	25.6836	25.7954	25.2049	25.8541	25.6265	25.6396
Q9H0D6	0.00250489	0.0429459	0.0756329	0.0908627	0.203617	0.180648	-0.805999	0.436729	-0.36927	25.5441	25.9537	25.918	25.2288	25.0309	25.6022	25.5309
Q9H0L4	0.00754516	0.00285312	7.12567e-05	0.123511	0.0745412	0.0105103	-0.697164	-0.839823	-1.53699	25.2128	26.0422	25.8728	25.2577	25.2631	24.5622	24.2789
Q9H0Q0	0.316665	0.623964	0.155042	0.593677	0.785465	0.283298	0.419037	0.199432	0.618468	26.4053	25.5794	26.5395	26.0605	26.8964	26.8784	26.4774
Q9H0Q3	0.00738844	0.818806	0.0053846	0.123511	0.899661	0.0391817	-0.827468	-0.0533697	-0.880838	24.9332	25.4963	25.5089	24.4876	24.8627	24.8312	24.4123
Q9H0R4	0.383076	0.000587551	0.000233442	0.648656	0.0478644	0.0136534	0.169878	1.06162	1.2315	25.0852	24.6128	24.6232	24.8257	24.7501	25.7223	25.9768
Q9H0U4;Q92928	0.752606	0.485084	0.694903	0.883529	0.683432	0.785678	0.102151	-0.229513	-0.127361	27.1516	27.4383	26.8817	27.0039	27.5204	26.7096	27.3557
Q9H0W9	0.986931	0.229625	0.235108	0.993748	0.453583	0.380612	-0.00431258	0.333712	0.329399	25.0115	24.6222	25.1841	24.7273	25.0704	25.3815	25.0836
Q9H115	0.735972	0.337523	0.519725	0.876176	0.568604	0.647811	0.0835417	-0.244816	-0.161274	25.3296	25.1546	25.5563	25.1905	25.6875	25.1942	25.1942
Q9H165	0.85375	0.0512823	0.0682464	0.934006	0.218237	0.170699	-0.0617715	0.754185	0.692414	26.1447	26.3973	25.4717	25.6595	26.0859	26.5044	26.7494
Q9H1B7	0.200405	0.348994	0.695433	0.472234	0.578949	0.785678	0.295957	-0.210352	0.0856057	25.6751	25.404	25.6918	25.925	25.7628	25.4635	25.8035
Q9H1E3	0.872082	0.000862452	0.0010372	0.942273	0.0518919	0.0209367	0.0329903	-1.07673	-1.04374	27.3726	27.8986	27.5205	27.7453	27.7398	26.7136	26.6181
Q9H1K0	0.773262	0.371573	0.249664	0.896235	0.597713	0.396468	0.0691799	0.220299	0.289479	24.4448	24.1153	24.5351	24.4784	24.3104	24.8119	24.4174
Q9H299	0.120628	0.443791	0.373278	0.367852	0.651407	0.516028	0.881377	-0.405869	0.475508	28.1826	28.5912	26.8695	28.7938	28.4297	28.0319	28.3798
Q9H2G2	0.693624	0.313776	0.177818	0.851565	0.543038	0.310806	-0.138469	-0.36554	-0.504009	26.4826	26.3743	27.0192	26.1456	26.971	26.0069	26.3787
Q9H2H8	0.869515	0.451763	0.365477	0.942216	0.65856	0.509468	-0.0477077	-0.222916	-0.270624	25.5704	25.5451	25.8079	26.0128	25.2449	25.5324	25.2794
Q9H2M9	0.0358936	0.22305	0.253955	0.228059	0.445905	0.400879	-0.541847	0.280778	-0.261069	24.9784	25.0164	25.4756	24.7436	24.6648	25.0381	24.9318
Q9H2P0	0.258439	0.0438264	0.263906	0.537865	0.204784	0.412832	0.324279	-0.644513	-0.320234	25.982	25.8679	26.0934	26.4388	26.171	26.0049	25.3158
Q9H2U1	0.073248	0.354362	0.0170204	0.296295	0.582653	0.0729759	-0.435001	-0.205545	-0.640546	24.4256	24.6267	24.9415	24.432	24.2663	24.2885	23.9987
Q9H307	0.835246	0.152016	0.207128	0.924638	0.371916	0.34706	-0.0630185	0.467969	0.404951	26.2463	26.1788	26.0858	26.52	25.6186	26.552	26.5225
Q9H3K6	0.771326	0.578579	0.78752	0.896235	0.757339	0.856621	0.0939416	-0.181023	-0.0870811	25.834	25.8803	25.783	25.6014	26.2498	26.1182	25.371
Q9H3N1	0.0157443	0.931646	0.0138805	0.162146	0.960719	0.064328	1.02684	0.029058	1.0559	26.6161	26.4342	25.4095	26.9268	26.9705	26.8336	27.1218
Q9H3P2	0.0667312	0.0495335	0.847544	0.286116	0.214428	0.898349	-0.451307	0.49301	0.0417035	24.655	24.902	24.681	24.5041	24.1763	24.9594	24.707
Q9H3P7	0.0904822	0.867531	0.116955	0.320511	0.929032	0.237137	-1.08936	0.0964134	-0.99295	24.9678	24.6721	26.6517	24.5366	24.6084	24.8711	24.4668
Q9H3Q1	0.0856261	0.0109003	0.000916638	0.313738	0.109054	0.0199129	-0.374441	-0.639761	-1.0142	25.7087	26.1315	26.2117	25.6464	25.9479	25.139	25.1758
Q9H3S7	0.156019	0.338422	0.593547	0.4177	0.56915	0.70805	-0.310006	0.200702	-0.109304	24.9724	25.0035	25.2208	24.8121	24.7922	25.1556	24.8501
Q9H444;P59074;Q96CF2	0.959535	0.49494	0.465075	0.984268	0.691095	0.601208	-0.0134526	-0.184062	-0.197515	27.4412	27.8405	27.1826	27.3413	27.6549	27.3463	27.2818
Q9H479	0.00214271	0.00140556	0.730934	0.0903068	0.0582925	0.812901	-1.05835	1.13967	0.0813187	25.6296	25.8331	26.0775	25.0317	24.7621	25.8116	26.2616
Q9H488	0.215095	0.869961	0.168918	0.488615	0.929829	0.300409	-0.397679	-0.0496439	-0.447323	25.282	25.5331	25.5943	25.6192	24.7128	25.1175	25.1152
Q9H4A4	0.0815436	0.0575351	0.0034011	0.307931	0.225614	0.0321905	-0.565424	-0.6306	-1.19602	25.2389	25.4049	26.2471	25.2875	25.2337	24.5954	24.6645
Q9H4A6;Q9H4A5	0.636756	0.307793	0.56414	0.817356	0.537577	0.68447	0.0915796	-0.20387	-0.11229	24.6833	24.6715	24.7089	24.9112	24.6523	24.5118	24.644
Q9H4G0	0.669608	0.804393	0.856286	0.840277	0.892422	0.902166	0.113642	-0.0656711	0.0479712	25.7105	25.6317	25.6816	25.4352	26.1054	25.5635	25.8458
Q9H4L7	0.240368	0.668111	0.431839	0.517205	0.813446	0.568794	-0.244641	0.0854492	-0.159192	25.1389	25.1633	25.3838	25.0235	25.0344	25.2436	24.9851
Q9H4M9;Q9NZN4	0.316115	0.0624128	0.296877	0.593677	0.232241	0.44551	-0.19213	0.392681	0.200551	26.0739	25.9974	26.1449	25.8492	25.9088	26.1983	26.345
Q9H6K5	0.15328	0.680932	0.280185	0.41416	0.818258	0.427207	0.396209	-0.106354	0.289856	25.5578	25.2939	25.3643	26.0667	25.384	25.5761	25.6619
Q9H6Z4	0.397886	0.34286	0.0959325	0.659202	0.574433	0.211627	-0.239882	-0.271007	-0.510889	25.7576	25.6442	26.3715	25.9165	25.6194	25.5044	25.4895
Q9H773	0.043212	0.590925	0.0189323	0.244243	0.764825	0.0768408	-0.476375	-0.109453	-0.585827	26.3334	26.5638	26.811	26.296	26.1261	25.9961	26.2071
Q9H7P6	0.0852583	0.183463	0.617471	0.313163	0.407478	0.726006	0.43497	-0.321082	0.113888	24.207	23.7644	24.2838	24.427	24.4911	24.1588	24.1171
Q9H857	0.863705	0.923486	0.939615	0.940387	0.959231	0.961104	0.0802813	-0.044884	0.0353973	24.6281	25.2387	23.9404	25.1292	24.2104	24.5988	24.6511
Q9H8S9;Q7L9L4	0.020428	0.171111	0.192431	0.179217	0.394246	0.3296	0.531908	-0.273328	0.25858	26.524	26.2961	26.2249	26.7248	26.8599	26.4307	26.6074
Q9H8Y8	0.216168	0.0443747	0.00645051	0.490138	0.20538	0.0424074	-0.316804	-0.567924	-0.884728	26.1798	26.3082	26.8523	26.147	26.3799	25.6141	25.777
Q9H910	0.280959	0.0122149	0.00263431	0.557299	0.111081	0.0313024	-0.23468	-0.668285	-0.902965	27.0381	27.2463	27.5884	27.2967	27.0687	26.5467	26.482
Q9H936;Q9H1K4	0.995767	0.489355	0.492525	0.998393	0.686904	0.624545	0.00178262	-0.236421	-0.234638	25.2705	25.0897	25.6066	24.8908	25.809	25.1236	25.1034
Q9H9A6	0.018593	0.033631	0.000699467	0.17232	0.176756	0.0171558	0.600686	0.519994	1.12068	25.7674	25.3825	25.0048	25.7331	25.8555	26.3226	26.3061
Q9H9B4	0.791064	0.0335668	0.0505203	0.901264	0.176756	0.141049	0.0497113	-0.47327	-0.423558	27.7589	27.9526	27.8144	27.8455	28.0209	27.4112	27.5087
Q9H9H4	0.25135	0.261058	0.978713	0.53118	0.49091	0.984323	-0.246491	0.24103	-0.00546043	24.394	24.3679	24.588	24.1765	24.2864	24.6235	24.3214
Q9H9Q2	0.303536	0.00785164	0.0381559	0.582972	0.102312	0.117613	0.200379	-0.658275	-0.457895	25.6344	25.6359	25.8045	25.9811	25.8601	25.3272	25.1975
Q9HAV4	0.924476	0.384452	0.338928	0.966633	0.60983	0.480481	0.0216877	0.20454	0.226228	25.3473	25.5138	25.0155	25.3658	25.2069	25.4218	25.5599
Q9HB07	0.256198	0.0410402	0.250585	0.53658	0.19801	0.39721	-0.290879	0.58556	0.294681	26.058	26.3664	25.7471	25.8006	25.7311	26.3226	26.3802
Q9HB71	0.0658208	0.11738	0.00523117	0.286035	0.324931	0.0388084	-0.471666	-0.387121	-0.858787	27.379	27.6645	27.9804	27.551	27.1506	26.9078	27.0196
Q9HC35	0.0385084	0.415446	0.139313	0.235712	0.630025	0.263712	-0.704851	0.241149	-0.463702	25.5678	25.7567	26.158	25.6105	24.8944	25.5936	25.3936
Q9HC38	0.632455	0.787014	0.83285	0.814585	0.881719	0.887321	0.117392	-0.0659394	0.0514522	27.8313	27.5148	28.0352	27.7229	28.0619	27.8154	27.8376
Q9HCC0	0.146347	0.405692	0.480162	0.402946	0.626529	0.611529	0.312148	-0.169363	0.142785	24.4572	24.3677	24.2434	24.757	24.4783	24.3684	24.5283
Q9HCD5	0.450521	0.394504	0.91718	0.696704	0.618724	0.948461	0.138422	-0.157109	-0.0186878	26.0432	26.0662	25.9402	26.1548	26.1285	26.0219	25.9472
Q9HCJ6	0.00725695	0.0749714	0.148299	0.123511	0.255743	0.274792	0.748529	-0.420882	0.327647	25.0779	24.5139	24.9244	25.4609	25.4745	24.9949	25.0988
Q9HCM4	0.346166	0.776852	0.497984	0.620014	0.872907	0.630007	0.286864	-0.083766	0.203098	24.7434	24.4997	24.6604	24.75	24.9839	25.1949	24.3714
Q9HCS7	0.155733	0.718408	0.0895655	0.417424	0.843849	0.202276	-0.557265	-0.131892	-0.689157	24.3549	25.0781	24.4626	24.2194	24.2068	24.5803	23.5821
Q9HD42	0.0176807	0.684667	0.0327439	0.169358	0.820234	0.106698	-0.770016	0.106518	-0.663498	25.2271	25.5696	25.8404	25.1336	24.7363	25.3027	24.7803
Q9HD45	0.137799	0.884088	0.110307	0.3898	0.936213	0.230313	0.328124	0.0297011	0.357825	25.2528	24.9197	25.1286	25.3853	25.3192	25.2256	25.5384
Q9HDC9	0.191283	0.641541	0.0939669	0.461311	0.797034	0.208907	0.291517	0.0982203	0.389738	27.0983	26.7964	26.9461	27.3108	27.0148	27.3912	27.1308
Q9NP72	0.243939	0.826552	0.331312	0.52021	0.904144	0.476496	-0.237825	0.0425993	-0.195226	27.0125	27.116	27.1976	27.0483	26.7897	27.0346	26.8886
Q9NP79	0.0878842	0.898825	0.106907	0.3178	0.944553	0.225348	0.3945	-0.0263403	0.368159	27.3654	27.0389	27.1834	27.3631	27.6482	27.3538	27.6048
Q9NP97;Q8TF09	0.391113	0.562864	0.768372	0.655671	0.74533	0.842218	-0.284097	0.188846	-0.0952507	27.9213	28.4409	27.6545	27.9103	27.6169	28.2195	27.6855
Q9NPH2	0.0593606	0.699187	0.0326187	0.278032	0.83078	0.106698	-0.388982	-0.0700053	-0.458987	27.8471	28.0531	28.2064	27.7569	27.7246	27.6638	27.6777
Q9NPI6	0.893103	0.19614	0.238485	0.956029	0.415185	0.384985	-0.041738	0.427024	0.385286	23.7573	23.4166	23.869	23.3185	23.8836	24.3294	23.7268
Q9NPQ8	0.483109	0.750961	0.319503	0.721453	0.85806	0.465679	0.160576	0.0716277	0.232203	24.9157	24.6469	24.9227	25.0731	24.8176	24.8383	25.1957
[truncated: 282 more rows]
