# Supplementary material for: Changes in and asymmetry of the proteome in the human fetal frontal lobe during early development
Source: Commun Biol. 2022 Sep 29;5:1031. doi: 10.1038/s42003-022-04003-6 (PMC9522861; doi:10.1038/s42003-022-04003-6)
Supplement: Supplementary file 6 — Supplementary Data 4 [file 42003_2022_4003_MOESM6_ESM.xlsx]

## Sheet: 9-11
Protein IDs	Entry	Reviewed	Entry Name	Protein names	Gene Names	Organism	Length	11-9_PValue	11-9_AdjPVal	11-9_log2FoldChange
P99999;CON__P62894	P99999	reviewed	CYC_HUMAN	Cytochrome c	CYCS CYC	Homo sapiens (Human)	105	9.47039e-06	0.0142659	2.01322
Q99829	Q99829	reviewed	CPNE1_HUMAN	Copine-1 (Chromobindin 17) (Copine I)	CPNE1 CPN1	Homo sapiens (Human)	537	1.25084e-05	0.0142659	1.98804
Q16352;P07196	Q16352	reviewed	AINX_HUMAN	Alpha-internexin, Alpha-Inx (66 kDa neurofilament protein, NF-66, Neurofilament-66) (Neurofilament 5)	INA NEF5	Homo sapiens (Human)	499	0.000181479	0.0496773	1.73416
P98179	P98179	reviewed	RBM3_HUMAN	RNA-binding protein 3 (RNA-binding motif protein 3) (RNPL)	RBM3 RNPL	Homo sapiens (Human)	157	0.000179582	0.0496773	1.6817
Q07157	Q07157	reviewed	ZO1_HUMAN	Tight junction protein ZO-1 (Tight junction protein 1) (Zona occludens protein 1) (Zonula occludens protein 1)	TJP1 ZO1	Homo sapiens (Human)	1748	0.000184656	0.0496773	-1.30528
Q9UN36	Q9UN36	reviewed	NDRG2_HUMAN	Protein NDRG2 (N-myc downstream-regulated gene 2 protein) (Protein Syld709613)	NDRG2 KIAA1248 SYLD	Homo sapiens (Human)	371	0.000133041	0.0496773	-1.4539
P31350	P31350	reviewed	RIR2_HUMAN	Ribonucleoside-diphosphate reductase subunit M2, EC 1.17.4.1 (Ribonucleotide reductase small chain) (Ribonucleotide reductase small subunit)	RRM2 RR2	Homo sapiens (Human)	389	0.000196008	0.0496773	-1.45774
Q92734	Q92734	reviewed	TFG_HUMAN	Protein TFG (TRK-fused gene protein)	TFG	Homo sapiens (Human)	400	3.90951e-05	0.0297253	-1.51588
Q09666	Q09666	reviewed	AHNK_HUMAN	Neuroblast differentiation-associated protein AHNAK (Desmoyokin)	AHNAK PM227	Homo sapiens (Human)	5890	8.46047e-05	0.0482458	-6.88102
Number of nodes: 9; number of edges: 0; average node degree: 0; avg. local clustering coefficient: 0; expected number of edges: 0; PPI enrichment p-value: 1.

## Sheet: 11-13
Protein IDs	Entry	Reviewed	Entry Name	Protein names	Gene Names	Organism	Length	13-11_PValue	13-11_AdjPVal	13-11_log2FoldChange
Q14894	Q14894	reviewed	CRYM_HUMAN	Ketimine reductase mu-crystallin, EC 1.5.1.25 (NADP-regulated thyroid-hormone-binding protein)	CRYM THBP	Homo sapiens (Human)	314	3.09339e-05	0.0141121	3.09119
P05386	P05386	reviewed	RLA1_HUMAN	60S acidic ribosomal protein P1 (Large ribosomal subunit protein P1)	RPLP1 RRP1	Homo sapiens (Human)	114	0.00071452	0.0479359	2.76656
Q15121	Q15121	reviewed	PEA15_HUMAN	Astrocytic phosphoprotein PEA-15 (15 kDa phosphoprotein enriched in astrocytes) (Phosphoprotein enriched in diabetes, PED)	PEA15	Homo sapiens (Human)	130	9.32291e-05	0.0334062	2.41137
O00764	O00764	reviewed	PDXK_HUMAN	Pyridoxal kinase, EC 2.7.1.35 (Pyridoxine kinase)	PDXK C21orf124 C21orf97 PKH PNK PRED79	Homo sapiens (Human)	312	0.000494216	0.0450923	2.39278
P54756;P29320	P54756	reviewed	EPHA5_HUMAN	Ephrin type-A receptor 5, EC 2.7.10.1 (Brain-specific kinase) (EPH homology kinase 1, EHK-1) (EPH-like kinase 7, EK7, hEK7)	EPHA5 BSK EHK1 HEK7 TYRO4	Homo sapiens (Human)	1037	0.000299842	0.0414623	2.25444
Q9UL15	Q9UL15	reviewed	BAG5_HUMAN	BAG family molecular chaperone regulator 5, BAG-5 (Bcl-2-associated athanogene 5)	BAG5 KIAA0873	Homo sapiens (Human)	447	0.000397345	0.0431593	2.00392
O15260	O15260	reviewed	SURF4_HUMAN	Surfeit locus protein 4	SURF4 SURF-4	Homo sapiens (Human)	269	7.90587e-06	0.00901664	1.95181
P09972	P09972	reviewed	ALDOC_HUMAN	Fructose-bisphosphate aldolase C, EC 4.1.2.13 (Brain-type aldolase)	ALDOC ALDC	Homo sapiens (Human)	364	0.000183378	0.0414623	1.65473
Q15437	Q15437	reviewed	SC23B_HUMAN	Protein transport protein Sec23B, hSec23B (SEC23-related protein B)	SEC23B	Homo sapiens (Human)	767	0.000542315	0.0475777	1.63931
Q9UIC8	Q9UIC8	reviewed	LCMT1_HUMAN	Leucine carboxyl methyltransferase 1, EC 2.1.1.233 (Protein-leucine O-methyltransferase) ([Phosphatase 2A protein]-leucine-carboxy methyltransferase 1)	LCMT1 LCMT CGI-68	Homo sapiens (Human)	334	0.000117163	0.0334062	1.60615
Q9Y371	Q9Y371	reviewed	SHLB1_HUMAN	Endophilin-B1 (Bax-interacting factor 1, Bif-1) (SH3 domain-containing GRB2-like protein B1)	SH3GLB1 KIAA0491 CGI-61	Homo sapiens (Human)	365	0.000369951	0.0426383	1.45688
P69891	P69891	reviewed	HBG1_HUMAN	Hemoglobin subunit gamma-1 (Gamma-1-globin) (Hb F Agamma) (Hemoglobin gamma-1 chain) (Hemoglobin gamma-A chain)	HBG1 PRO2979	Homo sapiens (Human)	147	0.000492738	0.0450923	1.40656
Q53H12	Q53H12	reviewed	AGK_HUMAN	Acylglycerol kinase, mitochondrial, hAGK, EC 2.7.1.107, EC 2.7.1.138, EC 2.7.1.94 (Multiple substrate lipid kinase, HsMuLK, MuLK, Multi-substrate lipid kinase)	AGK MULK	Homo sapiens (Human)	422	0.000309013	0.0414623	1.34054
P11172	P11172	reviewed	UMPS_HUMAN	Uridine 5'-monophosphate synthase, UMP synthase [Includes: Orotate phosphoribosyltransferase, OPRT, OPRTase, EC 2.4.2.10; Orotidine 5'-phosphate decarboxylase, ODC, OMPD, EC 4.1.1.23 (OMPdecase) ]	UMPS OK/SW-cl.21	Homo sapiens (Human)	480	0.000231326	0.0414623	1.33809
P63172	P63172	reviewed	DYLT1_HUMAN	Dynein light chain Tctex-type 1 (Protein CW-1) (T-complex testis-specific protein 1 homolog)	DYNLT1 TCTEL1 TCTEX-1 TCTEX1	Homo sapiens (Human)	113	0.000359991	0.0426383	1.24891
O94903	O94903	reviewed	PLPHP_HUMAN	Pyridoxal phosphate homeostasis protein, PLP homeostasis protein (Proline synthase co-transcribed bacterial homolog protein) (Pyridoxal phosphate-binding protein)	PLPBP PROSC	Homo sapiens (Human)	275	0.00047862	0.0450923	1.15481
P32004	P32004	reviewed	L1CAM_HUMAN	Neural cell adhesion molecule L1, N-CAM-L1, NCAM-L1 (CD antigen CD171)	L1CAM CAML1 MIC5	Homo sapiens (Human)	1257	0.000296654	0.0414623	1.15358
P14174	P14174	reviewed	MIF_HUMAN	Macrophage migration inhibitory factor, MIF, EC 5.3.2.1 (Glycosylation-inhibiting factor, GIF) (L-dopachrome isomerase) (L-dopachrome tautomerase, EC 5.3.3.12) (Phenylpyruvate tautomerase)	MIF GLIF MMIF	Homo sapiens (Human)	115	0.000466975	0.0450923	1.08477
O75489	O75489	reviewed	NDUS3_HUMAN	NADH dehydrogenase [ubiquinone] iron-sulfur protein 3, mitochondrial, EC 7.1.1.2 (Complex I-30kD, CI-30kD) (NADH-ubiquinone oxidoreductase 30 kDa subunit)	NDUFS3	Homo sapiens (Human)	264	0.000666012	0.0479359	1.0771
P00387	P00387	reviewed	NB5R3_HUMAN	NADH-cytochrome b5 reductase 3, B5R, Cytochrome b5 reductase, EC 1.6.2.2 (Diaphorase-1) [Cleaved into: NADH-cytochrome b5 reductase 3 membrane-bound form; NADH-cytochrome b5 reductase 3 soluble form ]	CYB5R3 DIA1	Homo sapiens (Human)	301	0.000571521	0.0478644	1.06751
Q9H0R4	Q9H0R4	reviewed	HDHD2_HUMAN	Haloacid dehalogenase-like hydrolase domain-containing protein 2	HDHD2	Homo sapiens (Human)	259	0.000587551	0.0478644	1.06162
Q9BX67	Q9BX67	reviewed	JAM3_HUMAN	Junctional adhesion molecule C, JAM-C (JAM-2) (Junctional adhesion molecule 3, JAM-3) [Cleaved into: Soluble form of JAM-C, sJAM-C ]	JAM3 UNQ859/PRO1868	Homo sapiens (Human)	310	0.000619699	0.0479359	-1.0102
P61165	P61165	reviewed	TM258_HUMAN	Transmembrane protein 258 (Dolichyl-diphosphooligosaccharide--protein glycosyltransferase subunit TMEM258, Oligosaccharyl transferase subunit TMEM258)	TMEM258 C11orf10 HSPC005	Homo sapiens (Human)	79	0.000702474	0.0479359	-1.0367
O60684	O60684	reviewed	IMA7_HUMAN	Importin subunit alpha-7 (Karyopherin subunit alpha-6)	KPNA6 IPOA7	Homo sapiens (Human)	536	0.000250268	0.0414623	-1.30181
Q9C005	Q9C005	reviewed	DPY30_HUMAN	Protein dpy-30 homolog (Dpy-30-like protein, Dpy-30L)	DPY30	Homo sapiens (Human)	99	0.000263046	0.0414623	-1.39547
Q96QZ7	Q96QZ7	reviewed	MAGI1_HUMAN	Membrane-associated guanylate kinase, WW and PDZ domain-containing protein 1 (Atrophin-1-interacting protein 3, AIP-3) (BAI1-associated protein 1, BAP-1) (Membrane-associated guanylate kinase inverted 1, MAGI-1) (Trinucleotide repeat-containing gene 19 protein) (WW domain-containing protein 3, WWP3)	MAGI1 AIP3 BAIAP1 BAP1 TNRC19	Homo sapiens (Human)	1491	0.000373856	0.0426383	-1.40222
Q3ZCQ8	Q3ZCQ8	reviewed	TIM50_HUMAN	Mitochondrial import inner membrane translocase subunit TIM50	TIMM50 TIM50 PRO1512	Homo sapiens (Human)	353	0.000108786	0.0334062	-1.66783
P02671	P02671	reviewed	FIBA_HUMAN	Fibrinogen alpha chain [Cleaved into: Fibrinopeptide A; Fibrinogen alpha chain ]	FGA	Homo sapiens (Human)	866	0.000194357	0.0414623	-1.66949
P52926	P52926	reviewed	HMGA2_HUMAN	High mobility group protein HMGI-C (High mobility group AT-hook protein 2)	HMGA2 HMGIC	Homo sapiens (Human)	109	0.000698958	0.0479359	-1.74196
P04004;CON__Q3ZBS7	P04004	reviewed	VTNC_HUMAN	Vitronectin, VN (S-protein) (Serum-spreading factor) (V75) [Cleaved into: Vitronectin V65 subunit; Vitronectin V10 subunit; Somatomedin-B ]	VTN	Homo sapiens (Human)	478	0.000262432	0.0414623	-1.90963
P02008	P02008	reviewed	HBAZ_HUMAN	Hemoglobin subunit zeta (HBAZ) (Hemoglobin zeta chain) (Zeta-globin)	HBZ HBZ2	Homo sapiens (Human)	142	2.73324e-05	0.0141121	-2.24422
P02100;CON__P02070	P02100	reviewed	HBE_HUMAN	Hemoglobin subunit epsilon (Epsilon-globin) (Hemoglobin epsilon chain)	HBE1 HBE	Homo sapiens (Human)	147	7.87211e-06	0.00901664	-2.73259
P02760;CON__P00978	P02760	reviewed	AMBP_HUMAN	Protein AMBP (Protein HC) [Cleaved into: Alpha-1-microglobulin, EC 1.6.2.- (Alpha-1 microglycoprotein) (Complex-forming glycoprotein heterogeneous in charge); Inter-alpha-trypsin inhibitor light chain, ITI-LC (Bikunin) (EDC1) (HI-30) (Uronic-acid-rich protein); Trypstatin ]	AMBP HCP ITIL	Homo sapiens (Human)	352	2.35253e-05	0.0141121	-2.83039
Number of nodes: 33; number of edges: 21; average node degree: 1.27; avg. local clustering coefficient: 0.404; expected number of edges: 4; PPI enrichment p-value: 7.68e-09.
