# Supplementary material for: Changes in and asymmetry of the proteome in the human fetal frontal lobe during early development
Source: Commun Biol. 2022 Sep 29;5:1031. doi: 10.1038/s42003-022-04003-6 (PMC9522861; doi:10.1038/s42003-022-04003-6)
Supplement: Supplementary file 7 — Supplementary Data 5 [file 42003_2022_4003_MOESM7_ESM.xlsx]

## Sheet: GW 9
Protein IDs	Protein names	Gene names	LFQ intensity 9l	LFQ intensity 9r	L/R	Significance A
P68363;P68366;Q9H853	Tubulin alpha-1B chain;Tubulin alpha-4A chain	TUBA1B;TUBA4A	2660300000	250400000	10.6242	2.40999e-14
P60033	CD81 antigen	CD81	144690000	15400000	9.39545	4.19969e-13
P21964	Catechol O-methyltransferase	COMT	54367000	11808000	4.60425	3.97945e-07
P42766	60S ribosomal protein L35	RPL35	284120000	66091000	4.29892	1.16204e-06
Q9P1F3	Costars family protein ABRACL	ABRACL	19184000	4719000	4.06527	2.69261e-06
P82909	28S ribosomal protein S36, mitochondrial	MRPS36	62185000	16307000	3.81339	6.79807e-06
P62847	40S ribosomal protein S24	RPS24	248200000	69876000	3.55201	1.81806e-05
Q9UBD5	Origin recognition complex subunit 3	ORC3	36830000	10489000	3.5113	2.1235e-05
Q9H299	SH3 domain-binding glutamic acid-rich-like protein 3	SH3BGRL3	404400000	122610000	3.29826	4.83016e-05
P23527	Histone H2B type 1-O	HIST1H2BO	2212000000	680000000	3.25294	5.7643e-05
O95406	Protein cornichon homolog 1	CNIH1	46139000	14559000	3.16911	8.00874e-05
Q99729	Heterogeneous nuclear ribonucleoprotein A/B	HNRNPAB	607150000	198320000	3.06147	0.000122573
P41217	OX-2 membrane glycoprotein	CD200	89838000	29402000	3.05551	0.00012551
P08697;CON__P28800	Alpha-2-antiplasmin	SERPINF2	69069000	23181000	2.97955	0.000169878
P30085	UMP-CMP kinase	CMPK1	54577000	18368000	2.97131	0.00017557
P61956;Q6EEV6	Small ubiquitin-related modifier 2;Small ubiquitin-related modifier 4	SUMO2;SUMO4	1.8784e+09	650930000	2.88572	0.000247525
Q8IXT5	RNA-binding protein 12B	RBM12B	25199000	8738000	2.88384	0.000249402
P56134	ATP synthase subunit f, mitochondrial	ATP5J2	20736000	7221100	2.87158	0.000262025
P69892	Hemoglobin subunit gamma-2	HBG2	2850600000	1.0197e+09	2.79553	0.000356314
Q9NW64	Pre-mRNA-splicing factor RBM22	RBM22	52703000	18911000	2.7869	0.000369002
Q709C8	Vacuolar protein sorting-associated protein 13C	VPS13C	37860000	13612000	2.78137	0.000377367
Q9Y2R0	Cytochrome c oxidase assembly factor 3 homolog, mitochondrial	COA3	91445000	32886000	2.78067	0.000378444
Q9NRN7	L-aminoadipate-semialdehyde dehydrogenase-phosphopantetheinyl transferase	AASDHPPT	180310000	65712000	2.74394	0.000439321
Q9H492	Microtubule-associated proteins 1A/1B light chain 3A	MAP1LC3A	179480000	67490000	2.65936	0.0006203
O60739	Eukaryotic translation initiation factor 1b	EIF1B	51977000	19546000	2.65921	0.000620662
Q9ULC4	Malignant T-cell-amplified sequence 1	MCTS1	37485000	14138000	2.65137	0.000640913
Q15125	3-beta-hydroxysteroid-Delta(8),Delta(7)-isomerase	EBP	76416000	28976000	2.63722	0.000679126
Q96EY4	Translation machinery-associated protein 16	TMA16	44281000	17109000	2.58817	0.000830444
P05546	Heparin cofactor 2	SERPIND1	17155000	6629600	2.58764	0.000832263
O14579	Coatomer subunit epsilon	COPE	47672000	18911000	2.52086	0.00109547
P30419	Glycylpeptide N-tetradecanoyltransferase 1	NMT1	69491000	27829000	2.49707	0.00120842
P09651;Q32P51	Heterogeneous nuclear ribonucleoprotein A1;Heterogeneous nuclear ribonucleoprotein A1, N-terminally processed;Heterogeneous nuclear ribonucleoprotein A1-like 2	HNRNPA1;HNRNPA1L2	1.8406e+09	737220000	2.49668	0.00121039
P59998	Actin-related protein 2/3 complex subunit 4	ARPC4	212690000	85465000	2.48862	0.00125133
Q9H857	5-nucleotidase domain-containing protein 2	NT5DC2	39593000	16098000	2.4595	0.00141136
P43307	Translocon-associated protein subunit alpha	SSR1	111010000	45227000	2.45451	0.00144079
P31949	Protein S100-A11;Protein S100-A11, N-terminally processed	S100A11	37526000	15407000	2.43565	0.00155775
Q16795	NADH dehydrogenase [ubiquinone] 1 alpha subcomplex subunit 9, mitochondrial	NDUFA9	30839000	12767000	2.41552	0.00169313
Q04828;P42330;P17516	Aldo-keto reductase family 1 member C1;Aldo-keto reductase family 1 member C3	AKR1C1;AKR1C3	90585000	37793000	2.39687	0.00182923
Q9BTT0	Acidic leucine-rich nuclear phosphoprotein 32 family member E	ANP32E	336350000	142580000	2.35903	0.00214031
Q13868	Exosome complex component RRP4	EXOSC2	29962000	12748000	2.35033	0.00221904
P26373	60S ribosomal protein L13	RPL13	244690000	104260000	2.34692	0.00225069
Q9UMR2	ATP-dependent RNA helicase DDX19B	DDX19B	40370000	17314000	2.33164	0.00239827
O75934	Pre-mRNA-splicing factor SPF27	BCAS2	78691000	33912000	2.32045	0.0025125
O43681	ATPase ASNA1	ASNA1	66747000	28884000	2.31086	0.00261467
Q9BZI7	Regulator of nonsense transcripts 3B	UPF3B	42764000	18570000	2.30285	0.00270327
P61970	Nuclear transport factor 2	NUTF2	194580000	84591000	2.30024	0.00273278
P25787	Proteasome subunit alpha type-2	PSMA2	52411000	22787000	2.30004	0.00273511
O95864	Fatty acid desaturase 2	FADS2	45293000	19698000	2.29937	0.00274273
Q99933	BAG family molecular chaperone regulator 1	BAG1	14712000	6436000	2.28589	0.00290099
P69849;Q15155;Q5JPE7	Nodal modulator 3;Nodal modulator 1;Nodal modulator 2	NOMO3;NOMO1;NOMO2	42706000	18727000	2.28045	0.00296746
Q99878;Q96KK5;Q9BTM1;Q16777;Q6FI13;P20671;P0C0S8	Histone H2A type 1-J;Histone H2A type 1-H;Histone H2A.J;Histone H2A type 2-C;Histone H2A type 2-A;Histone H2A type 1-D;Histone H2A type 1	HIST1H2AJ;HIST1H2AH;H2AFJ;HIST2H2AC;HIST2H2AA3;HIST1H2AD;HIST1H2AG	9824100000	4361400000	2.25251	0.00333367
Q13573	SNW domain-containing protein 1	SNW1	74864000	33377000	2.24298	0.0034687
Q9UFN0;Q9BS92	Protein NipSnap homolog 3A	NIPSNAP3A	72025000	32228000	2.23486	0.00358815
P09234	U1 small nuclear ribonucleoprotein C	SNRPC	363000000	165040000	2.19947	0.00415867
P61619	Protein transport protein Sec61 subunit alpha isoform 1	SEC61A1	76405000	34784000	2.19656	0.00420947
Q9BVK6	Transmembrane emp24 domain-containing protein 9	TMED9	154290000	70373000	2.19246	0.004282
P26992	Ciliary neurotrophic factor receptor subunit alpha	CNTFR	97832000	44759000	2.18575	0.00440353
O75151;Q9UPP1	Lysine-specific demethylase PHF2	PHF2	44080000	20170000	2.18542	0.00440954
Q9NP92	28S ribosomal protein S30, mitochondrial	MRPS30	78960000	36415000	2.16834	0.00473534
P05386	60S acidic ribosomal protein P1	RPLP1	108480000	50039000	2.16791	0.00474381
O94985	Calsyntenin-1;Soluble Alc-alpha;CTF1-alpha	CLSTN1	48268000	22319000	2.16264	0.00484922
O95319	CUGBP Elav-like family member 2	CELF2	157090000	72824000	2.15712	0.00496227
P84103	Serine/arginine-rich splicing factor 3	SRSF3	471770000	219840000	2.14597	0.00519858
P51398	28S ribosomal protein S29, mitochondrial	DAP3	32225000	15038000	2.1429	0.0052655
Q9NR31	GTP-binding protein SAR1a	SAR1A	162240000	75728000	2.1424	0.00527651
O75436	Vacuolar protein sorting-associated protein 26A	VPS26A	151430000	71770000	2.10993	0.00604223
P62805	Histone H4	HIST1H4A	21304000000	10174000000	2.09397	0.00645865
P43155	Carnitine O-acetyltransferase	CRAT	28129000	13472000	2.08796	0.00662255
P52799	Ephrin-B2	EFNB2	90179000	43634000	2.06671	0.00723652
O00743	Serine/threonine-protein phosphatase 6 catalytic subunit;Serine/threonine-protein phosphatase 6 catalytic subunit, N-terminally processed	PPP6C	49521000	24059000	2.05831	0.00749461
P62136	Serine/threonine-protein phosphatase PP1-alpha catalytic subunit	PPP1CA	115820000	56369000	2.05468	0.00760929
Q86Y39	NADH dehydrogenase [ubiquinone] 1 alpha subcomplex subunit 11	NDUFA11	56466000	27648000	2.04232	0.00801186
O75208	Ubiquinone biosynthesis protein COQ9, mitochondrial	COQ9	23166000	11344000	2.04214	0.00801791
Q9H3N1	Thioredoxin-related transmembrane protein 1	TMX1	90672000	44567000	2.03451	0.00827709
P62841	40S ribosomal protein S15	RPS15	312760000	154880000	2.01937	0.00881655
P17096	High mobility group protein HMG-I/HMG-Y	HMGA1	213270000	105820000	2.0154	0.00896357
Q15286	Ras-related protein Rab-35	RAB35	128890000	64206000	2.00744	0.00926597
Q9C0E2	Exportin-4	XPO4	27185000	13546000	2.00687	0.00928838
P31689	DnaJ homolog subfamily A member 1	DNAJA1	158570000	79036000	2.0063	0.00931026
Q3KQU3	MAP7 domain-containing protein 1	MAP7D1	49661000	24810000	2.00165	0.00949242
Q9NP58	ATP-binding cassette sub-family B member 6, mitochondrial	ABCB6	52617000	297660000	0.176769	8.03244e-09
O75608	Acyl-protein thioesterase 1	LYPLA1	126610000	610170000	0.2075	1.62491e-07
Q86XN8	RNA-binding protein MEX3D	MEX3D	46609000	206770000	0.225415	6.8742e-07
Q96RD7	Pannexin-1	PANX1	2999300	12765000	0.234963	1.37618e-06
P16402	Histone H1.3	HIST1H1D	480200000	1.9514e+09	0.24608	2.91685e-06
Q9H3P7	Golgi resident protein GCP60	ACBD3	26732000	105430000	0.253552	4.68371e-06
P11166	Solute carrier family 2, facilitated glucose transporter member 1	SLC2A1	44771000	173700000	0.257749	6.04862e-06
P02452	Collagen alpha-1(I) chain	COL1A1	127190000	470560000	0.270295	1.24732e-05
P02686	Myelin basic protein	MBP	14461000	52282000	0.276596	1.756e-05
Q92575	UBX domain-containing protein 4	UBXN4	20617000	73193000	0.28168	2.29164e-05
P68402	Platelet-activating factor acetylhydrolase IB subunit beta	PAFAH1B2	135950000	475130000	0.286132	2.87374e-05
P12111	Collagen alpha-3(VI) chain	COL6A3	67755000	219750000	0.308328	8.14326e-05
P51884;CON__Q05443	Lumican	LUM	40300000	125550000	0.320988	0.000139174
Q96EB1	Elongator complex protein 4	ELP4	5290700	16401000	0.322584	0.0001485
Q99715	Collagen alpha-1(XII) chain	COL12A1	20542000	62716000	0.32754	0.00018096
Q16363	Laminin subunit alpha-4	LAMA4	10190000	29526000	0.34512	0.000349717
Q9NZM1	Myoferlin	MYOF	4054100	11466000	0.353576	0.000469771
P52758	Ribonuclease UK114	HRSP12	49811000	139080000	0.358146	0.000548005
Q8WVJ2	NudC domain-containing protein 2	NUDCD2	34048000	93804000	0.36297	0.000642164
P07942	Laminin subunit beta-1	LAMB1	27689000	75037000	0.369005	0.000778735
Q9Y2Q5	Ragulator complex protein LAMTOR2	LAMTOR2	22513000	60575000	0.371655	0.000845946
Q15796	Mothers against decapentaplegic homolog 2	SMAD2	20762000	55417000	0.37465	0.000927656
Q9NRN5	Olfactomedin-like protein 3	OLFML3	9542400	25224000	0.378306	0.00103617
Q96CX2	BTB/POZ domain-containing protein KCTD12	KCTD12	36507000	94513000	0.386264	0.00130907
P42566	Epidermal growth factor receptor substrate 15	EPS15	5422200	13783000	0.393398	0.00160161
Q01650	Large neutral amino acids transporter small subunit 1	SLC7A5	43031000	108280000	0.397405	0.00178817
Q9NVH1	DnaJ homolog subfamily C member 11	DNAJC11	110830000	277970000	0.398712	0.00185274
P02462	Collagen alpha-1(IV) chain;Arresten	COL4A1	73346000	182860000	0.401105	0.00197583
P34949	Mannose-6-phosphate isomerase	MPI	13189000	32788000	0.402251	0.00203712
Q9NTX5	Ethylmalonyl-CoA decarboxylase	ECHDC1	7956300	19654000	0.404818	0.00218003
Q99747	Gamma-soluble NSF attachment protein	NAPG	18233000	44627000	0.408564	0.00240305
P60709;Q9BYX7	Actin, cytoplasmic 1;Actin, cytoplasmic 1, N-terminally processed	ACTB	1.8936e+09	4595300000	0.412073	0.00262838
P16333	Cytoplasmic protein NCK1	NCK1	21336000	51723000	0.412505	0.00265726
P08123	Collagen alpha-2(I) chain	COL1A2	150280000	363220000	0.413744	0.0027415
O76071	Probable cytosolic iron-sulfur protein assembly protein CIAO1	CIAO1	19718000	47584000	0.414383	0.00278581
P0DOY3;P0DOY2;P0DOX8;P0CG04;P0CF74;B9A064;A0M8Q6	Ig lambda-1 chain C regions;Ig lambda-6 chain C region;Immunoglobulin lambda-like polypeptide 5;Ig lambda-7 chain C region	IGLC1;IGLC6;IGLL5;IGLC7	49022000	117250000	0.418098	0.00305487
P01024	Complement C3;Complement C3 beta chain;C3-beta-c;Complement C3 alpha chain;C3a anaphylatoxin;Acylation stimulating protein;Complement C3b alpha chain;Complement C3c alpha chain fragment 1;Complement C3dg fragment;Complement C3g fragment;Complement C3d fragment;Complement C3f fragment;Complement C3c alpha chain fragment 2	C3	13813000	32910000	0.41972	0.00317874
P40222	Alpha-taxilin	TXLNA	23792000	56129000	0.423881	0.00351485
P62942	Peptidyl-prolyl cis-trans isomerase FKBP1A	FKBP1A	324880000	765210000	0.424563	0.00357261
O43150	Arf-GAP with SH3 domain, ANK repeat and PH domain-containing protein 2	ASAP2	24771000	57471000	0.431017	0.00415712
P17813	Endoglin	ENG	11257000	25970000	0.433462	0.00439735
Q7L266	Isoaspartyl peptidase/L-asparaginase;Isoaspartyl peptidase/L-asparaginase alpha chain;Isoaspartyl peptidase/L-asparaginase beta chain	ASRGL1	63834000	147060000	0.434068	0.00445859
O43399	Tumor protein D54	TPD52L2	51365000	117970000	0.435407	0.00459633
Q9BUF5	Tubulin beta-6 chain	TUBB6	98921000	224510000	0.440608	0.00516335
O75396	Vesicle-trafficking protein SEC22b	SEC22B	151540000	341420000	0.443852	0.00554394
P51153	Ras-related protein Rab-13	RAB13	38713000	87163000	0.444145	0.00557935
Q96BN8	Ubiquitin thioesterase otulin	OTULIN	12037000	26872000	0.447938	0.00605434
O15143	Actin-related protein 2/3 complex subunit 1B	ARPC1B	18895000	42070000	0.449132	0.00621021
Q9NZ32	Actin-related protein 10	ACTR10	23578000	51856000	0.454682	0.00697624
P06753	Tropomyosin alpha-3 chain	TPM3	318130000	698730000	0.455297	0.00706548
Q9UBN7	Histone deacetylase 6	HDAC6	29240000	64095000	0.456198	0.00719768
Q96HN2	Putative adenosylhomocysteinase 3	AHCYL2	9824900	21473000	0.457547	0.0073993
P02675;CON__P02676	Fibrinogen beta chain;Fibrinopeptide B;Fibrinogen beta chain	FGB	67300000	146810000	0.458416	0.00753148
Q5RKV6	Exosome complex component MTR3	EXOSC6	24092000	52429000	0.459517	0.00770159
Q5T6V5	UPF0553 protein C9orf64	C9orf64	17936000	38974000	0.460204	0.00780931
P20020	Plasma membrane calcium-transporting ATPase 1	ATP2B1	20835000	45121000	0.461758	0.00805708
Q5VZL5	Zinc finger MYM-type protein 4	ZMYM4	12508000	27014000	0.463019	0.00826251
P08572	Collagen alpha-2(IV) chain;Canstatin	COL4A2	48445000	104610000	0.463101	0.00827598
P98160	Basement membrane-specific heparan sulfate proteoglycan core protein;Endorepellin;LG3 peptide	HSPG2	80250000	172570000	0.465029	0.00859822
P23511	Nuclear transcription factor Y subunit alpha	NFYA	21354000	45635000	0.46793	0.00910135
Q8IWY9	Codanin-1	CDAN1	2362300	5035800	0.469101	0.00931065
Q8NFH3	Nucleoporin Nup43	NUP43	35768000	76143000	0.469748	0.00942777
Q8TCU6	Phosphatidylinositol 3,4,5-trisphosphate-dependent Rac exchanger 1 protein	PREX1	12253000	26026000	0.470798	0.00962053
Q6EEV4	DNA-directed RNA polymerase II subunit GRINL1A, isoforms 4/5	POLR2M	25202000	53484000	0.471206	0.00969616
P42285	Superkiller viralicidic activity 2-like 2	SKIV2L2	31988000	67836000	0.471549	0.00976006
Q9NXU5	ADP-ribosylation factor-like protein 15	ARL15	14969000	31655000	0.472879	0.0100112
Q8WUX9	Charged multivesicular body protein 7	CHMP7	17070000	36026000	0.473824	0.0101925
Q9UFW8	CGG triplet repeat-binding protein 1	CGGBP1	31557000	66322000	0.475815	0.0105826
P35269	General transcription factor IIF subunit 1	GTF2F1	38773000	81281000	0.477024	0.010825
Q8NEU8	DCC-interacting protein 13-beta	APPL2	19722000	41227000	0.478376	0.011101
Q96FW1	Ubiquitin thioesterase OTUB1	OTUB1	155950000	325960000	0.478433	0.0111128
Q9NUU7	ATP-dependent RNA helicase DDX19A	DDX19A	138540000	288890000	0.47956	0.0113471
A8MVW0;Q5VUB5	Protein FAM171A2	FAM171A2	26274000	54757000	0.479829	0.0114036
Q8IUD2;O15083	ELKS/Rab6-interacting/CAST family member 1	ERC1	34678000	71993000	0.481686	0.0117993
Q8NFC6;Q96IK1	Biorientation of chromosomes in cell division protein 1-like 1;Biorientation of chromosomes in cell division protein 1	BOD1L1;BOD1	16568000	34281000	0.4833	0.0121516
Q86VW0	SEC14 domain and spectrin repeat-containing protein 1	SESTD1	19122000	39459000	0.484604	0.012442
Q8TEA8	D-tyrosyl-tRNA(Tyr) deacylase 1	DTD1	76434000	157590000	0.485018	0.0125353
Q9NYL9;P28289	Tropomodulin-3	TMOD3	31074000	63956000	0.485865	0.0127278
P35237	Serpin B6	SERPINB6	55707000	114320000	0.48729	0.0130565
Q6NXE6	Armadillo repeat-containing protein 6	ARMC6	31358000	64156000	0.488777	0.0134064
P0CG35;P0CG34	Thymosin beta-15B;Thymosin beta-15A	TMSB15B;TMSB15A	680380000	1391200000	0.48906	0.0134736
Q7L576	Cytoplasmic FMR1-interacting protein 1	CYFIP1	73477000	149920000	0.490108	0.0137253
Q92620	Pre-mRNA-splicing factor ATP-dependent RNA helicase PRP16	DHX38	14744000	30057000	0.490535	0.0138287
Q8IZP0	Abl interactor 1	ABI1	38587000	78156000	0.493718	0.014619
P57740	Nuclear pore complex protein Nup107	NUP107	17776000	35991000	0.493901	0.0146656
Q9UFG5	UPF0449 protein C19orf25	C19orf25	9846300	19908000	0.49459	0.0148413
O43491	Band 4.1-like protein 2	EPB41L2	54268000	109680000	0.494785	0.0148913
Q8IWS0	PHD finger protein 6	PHF6	57250000	115200000	0.496962	0.0154585
Q13363	C-terminal-binding protein 1	CTBP1	119420000	239990000	0.497604	0.0156288
Q01995	Transgelin	TAGLN	45014000	90285000	0.498577	0.0158895
P53680	AP-2 complex subunit sigma	AP2S1	88587000	44676000	1.98288	0.010265
Q13151	Heterogeneous nuclear ribonucleoprotein A0	HNRNPA0	1176400000	594530000	1.97871	0.0104449
Q2M389	WASH complex subunit 7	KIAA1033	12919000	6557200	1.9702	0.0108215
P61313	60S ribosomal protein L15	RPL15	91351000	46367000	1.97017	0.0108228
P43003;P48664	Excitatory amino acid transporter 1	SLC1A3	207980000	106440000	1.95396	0.0115783
P52298;A6PVI3	Nuclear cap-binding protein subunit 2	NCBP2	96193000	49436000	1.94581	0.011978
P49755	Transmembrane emp24 domain-containing protein 10	TMED10	98857000	51249000	1.92895	0.0128479
Q9UJ70	N-acetyl-D-glucosamine kinase	NAGK	120670000	63036000	1.9143	0.0136547
P63151;Q00005;Q9Y2T4	Serine/threonine-protein phosphatase 2A 55 kDa regulatory subunit B alpha isoform	PPP2R2A	77887000	40957000	1.90168	0.0143899
Q9H165	B-cell lymphoma/leukemia 11A	BCL11A	88385000	46531000	1.89949	0.0145215
Q07812	Apoptosis regulator BAX	BAX	71328000	37579000	1.89808	0.0146064
Q969E4;Q6IPX3	Transcription elongation factor A protein-like 3;Transcription elongation factor A protein-like 6	TCEAL3;TCEAL6	175510000	92644000	1.89446	0.0148279
P62380	TATA box-binding protein-like protein 1	TBPL1	14164000	7485800	1.89212	0.0149727
Q86SK9	Stearoyl-CoA desaturase 5	SCD5	20907000	11066000	1.8893	0.0151486
Q6ZMI0	Protein phosphatase 1 regulatory subunit 21	PPP1R21	29339000	15606000	1.87998	0.0157458
Q96GG9	DCN1-like protein 1	DCUN1D1	53640000	28549000	1.87887	0.0158182
Q9NXH9	tRNA (guanine(26)-N(2))-dimethyltransferase	TRMT1	23165000	12352000	1.8754	0.0160475
Q14011	Cold-inducible RNA-binding protein	CIRBP	257780000	137610000	1.87327	0.0161905
O75663	TIP41-like protein	TIPRL	63987000	34228000	1.86943	0.0164497
P18887	DNA repair protein XRCC1	XRCC1	82710000	44249000	1.86919	0.0164661
Q96H79	Zinc finger CCCH-type antiviral protein 1-like	ZC3HAV1L	58650000	31410000	1.86724	0.0166
P61513;A6NKH3	60S ribosomal protein L37a	RPL37A	145390000	77993000	1.86414	0.0168145
Q3SXM5	Inactive hydroxysteroid dehydrogenase-like protein 1	HSDL1	99931000	53636000	1.86313	0.016885
P63162;P14678	Small nuclear ribonucleoprotein-associated protein N;Small nuclear ribonucleoprotein-associated proteins B and B	SNRPN;SNRPB	127540000	68642000	1.85805	0.0172446
Q16629	Serine/arginine-rich splicing factor 7	SRSF7	369870000	199620000	1.85287	0.0176182
O00192	Armadillo repeat protein deleted in velo-cardio-facial syndrome	ARVCF	42139000	22767000	1.85088	0.017764
Q9UPT8	Zinc finger CCCH domain-containing protein 4	ZC3H4	50393000	27287000	1.84678	0.0180683
P68871	Hemoglobin subunit beta;LVV-hemorphin-7;Spinorphin	HBB	1.8767e+09	1.0171e+09	1.84515	0.0181905
P50579	Methionine aminopeptidase 2	METAP2	1.6309e+09	883900000	1.84512	0.0181928
Q5T440	Putative transferase CAF17, mitochondrial	IBA57	12512000	6781900	1.84491	0.0182084
P50151	Guanine nucleotide-binding protein G(I)/G(S)/G(O) subunit gamma-10	GNG10	107540000	58601000	1.83512	0.0189609
P49207	60S ribosomal protein L34	RPL34	132880000	72461000	1.83381	0.0190638
Q13325	Interferon-induced protein with tetratricopeptide repeats 5	IFIT5	17335000	9481200	1.82836	0.0194989
P80303	Nucleobindin-2;Nesfatin-1	NUCB2	50974000	27919000	1.82578	0.0197074
O95400	CD2 antigen cytoplasmic tail-binding protein 2	CD2BP2	40189000	22055000	1.82222	0.0199998
Q8IZL8	Proline-, glutamic acid- and leucine-rich protein 1	PELP1	97283000	53410000	1.82144	0.0200643
O75525	KH domain-containing, RNA-binding, signal transduction-associated protein 3	KHDRBS3	56431000	31058000	1.81696	0.0204393
O00217	NADH dehydrogenase [ubiquinone] iron-sulfur protein 8, mitochondrial	NDUFS8	42320000	23327000	1.81421	0.0206726
Q8WZ42	Titin	TTN	604940000	333920000	1.81163	0.0208936
O60256	Phosphoribosyl pyrophosphate synthase-associated protein 2	PRPSAP2	101450000	56346000	1.80048	0.0218772
Q07020	60S ribosomal protein L18	RPL18	250750000	139520000	1.79723	0.0221723
Q5TF21;Q9Y4B5	Protein SOGA3	SOGA3	109200000	60814000	1.79564	0.0223185
P30825;P52569	High affinity cationic amino acid transporter 1	SLC7A1	44122000	24649000	1.79001	0.0228422
P08754	Guanine nucleotide-binding protein G(k) subunit alpha	GNAI3	256640000	143480000	1.78868	0.0229678
Q9Y3D6	Mitochondrial fission 1 protein	FIS1	139840000	78262000	1.78682	0.0231447
Q8TCA0	Leucine-rich repeat-containing protein 20	LRRC20	15466000	8673300	1.78317	0.0234948
P61224;A6NIZ1	Ras-related protein Rap-1b;Ras-related protein Rap-1b-like protein	RAP1B	293900000	164860000	1.78272	0.0235382
O00233	26S proteasome non-ATPase regulatory subunit 9	PSMD9	69759000	39262000	1.77676	0.0241237
Q9Y376	Calcium-binding protein 39	CAB39	51681000	29096000	1.77622	0.0241767
P38606	V-type proton ATPase catalytic subunit A	ATP6V1A	170460000	96288000	1.77031	0.0247716
Q9P2N5	RNA-binding protein 27	RBM27	7008000	3967200	1.76649	0.0251648
Q8N0U8	Vitamin K epoxide reductase complex subunit 1-like protein 1	VKORC1L1	27401000	15515000	1.7661	0.0252049
Q9NWV4	UPF0587 protein C1orf123	C1orf123	142090000	80589000	1.76314	0.0255128
P20774	Mimecan	OGN	82092000	46656000	1.75952	0.0258959
O15127	Secretory carrier-associated membrane protein 2	SCAMP2	28492000	16215000	1.75714	0.0261501
Q15165	Serum paraoxonase/arylesterase 2	PON2	110800000	63248000	1.75183	0.0267259
P00338;Q6ZMR3;P07864	L-lactate dehydrogenase A chain	LDHA	4655700000	2694600000	1.72779	0.0294948
Q01970	1-phosphatidylinositol 4,5-bisphosphate phosphodiesterase beta-3	PLCB3	24130000	13973000	1.7269	0.0296021
Q9NP97;Q8TF09	Dynein light chain roadblock-type 1;Dynein light chain roadblock-type 2	DYNLRB1;DYNLRB2	364390000	211270000	1.72476	0.0298628
P46779	60S ribosomal protein L28	RPL28	255870000	148400000	1.72419	0.0299323
Q14696	LDLR chaperone MESD	MESDC2	57277000	33354000	1.71725	0.030795
Q9UHG2	ProSAAS;KEP;Big SAAS;Little SAAS;Big PEN-LEN;PEN;Little LEN;Big LEN	PCSK1N	32702000	19094000	1.71268	0.0313745
Q13523	Serine/threonine-protein kinase PRP4 homolog	PRPF4B	44978000	26393000	1.70416	0.0324857
O14745	Na(+)/H(+) exchange regulatory cofactor NHE-RF1	SLC9A3R1	128610000	75587000	1.70148	0.0328431
Q9BXS5;Q9Y6Q5	AP-1 complex subunit mu-1	AP1M1	54769000	32246000	1.69847	0.0332488
Q8TC12;Q96NR8	Retinol dehydrogenase 11	RDH11	68387000	40371000	1.69396	0.0338661
Q12972	Nuclear inhibitor of protein phosphatase 1;Activator of RNA decay	PPP1R8	76650000	45266000	1.69332	0.0339545
Q8N684	Cleavage and polyadenylation specificity factor subunit 7	CPSF7	104060000	61516000	1.69159	0.034195
P51991	Heterogeneous nuclear ribonucleoprotein A3	HNRNPA3	1.7083e+09	1.0102e+09	1.69105	0.0342705
Q9Y5Q9	General transcription factor 3C polypeptide 3	GTF3C3	30871000	18307000	1.68629	0.034941
P0DPI2;A0A0B4J2D5			269520000	160460000	1.67967	0.035896
P37108	Signal recognition particle 14 kDa protein	SRP14	414880000	247810000	1.67419	0.0367059
O14979	Heterogeneous nuclear ribonucleoprotein D-like	HNRNPDL	1131300000	676410000	1.67251	0.0369574
Q9GZQ8;A6NCE7	Microtubule-associated proteins 1A/1B light chain 3B;Microtubule-associated proteins 1A/1B light chain 3 beta 2	MAP1LC3B;MAP1LC3B2	256140000	153170000	1.67226	0.0369944
O60313	Dynamin-like 120 kDa protein, mitochondrial;Dynamin-like 120 kDa protein, form S1	OPA1	43916000	26307000	1.66937	0.0374321
Q8NBX0	Saccharopine dehydrogenase-like oxidoreductase	SCCPDH	77857000	46863000	1.66137	0.0386666
P62166	Neuronal calcium sensor 1	NCS1	44222000	26624000	1.66098	0.0387282
Q9Y2R5	28S ribosomal protein S17, mitochondrial	MRPS17	27840000	16765000	1.6606	0.038788
P09669	Cytochrome c oxidase subunit 6C	COX6C	66269000	39941000	1.65917	0.0390137
O95218	Zinc finger Ran-binding domain-containing protein 2	ZRANB2	43286000	26096000	1.65872	0.0390851
O14594	Neurocan core protein	NCAN	167230000	101120000	1.65378	0.0398766
P20290	Transcription factor BTF3	BTF3	106180000	64326000	1.65065	0.0403845
P27635;Q96L21	60S ribosomal protein L10	RPL10	384850000	233520000	1.64804	0.0408147
Q8N335	Glycerol-3-phosphate dehydrogenase 1-like protein	GPD1L	37599000	22895000	1.64224	0.0417847
Q14320;Q9Y247	Protein FAM50A;Protein FAM50B	FAM50A;FAM50B	35809000	21820000	1.64111	0.0419757
O95167	NADH dehydrogenase [ubiquinone] 1 alpha subcomplex subunit 3	NDUFA3	54836000	33466000	1.63856	0.0424109
P08579	U2 small nuclear ribonucleoprotein B	SNRPB2	422600000	257940000	1.63837	0.0424441
Q8N474	Secreted frizzled-related protein 1	SFRP1	497900000	304560000	1.63482	0.0430572
P50440	Glycine amidinotransferase, mitochondrial	GATM	45550000	27865000	1.63467	0.0430834
Q6PJG6	BRCA1-associated ATM activator 1	BRAT1	8535500	5237000	1.62985	0.0439308
P19388	DNA-directed RNA polymerases I, II, and III subunit RPABC1	POLR2E	61043000	37472000	1.62903	0.0440757
P39656	Dolichyl-diphosphooligosaccharide--protein glycosyltransferase 48 kDa subunit	DDOST	55266000	34076000	1.62185	0.0453721
P46778	60S ribosomal protein L21	RPL21	249750000	154460000	1.61692	0.0462812
Q9UBQ7	Glyoxylate reductase/hydroxypyruvate reductase	GRHPR	245800000	152770000	1.60895	0.0477901
P07320	Gamma-crystallin D	CRYGD	48150000	29934000	1.60854	0.0478702
Q6IN85	Serine/threonine-protein phosphatase 4 regulatory subunit 3A	SMEK1	67871000	42287000	1.60501	0.0485546
Q01844	RNA-binding protein EWS	EWSR1	351940000	219890000	1.60053	0.0494369
Q15006	ER membrane protein complex subunit 2	EMC2	13468000	8441300	1.59549	0.0504473
Q9UQ03	Coronin-2B	CORO2B	77915000	48920000	1.5927	0.0510145
Q86X55	Histone-arginine methyltransferase CARM1	CARM1	49444000	31047000	1.59255	0.051045
P62851	40S ribosomal protein S25	RPS25	408630000	256660000	1.59211	0.0511366
O75884	Putative hydrolase RBBP9	RBBP9	25212000	15868000	1.58886	0.0518069
Q13247	Serine/arginine-rich splicing factor 6	SRSF6	130890000	82381000	1.58884	0.0518113
Q9NQE9	Histidine triad nucleotide-binding protein 3	HINT3	25719000	16202000	1.5874	0.0521113
P62140	Serine/threonine-protein phosphatase PP1-beta catalytic subunit	PPP1CB	226150000	142700000	1.58479	0.0526576
Q96EP5	DAZ-associated protein 1	DAZAP1	96619000	61013000	1.58358	0.0529139
Q96PY5;Q8IVF7	Formin-like protein 2	FMNL2	44214000	27933000	1.58286	0.053067
O14828	Secretory carrier-associated membrane protein 3	SCAMP3	64282000	40678000	1.58026	0.053621
O75110	Probable phospholipid-transporting ATPase IIA	ATP9A	20659000	13088000	1.57847	0.0540076
P14649	Myosin light chain 6B	MYL6B	30031000	19026000	1.57842	0.0540183
Q9H444;P59074;Q96CF2	Charged multivesicular body protein 4b	CHMP4B	240340000	152330000	1.57776	0.0541612
P84098	60S ribosomal protein L19	RPL19	510040000	323270000	1.57775	0.0541626
O96008	Mitochondrial import receptor subunit TOM40 homolog	TOMM40	123190000	78229000	1.57474	0.0548198
O14770;O00470;A6NDR6;Q99687;A8K0S8	Homeobox protein Meis2;Homeobox protein Meis1	MEIS2;MEIS1	42827000	27275000	1.57019	0.0558239
P62269	40S ribosomal protein S18	RPS18	596780000	380250000	1.56944	0.0559916
P62993	Growth factor receptor-bound protein 2	GRB2	74108000	47230000	1.56909	0.0560708
Q9H0S4	Probable ATP-dependent RNA helicase DDX47	DDX47	14631000	9326600	1.56874	0.0561489
P61247	40S ribosomal protein S3a	RPS3A	474530000	302570000	1.56833	0.0562403
Q9GZU8	Protein FAM192A	FAM192A	34399000	21995000	1.56395	0.0572329
P09012	U1 small nuclear ribonucleoprotein A	SNRPA	234440000	150100000	1.56189	0.0577036
Q15257	Serine/threonine-protein phosphatase 2A activator	PPP2R4	42073000	26974000	1.55976	0.0581958
Q7Z7K6	Centromere protein V	CENPV	463360000	297470000	1.55767	0.0586827
O94880	PHD finger protein 14	PHF14	20581000	13222000	1.55657	0.0589397
O43504	Ragulator complex protein LAMTOR5	LAMTOR5	79141000	50919000	1.55425	0.0594865
Q12797	Aspartyl/asparaginyl beta-hydroxylase	ASPH	48568000	31284000	1.55249	0.0599059
O95639	Cleavage and polyadenylation specificity factor subunit 4	CPSF4	28681000	18478000	1.55217	0.0599815
P68036;A0A1B0GUS4	Ubiquitin-conjugating enzyme E2 L3	UBE2L3	119530000	77037000	1.55159	0.0601195
P28370	Probable global transcription activator SNF2L1	SMARCA1	38095000	24572000	1.55034	0.0604192
P49368	T-complex protein 1 subunit gamma	CCT3	596850000	385000000	1.55026	0.060439
P18858	DNA ligase 1	LIG1	27205000	17582000	1.54732	0.0611491
O43395	U4/U6 small nuclear ribonucleoprotein Prp3	PRPF3	47533000	30743000	1.54614	0.0614366
Q9UL15	BAG family molecular chaperone regulator 5	BAG5	19303000	12497000	1.54461	0.0618111
O15217	Glutathione S-transferase A4	GSTA4	58450000	37910000	1.54181	0.0625023
Q96S59	Ran-binding protein 9	RANBP9	11259000	7307400	1.54077	0.0627615
P67775	Serine/threonine-protein phosphatase 2A catalytic subunit alpha isoform	PPP2CA	308430000	200370000	1.5393	0.0631272
P18433	Receptor-type tyrosine-protein phosphatase alpha	PTPRA	15481000	10071000	1.53719	0.0636593
Q9HB07	UPF0160 protein MYG1, mitochondrial	C12orf10	86510000	56320000	1.53604	0.0639481
O94888	UBX domain-containing protein 7	UBXN7	59087000	38536000	1.53329	0.0646489
O60828	Polyglutamine-binding protein 1	PQBP1	36988000	24133000	1.53267	0.064808
Q9HCS7	Pre-mRNA-splicing factor SYF1	XAB2	35421000	23120000	1.53205	0.064968
P62314	Small nuclear ribonucleoprotein Sm D1	SNRPD1	350550000	229040000	1.53052	0.0653632
P05141;Q9H0C2	ADP/ATP translocase 2;ADP/ATP translocase 2, N-terminally processed	SLC25A5	359620000	235120000	1.52952	0.0656229
Q08257	Quinone oxidoreductase	CRYZ	93271000	61071000	1.52726	0.0662128
Q9Y3R0	Glutamate receptor-interacting protein 1	GRIP1	9834500	6440800	1.52691	0.0663041
Q13492	Phosphatidylinositol-binding clathrin assembly protein	PICALM	68197000	44673000	1.52658	0.0663893
Q07343;P27815	cAMP-specific 3,5-cyclic phosphodiesterase 4B	PDE4B	26086000	17098000	1.52568	0.0666277
O75340	Programmed cell death protein 6	PDCD6	39372000	25807000	1.52563	0.066639
Q9UH99	SUN domain-containing protein 2	SUN2	73379000	48143000	1.52419	0.0670206
P05166	Propionyl-CoA carboxylase beta chain, mitochondrial	PCCB	39197000	25721000	1.52393	0.0670891
Q7Z3B4	Nucleoporin p54	NUP54	56241000	37004000	1.51986	0.0681758
Q6WKZ4	Rab11 family-interacting protein 1	RAB11FIP1	99482000	65485000	1.51916	0.068366
Q5TBB1	Ribonuclease H2 subunit B	RNASEH2B	45312000	29883000	1.51631	0.0691375
P03928	ATP synthase protein 8	MT-ATP8	40271000	26576000	1.51531	0.0694105
Q96J01	THO complex subunit 3	THOC3	40985000	27064000	1.51437	0.0696686
P40429;Q6NVV1	60S ribosomal protein L13a	RPL13A	349640000	231260000	1.51189	0.0703536
P46776	60S ribosomal protein L27a	RPL27A	190980000	126390000	1.51104	0.0705908
P46977	Dolichyl-diphosphooligosaccharide--protein glycosyltransferase subunit STT3A	STT3A	74483000	49319000	1.51023	0.0708158
P30049	ATP synthase subunit delta, mitochondrial	ATP5D	221950000	147160000	1.50822	0.0713778
O75431	Metaxin-2	MTX2	67861000	45001000	1.50799	0.0714435
Q9Y6M1	Insulin-like growth factor 2 mRNA-binding protein 2	IGF2BP2	177800000	117970000	1.50716	0.0716761
Q12788	Transducin beta-like protein 3	TBL3	17158000	11410000	1.50377	0.0726397
P11310	Medium-chain specific acyl-CoA dehydrogenase, mitochondrial	ACADM	33604000	22360000	1.50286	0.0728991
O43676	NADH dehydrogenase [ubiquinone] 1 beta subcomplex subunit 3	NDUFB3	42836000	28530000	1.50144	0.0733087
Q5ZPR3	CD276 antigen	CD276	38270000	25491000	1.50131	0.0733441
Q9BR76;A9Z1Z3	Coronin-1B	CORO1B	49810000	33310000	1.49535	0.0750832
Q14781	Chromobox protein homolog 2	CBX2	31524000	21085000	1.49509	0.0751585
Q14807	Kinesin-like protein KIF22	KIF22	26524000	17770000	1.49263	0.0758883
Q96PU4	E3 ubiquitin-protein ligase UHRF2	UHRF2	12125000	8125200	1.49227	0.0759946
Q9NRR5	Ubiquilin-4	UBQLN4	102040000	68409000	1.49162	0.0761898
P17844	Probable ATP-dependent RNA helicase DDX5	DDX5	297040000	199440000	1.48937	0.0768636
P51116	Fragile X mental retardation syndrome-related protein 2	FXR2	61423000	41276000	1.4881	0.0772456
Q8IZ40	REST corepressor 2	RCOR2	35277000	23712000	1.48773	0.0773597
O14561	Acyl carrier protein, mitochondrial	NDUFAB1	58997000	39677000	1.48693	0.0776011
Q9BXM9	FSD1-like protein	FSD1L	40922000	27565000	1.48456	0.0783238
P50914	60S ribosomal protein L14	RPL14	210130000	141970000	1.4801	0.0797025
P26378	ELAV-like protein 4	ELAVL4	177900000	120250000	1.47942	0.0799157
Q9Y5K8	V-type proton ATPase subunit D	ATP6V1D	36434000	24669000	1.47691	0.080701
O15145	Actin-related protein 2/3 complex subunit 3	ARPC3	134090000	90841000	1.4761	0.0809594
Q96DH6	RNA-binding protein Musashi homolog 2	MSI2	52900000	35854000	1.47543	0.0811706
P61764	Syntaxin-binding protein 1	STXBP1	129750000	88189000	1.47127	0.0824973
P08574	Cytochrome c1, heme protein, mitochondrial	CYC1	69721000	47392000	1.47116	0.0825348
Q9H0U4;Q92928	Ras-related protein Rab-1B	RAB1B	181870000	123650000	1.47085	0.0826347
Q9UNE7	E3 ubiquitin-protein ligase CHIP	STUB1	33559000	22817000	1.47079	0.0826527
P06730	Eukaryotic translation initiation factor 4E	EIF4E	147860000	100640000	1.4692	0.0831671
P20338	Ras-related protein Rab-4A	RAB4A	56211000	38260000	1.46918	0.0831712
O95260	Arginyl-tRNA--protein transferase 1	ATE1	92185000	62821000	1.46742	0.0837437
O75175	CCR4-NOT transcription complex subunit 3	CNOT3	37738000	25726000	1.46692	0.0839078
Q9P287	BRCA2 and CDKN1A-interacting protein	BCCIP	202880000	138610000	1.46368	0.0849744
Q13769	THO complex subunit 5 homolog	THOC5	37463000	25597000	1.46357	0.0850091
Q8N7H5	RNA polymerase II-associated factor 1 homolog	PAF1	32578000	22275000	1.46254	0.0853515
Q9NX08	COMM domain-containing protein 8	COMMD8	24360000	16656000	1.46254	0.0853516
P46108	Adapter molecule crk	CRK	87931000	60197000	1.46072	0.0859561
P53367	Arfaptin-1	ARFIP1	33356000	22848000	1.45991	0.0862277
P60510	Serine/threonine-protein phosphatase 4 catalytic subunit	PPP4C	30169000	20680000	1.45885	0.0865835
Q147X3	N-alpha-acetyltransferase 30	NAA30	10379000	7129000	1.45588	0.0875859
P35658	Nuclear pore complex protein Nup214	NUP214	74687000	51334000	1.45492	0.0879134
Q96FX7	tRNA (adenine(58)-N(1))-methyltransferase catalytic subunit TRMT61A	TRMT61A	10520000	7239600	1.45312	0.0885306
P53582	Methionine aminopeptidase 1	METAP1	35050000	24133000	1.45237	0.0887888
Q9Y371	Endophilin-B1	SH3GLB1	48060000	33136000	1.45039	0.0894734
P46782	40S ribosomal protein S5;40S ribosomal protein S5, N-terminally processed	RPS5	541350000	373690000	1.44866	0.0900735
Q15904	V-type proton ATPase subunit S1	ATP6AP1	23649000	16346000	1.44678	0.0907331
Q9Y3B3	Transmembrane emp24 domain-containing protein 7	TMED7	66992000	46329000	1.44601	0.091004
Q8WY22	BRI3-binding protein	BRI3BP	26980000	18682000	1.44417	0.0916522
P30626	Sorcin	SRI	261260000	181050000	1.44303	0.0920585
O00178	GTP-binding protein 1	GTPBP1	142950000	99236000	1.44051	0.0929599
Q9BW27	Nuclear pore complex protein Nup85	NUP85	59370000	41277000	1.43833	0.0937436
P60174	Triosephosphate isomerase	TPI1	1.8639e+09	1296500000	1.43764	0.0939942
P62304	Small nuclear ribonucleoprotein E	SNRPE	165940000	115570000	1.43584	0.0946492
P51812	Ribosomal protein S6 kinase alpha-3	RPS6KA3	257630000	179550000	1.43486	0.0950057
P05204;Q15651	Non-histone chromosomal protein HMG-17;High mobility group nucleosome-binding domain-containing protein 3	HMGN2;HMGN3	1108100000	773250000	1.43304	0.0956756
Q96M27	Protein PRRC1	PRRC1	30816000	21506000	1.4329	0.0957272
P56192	Methionine--tRNA ligase, cytoplasmic	MARS	74966000	52324000	1.43273	0.095792
Q04726	Transducin-like enhancer protein 3	TLE3	68114000	47591000	1.43124	0.0963433
Q96DE0	U8 snoRNA-decapping enzyme	NUDT16	39821000	27825000	1.43112	0.0963856
Q9NQ66	1-phosphatidylinositol 4,5-bisphosphate phosphodiesterase beta-1	PLCB1	292800000	204630000	1.43088	0.0964777
Q9Y333	U6 snRNA-associated Sm-like protein LSm2	LSM2	275120000	192290000	1.43076	0.0965221
Q9NX62	Inositol monophosphatase 3	IMPAD1	22960000	16066000	1.4291	0.0971375
Q6L8Q7	2,5-phosphodiesterase 12	PDE12	36987000	25899000	1.42812	0.0975046
Q13459	Unconventional myosin-IXb	MYO9B	9257500	6482300	1.42812	0.0975065
Q00169	Phosphatidylinositol transfer protein alpha isoform	PITPNA	61659000	43180000	1.42795	0.0975691
Q15435	Protein phosphatase 1 regulatory subunit 7	PPP1R7	73068000	51182000	1.42761	0.0976974
P28482	Mitogen-activated protein kinase 1	MAPK1	187320000	131330000	1.42633	0.0981798
Q9BWD1	Acetyl-CoA acetyltransferase, cytosolic	ACAT2	323150000	226600000	1.42608	0.098274
Q05639	Elongation factor 1-alpha 2	EEF1A2	102310000	71821000	1.42451	0.0988679
P10809	60 kDa heat shock protein, mitochondrial	HSPD1	1121700000	789270000	1.42119	0.100139
P49821	NADH dehydrogenase [ubiquinone] flavoprotein 1, mitochondrial	NDUFV1	65949000	46413000	1.42092	0.100243
P16104;Q96QV6	Histone H2AX;Histone H2A type 1-A	H2AFX;HIST1H2AA	38256000	26936000	1.42026	0.100498
O96019	Actin-like protein 6A	ACTL6A	276240000	194650000	1.41916	0.10092
P30084	Enoyl-CoA hydratase, mitochondrial	ECHS1	174440000	123100000	1.41706	0.101738
Q92530	Proteasome inhibitor PI31 subunit	PSMF1	109220000	77081000	1.41695	0.10178
P37268	Squalene synthase	FDFT1	130400000	92107000	1.41574	0.102252
Q15003	Condensin complex subunit 2	NCAPH	31197000	22039000	1.41554	0.102333
Q6P587	Acylpyruvase FAHD1, mitochondrial	FAHD1	87615000	61915000	1.41509	0.10251
Q96F86	Enhancer of mRNA-decapping protein 3	EDC3	32340000	22857000	1.41488	0.102589
Q8WX92	Negative elongation factor B	NELFB	62002000	43828000	1.41467	0.102675
Q9P265	Disco-interacting protein 2 homolog B	DIP2B	23135000	16357000	1.41438	0.102788
Q9NY33	Dipeptidyl peptidase 3	DPP3	109570000	77481000	1.41415	0.102877
P17655	Calpain-2 catalytic subunit	CAPN2	52663000	37259000	1.41343	0.103162
O75400	Pre-mRNA-processing factor 40 homolog A	PRPF40A	31915000	22584000	1.41317	0.103265
P14854	Cytochrome c oxidase subunit 6B1	COX6B1	244360000	172970000	1.41273	0.103439
Q9HAV4	Exportin-5	XPO5	47909000	33917000	1.41254	0.103516
Q9P0M6	Core histone macro-H2A.2	H2AFY2	282490000	200040000	1.41217	0.103662
P32119	Peroxiredoxin-2	PRDX2	1209600000	856830000	1.41172	0.103841
Q13838	Spliceosome RNA helicase DDX39B	DDX39B	574670000	408390000	1.40716	0.105666
P17480	Nucleolar transcription factor 1	UBTF	143530000	102070000	1.40619	0.106057
P21912	Succinate dehydrogenase [ubiquinone] iron-sulfur subunit, mitochondrial	SDHB	53264000	37934000	1.40412	0.106899
P49916	DNA ligase 3	LIG3	52965000	37722000	1.40409	0.106913
P09455	Retinol-binding protein 1	RBP1	460450000	328140000	1.40321	0.107271
P35052	Glypican-1;Secreted glypican-1	GPC1	280680000	200200000	1.402	0.107769
Q13126	S-methyl-5-thioadenosine phosphorylase	MTAP	58556000	41777000	1.40163	0.107919
Q9BTD8	RNA-binding protein 42	RBM42	43488000	31033000	1.40135	0.108037
Q9UK08	Guanine nucleotide-binding protein G(I)/G(S)/G(O) subunit gamma-8	GNG8	41418000	29556000	1.40134	0.108039
P69905	Hemoglobin subunit alpha	HBA1	5106000000	3.6468e+09	1.40013	0.108538
Q9UBW8	COP9 signalosome complex subunit 7a	COPS7A	34567000	24704000	1.39925	0.108905
O00429	Dynamin-1-like protein	DNM1L	60547000	43322000	1.3976	0.109588
Q9UKX7	Nuclear pore complex protein Nup50	NUP50	46119000	33040000	1.39585	0.110321
Q16656	Nuclear respiratory factor 1	NRF1	25696000	18409000	1.39584	0.110327
P12955	Xaa-Pro dipeptidase	PEPD	52135000	37374000	1.39495	0.110699
Q9BQ52	Zinc phosphodiesterase ELAC protein 2	ELAC2	36005000	25870000	1.39177	0.112049
Q14558	Phosphoribosyl pyrophosphate synthase-associated protein 1	PRPSAP1	62249000	44767000	1.39051	0.112585
Q13618	Cullin-3	CUL3	178440000	128360000	1.39015	0.112738
O75352	Mannose-P-dolichol utilization defect 1 protein	MPDU1	101320000	72967000	1.38857	0.113416
P06454	Prothymosin alpha;Prothymosin alpha, N-terminally processed;Thymosin alpha-1	PTMA	1.8564e+09	1337200000	1.38827	0.113545
Q86UV5	Ubiquitin carboxyl-terminal hydrolase 48	USP48	35849000	25833000	1.38772	0.113783
P55769	NHP2-like protein 1;NHP2-like protein 1, N-terminally processed	NHP2L1	216450000	156310000	1.38475	0.115073
P55884	Eukaryotic translation initiation factor 3 subunit B	EIF3B	136930000	98934000	1.38405	0.115376
Q96CT7	Coiled-coil domain-containing protein 124	CCDC124	54485000	39367000	1.38403	0.115388
Q9BSJ8	Extended synaptotagmin-1	ESYT1	54086000	39108000	1.38299	0.115842
P22681	E3 ubiquitin-protein ligase CBL	CBL	12367000	8948000	1.3821	0.116235
O95721	Synaptosomal-associated protein 29	SNAP29	17887000	12942000	1.38209	0.116238
P52597	Heterogeneous nuclear ribonucleoprotein F;Heterogeneous nuclear ribonucleoprotein F, N-terminally processed	HNRNPF	887200000	642230000	1.38144	0.116526
Q8NF37	Lysophosphatidylcholine acyltransferase 1	LPCAT1	61128000	44271000	1.38077	0.116821
P62081	40S ribosomal protein S7	RPS7	283980000	205700000	1.38055	0.116915
Q86TM6	E3 ubiquitin-protein ligase synoviolin	SYVN1	81559000	59155000	1.37873	0.117723
Q86WA6	Valacyclovir hydrolase	BPHL	38987000	28278000	1.3787	0.117736
Q9UKN8	General transcription factor 3C polypeptide 4	GTF3C4	18277000	13260000	1.37836	0.117892
Q02750	Dual specificity mitogen-activated protein kinase kinase 1	MAP2K1	64077000	46525000	1.37726	0.118381
P62195	26S protease regulatory subunit 8	PSMC5	124750000	90671000	1.37585	0.119012
Q5VT52	Regulation of nuclear pre-mRNA domain-containing protein 2	RPRD2	26145000	19014000	1.37504	0.119378
O75376	Nuclear receptor corepressor 1	NCOR1	29421000	21431000	1.37282	0.12038
O75152;A0A1B0GTU1	Zinc finger CCCH domain-containing protein 11A	ZC3H11A	36509000	26621000	1.37144	0.121012
P51571	Translocon-associated protein subunit delta	SSR4	102980000	75090000	1.37142	0.121019
Q9NZR1	Tropomodulin-2	TMOD2	80984000	59099000	1.37031	0.121527
P30046;A6NHG4	D-dopachrome decarboxylase;D-dopachrome decarboxylase-like protein	DDT;DDTL	123890000	90466000	1.36946	0.121915
P07384	Calpain-1 catalytic subunit	CAPN1	39730000	29102000	1.3652	0.123889
O60271	C-Jun-amino-terminal kinase-interacting protein 4	SPAG9	44173000	32386000	1.36395	0.12447
O95104	Splicing factor, arginine/serine-rich 15	SCAF4	55361000	40609000	1.36327	0.124791
Q9P2K5	Myelin expression factor 2	MYEF2	194520000	142770000	1.36247	0.125166
Q9Y4C2	TRPM8 channel-associated factor 1	TCAF1	18648000	13687000	1.36246	0.125171
P24534	Elongation factor 1-beta	EEF1B2	376740000	276980000	1.36017	0.126252
O75037	Kinesin-like protein KIF21B	KIF21B	46797000	34426000	1.35935	0.126641
P09622	Dihydrolipoyl dehydrogenase, mitochondrial	DLD	124080000	91316000	1.3588	0.126904
O43852	Calumenin	CALU	186590000	137460000	1.35741	0.127565
Q9UI26	Importin-11	IPO11	24777000	18258000	1.35705	0.127739
P20674	Cytochrome c oxidase subunit 5A, mitochondrial	COX5A	179370000	132240000	1.3564	0.128051
Q14966	Zinc finger protein 638	ZNF638	47476000	35006000	1.35622	0.128134
P98172	Ephrin-B1	EFNB1	216670000	159800000	1.35588	0.128299
Q14739	Lamin-B receptor	LBR	295440000	217930000	1.35566	0.128403
O95232	Luc7-like protein 3	LUC7L3	139140000	102660000	1.35535	0.128556
P49888	Estrogen sulfotransferase	SULT1E1	99684000	73643000	1.35361	0.129395
P09661	U2 small nuclear ribonucleoprotein A	SNRPA1	138060000	102000000	1.35353	0.129435
P62495	Eukaryotic peptide chain release factor subunit 1	ETF1	79758000	58981000	1.35227	0.130048
Q15363	Transmembrane emp24 domain-containing protein 2	TMED2	218660000	161700000	1.35226	0.130052
Q9BYG3	MKI67 FHA domain-interacting nucleolar phosphoprotein	NIFK	35000000	25934000	1.34958	0.131361
P26368	Splicing factor U2AF 65 kDa subunit	U2AF2	255500000	189360000	1.34928	0.131507
P38117	Electron transfer flavoprotein subunit beta	ETFB	76975000	57106000	1.34793	0.132172
O43264	Centromere/kinetochore protein zw10 homolog	ZW10	39812000	29541000	1.34769	0.132294
P61254	60S ribosomal protein L26	RPL26	275450000	204510000	1.34688	0.132694
P07900;Q58FG0;Q14568;Q58FG1	Heat shock protein HSP 90-alpha	HSP90AA1	1.5303e+09	1136400000	1.34662	0.132821
P35244	Replication protein A 14 kDa subunit	RPA3	147500000	109700000	1.34458	0.133838
Q16537	Serine/threonine-protein phosphatase 2A 56 kDa regulatory subunit epsilon isoform	PPP2R5E	77031000	57325000	1.34376	0.134247
Q9NRG1	Phosphoribosyltransferase domain-containing protein 1	PRTFDC1	33053000	24628000	1.34209	0.135084
P12235	ADP/ATP translocase 1	SLC25A4	38279000	28553000	1.34063	0.135821
P53396	ATP-citrate synthase	ACLY	172160000	128470000	1.34008	0.1361
Q9Y250	Leucine zipper putative tumor suppressor 1	LZTS1	14327000	10695000	1.3396	0.136344
P30048	Thioredoxin-dependent peroxide reductase, mitochondrial	PRDX3	327980000	245120000	1.33804	0.137137
P61221	ATP-binding cassette sub-family E member 1	ABCE1	103930000	77702000	1.33755	0.137389
Q9UJU6	Drebrin-like protein	DBNL	172460000	129000000	1.3369	0.13772
Q07021	Complement component 1 Q subcomponent-binding protein, mitochondrial	C1QBP	212940000	159500000	1.33505	0.138671
P26196	Probable ATP-dependent RNA helicase DDX6	DDX6	279160000	209150000	1.33474	0.138831
Q75T13	GPI inositol-deacylase	PGAP1	40904000	30661000	1.33407	0.139174
Q9UQB3;Q99569	Catenin delta-2	CTNND2	35560000	26684000	1.33263	0.139919
O00425	Insulin-like growth factor 2 mRNA-binding protein 3	IGF2BP3	156870000	117770000	1.332	0.140247
Q9UHD1	Cysteine and histidine-rich domain-containing protein 1	CHORDC1	84163000	63208000	1.33152	0.140496
Q16658	Fascin	FSCN1	1.8021e+09	1354500000	1.33045	0.141055
O75717	WD repeat and HMG-box DNA-binding protein 1	WDHD1	15740000	11831000	1.3304	0.141081
O00151	PDZ and LIM domain protein 1	PDLIM1	107900000	81157000	1.32952	0.141543
Q14576	ELAV-like protein 3	ELAVL3	325500000	244950000	1.32884	0.141899
Q12769	Nuclear pore complex protein Nup160	NUP160	23908000	18017000	1.32697	0.142887
Q8TAQ2	SWI/SNF complex subunit SMARCC2	SMARCC2	244310000	184170000	1.32655	0.143111
P05198	Eukaryotic translation initiation factor 2 subunit 1	EIF2S1	145440000	109700000	1.3258	0.143508
Q9UNH7;Q86XE0	Sorting nexin-6;Sorting nexin-6, N-terminally processed	SNX6	163730000	123630000	1.32435	0.144276
Q5SSJ5	Heterochromatin protein 1-binding protein 3	HP1BP3	305210000	230490000	1.32418	0.14437
O00505	Importin subunit alpha-4	KPNA3	103260000	78055000	1.32291	0.145047
Q13895	Bystin	BYSL	15522000	11750000	1.32102	0.146064
O75475	PC4 and SFRS1-interacting protein	PSIP1	254090000	192480000	1.32009	0.146569
P61586	Transforming protein RhoA	RHOA	370180000	280450000	1.31995	0.146642
Q9H0A0	N-acetyltransferase 10	NAT10	37405000	28345000	1.31963	0.146814
P00403	Cytochrome c oxidase subunit 2	MT-CO2	514250000	389750000	1.31944	0.146921
Q53QV2	Protein LBH	LBH	32067000	24325000	1.31827	0.147552
Q9UI36	Dachshund homolog 1	DACH1	90746000	68891000	1.31724	0.148115
O15164	Transcription intermediary factor 1-alpha	TRIM24	63183000	47984000	1.31675	0.148382
Q02539	Histone H1.1	HIST1H1A	199660000	151750000	1.31572	0.148949
O14936	Peripheral plasma membrane protein CASK	CASK	125000000	95024000	1.31546	0.149091
Q12873	Chromodomain-helicase-DNA-binding protein 3	CHD3	25219000	19173000	1.31534	0.149156
P40227;Q92526	T-complex protein 1 subunit zeta	CCT6A	493670000	375350000	1.31523	0.149218
P43004	Excitatory amino acid transporter 2	SLC1A2	40576000	30853000	1.31514	0.149266
P19022	Cadherin-2	CDH2	215920000	164220000	1.31482	0.14944
Q9UHG3	Prenylcysteine oxidase 1	PCYOX1	54997000	41845000	1.3143	0.149726
Q96GM5;Q92925	SWI/SNF-related matrix-associated actin-dependent regulator of chromatin subfamily D member 1	SMARCD1	52153000	39736000	1.31249	0.150729
Q9NZZ3	Charged multivesicular body protein 5	CHMP5	90354000	68934000	1.31073	0.151705
Q9UQB8	Brain-specific angiogenesis inhibitor 1-associated protein 2	BAIAP2	48759000	37221000	1.30999	0.152121
Q71U36;P0DPH8;P0DPH7;Q6PEY2	Tubulin alpha-1A chain;Tubulin alpha-3E chain	TUBA1A;TUBA3E	12635000000	9645700000	1.30991	0.152164
Q16630	Cleavage and polyadenylation specificity factor subunit 6	CPSF6	124670000	95289000	1.30834	0.153046
Q8IV08	Phospholipase D3	PLD3	63053000	48207000	1.30796	0.153255
Q86V81	THO complex subunit 4	ALYREF	424670000	324940000	1.30692	0.153844
Q96GD0;Q6ZT62	Pyridoxal phosphate phosphatase	PDXP	69570000	53248000	1.30653	0.154064
Q6NVY1	3-hydroxyisobutyryl-CoA hydrolase, mitochondrial	HIBCH	39176000	30003000	1.30574	0.154512
Q14152	Eukaryotic translation initiation factor 3 subunit A	EIF3A	172500000	132560000	1.3013	0.157043
P46379	Large proline-rich protein BAG6	BAG6	48624000	37406000	1.2999	0.157849
Q9H1E3	Nuclear ubiquitous casein and cyclin-dependent kinase substrate 1	NUCKS1	250220000	192530000	1.29964	0.157997
Q9H9A6	Leucine-rich repeat-containing protein 40	LRRC40	43741000	33666000	1.29926	0.158216
O15514	DNA-directed RNA polymerase II subunit RPB4	POLR2D	16208000	12482000	1.29851	0.158652
Q9Y3C6	Peptidyl-prolyl cis-trans isomerase-like 1	PPIL1	165000000	127070000	1.2985	0.158659
P49411	Elongation factor Tu, mitochondrial	TUFM	372020000	286620000	1.29796	0.158973
Q9P0L0	Vesicle-associated membrane protein-associated protein A	VAPA	359460000	277090000	1.29727	0.159373
P63173	60S ribosomal protein L38	RPL38	57190000	44140000	1.29565	0.160317
O43815	Striatin	STRN	47123000	36414000	1.29409	0.161231
Q9NUB1	Acetyl-coenzyme A synthetase 2-like, mitochondrial	ACSS1	27037000	20898000	1.29376	0.161425
P68400;Q8NEV1	Casein kinase II subunit alpha;Casein kinase II subunit alpha 3	CSNK2A1;CSNK2A3	94106000	72766000	1.29327	0.161714
Q9UKV3	Apoptotic chromatin condensation inducer in the nucleus	ACIN1	89311000	69153000	1.2915	0.16276
Q6PKG0;Q659C4	La-related protein 1	LARP1	63894000	49475000	1.29144	0.162795
P62633	Cellular nucleic acid-binding protein	CNBP	366980000	284170000	1.29141	0.162813
Q9P253	Vacuolar protein sorting-associated protein 18 homolog	VPS18	10539000	8171500	1.28973	0.163813
Q86U70;O43679	LIM domain-binding protein 1	LDB1	46048000	35706000	1.28964	0.163863
Q15528	Mediator of RNA polymerase II transcription subunit 22	MED22	18693000	14497000	1.28944	0.163984
Q7Z2Z2	Elongation factor Tu GTP-binding domain-containing protein 1	EFTUD1	45840000	35553000	1.28934	0.164042
Q93079;Q5QNW6	Histone H2B type 1-H;Histone H2B type 2-F	HIST1H2BH;HIST2H2BF	17241000000	13377000000	1.28885	0.164333
Q9Y237	Peptidyl-prolyl cis-trans isomerase NIMA-interacting 4	PIN4	86874000	67416000	1.28863	0.16447
Q13595	Transformer-2 protein homolog alpha	TRA2A	132760000	103370000	1.28432	0.167062
Q2TAL8	Glutamine-rich protein 1	QRICH1	43548000	33965000	1.28214	0.168385
Q8TAF3	WD repeat-containing protein 48	WDR48	74292000	57974000	1.28147	0.168795
P52209	6-phosphogluconate dehydrogenase, decarboxylating	PGD	300260000	234710000	1.27928	0.170139
O95433	Activator of 90 kDa heat shock protein ATPase homolog 1	AHSA1	1.5432e+09	1207300000	1.27822	0.17079
Q92930	Ras-related protein Rab-8B	RAB8B	197360000	154550000	1.277	0.171549
Q16774	Guanylate kinase	GUK1	36292000	28425000	1.27676	0.171694
P53985	Monocarboxylate transporter 1	SLC16A1	73803000	57817000	1.27649	0.171862
Q9NX40	OCIA domain-containing protein 1	OCIAD1	65222000	51118000	1.27591	0.172224
P19784	Casein kinase II subunit alpha	CSNK2A2	58653000	45988000	1.2754	0.172543
Q92879	CUGBP Elav-like family member 1	CELF1	113840000	89274000	1.27518	0.172682
Q02543	60S ribosomal protein L18a	RPL18A	454600000	356770000	1.27421	0.173284
Q9UHY7	Enolase-phosphatase E1	ENOPH1	58264000	45744000	1.2737	0.173605
Q13952	Nuclear transcription factor Y subunit gamma	NFYC	63296000	49731000	1.27277	0.174188
Q9UIC8	Leucine carboxyl methyltransferase 1	LCMT1	28356000	22284000	1.27248	0.174367
P00367;P49448	Glutamate dehydrogenase 1, mitochondrial;Glutamate dehydrogenase 2, mitochondrial	GLUD1;GLUD2	202160000	158900000	1.27225	0.174516
P02042;CON__Q3SX09	Hemoglobin subunit delta	HBD	37058000	29128000	1.27225	0.174516
P31942	Heterogeneous nuclear ribonucleoprotein H3	HNRNPH3	637650000	501490000	1.27151	0.174979
O95747	Serine/threonine-protein kinase OSR1	OXSR1	100490000	79037000	1.27143	0.17503
Q9BTE3	Mini-chromosome maintenance complex-binding protein	MCMBP	82497000	64889000	1.27136	0.175077
P25325	3-mercaptopyruvate sulfurtransferase	MPST	485730000	382870000	1.26866	0.176787
Q8WU90	Zinc finger CCCH domain-containing protein 15	ZC3H15	29052000	22905000	1.26837	0.176969
Q9BY67	Cell adhesion molecule 1	CADM1	83319000	65691000	1.26835	0.176983
Q96MU7	YTH domain-containing protein 1	YTHDC1	53517000	42221000	1.26754	0.177495
Q13332	Receptor-type tyrosine-protein phosphatase S	PTPRS	32550000	25724000	1.26536	0.178896
O43615	Mitochondrial import inner membrane translocase subunit TIM44	TIMM44	48006000	37948000	1.26505	0.179095
Q7LBR1	Charged multivesicular body protein 1b	CHMP1B	168800000	133560000	1.26385	0.179865
O75694	Nuclear pore complex protein Nup155	NUP155	57580000	45570000	1.26355	0.180059
Q53H12	Acylglycerol kinase, mitochondrial	AGK	47177000	37344000	1.26331	0.180215
Q6PJT7	Zinc finger CCCH domain-containing protein 14	ZC3H14	41469000	32839000	1.2628	0.180546
Q9BPX6	Calcium uptake protein 1, mitochondrial	MICU1	8356200	6626100	1.2611	0.181645
P36969	Phospholipid hydroperoxide glutathione peroxidase, mitochondrial	GPX4	82284000	65326000	1.25959	0.182632
A0A024RBG1;Q9NZJ9	Diphosphoinositol polyphosphate phosphohydrolase 2	NUDT4	35758000	28399000	1.25913	0.182934
Q9Y4W2	Ribosomal biogenesis protein LAS1L	LAS1L	30281000	24058000	1.25867	0.183237
P39019	40S ribosomal protein S19	RPS19	416240000	330850000	1.25809	0.183614
Q7Z460	CLIP-associating protein 1	CLASP1	55760000	44325000	1.25798	0.183687
P51114	Fragile X mental retardation syndrome-related protein 1	FXR1	86777000	69014000	1.25738	0.184081
Q9NZI7	Upstream-binding protein 1	UBP1	19592000	15583000	1.25727	0.184156
Q04760	Lactoylglutathione lyase	GLO1	332900000	265070000	1.25589	0.185062
P57772	Selenocysteine-specific elongation factor	EEFSEC	28762000	22902000	1.25587	0.185077
Q96I24	Far upstream element-binding protein 3	FUBP3	138040000	109930000	1.25571	0.185186
P35268	60S ribosomal protein L22	RPL22	670380000	533960000	1.25549	0.185332
Q9UQ80	Proliferation-associated protein 2G4	PA2G4	429410000	342130000	1.25511	0.185583
Q8NCB2	CaM kinase-like vesicle-associated protein	CAMKV	101480000	80866000	1.25492	0.18571
Q9NRL2	Bromodomain adjacent to zinc finger domain protein 1A	BAZ1A	11448000	9128000	1.25416	0.18621
P48643	T-complex protein 1 subunit epsilon	CCT5	266670000	212650000	1.25403	0.186297
O00255	Menin	MEN1	29890000	23847000	1.25341	0.186713
Q99623	Prohibitin-2	PHB2	372960000	297770000	1.25251	0.187311
Q8IWB7	WD repeat and FYVE domain-containing protein 1	WDFY1	35197000	28136000	1.25096	0.188349
P51572	B-cell receptor-associated protein 31	BCAP31	97082000	77629000	1.25059	0.188598
Q86Y56	Dynein assembly factor 5, axonemal	DNAAF5	24110000	19283000	1.25032	0.188776
Q5VSL9;Q9ULQ0	Striatin-interacting protein 1	STRIP1	22888000	18313000	1.24982	0.189113
O75843	AP-1 complex subunit gamma-like 2	AP1G2	22140000	17715000	1.24979	0.189136
O95983	Methyl-CpG-binding domain protein 3	MBD3	55419000	44376000	1.24885	0.189769
P11172	Uridine 5-monophosphate synthase;Orotate phosphoribosyltransferase;Orotidine 5-phosphate decarboxylase	UMPS	41811000	33493000	1.24835	0.190107
Q9UJS0	Calcium-binding mitochondrial carrier protein Aralar2	SLC25A13	35451000	28422000	1.24731	0.190813
Q14444	Caprin-1	CAPRIN1	587950000	471650000	1.24658	0.191306
P11177	Pyruvate dehydrogenase E1 component subunit beta, mitochondrial	PDHB	123110000	98762000	1.24653	0.19134
P78406	mRNA export factor	RAE1	118150000	94826000	1.24597	0.191725
Q8WVC6	Dephospho-CoA kinase domain-containing protein	DCAKD	39379000	31619000	1.24542	0.192096
O75390	Citrate synthase, mitochondrial	CS	233880000	188080000	1.24351	0.193402
Q96JB2	Conserved oligomeric Golgi complex subunit 3	COG3	24833000	19974000	1.24327	0.193571
P55011	Solute carrier family 12 member 2	SLC12A2	20462000	16468000	1.24253	0.194077
Q96IX5	Up-regulated during skeletal muscle growth protein 5	USMG5	324610000	261250000	1.24253	0.19408
Q15750	TGF-beta-activated kinase 1 and MAP3K7-binding protein 1	TAB1	18867000	15188000	1.24223	0.194283
Q08380	Galectin-3-binding protein	LGALS3BP	153660000	123930000	1.23989	0.195898
Q00535	Cyclin-dependent-like kinase 5	CDK5	18616000	15016000	1.23974	0.196002
P39748;CON__ENSEMBL:ENSBTAP00000007350;CON__P01030	Flap endonuclease 1	FEN1	260060000	209850000	1.23927	0.196334
O00422	Histone deacetylase complex subunit SAP18	SAP18	143580000	115900000	1.23883	0.196639
Q9UPZ6	Thrombospondin type-1 domain-containing protein 7A	THSD7A	43212000	34887000	1.23863	0.196778
O94874	E3 UFM1-protein ligase 1	UFL1	21533000	17388000	1.23838	0.196948
P62318	Small nuclear ribonucleoprotein Sm D3	SNRPD3	580490000	468860000	1.23809	0.197154
Q15029	116 kDa U5 small nuclear ribonucleoprotein component	EFTUD2	104380000	84317000	1.23795	0.197252
Q9NQX3	Gephyrin;Molybdopterin adenylyltransferase;Molybdopterin molybdenumtransferase	GPHN	69940000	56521000	1.23742	0.197623
Q9BV38	WD repeat-containing protein 18	WDR18	65828000	53284000	1.23542	0.199023
Q6PCE3	Glucose 1,6-bisphosphate synthase	PGM2L1	32425000	26257000	1.23491	0.199381
Q9BYV8	Centrosomal protein of 41 kDa	CEP41	22324000	18082000	1.2346	0.199599
P31146	Coronin-1A	CORO1A	150640000	122050000	1.23425	0.199846
Q8TEQ6	Gem-associated protein 5	GEMIN5	149190000	121050000	1.23247	0.201106
P67809;Q9Y2T7	Nuclease-sensitive element-binding protein 1	YBX1	1314100000	1.0663e+09	1.23239	0.201158
P23378	Glycine dehydrogenase (decarboxylating), mitochondrial	GLDC	22655000	18420000	1.22991	0.202922
Q9Y625	Glypican-6;Secreted glypican-6	GPC6	21899000	17835000	1.22787	0.204388
O43157	Plexin-B1	PLXNB1	1388200000	1131000000	1.22741	0.204716
P45973	Chromobox protein homolog 5	CBX5	408260000	332680000	1.22719	0.204878
Q9NR28	Diablo homolog, mitochondrial	DIABLO	134210000	109410000	1.22667	0.205249
P02100;CON__P02070	Hemoglobin subunit epsilon	HBE1	3.7616e+09	3.0734e+09	1.22392	0.207238
Q15233	Non-POU domain-containing octamer-binding protein	NONO	1.5335e+09	1253200000	1.22367	0.207423
O75688	Protein phosphatase 1B	PPM1B	59193000	48376000	1.2236	0.20747
O60869	Endothelial differentiation-related factor 1	EDF1	196770000	160850000	1.22331	0.20768
Q9UN37	Vacuolar protein sorting-associated protein 4A	VPS4A	58946000	48247000	1.22175	0.208817
Q8WXF1	Paraspeckle component 1	PSPC1	249750000	204420000	1.22175	0.208821
Q8WW12	PEST proteolytic signal-containing nuclear protein	PCNP	93688000	76766000	1.22044	0.209783
Q9Y2S6	Translation machinery-associated protein 7	TMA7	139120000	114030000	1.22003	0.210082
Q3ZCW2	Galectin-related protein	LGALSL	51307000	42073000	1.21948	0.210489
Q15382	GTP-binding protein Rheb	RHEB	74484000	61133000	1.21839	0.211287
Q9H074	Polyadenylate-binding protein-interacting protein 1	PAIP1	95174000	78159000	1.2177	0.211801
O00161	Synaptosomal-associated protein 23	SNAP23	23407000	19227000	1.2174	0.212019
P63261	Actin, cytoplasmic 2;Actin, cytoplasmic 2, N-terminally processed	ACTG1	16557000000	13610000000	1.21653	0.212665
Q9Y2W2	WW domain-binding protein 11	WBP11	57900000	47624000	1.21577	0.213228
P36915	Guanine nucleotide-binding protein-like 1	GNL1	46855000	38543000	1.21566	0.213316
Q9NZI8;REV__Q15833;Q15517	Insulin-like growth factor 2 mRNA-binding protein 1	IGF2BP1	680240000	560280000	1.21411	0.214471
P17600;Q92777	Synapsin-1	SYN1	17133000	14113000	1.21399	0.21456
Q6NYC8	Phostensin	PPP1R18	19082000	15725000	1.21348	0.214938
Q8WUM0	Nuclear pore complex protein Nup133	NUP133	41654000	34334000	1.2132	0.21515
P28340	DNA polymerase delta catalytic subunit	POLD1	44572000	36750000	1.21284	0.215417
P19338	Nucleolin	NCL	667120000	550270000	1.21235	0.215787
P07910;P0DMR1;O60812;B7ZW38;B2RXH8;Q86SE5	Heterogeneous nuclear ribonucleoproteins C1/C2;Heterogeneous nuclear ribonucleoprotein C-like 4;Heterogeneous nuclear ribonucleoprotein C-like 1;Heterogeneous nuclear ribonucleoprotein C-like 3;Heterogeneous nuclear ribonucleoprotein C-like 2	HNRNPC;HNRNPCL4;HNRNPCL1;HNRNPCL3;HNRNPCL2	1.9583e+09	1.6156e+09	1.21212	0.21596
Q96RE7;Q96BF6	Nucleus accumbens-associated protein 1	NACC1	17837000	14718000	1.21192	0.216112
P13693;Q9HAU6	Translationally-controlled tumor protein	TPT1	261100000	215510000	1.21154	0.216393
P49711;Q8NI51	Transcriptional repressor CTCF	CTCF	78038000	64465000	1.21055	0.217144
Q96PE3	Type I inositol 3,4-bisphosphate 4-phosphatase	INPP4A	17065000	14097000	1.21054	0.217149
O95336	6-phosphogluconolactonase	PGLS	201500000	166510000	1.21014	0.217454
O00487	26S proteasome non-ATPase regulatory subunit 14	PSMD14	73701000	60929000	1.20962	0.217845
P10768	S-formylglutathione hydrolase	ESD	272280000	225290000	1.20858	0.218637
O14617	AP-3 complex subunit delta-1	AP3D1	55168000	45648000	1.20855	0.218655
P60842	Eukaryotic initiation factor 4A-I	EIF4A1	760190000	629070000	1.20843	0.218744
Q14697	Neutral alpha-glucosidase AB	GANAB	332210000	275060000	1.20777	0.219247
Q15019	Septin-2	2022-09-02	483510000	400390000	1.2076	0.219381
P62241	40S ribosomal protein S8	RPS8	519470000	430170000	1.20759	0.219385
Q16181;Q6ZU15	Septin-7	2022-09-07	562680000	466080000	1.20726	0.219638
A1L020	RNA-binding protein MEX3A	MEX3A	59700000	49459000	1.20706	0.21979
P12277;P06732	Creatine kinase B-type	CKB	6.9253e+09	5737400000	1.20705	0.219802
Q9BZJ0	Crooked neck-like protein 1	CRNKL1	31563000	26153000	1.20686	0.219943
Q13427	Peptidyl-prolyl cis-trans isomerase G	PPIG	42955000	35603000	1.2065	0.220218
E9PAV3;Q13765;Q9BZK3	Nascent polypeptide-associated complex subunit alpha, muscle-specific form;Nascent polypeptide-associated complex subunit alpha	NACA	651170000	539960000	1.20596	0.220631
O43678	NADH dehydrogenase [ubiquinone] 1 alpha subcomplex subunit 2	NDUFA2	75971000	63008000	1.20574	0.220802
Q14847	LIM and SH3 domain protein 1	LASP1	436610000	362260000	1.20524	0.221182
Q8NBS9	Thioredoxin domain-containing protein 5	TXNDC5	113840000	94558000	1.20392	0.222197
Q9UBU9	Nuclear RNA export factor 1	NXF1	55499000	46108000	1.20367	0.222384
Q99447	Ethanolamine-phosphate cytidylyltransferase	PCYT2	35965000	29886000	1.20341	0.222591
P04844	Dolichyl-diphosphooligosaccharide--protein glycosyltransferase subunit 2	RPN2	234600000	194990000	1.20314	0.222797
P22061	Protein-L-isoaspartate(D-aspartate) O-methyltransferase	PCMT1	225760000	187730000	1.20258	0.223229
P26358	DNA (cytosine-5)-methyltransferase 1	DNMT1	165570000	137760000	1.20187	0.223774
Q9H832	Ubiquitin-conjugating enzyme E2 Z	UBE2Z	23703000	19726000	1.20161	0.223976
P61026	Ras-related protein Rab-10	RAB10	154550000	128670000	1.20113	0.224346
P22059;Q969R2	Oxysterol-binding protein 1	OSBP	46218000	38496000	1.20059	0.224767
P07741	Adenine phosphoribosyltransferase	APRT	29528000	24595000	1.20057	0.224785
P83881	60S ribosomal protein L36a	RPL36A	272930000	227540000	1.19948	0.225631
Q15042	Rab3 GTPase-activating protein catalytic subunit	RAB3GAP1	42936000	35852000	1.19759	0.227107
O75487	Glypican-4;Secreted glypican-4	GPC4	372440000	311050000	1.19736	0.227285
P21796	Voltage-dependent anion-selective channel protein 1	VDAC1	569420000	475630000	1.19719	0.22742
Q9BRX2	Protein pelota homolog	PELO	17402000	14550000	1.19601	0.228344
Q14155	Rho guanine nucleotide exchange factor 7	ARHGEF7	49318000	41239000	1.19591	0.228428
P19387	DNA-directed RNA polymerase II subunit RPB3	POLR2C	59825000	50065000	1.19495	0.229185
Q9Y2A7	Nck-associated protein 1	NCKAP1	90796000	76022000	1.19434	0.229665
Q9UHX1	Poly(U)-binding-splicing factor PUF60	PUF60	248430000	208220000	1.19311	0.230634
O95831	Apoptosis-inducing factor 1, mitochondrial	AIFM1	74445000	62423000	1.19259	0.23105
Q9BQI0	Allograft inflammatory factor 1-like	AIF1L	78995000	66257000	1.19225	0.231318
P26583	High mobility group protein B2	HMGB2	1392900000	1168700000	1.19184	0.231648
P62244	40S ribosomal protein S15a	RPS15A	263000000	220750000	1.19139	0.232001
Q9NRW7	Vacuolar protein sorting-associated protein 45	VPS45	37631000	31634000	1.18957	0.233453
P08758	Annexin A5	ANXA5	491960000	413670000	1.18926	0.233707
P30153;P30154	Serine/threonine-protein phosphatase 2A 65 kDa regulatory subunit A alpha isoform	PPP2R1A	1100900000	926040000	1.18883	0.234053
O95168	NADH dehydrogenase [ubiquinone] 1 beta subcomplex subunit 4	NDUFB4	43731000	36791000	1.18863	0.234208
P62829	60S ribosomal protein L23	RPL23	1.0414e+09	876260000	1.18846	0.234346
Q9H6T3	RNA polymerase II-associated protein 3	RPAP3	27280000	22955000	1.18841	0.234385
Q9Y3S1	Serine/threonine-protein kinase WNK2	WNK2	20048000	16871000	1.18831	0.234466
P13591	Neural cell adhesion molecule 1	NCAM1	759110000	639160000	1.18767	0.234983
Q9Y4E1;Q641Q2	WASH complex subunit FAM21C;WASH complex subunit FAM21A	FAM21C;FAM21A	16030000	13500000	1.18741	0.235193
P19623	Spermidine synthase	SRM	51750000	43605000	1.18679	0.23569
Q92905	COP9 signalosome complex subunit 5	COPS5	62975000	53065000	1.18675	0.235721
O75915	PRA1 family protein 3	ARL6IP5	67356000	56802000	1.1858	0.236487
O95248	Myotubularin-related protein 5	SBF1	37648000	31770000	1.18502	0.237124
P03915	NADH-ubiquinone oxidoreductase chain 5	MT-ND5	55205000	46628000	1.18395	0.237994
Q96JM3	Chromosome alignment-maintaining phosphoprotein 1	CHAMP1	58802000	49673000	1.18378	0.238127
O15397	Importin-8	IPO8	988880000	836390000	1.18232	0.239318
P43686	26S protease regulatory subunit 6B	PSMC4	92937000	78697000	1.18095	0.240441
O95208	Epsin-2	EPN2	23214000	19669000	1.18023	0.241027
P39023;Q92901	60S ribosomal protein L3	RPL3	375420000	318150000	1.18001	0.24121
Q9UKD2	mRNA turnover protein 4 homolog	MRTO4	25864000	21920000	1.17993	0.241278
P17980	26S protease regulatory subunit 6A	PSMC3	175370000	148660000	1.17967	0.241488
P04040	Catalase	CAT	77604000	65787000	1.17963	0.241526
Q9H0V9	VIP36-like protein	LMAN2L	48414000	41045000	1.17953	0.2416
Q05086	Ubiquitin-protein ligase E3A	UBE3A	33508000	28415000	1.17924	0.241846
P00505	Aspartate aminotransferase, mitochondrial	GOT2	268730000	227950000	1.1789	0.242124
Q14151	Scaffold attachment factor B2	SAFB2	45158000	38333000	1.17805	0.242828
O75051	Plexin-A2	PLXNA2	39898000	33888000	1.17735	0.243404
Q7L2E3	Putative ATP-dependent RNA helicase DHX30	DHX30	27535000	23397000	1.17686	0.243808
Q00325	Phosphate carrier protein, mitochondrial	SLC25A3	422030000	358760000	1.17636	0.244225
P46781	40S ribosomal protein S9	RPS9	184810000	157120000	1.17623	0.244327
O14531	Dihydropyrimidinase-related protein 4	DPYSL4	222160000	188940000	1.17582	0.244669
Q99598	Translin-associated protein X	TSNAX	137030000	116580000	1.17542	0.245007
Q9UNM6	26S proteasome non-ATPase regulatory subunit 13	PSMD13	175800000	149590000	1.17521	0.245177
Q13123	Protein Red	IK	85824000	73030000	1.17519	0.245197
P04818	Thymidylate synthase	TYMS	42506000	36223000	1.17345	0.246644
P53004	Biliverdin reductase A	BLVRA	55318000	47144000	1.17338	0.246702
P62899	60S ribosomal protein L31	RPL31	293210000	249940000	1.17312	0.246921
Q9NX58	Cell growth-regulating nucleolar protein	LYAR	22902000	19523000	1.17308	0.246958
Q92973	Transportin-1	TNPO1	281890000	240320000	1.17298	0.247042
Q9BXK5	Bcl-2-like protein 13	BCL2L13	34760000	29647000	1.17246	0.247473
Q9C005	Protein dpy-30 homolog	DPY30	125610000	107310000	1.17053	0.249094
P62888	60S ribosomal protein L30	RPL30	669740000	572380000	1.1701	0.249463
P11441	Ubiquitin-like protein 4A	UBL4A	28209000	24112000	1.16992	0.249616
Q9Y3U8	60S ribosomal protein L36	RPL36	101470000	86821000	1.16873	0.250621
Q14247	Src substrate cortactin	CTTN	153950000	131770000	1.16832	0.250962
Q8NC51	Plasminogen activator inhibitor 1 RNA-binding protein	SERBP1	650590000	557070000	1.16788	0.25134
Q9NZB2	Constitutive coactivator of PPAR-gamma-like protein 1	FAM120A	40150000	34383000	1.16773	0.251467
Q6WCQ1	Myosin phosphatase Rho-interacting protein	MPRIP	31170000	26702000	1.16733	0.251807
P84090	Enhancer of rudimentary homolog	ERH	1108600000	950030000	1.16691	0.252162
P55957	BH3-interacting domain death agonist;BH3-interacting domain death agonist p15;BH3-interacting domain death agonist p13;BH3-interacting domain death agonist p11	BID	50237000	43093000	1.16578	0.253125
Q9H3P2	Negative elongation factor A	NELFA	31350000	26899000	1.16547	0.253389
P06744;Q8N196	Glucose-6-phosphate isomerase	GPI	289220000	248340000	1.16461	0.254123
Q9ULK5	Vang-like protein 2	VANGL2	50133000	43069000	1.16402	0.254634
Q14157	Ubiquitin-associated protein 2-like	UBAP2L	117770000	101410000	1.16133	0.256949
Q9Y5Z4	Heme-binding protein 2	HEBP2	43162000	37185000	1.16074	0.257457
Q86VY4	Testis-specific Y-encoded-like protein 5	TSPYL5	19245000	16582000	1.1606	0.257579
Q96FJ2	Dynein light chain 2, cytoplasmic	DYNLL2	203540000	175410000	1.16037	0.257777
O95870	Abhydrolase domain-containing protein 16A	ABHD16A	35209000	30352000	1.16002	0.258076
P07996;CON__Q28194;P35442	Thrombospondin-1	THBS1	28449000	24525000	1.16	0.258095
P05114	Non-histone chromosomal protein HMG-14	HMGN1	284030000	244940000	1.15959	0.25845
P23526	Adenosylhomocysteinase	AHCY	426910000	368310000	1.15911	0.258871
P13639	Elongation factor 2	EEF2	964430000	832050000	1.1591	0.258875
Q96AG4	Leucine-rich repeat-containing protein 59	LRRC59	149250000	128930000	1.1576	0.260177
Q8IXI2	Mitochondrial Rho GTPase 1	RHOT1	27239000	23534000	1.15743	0.260327
P11388	DNA topoisomerase 2-alpha	TOP2A	61442000	53125000	1.15656	0.261093
Q9UPQ3;Q8TF27;A6NIR3	Arf-GAP with GTPase, ANK repeat and PH domain-containing protein 1	AGAP1	60009000	51937000	1.15542	0.262087
P68104;Q5VTE0	Elongation factor 1-alpha 1;Putative elongation factor 1-alpha-like 3	EEF1A1;EEF1A1P5	4.2378e+09	3.67e+09	1.15471	0.262706
Q00839	Heterogeneous nuclear ribonucleoprotein U	HNRNPU	1.9795e+09	1.7154e+09	1.15396	0.26337
Q96N66	Lysophospholipid acyltransferase 7	MBOAT7	43111000	37365000	1.15378	0.263527
O95777	U6 snRNA-associated Sm-like protein LSm8	LSM8	96934000	84018000	1.15373	0.263572
Q99798	Aconitate hydratase, mitochondrial	ACO2	229770000	199170000	1.15364	0.263653
P51570	Galactokinase	GALK1	39602000	34341000	1.1532	0.264039
P01112	GTPase HRas;GTPase HRas, N-terminally processed	HRAS	107090000	92893000	1.15283	0.264363
P07737;CON__P02584	Profilin-1	PFN1	2152900000	1.8682e+09	1.15239	0.264751
Q92841	Probable ATP-dependent RNA helicase DDX17	DDX17	694520000	602720000	1.15231	0.264824
Q9NS69	Mitochondrial import receptor subunit TOM22 homolog	TOMM22	81392000	70661000	1.15187	0.265216
P80404	4-aminobutyrate aminotransferase, mitochondrial	ABAT	58311000	50638000	1.15153	0.265517
Q8N0Z6	Tetratricopeptide repeat protein 5	TTC5	44793000	38939000	1.15034	0.266571
P12236	ADP/ATP translocase 3;ADP/ATP translocase 3, N-terminally processed	SLC25A6	468530000	407570000	1.14957	0.267254
Q93045	Stathmin-2	STMN2	2.0183e+09	1.7562e+09	1.14924	0.267545
Q9BVA1	Tubulin beta-2B chain	TUBB2B	9843600000	8.5659e+09	1.14916	0.267618
P28070	Proteasome subunit beta type-4	PSMB4	217030000	188920000	1.14879	0.267946
P55060	Exportin-2	CSE1L	3.183e+09	2771100000	1.14864	0.268081
P11498	Pyruvate carboxylase, mitochondrial	PC	31480000	27415000	1.14828	0.268407
P21246	Pleiotrophin	PTN	290100000	252680000	1.14809	0.268571
P62249	40S ribosomal protein S16	RPS16	353270000	307710000	1.14806	0.268599
P26599	Polypyrimidine tract-binding protein 1	PTBP1	619860000	540210000	1.14744	0.269152
O95487	Protein transport protein Sec24B	SEC24B	13964000	12173000	1.14713	0.269433
Q9C0K0	B-cell lymphoma/leukemia 11B	BCL11B	101860000	88802000	1.14705	0.269507
P23246	Splicing factor, proline- and glutamine-rich	SFPQ	1.0682e+09	931270000	1.14704	0.269516
P17987	T-complex protein 1 subunit alpha	TCP1	428630000	373700000	1.14699	0.269557
Q9NQ29	Putative RNA-binding protein Luc7-like 1	LUC7L	41671000	36338000	1.14676	0.269762
Q96CV9	Optineurin	OPTN	11543000	10071000	1.14616	0.270299
Q969G3	SWI/SNF-related matrix-associated actin-dependent regulator of chromatin subfamily E member 1	SMARCE1	85039000	74216000	1.14583	0.270597
Q16555	Dihydropyrimidinase-related protein 2	DPYSL2	2320400000	2.0254e+09	1.14565	0.270759
P52948	Nuclear pore complex protein Nup98-Nup96;Nuclear pore complex protein Nup98;Nuclear pore complex protein Nup96	NUP98	76096000	66424000	1.14561	0.270795
Q9Y5S2	Serine/threonine-protein kinase MRCK beta	CDC42BPB	17791000	15532000	1.14544	0.270947
Q16718	NADH dehydrogenase [ubiquinone] 1 alpha subcomplex subunit 5	NDUFA5	63174000	55166000	1.14516	0.271198
O75368	SH3 domain-binding glutamic acid-rich-like protein	SH3BGRL	367440000	320940000	1.14489	0.271446
Q15777;O15442	Metallophosphoesterase MPPED2	MPPED2	65070000	56843000	1.14473	0.271585
Q12874	Splicing factor 3A subunit 3	SF3A3	162410000	141930000	1.1443	0.271978
P09496	Clathrin light chain A	CLTA	167770000	146680000	1.14378	0.272442
Q12800	Alpha-globin transcription factor CP2	TFCP2	43163000	37739000	1.14372	0.272495
P51513	RNA-binding protein Nova-1	NOVA1	66234000	57974000	1.14248	0.273622
P09874	Poly [ADP-ribose] polymerase 1	PARP1	595780000	521500000	1.14244	0.273661
P13984	General transcription factor IIF subunit 2	GTF2F2	32538000	28521000	1.14084	0.275106
Q96A65	Exocyst complex component 4	EXOC4	24649000	21640000	1.13905	0.276743
Q5TEC6	Histone H3	HIST2H3PS2	2834900000	2490900000	1.1381	0.277608
P62330	ADP-ribosylation factor 6	ARF6	73222000	64362000	1.13766	0.278015
Q9Y3I0	tRNA-splicing ligase RtcB homolog	RTCB	224160000	197050000	1.13758	0.278088
O75832	26S proteasome non-ATPase regulatory subunit 10	PSMD10	75639000	66492000	1.13757	0.2781
Q9GZP4	PITH domain-containing protein 1	PITHD1	54619000	48014000	1.13756	0.278101
Q9NRY4	Rho GTPase-activating protein 35	ARHGAP35	87648000	77049000	1.13756	0.278104
P25786	Proteasome subunit alpha type-1	PSMA1	219100000	192630000	1.13741	0.278239
O76094	Signal recognition particle subunit SRP72	SRP72	85548000	75214000	1.13739	0.278257
Q8WX77	Insulin-like growth factor-binding protein-like 1	IGFBPL1	24002000	21107000	1.13716	0.278474
Q9NWB6	Arginine and glutamate-rich protein 1	ARGLU1	137140000	120630000	1.13686	0.278743
Q15428	Splicing factor 3A subunit 2	SF3A2	117810000	103670000	1.13639	0.279176
O75962	Triple functional domain protein	TRIO	16391000	14429000	1.13598	0.279561
O43237	Cytoplasmic dynein 1 light intermediate chain 2	DYNC1LI2	159400000	140340000	1.13581	0.279711
P38159;O75526;Q8N7X1	RNA-binding motif protein, X chromosome;RNA-binding motif protein, X chromosome, N-terminally processed	RBMX	935230000	823440000	1.13576	0.27976
Q92804	TATA-binding protein-associated factor 2N	TAF15	397500000	350040000	1.13558	0.279922
Q9UN86	Ras GTPase-activating protein-binding protein 2	G3BP2	133850000	117870000	1.13557	0.279932
P36639	7,8-dihydro-8-oxoguanine triphosphatase	NUDT1	99340000	87528000	1.13495	0.280506
Q9Y3A3	MOB-like protein phocein	MOB4	101190000	89166000	1.13485	0.2806
Q9Y5X3	Sorting nexin-5	SNX5	79705000	70259000	1.13445	0.280973
O60427	Fatty acid desaturase 1	FADS1	18161000	16010000	1.13435	0.281058
Q12792	Twinfilin-1	TWF1	108430000	95600000	1.13421	0.281195
Q92793	CREB-binding protein	CREBBP	370360000	326550000	1.13416	0.281237
P06748	Nucleophosmin	NPM1	1.6781e+09	1.4798e+09	1.134	0.281381
O15394	Neural cell adhesion molecule 2	NCAM2	20214000	17829000	1.13377	0.281597
Q9UQE7	Structural maintenance of chromosomes protein 3	SMC3	213560000	188420000	1.13343	0.281917
Q99471	Prefoldin subunit 5	PFDN5	216040000	190800000	1.13229	0.282975
Q8N3U4;Q9UJ98	Cohesin subunit SA-2	STAG2	57453000	50750000	1.13208	0.283167
P50991	T-complex protein 1 subunit delta	CCT4	596530000	527200000	1.13151	0.2837
Q9ULR0	Pre-mRNA-splicing factor ISY1 homolog	ISY1	40328000	35646000	1.13135	0.283848
Q14108	Lysosome membrane protein 2	SCARB2	56566000	50003000	1.13125	0.283936
Q8N6T3	ADP-ribosylation factor GTPase-activating protein 1	ARFGAP1	55553000	49123000	1.1309	0.284268
Q96MZ0	Ganglioside-induced differentiation-associated protein 1-like 1	GDAP1L1	23933000	21178000	1.13009	0.285023
P55735	Protein SEC13 homolog	SEC13	162310000	143680000	1.12966	0.28542
O43148	mRNA cap guanine-N7 methyltransferase	RNMT	58652000	51921000	1.12964	0.285442
Q9NTJ5	Phosphatidylinositide phosphatase SAC1	SACM1L	32969000	29199000	1.12911	0.285934
Q9BXV9	Uncharacterized protein C14orf142	C14orf142	24314000	21534000	1.1291	0.285948
P49770	Translation initiation factor eIF-2B subunit beta	EIF2B2	34251000	30340000	1.12891	0.286129
P62873	Guanine nucleotide-binding protein G(I)/G(S)/G(T) subunit beta-1	GNB1	1273000000	1128100000	1.12845	0.28656
P42025	Beta-centractin	ACTR1B	90300000	80026000	1.12838	0.286619
P09972	Fructose-bisphosphate aldolase C	ALDOC	332250000	294580000	1.12788	0.287094
P31323	cAMP-dependent protein kinase type II-beta regulatory subunit	PRKAR2B	72397000	64213000	1.12745	0.287494
Q92552	28S ribosomal protein S27, mitochondrial	MRPS27	15052000	13351000	1.12741	0.287536
O43865	Putative adenosylhomocysteinase 2	AHCYL1	1112700000	987650000	1.12661	0.288282
P32004	Neural cell adhesion molecule L1	L1CAM	62946000	55954000	1.12496	0.289844
Q8IV38	Ankyrin repeat and MYND domain-containing protein 2	ANKMY2	15768000	14019000	1.12476	0.290034
Q9H0L4	Cleavage stimulation factor subunit 2 tau variant	CSTF2T	69103000	61446000	1.12461	0.290172
Q99700	Ataxin-2	ATXN2	24899000	22148000	1.12421	0.290554
Q99536	Synaptic vesicle membrane protein VAT-1 homolog	VAT1	210720000	187630000	1.12306	0.291644
Q92820	Gamma-glutamyl hydrolase	GGH	83533000	74409000	1.12262	0.292064
Q8NBJ5	Procollagen galactosyltransferase 1	COLGALT1	32331000	28806000	1.12237	0.292301
O43169	Cytochrome b5 type B	CYB5B	88226000	78640000	1.1219	0.292752
Q13185	Chromobox protein homolog 3	CBX3	434230000	387120000	1.12169	0.292946
P55786;A6NEC2	Puromycin-sensitive aminopeptidase	NPEPPS	184980000	164930000	1.12157	0.293067
O60518	Ran-binding protein 6	RANBP6	31881000	28426000	1.12154	0.293089
P25705	ATP synthase subunit alpha, mitochondrial	ATP5A1	1082800000	965590000	1.12139	0.293239
O75937	DnaJ homolog subfamily C member 8	DNAJC8	112280000	100130000	1.12134	0.293281
P51649	Succinate-semialdehyde dehydrogenase, mitochondrial	ALDH5A1	36282000	32359000	1.12123	0.293385
Q9UKY7	Protein CDV3 homolog	CDV3	106240000	94767000	1.12107	0.293546
Q15366	Poly(rC)-binding protein 2	PCBP2	603420000	538270000	1.12104	0.293574
Q99805	Transmembrane 9 superfamily member 2	TM9SF2	53856000	48047000	1.1209	0.293701
O95573	Long-chain-fatty-acid--CoA ligase 3	ACSL3	50566000	45126000	1.12055	0.294037
Q13330	Metastasis-associated protein MTA1	MTA1	60180000	53716000	1.12034	0.294242
Q12906	Interleukin enhancer-binding factor 3	ILF3	795130000	709940000	1.12	0.294568
P43243	Matrin-3	MATR3	807040000	720660000	1.11986	0.294696
P04179	Superoxide dismutase [Mn], mitochondrial	SOD2	102810000	91809000	1.11982	0.294732
P49903	Selenide, water dikinase 1	SEPHS1	65737000	58714000	1.11961	0.294934
Q05193	Dynamin-1	DNM1	34204000	30576000	1.11866	0.295854
Q9Y520	Protein PRRC2C	PRRC2C	26583000	23765000	1.11858	0.295928
Q53S08;Q9H0N0	Ras-related protein Rab-6C	RAB6C	10218000	9136200	1.11841	0.296091
Q6ZU35	Uncharacterized protein KIAA1211	KIAA1211	29079000	26023000	1.11743	0.297028
Q96GN5	Cell division cycle-associated 7-like protein	CDCA7L	12999000	11636000	1.11714	0.297315
Q92747	Actin-related protein 2/3 complex subunit 1A	ARPC1A	143140000	128210000	1.11645	0.297978
Q9GZS3	WD repeat-containing protein 61;WD repeat-containing protein 61, N-terminally processed	WDR61	73739000	66104000	1.1155	0.298896
P62820;P59190	Ras-related protein Rab-1A	RAB1A	719660000	645390000	1.11508	0.299305
Q15417;P51911	Calponin-3	CNN3	264820000	237530000	1.11489	0.299486
P42704	Leucine-rich PPR motif-containing protein, mitochondrial	LRPPRC	192980000	173220000	1.11407	0.300277
P17568	NADH dehydrogenase [ubiquinone] 1 beta subcomplex subunit 7	NDUFB7	45455000	40837000	1.11308	0.301241
Q9NR50	Translation initiation factor eIF-2B subunit gamma	EIF2B3	33229000	29891000	1.11167	0.302616
Q9Y6C9	Mitochondrial carrier homolog 2	MTCH2	104880000	94391000	1.11112	0.303153
P42167	Lamina-associated polypeptide 2, isoforms beta/gamma;Thymopoietin;Thymopentin	TMPO	417960000	376300000	1.11071	0.303558
Q9NPF5	DNA methyltransferase 1-associated protein 1	DMAP1	46314000	41701000	1.11062	0.303644
P27797	Calreticulin	CALR	1142100000	1.0291e+09	1.1098	0.304444
O15372	Eukaryotic translation initiation factor 3 subunit H	EIF3H	137490000	123900000	1.10969	0.304561
Q96BM9	ADP-ribosylation factor-like protein 8A	ARL8A	48563000	43771000	1.10948	0.304764
P10515	Dihydrolipoyllysine-residue acetyltransferase component of pyruvate dehydrogenase complex, mitochondrial	DLAT	67965000	61276000	1.10916	0.305075
P35232	Prohibitin	PHB	310550000	280030000	1.10899	0.305246
Q9NV70	Exocyst complex component 1	EXOC1	33216000	29959000	1.10872	0.305514
O94967	WD repeat-containing protein 47	WDR47	37001000	33393000	1.10805	0.306172
Q9Y312	Protein AAR2 homolog	AAR2	16284000	14698000	1.10791	0.306311
Q9NS87	Kinesin-like protein KIF15	KIF15	53310000	48118000	1.1079	0.306315
P51970	NADH dehydrogenase [ubiquinone] 1 alpha subcomplex subunit 8	NDUFA8	58777000	53059000	1.10777	0.306448
O75533	Splicing factor 3B subunit 1	SF3B1	229050000	206840000	1.10738	0.306831
Q9UL25	Ras-related protein Rab-21	RAB21	75953000	68612000	1.10699	0.307211
P78344	Eukaryotic translation initiation factor 4 gamma 2	EIF4G2	61242000	55331000	1.10683	0.307372
Q13057	Bifunctional coenzyme A synthase;Phosphopantetheine adenylyltransferase;Dephospho-CoA kinase	COASY	23379000	21125000	1.1067	0.307502
P63208	S-phase kinase-associated protein 1	SKP1	213840000	193270000	1.10643	0.307766
P61353	60S ribosomal protein L27	RPL27	297790000	269190000	1.10624	0.30795
P27707	Deoxycytidine kinase	DCK	45495000	41126000	1.10623	0.30796
Q15334	Lethal(2) giant larvae protein homolog 1	LLGL1	385070000	348110000	1.10617	0.308021
P49591	Serine--tRNA ligase, cytoplasmic	SARS	210950000	190810000	1.10555	0.308638
Q14894	Ketimine reductase mu-crystallin	CRYM	79740000	72129000	1.10552	0.308668
O60264	SWI/SNF-related matrix-associated actin-dependent regulator of chromatin subfamily A member 5	SMARCA5	125690000	113750000	1.10497	0.309215
Q8N1F7	Nuclear pore complex protein Nup93	NUP93	105360000	95363000	1.10483	0.30935
Q14676	Mediator of DNA damage checkpoint protein 1	MDC1	48665000	44064000	1.10442	0.309762
Q9BZK7;O60907;Q9BQ87	F-box-like/WD repeat-containing protein TBL1XR1	TBL1XR1	69039000	62526000	1.10416	0.310012
P26012	Integrin beta-8	ITGB8	23640000	21417000	1.1038	0.310378
P16403	Histone H1.2	HIST1H1C	3.6562e+09	3.3125e+09	1.10376	0.310416
P08237	ATP-dependent 6-phosphofructokinase, muscle type	PFKM	273550000	247840000	1.10374	0.310438
Q9NT62	Ubiquitin-like-conjugating enzyme ATG3	ATG3	27622000	25030000	1.10356	0.310618
P84243	Histone H3.3	H3F3A	8.2506e+09	7.4775e+09	1.10339	0.310782
Q9NVI7;Q5T2N8	ATPase family AAA domain-containing protein 3A	ATAD3A	45317000	41076000	1.10325	0.310924
O15020	Spectrin beta chain, non-erythrocytic 2	SPTBN2	253450000	229890000	1.10248	0.311685
O43347	RNA-binding protein Musashi homolog 1	MSI1	147730000	134140000	1.10131	0.312856
P38919	Eukaryotic initiation factor 4A-III;Eukaryotic initiation factor 4A-III, N-terminally processed	EIF4A3	283410000	257360000	1.10122	0.312948
Q9H9B4	Sideroflexin-1	SFXN1	259760000	236030000	1.10054	0.313631
Q9UEY8	Gamma-adducin	ADD3	77521000	70449000	1.10038	0.313784
P11766	Alcohol dehydrogenase class-3	ADH5	376830000	342460000	1.10036	0.313807
P26232	Catenin alpha-2	CTNNA2	62336000	56664000	1.1001	0.314071
Q12789	General transcription factor 3C polypeptide 1	GTF3C1	17000000	15466000	1.09919	0.314988
P16298	Serine/threonine-protein phosphatase 2B catalytic subunit beta isoform	PPP3CB	46737000	42535000	1.09879	0.315386
P35249	Replication factor C subunit 4	RFC4	46374000	42206000	1.09875	0.315422
Q00610;P53675	Clathrin heavy chain 1	CLTC	466180000	424780000	1.09746	0.316723
Q96I25	Splicing factor 45	RBM17	49168000	44818000	1.09706	0.31713
P22234	Multifunctional protein ADE2;Phosphoribosylaminoimidazole-succinocarboxamide synthase;Phosphoribosylaminoimidazole carboxylase	PAICS	551160000	502490000	1.09686	0.317334
Q9BW83	Intraflagellar transport protein 27 homolog	IFT27	24423000	22269000	1.09673	0.317466
Q02818	Nucleobindin-1	NUCB1	37304000	34018000	1.0966	0.317598
P20073	Annexin A7	ANXA7	55117000	50290000	1.09598	0.318218
Q13043	Serine/threonine-protein kinase 4;Serine/threonine-protein kinase 4 37kDa subunit;Serine/threonine-protein kinase 4 18kDa subunit	STK4	16576000	15129000	1.09564	0.318561
O94973	AP-2 complex subunit alpha-2	AP2A2	130540000	119160000	1.0955	0.318706
Q96S44	TP53-regulating kinase	TP53RK	26662000	24340000	1.0954	0.31881
P35241	Radixin	RDX	233700000	213350000	1.09538	0.318826
O75131;Q8IYJ1;Q86YQ8;Q9UBL6	Copine-3	CPNE3	195760000	178760000	1.0951	0.319114
P54819	Adenylate kinase 2, mitochondrial;Adenylate kinase 2, mitochondrial, N-terminally processed	AK2	58104000	53074000	1.09477	0.319445
P84085	ADP-ribosylation factor 5	ARF5	582600000	532240000	1.09462	0.319601
O43809	Cleavage and polyadenylation specificity factor subunit 5	NUDT21	222430000	203260000	1.09431	0.319912
Q6SZW1	Sterile alpha and TIR motif-containing protein 1	SARM1	40881000	37367000	1.09404	0.320189
P20700	Lamin-B1	LMNB1	1.4843e+09	1356900000	1.09389	0.320342
Q9NYF8	Bcl-2-associated transcription factor 1	BCLAF1	132590000	121240000	1.09362	0.320621
Q92796	Disks large homolog 3	DLG3	23438000	21433000	1.09355	0.320691
Q9H845	Acyl-CoA dehydrogenase family member 9, mitochondrial	ACAD9	33513000	30647000	1.09352	0.320722
O15027	Protein transport protein Sec16A	SEC16A	68101000	62301000	1.0931	0.32115
O75844	CAAX prenyl protease 1 homolog	ZMPSTE24	30966000	28331000	1.09301	0.32124
Q9P2B2	Prostaglandin F2 receptor negative regulator	PTGFRN	29474000	26971000	1.0928	0.321449
P78371	T-complex protein 1 subunit beta	CCT2	597900000	547490000	1.09207	0.322192
P62333	26S protease regulatory subunit 10B	PSMC6	145740000	133490000	1.09177	0.322506
Q9HCD5	Nuclear receptor coactivator 5	NCOA5	70262000	64386000	1.09126	0.323023
Q8WXH0	Nesprin-2	SYNE2	77726000	71245000	1.09097	0.323324
Q9HCC0	Methylcrotonoyl-CoA carboxylase beta chain, mitochondrial	MCCC2	21648000	19860000	1.09003	0.324285
O94903	Proline synthase co-transcribed bacterial homolog protein	PROSC	50991000	46787000	1.08985	0.324466
Q6DKJ4	Nucleoredoxin	NXN	65253000	59891000	1.08953	0.324799
Q9UPN3	Microtubule-actin cross-linking factor 1, isoforms 1/2/3/5	MACF1	103050000	94622000	1.08907	0.325271
Q9NR46	Endophilin-B2	SH3GLB2	47874000	43962000	1.08899	0.325358
Q8N9N7	Leucine-rich repeat-containing protein 57	LRRC57	37189000	34153000	1.08889	0.325452
P54578	Ubiquitin carboxyl-terminal hydrolase 14	USP14	70954000	65220000	1.08792	0.326457
Q9BV19	Uncharacterized protein C1orf50	C1orf50	3282300	3018400	1.08743	0.32696
P61081	NEDD8-conjugating enzyme Ubc12	UBE2M	151020000	139020000	1.08632	0.328109
Q6NUK1	Calcium-binding mitochondrial carrier protein SCaMC-1	SLC25A24	132080000	121600000	1.08618	0.328247
P62266	40S ribosomal protein S23	RPS23	297830000	274590000	1.08464	0.329853
P49419	Alpha-aminoadipic semialdehyde dehydrogenase	ALDH7A1	326870000	301510000	1.08411	0.330398
O94905	Erlin-2	ERLIN2	93472000	86237000	1.0839	0.33062
P51148	Ras-related protein Rab-5C	RAB5C	334520000	308780000	1.08336	0.331178
Q14194	Dihydropyrimidinase-related protein 1	CRMP1	2.9901e+09	2761700000	1.0827	0.331863
P08069	Insulin-like growth factor 1 receptor;Insulin-like growth factor 1 receptor alpha chain;Insulin-like growth factor 1 receptor beta chain	IGF1R	25838000	23867000	1.08258	0.331989
Q8IX01	SURP and G-patch domain-containing protein 2	SUGP2	72063000	66568000	1.08255	0.332026
Q13228	Selenium-binding protein 1	SELENBP1	15668000	14474000	1.08249	0.332082
Q86VS8	Protein Hook homolog 3	HOOK3	16709000	15436000	1.08247	0.332106
P37235	Hippocalcin-like protein 1	HPCAL1	83968000	77614000	1.08187	0.332736
Q13131;P54646	5-AMP-activated protein kinase catalytic subunit alpha-1	PRKAA1	12561000	11614000	1.08154	0.333078
Q16850	Lanosterol 14-alpha demethylase	CYP51A1	42440000	39265000	1.08086	0.333787
Q02978	Mitochondrial 2-oxoglutarate/malate carrier protein	SLC25A11	152910000	141490000	1.08071	0.333943
P07195	L-lactate dehydrogenase B chain	LDHB	2.1452e+09	1.985e+09	1.08071	0.33395
P67870	Casein kinase II subunit beta	CSNK2B	140190000	129810000	1.07996	0.334728
Q12955	Ankyrin-3	ANK3	10921000	10120000	1.07915	0.335581
A0MZ66	Shootin-1	KIAA1598	80297000	74408000	1.07914	0.335587
Q4V328	GRIP1-associated protein 1	GRIPAP1	32542000	30204000	1.07741	0.337416
Q92598	Heat shock protein 105 kDa	HSPH1	196880000	182740000	1.07738	0.337447
O95396	Adenylyltransferase and sulfurtransferase MOCS3;Molybdopterin-synthase adenylyltransferase;Molybdopterin-synthase sulfurtransferase	MOCS3	30391000	28222000	1.07685	0.337999
Q9BX67	Junctional adhesion molecule C	JAM3	62815000	58342000	1.07667	0.338195
Q15276	Rab GTPase-binding effector protein 1	RABEP1	27847000	25865000	1.07663	0.338238
Q92665	28S ribosomal protein S31, mitochondrial	MRPS31	17252000	16025000	1.07657	0.338302
O00303	Eukaryotic translation initiation factor 3 subunit F	EIF3F	94327000	87633000	1.07639	0.338493
P41223	Protein BUD31 homolog	BUD31	26648000	24760000	1.07625	0.338636
Q9Y305	Acyl-coenzyme A thioesterase 9, mitochondrial	ACOT9	19060000	17713000	1.07605	0.338854
O00148	ATP-dependent RNA helicase DDX39A	DDX39A	92782000	86252000	1.07571	0.339211
Q13561	Dynactin subunit 2	DCTN2	263100000	244670000	1.07533	0.339615
P12956	X-ray repair cross-complementing protein 6	XRCC6	692500000	644140000	1.07508	0.339879
Q9UNS2	COP9 signalosome complex subunit 3	COPS3	77968000	72525000	1.07505	0.339908
P57737	Coronin-7	CORO7	49404000	45957000	1.075	0.339956
Q15942	Zyxin	ZYX	70240000	65346000	1.07489	0.340074
O00408	cGMP-dependent 3,5-cyclic phosphodiesterase	PDE2A	13720000	12766000	1.07473	0.340247
Q96D71;Q8NFH8	RalBP1-associated Eps domain-containing protein 1	REPS1	104770000	97489000	1.07469	0.340294
Q9UBM7	7-dehydrocholesterol reductase	DHCR7	44964000	41848000	1.07446	0.340534
Q96Q11	CCA tRNA nucleotidyltransferase 1, mitochondrial	TRNT1	11347000	10565000	1.07402	0.341003
P01042	Kininogen-1;Kininogen-1 heavy chain;T-kinin;Bradykinin;Lysyl-bradykinin;Kininogen-1 light chain;Low molecular weight growth-promoting factor	KNG1	70401000	65550000	1.074	0.341017
P21266	Glutathione S-transferase Mu 3	GSTM3	80945000	75426000	1.07317	0.341903
P28066	Proteasome subunit alpha type-5	PSMA5	499670000	466370000	1.0714	0.343789
P00568;Q9Y6K8	Adenylate kinase isoenzyme 1	AK1	178830000	166940000	1.07122	0.34398
O75367	Core histone macro-H2A.1	H2AFY	621610000	580500000	1.07082	0.344413
Q6YP21	Kynurenine--oxoglutarate transaminase 3	CCBL2	67618000	63172000	1.07038	0.344883
Q9BQ61	Uncharacterized protein C19orf43	C19orf43	191020000	178470000	1.07032	0.344946
P55265	Double-stranded RNA-specific adenosine deaminase	ADAR	68962000	64452000	1.06997	0.345316
Q9H3K6	BolA-like protein 2	BOLA2	61767000	57739000	1.06976	0.345543
Q15102	Platelet-activating factor acetylhydrolase IB subunit gamma	PAFAH1B3	290740000	271950000	1.06909	0.346261
P46063	ATP-dependent DNA helicase Q1	RECQL	81714000	76441000	1.06898	0.346381
O75054	Immunoglobulin superfamily member 3	IGSF3	21241000	19871000	1.06894	0.34642
P21579;Q8N9I0;O00445	Synaptotagmin-1	SYT1	75449000	70584000	1.06892	0.346442
Q15084	Protein disulfide-isomerase A6	PDIA6	569380000	532770000	1.06872	0.346666
Q8N183	Mimitin, mitochondrial	NDUFAF2	54983000	51450000	1.06867	0.346717
P14866	Heterogeneous nuclear ribonucleoprotein L	HNRNPL	1158600000	1084600000	1.06823	0.34719
Q96CW1	AP-2 complex subunit mu	AP2M1	120000000	112410000	1.06752	0.347951
P63000;P15153	Ras-related C3 botulinum toxin substrate 1;Ras-related C3 botulinum toxin substrate 2	RAC1;RAC2	438430000	410790000	1.06728	0.348205
P27695	DNA-(apurinic or apyrimidinic site) lyase;DNA-(apurinic or apyrimidinic site) lyase, mitochondrial	APEX1	391850000	367190000	1.06716	0.348341
P07814	Bifunctional glutamate/proline--tRNA ligase;Glutamate--tRNA ligase;Proline--tRNA ligase	EPRS	137530000	128940000	1.06662	0.348922
Q9H307	Pinin	PNN	75964000	71220000	1.06661	0.348932
P15311	Ezrin	EZR	551690000	517270000	1.06654	0.349007
P49840	Glycogen synthase kinase-3 alpha	GSK3A	47957000	44967000	1.06649	0.349059
Q9UDT6	CAP-Gly domain-containing linker protein 2	CLIP2	67408000	63217000	1.0663	0.349272
Q02880	DNA topoisomerase 2-beta	TOP2B	180540000	169390000	1.06582	0.349781
Q92917	G patch domain and KOW motifs-containing protein	GPKOW	18050000	16938000	1.06565	0.349968
O75947	ATP synthase subunit d, mitochondrial	ATP5H	203330000	190870000	1.06528	0.350369
P04792	Heat shock protein beta-1	HSPB1	1.031e+09	968190000	1.06487	0.350809
P62917	60S ribosomal protein L8	RPL8	438920000	412210000	1.0648	0.350892
Q13616	Cullin-1	CUL1	39712000	37300000	1.06466	0.351035
Q14204	Cytoplasmic dynein 1 heavy chain 1	DYNC1H1	332160000	312020000	1.06455	0.351163
P10636	Microtubule-associated protein tau	MAPT	281620000	264550000	1.06452	0.351187
O75083	WD repeat-containing protein 1	WDR1	220200000	207050000	1.06351	0.352286
P62753	40S ribosomal protein S6	RPS6	298790000	281260000	1.06233	0.353574
P19367;Q2TB90;P52790	Hexokinase-1	HK1	90663000	85355000	1.06219	0.353726
Q9UBQ0	Vacuolar protein sorting-associated protein 29	VPS29	75825000	71387000	1.06217	0.353746
Q9C0C2	182 kDa tankyrase-1-binding protein	TNKS1BP1	48971000	46110000	1.06205	0.353878
Q9BRX5	DNA replication complex GINS protein PSF3	GINS3	20890000	19686000	1.06116	0.354845
P06576	ATP synthase subunit beta, mitochondrial	ATP5B	1286700000	1213200000	1.06058	0.355474
O00629	Importin subunit alpha-3	KPNA4	161080000	151960000	1.06002	0.356095
O43707	Alpha-actinin-4	ACTN4	334900000	316060000	1.05961	0.35654
O95163	Elongator complex protein 1	IKBKAP	34545000	32602000	1.0596	0.356552
Q15293	Reticulocalbin-1	RCN1	198220000	187140000	1.05921	0.35698
Q9Y285	Phenylalanine--tRNA ligase alpha subunit	FARSA	110330000	104190000	1.05893	0.357282
Q12905	Interleukin enhancer-binding factor 2	ILF2	678210000	640500000	1.05888	0.357343
Q06203	Amidophosphoribosyltransferase	PPAT	96754000	91385000	1.05875	0.357479
Q15046	Lysine--tRNA ligase	KARS	159200000	150470000	1.05802	0.358283
P40121	Macrophage-capping protein	CAPG	74340000	70306000	1.05738	0.358987
P54289	Voltage-dependent calcium channel subunit alpha-2/delta-1;Voltage-dependent calcium channel subunit alpha-2-1;Voltage-dependent calcium channel subunit delta-1	CACNA2D1	30990000	29326000	1.05674	0.359687
Q9ULX6	A-kinase anchor protein 8-like	AKAP8L	21997000	20820000	1.05653	0.359917
Q9NVI1	Fanconi anemia group I protein	FANCI	18765000	17768000	1.05611	0.36038
Q8IWZ3	Ankyrin repeat and KH domain-containing protein 1	ANKHD1	21930000	20773000	1.0557	0.360837
P62910	60S ribosomal protein L32	RPL32	37531000	35567000	1.05522	0.361364
P11021	78 kDa glucose-regulated protein	HSPA5	659680000	625440000	1.05475	0.361888
O15371	Eukaryotic translation initiation factor 3 subunit D	EIF3D	130500000	123740000	1.05463	0.362015
Q9NSD9	Phenylalanine--tRNA ligase beta subunit	FARSB	79784000	75694000	1.05403	0.362676
P23634;Q16720	Plasma membrane calcium-transporting ATPase 4	ATP2B4	100740000	95579000	1.054	0.362716
Q14683	Structural maintenance of chromosomes protein 1A	SMC1A	135900000	128970000	1.05373	0.363008
Q2NL82	Pre-rRNA-processing protein TSR1 homolog	TSR1	15810000	15011000	1.05323	0.363568
P61019	Ras-related protein Rab-2A	RAB2A	353780000	335910000	1.0532	0.3636
Q9BTX1	Nucleoporin NDC1	NDC1	17306000	16433000	1.05312	0.363682
P60866	40S ribosomal protein S20	RPS20	243280000	231090000	1.05275	0.364098
Q8TCT9	Minor histocompatibility antigen H13	HM13	32909000	31262000	1.05268	0.364171
P31943	Heterogeneous nuclear ribonucleoprotein H;Heterogeneous nuclear ribonucleoprotein H, N-terminally processed	HNRNPH1	1.6956e+09	1.6108e+09	1.05264	0.364214
O60826	Coiled-coil domain-containing protein 22	CCDC22	29385000	27942000	1.05164	0.365327
O15212	Prefoldin subunit 6	PFDN6	128710000	122460000	1.05104	0.366001
P25398	40S ribosomal protein S12	RPS12	731310000	696030000	1.05069	0.36639
Q9H8S9;Q7L9L4	MOB kinase activator 1A;MOB kinase activator 1B	MOB1A;MOB1B	82395000	78429000	1.05057	0.366524
P45880	Voltage-dependent anion-selective channel protein 2	VDAC2	471260000	448580000	1.05056	0.366533
P08621	U1 small nuclear ribonucleoprotein 70 kDa	SNRNP70	210340000	200220000	1.05054	0.36655
Q53GS9	U4/U6.U5 tri-snRNP-associated protein 2	USP39	62033000	59071000	1.05014	0.366997
Q9Y4L1	Hypoxia up-regulated protein 1	HYOU1	135790000	129390000	1.04946	0.367756
P52788	Spermine synthase	SMS	129100000	123040000	1.04925	0.367991
Q6P2Q9	Pre-mRNA-processing-splicing factor 8	PRPF8	167700000	159960000	1.04839	0.368959
P14543	Nidogen-1	NID1	38852000	37063000	1.04827	0.369091
Q16650	T-box brain protein 1	TBR1	79131000	75500000	1.04809	0.369288
Q9Y3P9	Rab GTPase-activating protein 1	RABGAP1	49182000	46935000	1.04787	0.369532
P09471	Guanine nucleotide-binding protein G(o) subunit alpha	GNAO1	337350000	322020000	1.04761	0.369834
O00170	AH receptor-interacting protein	AIP	64583000	61664000	1.04734	0.370135
Q00688	Peptidyl-prolyl cis-trans isomerase FKBP3	FKBP3	183150000	174880000	1.04729	0.370188
O00571;Q9NQI0	ATP-dependent RNA helicase DDX3X	DDX3X	178600000	170600000	1.04689	0.370633
Q13356	Peptidyl-prolyl cis-trans isomerase-like 2	PPIL2	5037600	4812100	1.04686	0.370669
Q9Y4X5	E3 ubiquitin-protein ligase ARIH1	ARIH1	32542000	31090000	1.0467	0.370846
Q13620	Cullin-4B	CUL4B	40813000	38993000	1.04668	0.370878
Q9P2R3	Rabankyrin-5	ANKFY1	121720000	116490000	1.0449	0.372878
Q15393	Splicing factor 3B subunit 3	SF3B3	385830000	369350000	1.04462	0.373191
O60762	Dolichol-phosphate mannosyltransferase subunit 1	DPM1	24491000	23447000	1.04453	0.373295
Q15005	Signal peptidase complex subunit 2	SPCS2	78514000	75216000	1.04385	0.374061
Q9UIG0	Tyrosine-protein kinase BAZ1B	BAZ1B	72581000	69536000	1.04379	0.374125
P55072	Transitional endoplasmic reticulum ATPase	VCP	548890000	525880000	1.04376	0.374165
O60716	Catenin delta-1	CTNND1	143360000	137450000	1.043	0.375021
O94979	Protein transport protein Sec31A	SEC31A	60742000	58244000	1.04289	0.375144
P78347;Q86UP8;Q6EKJ0	General transcription factor II-I	GTF2I	254590000	244130000	1.04285	0.375192
Q6PGP7	Tetratricopeptide repeat protein 37	TTC37	14094000	13515000	1.04284	0.375198
P08670;P17661;P41219	Vimentin	VIM	6.4309e+09	6.1681e+09	1.04261	0.375464
Q16186	Proteasomal ubiquitin receptor ADRM1	ADRM1	110780000	106300000	1.04214	0.375986
Q9Y3E1	Hepatoma-derived growth factor-related protein 3	HDGFRP3	68090000	65363000	1.04172	0.376466
P61326	Protein mago nashi homolog	MAGOH	206570000	198300000	1.0417	0.376485
O95671	N-acetylserotonin O-methyltransferase-like protein	ASMTL	50323000	48326000	1.04132	0.376917
Q9UG63	ATP-binding cassette sub-family F member 2	ABCF2	35419000	34028000	1.04088	0.377422
P29401	Transketolase	TKT	547200000	525790000	1.04072	0.377602
Q92542	Nicastrin	NCSTN	32848000	31566000	1.04061	0.377723
Q9NUD5	Zinc finger CCHC domain-containing protein 3	ZCCHC3	47717000	45878000	1.04008	0.378324
O43602	Neuronal migration protein doublecortin	DCX	474530000	456300000	1.03995	0.378475
Q15599	Na(+)/H(+) exchange regulatory cofactor NHE-RF2	SLC9A3R2	161530000	155340000	1.03985	0.378593
P27708;P31327	CAD protein;Glutamine-dependent carbamoyl-phosphate synthase;Aspartate carbamoyltransferase;Dihydroorotase	CAD	83499000	80304000	1.03979	0.378663
P36957	Dihydrolipoyllysine-residue succinyltransferase component of 2-oxoglutarate dehydrogenase complex, mitochondrial	DLST	121250000	116640000	1.03952	0.378962
Q13423	NAD(P) transhydrogenase, mitochondrial	NNT	149250000	143760000	1.03819	0.380483
P29692	Elongation factor 1-delta	EEF1D	541700000	522260000	1.03722	0.381586
P62854;Q5JNZ5	40S ribosomal protein S26;Putative 40S ribosomal protein S26-like 1	RPS26;RPS26P11	334170000	322280000	1.03689	0.381963
P37837	Transaldolase	TALDO1	295590000	285220000	1.03636	0.382576
Q15185	Prostaglandin E synthase 3	PTGES3	358310000	345810000	1.03615	0.382817
Q99613;B5ME19	Eukaryotic translation initiation factor 3 subunit C;Eukaryotic translation initiation factor 3 subunit C-like protein	EIF3C;EIF3CL	125920000	121610000	1.03544	0.383626
Q96FV9	THO complex subunit 1	THOC1	22518000	21782000	1.03379	0.385523
P62277	40S ribosomal protein S13	RPS13	360690000	348970000	1.03358	0.385759
Q15041	ADP-ribosylation factor-like protein 6-interacting protein 1	ARL6IP1	268010000	259310000	1.03355	0.385798
O43252	Bifunctional 3-phosphoadenosine 5-phosphosulfate synthase 1;Sulfate adenylyltransferase;Adenylyl-sulfate kinase	PAPSS1	62982000	60953000	1.03329	0.3861
Q5BKZ1	DBIRD complex subunit ZNF326	ZNF326	61829000	59862000	1.03286	0.386595
Q07065	Cytoskeleton-associated protein 4	CKAP4	146990000	142390000	1.03231	0.387232
Q99460	26S proteasome non-ATPase regulatory subunit 1	PSMD1	149260000	144590000	1.0323	0.387241
Q8NCW5	NAD(P)H-hydrate epimerase	APOA1BP	88859000	86100000	1.03204	0.387534
Q9UPU5	Ubiquitin carboxyl-terminal hydrolase 24	USP24	69613000	67454000	1.03201	0.387577
Q9P2J5	Leucine--tRNA ligase, cytoplasmic	LARS	129550000	125720000	1.03046	0.38936
Q5T1Q4	Solute carrier family 35 member F1	SLC35F1	46350000	44980000	1.03046	0.389367
P18077	60S ribosomal protein L35a	RPL35A	217880000	211470000	1.03031	0.389537
Q14257	Reticulocalbin-2	RCN2	119030000	115530000	1.0303	0.389556
Q13257	Mitotic spindle assembly checkpoint protein MAD2A	MAD2L1	58302000	56604000	1.03	0.3899
Q9UPT5	Exocyst complex component 7	EXOC7	25650000	24920000	1.02929	0.390716
P35251	Replication factor C subunit 1	RFC1	31657000	30773000	1.02873	0.391374
P62312	U6 snRNA-associated Sm-like protein LSm6	LSM6	64929000	63116000	1.02872	0.391376
P24666	Low molecular weight phosphotyrosine protein phosphatase	ACP1	230390000	223960000	1.02871	0.391393
P41225	Transcription factor SOX-3	SOX3	182690000	177610000	1.0286	0.391519
P61020	Ras-related protein Rab-5B	RAB5B	86968000	84590000	1.02811	0.392088
P07311	Acylphosphatase-1	ACYP1	43567000	42387000	1.02784	0.392406
Q09161	Nuclear cap-binding protein subunit 1	NCBP1	73954000	71956000	1.02777	0.392489
Q9NRZ9	Lymphoid-specific helicase	HELLS	27325000	26602000	1.02718	0.393174
O95989	Diphosphoinositol polyphosphate phosphohydrolase 1	NUDT3	89299000	86975000	1.02672	0.393708
P55084	Trifunctional enzyme subunit beta, mitochondrial;3-ketoacyl-CoA thiolase	HADHB	115130000	112150000	1.02657	0.393881
P61758	Prefoldin subunit 3	VBP1	133090000	129680000	1.0263	0.394203
Q9Y266	Nuclear migration protein nudC	NUDC	315270000	307200000	1.02627	0.394233
O43660	Pleiotropic regulator 1	PLRG1	63945000	62316000	1.02614	0.394383
P09429;B2RPK0;P23497	High mobility group protein B1;Putative high mobility group protein B1-like 1	HMGB1;HMGB1P1	2700100000	2631600000	1.02603	0.394513
Q9BZF1	Oxysterol-binding protein-related protein 8	OSBPL8	51809000	50535000	1.02521	0.39547
Q7Z739	YTH domain-containing family protein 3	YTHDF3	81391000	79394000	1.02515	0.395537
Q9H0D6	5-3 exoribonuclease 2	XRN2	64988000	63402000	1.02501	0.395698
Q86Y82	Syntaxin-12	STX12	99532000	97111000	1.02493	0.395797
Q9NQG5	Regulation of nuclear pre-mRNA domain-containing protein 1B	RPRD1B	116700000	113870000	1.02485	0.395887
Q92945	Far upstream element-binding protein 2	KHSRP	556830000	543330000	1.02485	0.395895
Q92696	Geranylgeranyl transferase type-2 subunit alpha	RABGGTA	15619000	15245000	1.02453	0.396262
O95347	Structural maintenance of chromosomes protein 2	SMC2	65588000	64031000	1.02432	0.396515
Q96C36	Pyrroline-5-carboxylate reductase 2	PYCR2	37353000	36469000	1.02424	0.396605
Q03252	Lamin-B2	LMNB2	265090000	258850000	1.02411	0.39676
P15531	Nucleoside diphosphate kinase A	NME1	838550000	818900000	1.024	0.39689
Q07866	Kinesin light chain 1	KLC1	115560000	112890000	1.02365	0.397294
P47985;P0C7P4	Cytochrome b-c1 complex subunit Rieske, mitochondrial;Cytochrome b-c1 complex subunit 11;Putative cytochrome b-c1 complex subunit Rieske-like protein 1	UQCRFS1;UQCRFS1P1	134850000	131760000	1.02345	0.397528
O75964	ATP synthase subunit g, mitochondrial	ATP5L	269940000	263770000	1.02339	0.397598
P21399	Cytoplasmic aconitate hydratase	ACO1	70433000	68867000	1.02274	0.398363
P52272	Heterogeneous nuclear ribonucleoprotein M	HNRNPM	789690000	772300000	1.02252	0.398624
P26885	Peptidyl-prolyl cis-trans isomerase FKBP2	FKBP2	151100000	147880000	1.02177	0.399496
Q9NRL3	Striatin-4	STRN4	35566000	34809000	1.02175	0.399528
Q53GQ0	Very-long-chain 3-oxoacyl-CoA reductase	HSD17B12	120720000	118160000	1.02167	0.399624
P69891	Hemoglobin subunit gamma-1	HBG1	7.3905e+09	7.2356e+09	1.02141	0.399927
Q16881	Thioredoxin reductase 1, cytoplasmic	TXNRD1	86304000	84540000	1.02087	0.400565
P36871	Phosphoglucomutase-1	PGM1	167710000	164310000	1.02069	0.400769
Q8NB37	Parkinson disease 7 domain-containing protein 1	PDDC1	30829000	30219000	1.02019	0.401366
Q14671	Pumilio homolog 1	PUM1	48968000	48009000	1.01998	0.401614
Q13155	Aminoacyl tRNA synthase complex-interacting multifunctional protein 2	AIMP2	87268000	85583000	1.01969	0.401953
P49790	Nuclear pore complex protein Nup153	NUP153	110500000	108410000	1.01928	0.402436
P06132	Uroporphyrinogen decarboxylase	UROD	73003000	71681000	1.01844	0.403424
Q9UMY4	Sorting nexin-12	SNX12	61292000	60206000	1.01804	0.403903
P42677	40S ribosomal protein S27	RPS27	228000000	224000000	1.01786	0.404117
O75534	Cold shock domain-containing protein E1	CSDE1	135880000	133500000	1.01783	0.404152
Q2TAA2	Isoamyl acetate-hydrolyzing esterase 1 homolog	IAH1	25582000	25139000	1.01762	0.404395
Q9UBS4	DnaJ homolog subfamily B member 11	DNAJB11	63517000	62432000	1.01738	0.404683
O95782	AP-2 complex subunit alpha-1	AP2A1	127150000	125030000	1.01696	0.405184
O15042	U2 snRNP-associated SURP motif-containing protein	U2SURP	43790000	43067000	1.01679	0.405384
P15880	40S ribosomal protein S2	RPS2	467960000	460390000	1.01644	0.405793
Q92621	Nuclear pore complex protein Nup205	NUP205	44838000	44124000	1.01618	0.406103
O15067	Phosphoribosylformylglycinamidine synthase	PFAS	114770000	112950000	1.01611	0.406184
P18754	Regulator of chromosome condensation	RCC1	139630000	137440000	1.01593	0.406396
Q9Y450	HBS1-like protein	HBS1L	26347000	25937000	1.01581	0.406547
Q5VW32	BRO1 domain-containing protein BROX	BROX	37043000	36478000	1.01549	0.406925
O15260	Surfeit locus protein 4	SURF4	31895000	31424000	1.01499	0.40752
Q16401	26S proteasome non-ATPase regulatory subunit 5	PSMD5	40520000	39923000	1.01495	0.407562
O95239;Q2VIQ3	Chromosome-associated kinesin KIF4A;Chromosome-associated kinesin KIF4B	KIF4A;KIF4B	40476000	39894000	1.01459	0.407996
P23381	Tryptophan--tRNA ligase, cytoplasmic;T1-TrpRS;T2-TrpRS	WARS	87029000	85783000	1.01453	0.408072
Q13404	Ubiquitin-conjugating enzyme E2 variant 1	UBE2V1	139660000	137740000	1.01394	0.408769
P13010	X-ray repair cross-complementing protein 5	XRCC5	459860000	453740000	1.01349	0.409307
O60645	Exocyst complex component 3	EXOC3	13482000	13306000	1.01323	0.409618
Q9NRV9	Heme-binding protein 1	HEBP1	50163000	49510000	1.01319	0.409663
P09488;Q03013	Glutathione S-transferase Mu 1;Glutathione S-transferase Mu 4	GSTM1;GSTM4	67608000	66743000	1.01296	0.409937
O15439	Multidrug resistance-associated protein 4	ABCC4	24840000	24523000	1.01293	0.409977
Q8NBT2	Kinetochore protein Spc24	SPC24	131570000	129900000	1.01286	0.410061
Q86YR5	G-protein-signaling modulator 1	GPSM1	158440000	156450000	1.01272	0.410224
Q9Y265	RuvB-like 1	RUVBL1	205860000	203630000	1.01095	0.412338
P61289	Proteasome activator complex subunit 3	PSME3	68295000	67584000	1.01052	0.412855
O95674	Phosphatidate cytidylyltransferase 2	CDS2	72904000	72157000	1.01035	0.413056
Q14318	Peptidyl-prolyl cis-trans isomerase FKBP8	FKBP8	42749000	42312000	1.01033	0.413085
Q92734	Protein TFG	TFG	414550000	410320000	1.01031	0.413108
Q07955	Serine/arginine-rich splicing factor 1	SRSF1	702790000	695780000	1.01008	0.413388
Q8WXI9	Transcriptional repressor p66-beta	GATAD2B	98963000	98009000	1.00973	0.413798
Q08211	ATP-dependent RNA helicase A	DHX9	1272400000	1260300000	1.0096	0.413957
Q6P2E9	Enhancer of mRNA-decapping protein 4	EDC4	89222000	88393000	1.00938	0.414224
P60228	Eukaryotic translation initiation factor 3 subunit E	EIF3E	94584000	93709000	1.00934	0.414274
O00203	AP-3 complex subunit beta-1	AP3B1	72075000	71437000	1.00893	0.414762
P30405	Peptidyl-prolyl cis-trans isomerase F, mitochondrial	PPIF	45363000	44973000	1.00867	0.415073
Q92783	Signal transducing adapter molecule 1	STAM	50343000	49922000	1.00843	0.41536
Q86XP3	ATP-dependent RNA helicase DDX42	DDX42	60760000	60254000	1.0084	0.415403
Q8IX12	Cell division cycle and apoptosis regulator protein 1	CCAR1	70045000	69462000	1.00839	0.415408
P19525	Interferon-induced, double-stranded RNA-activated protein kinase	EIF2AK2	50926000	50508000	1.00828	0.415549
Q9Y3B4	Splicing factor 3B subunit 6	SF3B6	112240000	111320000	1.00826	0.415563
P61962	DDB1- and CUL4-associated factor 7	DCAF7	61399000	60907000	1.00808	0.415787
Q6UXN9	WD repeat-containing protein 82	WDR82	111370000	110500000	1.00787	0.416034
Q9BWJ5	Splicing factor 3B subunit 5	SF3B5	110680000	109820000	1.00783	0.416085
O14974	Protein phosphatase 1 regulatory subunit 12A	PPP1R12A	110560000	109710000	1.00775	0.416185
O43143	Pre-mRNA-splicing factor ATP-dependent RNA helicase DHX15	DHX15	139930000	138880000	1.00756	0.41641
Q8IXH7	Negative elongation factor C/D	NELFCD	28739000	28530000	1.00733	0.416693
P60900	Proteasome subunit alpha type-6	PSMA6	299460000	297340000	1.00713	0.416929
Q15375;Q5JZY3	Ephrin type-A receptor 7	EPHA7	81404000	80835000	1.00704	0.417038
Q96ST2	Protein IWS1 homolog	IWS1	48275000	47941000	1.00697	0.417125
Q15785	Mitochondrial import receptor subunit TOM34	TOMM34	11224000	11148000	1.00682	0.417306
Q16352;P07196	Alpha-internexin	INA	109470000	108790000	1.00625	0.417989
Q14839	Chromodomain-helicase-DNA-binding protein 4	CHD4	114660000	113990000	1.00588	0.418439
Q9BUQ8	Probable ATP-dependent RNA helicase DDX23	DDX23	183090000	182180000	1.005	0.419506
Q9NSE4	Isoleucine--tRNA ligase, mitochondrial	IARS2	55043000	54773000	1.00493	0.419585
Q99733	Nucleosome assembly protein 1-like 4	NAP1L4	552050000	549370000	1.00488	0.419647
P19404	NADH dehydrogenase [ubiquinone] flavoprotein 2, mitochondrial	NDUFV2	65092000	64811000	1.00434	0.420304
Q8NF91	Nesprin-1	SYNE1	467650000	465810000	1.00395	0.420771
P23588	Eukaryotic translation initiation factor 4B	EIF4B	202370000	201660000	1.00352	0.421291
Q9C0E8	Protein lunapark	LNP	53457000	53288000	1.00317	0.421715
P18859	ATP synthase-coupling factor 6, mitochondrial	ATP5J	176190000	175730000	1.00262	0.422387
O14949	Cytochrome b-c1 complex subunit 8	UQCRQ	38238000	38148000	1.00236	0.4227
P23258;Q9NRH3	Tubulin gamma-1 chain;Tubulin gamma-2 chain	TUBG1;TUBG2	70904000	70743000	1.00228	0.422802
P62857	40S ribosomal protein S28	RPS28	301800000	301210000	1.00196	0.423187
O75348	V-type proton ATPase subunit G 1	ATP6V1G1	121970000	121760000	1.00172	0.423471
Q9Y6D6;Q9Y6D5	Brefeldin A-inhibited guanine nucleotide-exchange protein 1	ARFGEF1	18158000	18128000	1.00165	0.423556
P61163	Alpha-centractin	ACTR1A	411950000	411270000	1.00165	0.423558
Q9HAD4	WD repeat-containing protein 41	WDR41	10044000	10028000	1.0016	0.423628
O60315	Zinc finger E-box-binding homeobox 2	ZEB2	64487000	64403000	1.0013	0.423983
P24752	Acetyl-CoA acetyltransferase, mitochondrial	ACAT1	178620000	178410000	1.00118	0.424137
P20962	Parathymosin	PTMS	921320000	920350000	1.00105	0.424287
Q9GZT4	Serine racemase	SRR	52742000	52693000	1.00093	0.424438
O95292	Vesicle-associated membrane protein-associated protein B/C	VAPB	90281000	90202000	1.00088	0.424504
Q9Y4B6	Protein VPRBP	VPRBP	21871000	21858000	1.00059	0.424846
Q9NYU2;Q9NYU1	UDP-glucose:glycoprotein glucosyltransferase 1	UGGT1	64115000	64091000	1.00037	0.425114
Q9NRF9	DNA polymerase epsilon subunit 3	POLE3	51732000	51713000	1.00037	0.425123
O75643	U5 small nuclear ribonucleoprotein 200 kDa helicase	SNRNP200	177420000	177440000	0.999887	0.425708
Q9NQC3	Reticulon-4	RTN4	464090000	464160000	0.999849	0.425755
P35250	Replication factor C subunit 2	RFC2	72639000	72728000	0.998776	0.427064
Q9HAU0	Pleckstrin homology domain-containing family A member 5	PLEKHA5	25385000	25428000	0.998309	0.427635
Q13347	Eukaryotic translation initiation factor 3 subunit I	EIF3I	182760000	183070000	0.998307	0.427638
P27694	Replication protein A 70 kDa DNA-binding subunit;Replication protein A 70 kDa DNA-binding subunit, N-terminally processed	RPA1	213820000	214240000	0.99804	0.427964
Q14498;Q86U06	RNA-binding protein 39	RBM39	152840000	153210000	0.997585	0.42852
P18085	ADP-ribosylation factor 4	ARF4	250290000	250980000	0.997251	0.428929
P53999	Activated RNA polymerase II transcriptional coactivator p15	SUB1	421010000	422420000	0.996662	0.42965
Q9NTI5	Sister chromatid cohesion protein PDS5 homolog B	PDS5B	53303000	53490000	0.996504	0.429844
Q9NPF4	Probable tRNA N6-adenosine threonylcarbamoyltransferase	OSGEP	32048000	32171000	0.996177	0.430245
P36776	Lon protease homolog, mitochondrial	LONP1	54186000	54405000	0.995975	0.430493
Q8WVV9	Heterogeneous nuclear ribonucleoprotein L-like	HNRNPLL	67992000	68292000	0.995607	0.430944
P26639	Threonine--tRNA ligase, cytoplasmic	TARS	99137000	99587000	0.995481	0.431099
P26038	Moesin	MSN	576800000	579490000	0.995358	0.43125
Q96ST3	Paired amphipathic helix protein Sin3a	SIN3A	35814000	36002000	0.994778	0.431963
Q9UKM9	RNA-binding protein Raly	RALY	268660000	270150000	0.994485	0.432323
Q12904	Aminoacyl tRNA synthase complex-interacting multifunctional protein 1;Endothelial monocyte-activating polypeptide 2	AIMP1	103570000	104160000	0.994336	0.432506
P12081	Histidine--tRNA ligase, cytoplasmic	HARS	67790000	68182000	0.994251	0.432611
P48723	Heat shock 70 kDa protein 13	HSPA13	52106000	52421000	0.993991	0.43293
P78356	Phosphatidylinositol 5-phosphate 4-kinase type-2 beta	PIP4K2B	76072000	76545000	0.993821	0.43314
Q8WZA0	Protein LZIC	LZIC	66337000	66753000	0.993768	0.433205
Q9NW82	WD repeat-containing protein 70	WDR70	16358000	16463000	0.993622	0.433384
Q13442	28 kDa heat- and acid-stable phosphoprotein	PDAP1	131390000	132240000	0.993572	0.433446
P33993	DNA replication licensing factor MCM7	MCM7	241760000	243410000	0.993221	0.433878
Q14980	Nuclear mitotic apparatus protein 1	NUMA1	260880000	262670000	0.993185	0.433922
Q8IU85;Q14012	Calcium/calmodulin-dependent protein kinase type 1D;Calcium/calmodulin-dependent protein kinase type 1	CAMK1D;CAMK1	37412000	37677000	0.992967	0.434192
Q9ULK4	Mediator of RNA polymerase II transcription subunit 23	MED23	20611000	20758000	0.992918	0.434251
Q9H0R4	Haloacid dehalogenase-like hydrolase domain-containing protein 2	HDHD2	25657000	25842000	0.992841	0.434347
P23396	40S ribosomal protein S3	RPS3	677650000	682850000	0.992385	0.434909
Q9Y2J2	Band 4.1-like protein 3;Band 4.1-like protein 3, N-terminally processed	EPB41L3	175020000	176370000	0.992346	0.434958
P30566	Adenylosuccinate lyase	ADSL	54411000	54845000	0.992087	0.435277
Q9Y6G5	COMM domain-containing protein 10	COMMD10	10073000	10154000	0.992023	0.435356
P33991;Q9UJA3	DNA replication licensing factor MCM4	MCM4	259770000	261970000	0.991602	0.435875
P02787;CON__Q2HJF0;CON__Q29443;CON__Q0IIK2	Serotransferrin	TF	735970000	742240000	0.991553	0.435936
Q9H0Q3	FXYD domain-containing ion transport regulator 6	FXYD6	47332000	47746000	0.991329	0.436212
P31153;Q00266	S-adenosylmethionine synthase isoform type-2	MAT2A	287760000	290390000	0.990943	0.436689
P55196	Afadin	MLLT4	118580000	119700000	0.990643	0.43706
P22087	rRNA 2-O-methyltransferase fibrillarin	FBL	88200000	89091000	0.989999	0.437857
P41250	Glycine--tRNA ligase	GARS	77294000	78101000	0.989667	0.438268
P14174	Macrophage migration inhibitory factor	MIF	607870000	614450000	0.989291	0.438734
Q53HC9	Protein TSSC1	TSSC1	11956000	12089000	0.988998	0.439097
Q14938	Nuclear factor 1 X-type	NFIX	50673000	51261000	0.988529	0.439679
P61266	Syntaxin-1B	STX1B	56061000	56715000	0.988469	0.439754
P04350	Tubulin beta-4A chain	TUBB4A	513240000	519390000	0.988159	0.440138
P61978	Heterogeneous nuclear ribonucleoprotein K	HNRNPK	2522800000	2553700000	0.9879	0.44046
Q86U42;A6NDY0	Polyadenylate-binding protein 2	PABPN1	161590000	163590000	0.987774	0.440616
P59768	Guanine nucleotide-binding protein G(I)/G(S)/G(O) subunit gamma-2	GNG2	438850000	444350000	0.987622	0.440805
P14625;Q58FF3	Endoplasmin	HSP90B1	661900000	670300000	0.987468	0.440996
P04406	Glyceraldehyde-3-phosphate dehydrogenase	GAPDH	6.8698e+09	6.9586e+09	0.987239	0.441281
Q07960	Rho GTPase-activating protein 1	ARHGAP1	65316000	66204000	0.986587	0.442092
Q06546	GA-binding protein alpha chain	GABPA	31544000	31973000	0.986582	0.442098
O43488;Q8NHP1;O95154	Aflatoxin B1 aldehyde reductase member 2	AKR7A2	119070000	120720000	0.986332	0.442409
Q8NF64;Q9ULJ6	Zinc finger MIZ domain-containing protein 2;Zinc finger MIZ domain-containing protein 1	ZMIZ2;ZMIZ1	10156000	10298000	0.986211	0.44256
Q99426	Tubulin-folding cofactor B	TBCB	349480000	354420000	0.986062	0.442746
Q02878	60S ribosomal protein L6	RPL6	178680000	181300000	0.985549	0.443385
Q9Y2B0	Protein canopy homolog 2	CNPY2	56404000	57239000	0.985412	0.443555
Q8TAT6	Nuclear protein localization protein 4 homolog	NPLOC4	22555000	22893000	0.985236	0.443775
Q7RTV0	PHD finger-like domain-containing protein 5A	PHF5A	81884000	83115000	0.985189	0.443833
Q13033	Striatin-3	STRN3	33284000	33791000	0.984996	0.444074
P24539	ATP synthase F(0) complex subunit B1, mitochondrial	ATP5F1	344390000	349660000	0.984928	0.444159
P12931;P07948;P08631;Q9H3Y6;P42685;P06239;P08581;Q04912	Proto-oncogene tyrosine-protein kinase Src	SRC	80186000	81456000	0.984409	0.444807
Q16775	Hydroxyacylglutathione hydrolase, mitochondrial	HAGH	58845000	59781000	0.984343	0.444889
Q9NPD8	Ubiquitin-conjugating enzyme E2 T	UBE2T	11555000	11741000	0.984158	0.44512
P19174	1-phosphatidylinositol 4,5-bisphosphate phosphodiesterase gamma-1	PLCG1	71588000	72747000	0.984068	0.445232
Q05D32	CTD small phosphatase-like protein 2	CTDSPL2	13645000	13888000	0.982503	0.447189
P11137	Microtubule-associated protein 2	MAP2	801650000	816880000	0.981356	0.448626
Q01780	Exosome component 10	EXOSC10	33941000	34587000	0.981322	0.448668
Q92859	Neogenin	NEO1	21158000	21561000	0.981309	0.448685
P17858	ATP-dependent 6-phosphofructokinase, liver type	PFKL	183720000	187240000	0.981201	0.448821
P20340	Ras-related protein Rab-6A	RAB6A	728730000	742770000	0.981098	0.448949
O14498	Immunoglobulin superfamily containing leucine-rich repeat protein	ISLR	56393000	57502000	0.980714	0.449431
Q8IWQ3	Serine/threonine-protein kinase BRSK2	BRSK2	25902000	26420000	0.980394	0.449833
Q09028	Histone-binding protein RBBP4	RBBP4	558030000	569350000	0.980118	0.45018
Q2TAY7	WD40 repeat-containing protein SMU1;WD40 repeat-containing protein SMU1, N-terminally processed	SMU1	107570000	109770000	0.979958	0.45038
Q49A26	Putative oxidoreductase GLYR1	GLYR1	69165000	70610000	0.979535	0.450911
P05023;P20648	Sodium/potassium-transporting ATPase subunit alpha-1	ATP1A1	120410000	122940000	0.979421	0.451055
O75190;Q8WWF6;Q8NHS0;Q7Z6W7;P25686	DnaJ homolog subfamily B member 6	DNAJB6	87929000	89810000	0.979056	0.451514
Q13435	Splicing factor 3B subunit 2	SF3B2	302190000	308760000	0.978721	0.451935
Q8N568	Serine/threonine-protein kinase DCLK2	DCLK2	34040000	34819000	0.977627	0.453313
P35580;REV__Q8IYT3	Myosin-10	MYH10	374020000	382600000	0.977574	0.453379
P55081	Microfibrillar-associated protein 1	MFAP1	40289000	41219000	0.977438	0.453552
P30043	Flavin reductase (NADPH)	BLVRB	64660000	66172000	0.97715	0.453914
P46783;Q9NQ39	40S ribosomal protein S10	RPS10	321680000	329260000	0.976979	0.454131
O76021	Ribosomal L1 domain-containing protein 1	RSL1D1	58834000	60226000	0.976887	0.454246
P17252;P05129	Protein kinase C alpha type	PRKCA	77675000	79513000	0.976884	0.45425
P50148;Q03113	Guanine nucleotide-binding protein G(q) subunit alpha	GNAQ	76188000	78040000	0.976269	0.455027
P61160	Actin-related protein 2	ACTR2	309960000	317560000	0.976068	0.455281
Q96KB5	Lymphokine-activated killer T-cell-originated protein kinase	PBK	60218000	61697000	0.976028	0.455331
Q8IY67	Ribonucleoprotein PTB-binding 1	RAVER1	32111000	32901000	0.975989	0.455381
Q86TI2	Dipeptidyl peptidase 9	DPP9	12735000	13055000	0.975488	0.456013
Q9Y653	G-protein coupled receptor 56;GPR56 N-terminal fragment;GPR56 C-terminal fragment	GPR56	21376000	21917000	0.975316	0.456231
O14976	Cyclin-G-associated kinase	GAK	18754000	19230000	0.975247	0.456318
Q9Y613	FH1/FH2 domain-containing protein 1	FHOD1	81511000	83583000	0.97521	0.456364
P00374;Q86XF0	Dihydrofolate reductase	DHFR	80489000	82592000	0.974537	0.457215
O60832	H/ACA ribonucleoprotein complex subunit 4	DKC1	35297000	36223000	0.974436	0.457344
Q9H4A6;Q9H4A5	Golgi phosphoprotein 3	GOLPH3	26721000	27423000	0.974401	0.457388
P49915	GMP synthase [glutamine-hydrolyzing]	GMPS	170320000	174880000	0.973925	0.457991
Q5T0B9	Zinc finger protein 362	ZNF362	12851000	13197000	0.973782	0.458172
P62750	60S ribosomal protein L23a	RPL23A	499060000	512580000	0.973624	0.458373
P48556	26S proteasome non-ATPase regulatory subunit 8	PSMD8	47136000	48413000	0.973623	0.458374
Q13242	Serine/arginine-rich splicing factor 9	SRSF9	208090000	213760000	0.973475	0.458561
P14618;P30613	Pyruvate kinase PKM	PKM	1.7753e+09	1.8237e+09	0.973461	0.45858
Q5T4S7	E3 ubiquitin-protein ligase UBR4	UBR4	76074000	78173000	0.973149	0.458974
P14927	Cytochrome b-c1 complex subunit 7	UQCRB	150880000	155180000	0.97229	0.460064
Q14195;Q14117	Dihydropyrimidinase-related protein 3	DPYSL3	1428900000	1.4697e+09	0.972239	0.460129
Q9Y383	Putative RNA-binding protein Luc7-like 2	LUC7L2	176130000	181180000	0.972127	0.460271
Q01484	Ankyrin-2	ANK2	52998000	54535000	0.971816	0.460666
Q86VP6	Cullin-associated NEDD8-dissociated protein 1	CAND1	363710000	374290000	0.971733	0.460772
Q9UNF0	Protein kinase C and casein kinase substrate in neurons protein 2	PACSIN2	21120000	21739000	0.971526	0.461035
P23610	Factor VIII intron 22 protein	F8A1	11039000	11364000	0.971401	0.461194
A0AVT1	Ubiquitin-like modifier-activating enzyme 6	UBA6	57431000	59122000	0.971398	0.461198
Q9Y6G9	Cytoplasmic dynein 1 light intermediate chain 1	DYNC1LI1	79165000	81536000	0.970921	0.461805
Q15738	Sterol-4-alpha-carboxylate 3-dehydrogenase, decarboxylating	NSDHL	48514000	50013000	0.970028	0.462941
Q9BZZ5	Apoptosis inhibitor 5	API5	204310000	210680000	0.969765	0.463276
Q5SW79;Q96L14;Q9Y4F5	Centrosomal protein of 170 kDa	CEP170	11546000000	11907000000	0.969682	0.463382
Q9Y6A9	Signal peptidase complex subunit 1	SPCS1	46522000	47994000	0.969329	0.463831
Q92499	ATP-dependent RNA helicase DDX1	DDX1	515990000	532670000	0.968686	0.464651
P62995	Transformer-2 protein homolog beta	TRA2B	191460000	197760000	0.968143	0.465344
Q9Y281	Cofilin-2	CFL2	107030000	110560000	0.968072	0.465435
P52907	F-actin-capping protein subunit alpha-1	CAPZA1	512820000	529740000	0.96806	0.465451
Q00534	Cyclin-dependent kinase 6	CDK6	17955000	18552000	0.96782	0.465757
Q96EY7	Pentatricopeptide repeat domain-containing protein 3, mitochondrial	PTCD3	11965000	12367000	0.967494	0.466173
Q9BXW7	Cat eye syndrome critical region protein 5	CECR5	16876000	17444000	0.967439	0.466244
P33992	DNA replication licensing factor MCM5	MCM5	236040000	244010000	0.967337	0.466373
P00390	Glutathione reductase, mitochondrial	GSR	47308000	48918000	0.967088	0.466692
O43181	NADH dehydrogenase [ubiquinone] iron-sulfur protein 4, mitochondrial	NDUFS4	73793000	76320000	0.966889	0.466946
P34897	Serine hydroxymethyltransferase, mitochondrial	SHMT2	144160000	149190000	0.966285	0.46772
Q9H4G0	Band 4.1-like protein 1	EPB41L1	51988000	53820000	0.965961	0.468134
P16435	NADPH--cytochrome P450 reductase	POR	45152000	46755000	0.965715	0.468449
P32121	Beta-arrestin-2	ARRB2	27435000	28411000	0.965647	0.468536
Q9Y617	Phosphoserine aminotransferase	PSAT1	227410000	235600000	0.965238	0.46906
P04843	Dolichyl-diphosphooligosaccharide--protein glycosyltransferase subunit 1	RPN1	211370000	219000000	0.96516	0.46916
Q9UHB9	Signal recognition particle subunit SRP68	SRP68	155980000	161640000	0.964984	0.469386
Q16576	Histone-binding protein RBBP7	RBBP7	126440000	131050000	0.964823	0.469592
Q1KMD3	Heterogeneous nuclear ribonucleoprotein U-like protein 2	HNRNPUL2	274020000	284030000	0.964757	0.469676
Q8WVC0	RNA polymerase-associated protein LEO1	LEO1	18524000	19201000	0.964741	0.469697
O43295	SLIT-ROBO Rho GTPase-activating protein 3	SRGAP3	42222000	43795000	0.964083	0.470542
Q13740	CD166 antigen	ALCAM	61771000	64094000	0.963756	0.47096
O75122	CLIP-associating protein 2	CLASP2	38317000	39765000	0.963586	0.471179
P22033	Methylmalonyl-CoA mutase, mitochondrial	MUT	31289000	32477000	0.96342	0.471392
Q12926	ELAV-like protein 2	ELAVL2	82735000	85949000	0.962606	0.472439
Q9BXP5	Serrate RNA effector molecule homolog	SRRT	157410000	163550000	0.962458	0.472629
Q9UH03	Neuronal-specific septin-3	2022-09-03	113070000	117490000	0.96238	0.472729
O75874	Isocitrate dehydrogenase [NADP] cytoplasmic	IDH1	444300000	461740000	0.96223	0.472922
Q08J23	tRNA (cytosine(34)-C(5))-methyltransferase	NSUN2	18338000	19061000	0.962069	0.473129
Q8WVM8	Sec1 family domain-containing protein 1	SCFD1	105340000	109610000	0.961044	0.474449
Q15459	Splicing factor 3A subunit 1	SF3A1	175450000	182770000	0.95995	0.47586
P39687;O95626;O43423	Acidic leucine-rich nuclear phosphoprotein 32 family member A	ANP32A	787380000	821070000	0.958968	0.477127
Q9BRX8	Redox-regulatory protein FAM213A	FAM213A	156160000	162870000	0.958801	0.477342
O95470	Sphingosine-1-phosphate lyase 1	SGPL1	44340000	46253000	0.958641	0.47755
Q9Y678	Coatomer subunit gamma-1	COPG1	58238000	60759000	0.958508	0.477721
Q9H488	GDP-fucose protein O-fucosyltransferase 1	POFUT1	48555000	50657000	0.958505	0.477725
Q05397;Q14289	Focal adhesion kinase 1	PTK2	21153000	22074000	0.958277	0.47802
P23471	Receptor-type tyrosine-protein phosphatase zeta	PTPRZ1	244230000	254920000	0.958065	0.478293
P35637	RNA-binding protein FUS	FUS	1159600000	1210400000	0.95803	0.478339
Q99707	Methionine synthase	MTR	31880000	33284000	0.957818	0.478614
Q9H0B6	Kinesin light chain 2	KLC2	51879000	54165000	0.957796	0.478642
Q14103	Heterogeneous nuclear ribonucleoprotein D0	HNRNPD	2263900000	2363800000	0.957738	0.478717
Q9C0J8	pre-mRNA 3 end processing protein WDR33	WDR33	19730000	20608000	0.957395	0.47916
P46821	Microtubule-associated protein 1B;MAP1B heavy chain;MAP1 light chain LC1	MAP1B	1308100000	1367600000	0.956493	0.480328
Q5T8P6	RNA-binding protein 26	RBM26	104730000	109520000	0.956264	0.480626
Q12974	Protein tyrosine phosphatase type IVA 2	PTP4A2	39146000	40955000	0.95583	0.481188
Q07157	Tight junction protein ZO-1	TJP1	55890000	58475000	0.955793	0.481236
Q9BUN8	Derlin-1	DERL1	7314400	7653200	0.955731	0.481316
Q16643	Drebrin	DBN1	1.0316e+09	1079600000	0.955539	0.481565
Q9BW19	Kinesin-like protein KIFC1	KIFC1	26672000	27921000	0.955267	0.481918
Q9UBF2	Coatomer subunit gamma-2	COPG2	59568000	62360000	0.955228	0.481969
Q96HQ2	CDKN2AIP N-terminal-like protein	CDKN2AIPNL	17137000	17942000	0.955133	0.482091
P46459	Vesicle-fusing ATPase	NSF	93334000	97740000	0.954921	0.482367
Q9UD71	Protein phosphatase 1 regulatory subunit 1B	PPP1R1B	27760000	29081000	0.954575	0.482816
P56211	cAMP-regulated phosphoprotein 19	ARPP19	264030000	276600000	0.954555	0.482842
Q674X7	Kazrin	KAZN	11001000	11527000	0.954368	0.483085
Q9GZL7	Ribosome biogenesis protein WDR12	WDR12	30960000	32452000	0.954024	0.483531
O60282;Q969V6	Kinesin heavy chain isoform 5C	KIF5C	869730000	911680000	0.953986	0.483581
Q9UBV2	Protein sel-1 homolog 1	SEL1L	25219000	26448000	0.953531	0.484172
Q9P2R7	Succinyl-CoA ligase [ADP-forming] subunit beta, mitochondrial	SUCLA2	86698000	90924000	0.953522	0.484185
Q9Y230	RuvB-like 2	RUVBL2	194370000	203880000	0.953355	0.484401
P0DP25;P0DP24;P0DP23;P27482;P02585			3.354e+09	3.5183e+09	0.953301	0.484471
Q15365	Poly(rC)-binding protein 1	PCBP1	1422600000	1.4925e+09	0.953166	0.484647
O43837	Isocitrate dehydrogenase [NAD] subunit beta, mitochondrial	IDH3B	27362000	28707000	0.953147	0.484671
P54709	Sodium/potassium-transporting ATPase subunit beta-3	ATP1B3	60455000	63447000	0.952843	0.485068
Q8TF05	Serine/threonine-protein phosphatase 4 regulatory subunit 1	PPP4R1	12968000	13610000	0.952829	0.485086
P51149	Ras-related protein Rab-7a	RAB7A	309060000	324380000	0.952771	0.48516
P78310	Coxsackievirus and adenovirus receptor	CXADR	123450000	129590000	0.95262	0.485358
Q9Y5K5	Ubiquitin carboxyl-terminal hydrolase isozyme L5	UCHL5	26894000	28238000	0.952405	0.485638
Q9H6K5	Proline-rich protein 36	PRR36	41137000	43194000	0.952378	0.485673
O60884	DnaJ homolog subfamily A member 2	DNAJA2	76108000	79928000	0.952207	0.485895
P62280	40S ribosomal protein S11	RPS11	293760000	308540000	0.952097	0.486038
Q08170	Serine/arginine-rich splicing factor 4	SRSF4	372850000	391740000	0.951779	0.486452
Q14254	Flotillin-2	FLOT2	30850000	32416000	0.951691	0.486568
P50570	Dynamin-2	DNM2	59520000	62564000	0.951346	0.487017
Q96CN7	Isochorismatase domain-containing protein 1	ISOC1	50642000	53261000	0.950827	0.487693
P16615;O14983;Q93084	Sarcoplasmic/endoplasmic reticulum calcium ATPase 2	ATP2A2	223360000	234920000	0.950792	0.48774
Q9Y6E2	Basic leucine zipper and W2 domain-containing protein 2	BZW2	51652000	54328000	0.950744	0.487802
Q92522	Histone H1x	H1FX	1257400000	1322900000	0.950488	0.488136
P02652	Apolipoprotein A-II;Proapolipoprotein A-II;Truncated apolipoprotein A-II	APOA2	500640000	526990000	0.949999	0.488774
P63279	SUMO-conjugating enzyme UBC9	UBE2I	209240000	220280000	0.949882	0.488927
P36543;Q96A05	V-type proton ATPase subunit E 1	ATP6V1E1	74532000	78467000	0.949852	0.488966
Q99418;Q15438;O43739	Cytohesin-2;Cytohesin-1;Cytohesin-3	CYTH2;CYTH1;CYTH3	12841000	13519000	0.949848	0.488971
P25788	Proteasome subunit alpha type-3	PSMA3	146170000	153940000	0.949526	0.489392
P61011	Signal recognition particle 54 kDa protein	SRP54	67563000	71163000	0.949412	0.489541
P04075;P05062	Fructose-bisphosphate aldolase A	ALDOA	1.0089e+09	1.0628e+09	0.949285	0.489707
Q6PI48	Aspartate--tRNA ligase, mitochondrial	DARS2	10941000	11526000	0.949245	0.489758
O00567	Nucleolar protein 56	NOP56	102990000	108500000	0.949217	0.489796
Q14165	Malectin	MLEC	54366000	57282000	0.949094	0.489956
O95202	LETM1 and EF-hand domain-containing protein 1, mitochondrial	LETM1	78735000	82962000	0.949049	0.490015
Q08945	FACT complex subunit SSRP1	SSRP1	160480000	169110000	0.948968	0.49012
O43390	Heterogeneous nuclear ribonucleoprotein R	HNRNPR	662810000	699150000	0.948023	0.491357
P11233	Ras-related protein Ral-A	RALA	177370000	187100000	0.947996	0.491392
P49327	Fatty acid synthase;[Acyl-carrier-protein] S-acetyltransferase;[Acyl-carrier-protein] S-malonyltransferase;3-oxoacyl-[acyl-carrier-protein] synthase;3-oxoacyl-[acyl-carrier-protein] reductase;3-hydroxyacyl-[acyl-carrier-protein] dehydratase;Enoyl-[acyl-carrier-protein] reductase;Oleoyl-[acyl-carrier-protein] hydrolase	FASN	254700000	268680000	0.947968	0.491429
P12268	Inosine-5-monophosphate dehydrogenase 2	IMPDH2	269720000	284530000	0.947949	0.491453
O15075	Serine/threonine-protein kinase DCLK1	DCLK1	244740000	258260000	0.94765	0.491845
Q6IAA8	Ragulator complex protein LAMTOR1	LAMTOR1	44646000	47141000	0.947074	0.492599
Q9BPU6	Dihydropyrimidinase-related protein 5	DPYSL5	6.5627e+09	6.9321e+09	0.946712	0.493073
P18065	Insulin-like growth factor-binding protein 2	IGFBP2	66669000	70430000	0.946599	0.49322
Q8WYP5	Protein ELYS	AHCTF1	20477000	21644000	0.946082	0.493899
P80723	Brain acid soluble protein 1	BASP1	3.2761e+09	3.4634e+09	0.94592	0.494111
Q9H3Q1	Cdc42 effector protein 4	CDC42EP4	73513000	77716000	0.945918	0.494113
P25685;Q9UDY4	DnaJ homolog subfamily B member 1	DNAJB1	81860000	86550000	0.945812	0.494253
P22695	Cytochrome b-c1 complex subunit 2, mitochondrial	UQCRC2	297640000	314710000	0.94576	0.494322
P82979	SAP domain-containing ribonucleoprotein	SARNP	252470000	267110000	0.945191	0.495067
Q9NP72	Ras-related protein Rab-18	RAB18	145460000	153920000	0.945036	0.495271
P61201	COP9 signalosome complex subunit 2	COPS2	45112000	47743000	0.944892	0.495459
Q3YEC7	Rab-like protein 6	RABL6	16760000	17740000	0.944758	0.495637
Q96RS6	NudC domain-containing protein 1	NUDCD1	31012000	32833000	0.944538	0.495926
P11216;P11217;P06737	Glycogen phosphorylase, brain form	PYGB	197460000	209090000	0.944378	0.496135
P00491	Purine nucleoside phosphorylase	PNP	54941000	58182000	0.944295	0.496244
O94760	N(G),N(G)-dimethylarginine dimethylaminohydrolase 1	DDAH1	181700000	192490000	0.943945	0.496704
P13611	Versican core protein	VCAN	185450000	196510000	0.943718	0.497003
O75146	Huntingtin-interacting protein 1-related protein	HIP1R	26632000	28232000	0.943327	0.497517
Q08752	Peptidyl-prolyl cis-trans isomerase D	PPID	31495000	33391000	0.943218	0.49766
Q9BTE6	Alanyl-tRNA editing protein Aarsd1	AARSD1	16272000	17255000	0.943031	0.497906
Q8N7J2	APC membrane recruitment protein 2	AMER2	101770000	107940000	0.942839	0.498159
P18583	Protein SON	SON	56785000	60245000	0.942568	0.498515
Q99496	E3 ubiquitin-protein ligase RING2	RNF2	46866000	49743000	0.942163	0.499049
P31946	14-3-3 protein beta/alpha;14-3-3 protein beta/alpha, N-terminally processed	YWHAB	790670000	839260000	0.942104	0.499126
Q96AE4	Far upstream element-binding protein 1	FUBP1	746380000	792380000	0.941947	0.499333
Q8TCZ2	CD99 antigen-like protein 2	CD99L2	24121000	25616000	0.941638	0.49974
Q6FI81	Anamorsin	CIAPIN1	82393000	87518000	0.941441	0.5
P36578	60S ribosomal protein L4	RPL4	480640000	510750000	0.941047	0.499437
P25789	Proteasome subunit alpha type-4	PSMA4	194510000	206770000	0.940707	0.49895
P09543	2,3-cyclic-nucleotide 3-phosphodiesterase	CNP	111810000	118860000	0.940687	0.49892
P48735	Isocitrate dehydrogenase [NADP], mitochondrial	IDH2	515840000	548600000	0.940284	0.498344
Q15392	Delta(24)-sterol reductase	DHCR24	39101000	41587000	0.940222	0.498254
P35606	Coatomer subunit beta	COPB2	202100000	215340000	0.938516	0.495807
Q9Y262	Eukaryotic translation initiation factor 3 subunit L	EIF3L	117250000	124990000	0.938075	0.495174
P40937	Replication factor C subunit 5	RFC5	29302000	31239000	0.937994	0.495058
Q9UHR5	SAP30-binding protein	SAP30BP	29170000	31107000	0.937731	0.49468
Q9Y2X7	ARF GTPase-activating protein GIT1	GIT1	122030000	130170000	0.937466	0.494299
O95071	E3 ubiquitin-protein ligase UBR5	UBR5	29234000	31186000	0.937408	0.494215
O60664	Perilipin-3	PLIN3	142210000	151710000	0.937381	0.494176
Q7L1Q6	Basic leucine zipper and W2 domain-containing protein 1	BZW1	143910000	153540000	0.93728	0.494032
P14209	CD99 antigen	CD99	66063000	70502000	0.937037	0.493682
Q99627	COP9 signalosome complex subunit 8	COPS8	95369000	101830000	0.936551	0.492983
Q7Z4W1	L-xylulose reductase	DCXR	96286000	102880000	0.935906	0.492055
O43639	Cytoplasmic protein NCK2	NCK2	15129000	16171000	0.935564	0.491562
Q13283	Ras GTPase-activating protein-binding protein 1	G3BP1	105820000	113140000	0.935301	0.491184
Q15154	Pericentriolar material 1 protein	PCM1	18860000	20166000	0.935238	0.491092
Q9UM54	Unconventional myosin-VI	MYO6	53423000	57126000	0.935178	0.491007
P62906	60S ribosomal protein L10a	RPL10A	265160000	283610000	0.934946	0.490672
P51532	Transcription activator BRG1	SMARCA4	182330000	195020000	0.93493	0.490649
P22626	Heterogeneous nuclear ribonucleoproteins A2/B1	HNRNPA2B1	4503900000	4818900000	0.934632	0.49022
P47897	Glutamine--tRNA ligase	QARS	64251000	68746000	0.934614	0.490194
P28676	Grancalcin	GCA	24945000	26696000	0.93441	0.489899
P53990	IST1 homolog	IST1	58048000	62137000	0.934194	0.489588
O75695	Protein XRP2	RP2	16917000	18110000	0.934125	0.489488
Q01082;P11277	Spectrin beta chain, non-erythrocytic 1	SPTBN1	257000000	275270000	0.933629	0.488773
Q99459	Cell division cycle 5-like protein	CDC5L	97342000	104310000	0.933199	0.488153
P31948	Stress-induced-phosphoprotein 1	STIP1	592490000	634910000	0.933187	0.488136
P38646	Stress-70 protein, mitochondrial	HSPA9	338170000	362770000	0.932188	0.486693
Q96AY3	Peptidyl-prolyl cis-trans isomerase FKBP10	FKBP10	42590000	45695000	0.932049	0.486492
Q9BQ04	RNA-binding protein 4B	RBM4B	46322000	49712000	0.931807	0.486142
Q96PZ0	Pseudouridylate synthase 7 homolog	PUS7	14445000	15507000	0.931515	0.48572
Q96L91	E1A-binding protein p400	EP400	12703000	13646000	0.930896	0.484824
Q9NZL4	Hsp70-binding protein 1	HSPBP1	27703000	29760000	0.93088	0.484802
P63244	Guanine nucleotide-binding protein subunit beta-2-like 1;Guanine nucleotide-binding protein subunit beta-2-like 1, N-terminally processed	GNB2L1	457070000	491080000	0.930744	0.484606
Q8N126	Cell adhesion molecule 3	CADM3	41168000	44232000	0.930729	0.484583
Q12765	Secernin-1	SCRN1	331280000	356070000	0.930379	0.484077
P63172	Dynein light chain Tctex-type 1	DYNLT1	140430000	150960000	0.930246	0.483885
P78527	DNA-dependent protein kinase catalytic subunit	PRKDC	233580000	251220000	0.929783	0.483213
P43146	Netrin receptor DCC	DCC	53713000	57783000	0.929564	0.482897
Q7L014	Probable ATP-dependent RNA helicase DDX46	DDX46	51982000	55931000	0.929395	0.482652
Q9UEE9	Craniofacial development protein 1	CFDP1	65202000	70158000	0.929359	0.4826
Q9Y4F1	FERM, RhoGEF and pleckstrin domain-containing protein 1	FARP1	47033000	50610000	0.929322	0.482547
Q15056	Eukaryotic translation initiation factor 4H	EIF4H	210260000	226420000	0.928628	0.481541
O75531	Barrier-to-autointegration factor;Barrier-to-autointegration factor, N-terminally processed	BANF1	699980000	753890000	0.928491	0.481342
Q9BUJ2	Heterogeneous nuclear ribonucleoprotein U-like protein 1	HNRNPUL1	174630000	188140000	0.928192	0.480908
Q15369	Transcription elongation factor B polypeptide 1	TCEB1	162770000	175380000	0.928099	0.480773
Q15139;O94806;Q92772;Q9BZL6;O76039;Q9NRP7	Serine/threonine-protein kinase D1;Serine/threonine-protein kinase D3	PRKD1;PRKD3	15202000	16380000	0.928083	0.48075
O14980	Exportin-1	XPO1	169780000	182990000	0.92781	0.480355
Q9BZE4	Nucleolar GTP-binding protein 1	GTPBP4	89750000	96788000	0.927284	0.479592
O75116	Rho-associated protein kinase 2	ROCK2	88852000	95827000	0.927213	0.479487
P11586	C-1-tetrahydrofolate synthase, cytoplasmic;Methylenetetrahydrofolate dehydrogenase;Methenyltetrahydrofolate cyclohydrolase;Formyltetrahydrofolate synthetase;C-1-tetrahydrofolate synthase, cytoplasmic, N-terminally processed	MTHFD1	241810000	260810000	0.92715	0.479397
Q9Y2Z0	Suppressor of G2 allele of SKP1 homolog	SUGT1	96310000	103920000	0.926771	0.478846
O00154;Q6ZUV0	Cytosolic acyl coenzyme A thioester hydrolase	ACOT7	230480000	248790000	0.926404	0.478313
Q01081;Q8WU68	Splicing factor U2AF 35 kDa subunit;Splicing factor U2AF 26 kDa subunit	U2AF1;U2AF1L4	170860000	184490000	0.926121	0.477902
P62701;Q8TD47	40S ribosomal protein S4, X isoform	RPS4X	611060000	660080000	0.925736	0.477343
Q9Y5B9	FACT complex subunit SPT16	SUPT16H	185060000	199910000	0.925717	0.477315
Q969X5	Endoplasmic reticulum-Golgi intermediate compartment protein 1	ERGIC1	42663000	46092000	0.925605	0.477153
Q8IXK0;Q8NDX5	Polyhomeotic-like protein 2	PHC2	67857000	73317000	0.925529	0.477042
Q9Y2T2	AP-3 complex subunit mu-1	AP3M1	25549000	27605000	0.925521	0.47703
Q9H0C8	Integrin-linked kinase-associated serine/threonine phosphatase 2C	ILKAP	53895000	58237000	0.925443	0.476916
Q9BTW9	Tubulin-specific chaperone D	TBCD	93689000	101270000	0.925141	0.476477
P05091	Aldehyde dehydrogenase, mitochondrial	ALDH2	62370000	67419000	0.92511	0.476433
P28072	Proteasome subunit beta type-6	PSMB6	239640000	259090000	0.92493	0.47617
Q6IQ22	Ras-related protein Rab-12	RAB12	16987000	18366000	0.924916	0.47615
Q9BRP8	Partner of Y14 and mago	WIBG	63751000	68951000	0.924584	0.475668
P21741	Midkine	MDK	209630000	226730000	0.92458	0.475662
P42126	Enoyl-CoA delta isomerase 1, mitochondrial	ECI1	212740000	230120000	0.924474	0.475508
Q13451	Peptidyl-prolyl cis-trans isomerase FKBP5;Peptidyl-prolyl cis-trans isomerase FKBP5, N-terminally processed	FKBP5	21773000	23552000	0.924465	0.475495
Q9BRG1	Vacuolar protein-sorting-associated protein 25	VPS25	50001000	54087000	0.924455	0.47548
Q13011	Delta(3,5)-Delta(2,4)-dienoyl-CoA isomerase, mitochondrial	ECH1	109630000	118590000	0.924446	0.475466
Q14982	Opioid-binding protein/cell adhesion molecule	OPCML	22235000	24058000	0.924225	0.475145
P20264;Q03052;Q06416;Q01860;P49335	POU domain, class 3, transcription factor 3	POU3F3	88554000	95849000	0.923891	0.474659
O00762	Ubiquitin-conjugating enzyme E2 C	UBE2C	32016000	34664000	0.92361	0.474249
P52735	Guanine nucleotide exchange factor VAV2	VAV2	16977000	18382000	0.923567	0.474187
Q13557	Calcium/calmodulin-dependent protein kinase type II subunit delta	CAMK2D	120430000	130440000	0.92326	0.47374
Q9BWM7	Sideroflexin-3	SFXN3	102250000	110750000	0.923251	0.473727
P20908	Collagen alpha-1(V) chain	COL5A1	24672000	26727000	0.923111	0.473524
Q14974	Importin subunit beta-1	KPNB1	431090000	467060000	0.922986	0.473342
Q12860	Contactin-1	CNTN1	65901000	71504000	0.921641	0.471381
Q9Y3F4	Serine-threonine kinase receptor-associated protein	STRAP	163420000	177330000	0.921559	0.471261
P23193;Q15560	Transcription elongation factor A protein 1	TCEA1	86303000	93718000	0.92088	0.47027
P46926	Glucosamine-6-phosphate isomerase 1	GNPDA1	120280000	130690000	0.920346	0.469491
Q5VTU8;P56381	ATP synthase subunit epsilon-like protein, mitochondrial;ATP synthase subunit epsilon, mitochondrial	ATP5EP2;ATP5E	84305000	91622000	0.920139	0.469189
P43304	Glycerol-3-phosphate dehydrogenase, mitochondrial	GPD2	81225000	88343000	0.919428	0.46815
Q9BRT9	DNA replication complex GINS protein SLD5;DNA replication complex GINS protein SLD5, N-terminally processed	GINS4	34682000	37760000	0.918485	0.466773
Q9UHV9	Prefoldin subunit 2	PFDN2	158200000	172250000	0.918433	0.466696
Q8IYI6	Exocyst complex component 8	EXOC8	38609000	42040000	0.918387	0.466629
P23142;CON__ENSEMBL:ENSBTAP00000016046	Fibulin-1	FBLN1	117900000	128380000	0.918367	0.4666
P18621	60S ribosomal protein L17	RPL17	242960000	264670000	0.917973	0.466024
Q9Y5L0	Transportin-3	TNPO3	32398000	35294000	0.917946	0.465985
Q86U86	Protein polybromo-1	PBRM1	34350000	37422000	0.917909	0.46593
Q96T23	Remodeling and spacing factor 1	RSF1	33666000	36678000	0.91788	0.465887
Q71UM5	40S ribosomal protein S27-like	RPS27L	112710000	122820000	0.917684	0.465601
Q7Z6Z7	E3 ubiquitin-protein ligase HUWE1	HUWE1	153450000	167230000	0.917599	0.465476
P21127;Q9UQ88;Q13882	Cyclin-dependent kinase 11B;Cyclin-dependent kinase 11A	CDK11B;CDK11A	25453000	27756000	0.917027	0.464639
Q14566	DNA replication licensing factor MCM6	MCM6	265930000	290050000	0.916842	0.464368
P00558;P07205	Phosphoglycerate kinase 1	PGK1	1111900000	1213400000	0.916351	0.463649
P51858	Hepatoma-derived growth factor	HDGF	319500000	348840000	0.915893	0.462978
Q92572	AP-3 complex subunit sigma-1	AP3S1	67209000	73409000	0.915542	0.462464
P22676;P05937	Calretinin	CALB2	456570000	498730000	0.915465	0.462352
O95373	Importin-7	IPO7	159180000	174030000	0.91467	0.461186
Q12857;P08651	Nuclear factor 1 A-type	NFIA	234050000	255970000	0.914365	0.460739
Q8WVY7	Ubiquitin-like domain-containing CTD phosphatase 1	UBLCP1	56435000	61732000	0.914194	0.460488
Q99816	Tumor susceptibility gene 101 protein	TSG101	56657000	62009000	0.91369	0.459749
O94776	Metastasis-associated protein MTA2	MTA2	153200000	167700000	0.913536	0.459523
Q9NZD2	Glycolipid transfer protein	GLTP	21612000	23666000	0.913209	0.459043
O00299	Chloride intracellular channel protein 1	CLIC1	436680000	478280000	0.913022	0.458768
Q13642	Four and a half LIM domains protein 1	FHL1	224100000	245590000	0.912496	0.457997
O75746	Calcium-binding mitochondrial carrier protein Aralar1	SLC25A12	38809000	42531000	0.912487	0.457983
P49006	MARCKS-related protein	MARCKSL1	3.6921e+09	4.0464e+09	0.912441	0.457915
Q86W42	THO complex subunit 6 homolog	THOC6	11243000	12323000	0.912359	0.457795
P46087	Probable 28S rRNA (cytosine(4447)-C(5))-methyltransferase	NOP2	29653000	32502000	0.912344	0.457772
Q8NI27	THO complex subunit 2	THOC2	39552000	43385000	0.911651	0.456755
Q96PU8	Protein quaking	QKI	121520000	133300000	0.911628	0.456721
Q9HD20	Manganese-transporting ATPase 13A1	ATP13A1	14808000	16246000	0.911486	0.456512
P35611	Alpha-adducin	ADD1	205440000	225410000	0.911406	0.456394
O15144	Actin-related protein 2/3 complex subunit 2	ARPC2	124240000	136330000	0.911318	0.456265
Q5T0N5	Formin-binding protein 1-like	FNBP1L	78259000	85882000	0.911239	0.456149
O15173	Membrane-associated progesterone receptor component 2	PGRMC2	60864000	66798000	0.911165	0.45604
Q9ULV3	Cip1-interacting zinc finger protein	CIZ1	19608000	21546000	0.910053	0.454405
P17174	Aspartate aminotransferase, cytoplasmic	GOT1	119190000	131010000	0.909778	0.454
Q53EL6	Programmed cell death protein 4	PDCD4	66388000	72995000	0.909487	0.453572
P53621	Coatomer subunit alpha;Xenin;Proxenin	COPA	117330000	129030000	0.909323	0.453331
P31040	Succinate dehydrogenase [ubiquinone] flavoprotein subunit, mitochondrial	SDHA	93012000	102290000	0.909297	0.453293
Q96L92	Sorting nexin-27	SNX27	40701000	44765000	0.909215	0.453172
Q9Y2L1	Exosome complex exonuclease RRP44	DIS3	19435000	21385000	0.908815	0.452582
P43121	Cell surface glycoprotein MUC18	MCAM	101710000	111990000	0.908206	0.451686
Q14203	Dynactin subunit 1	DCTN1	201080000	221410000	0.908179	0.451647
Q9BTV4	Transmembrane protein 43	TMEM43	38731000	42692000	0.907219	0.450232
Q86UP2;Q9Y4F3	Kinectin	KTN1	137020000	151050000	0.907117	0.450081
P06733	Alpha-enolase	ENO1	3.6134e+09	3.9835e+09	0.907092	0.450044
P25205	DNA replication licensing factor MCM3	MCM3	311250000	343240000	0.9068	0.449614
O15269	Serine palmitoyltransferase 1	SPTLC1	33636000	37126000	0.905996	0.448429
P20936	Ras GTPase-activating protein 1	RASA1	21516000	23751000	0.905899	0.448285
P30050	60S ribosomal protein L12	RPL12	587400000	648550000	0.905713	0.448011
Q9Y4P8	WD repeat domain phosphoinositide-interacting protein 2	WIPI2	24287000	26825000	0.905387	0.44753
P22392	Nucleoside diphosphate kinase B	NME2	834220000	921510000	0.905275	0.447365
Q6KC79	Nipped-B-like protein	NIPBL	90062000	99497000	0.905173	0.447215
Q99873;Q9NR22	Protein arginine N-methyltransferase 1	PRMT1	460060000	508260000	0.905167	0.447205
Q9BTE1	Dynactin subunit 5	DCTN5	39346000	43481000	0.904901	0.446813
Q9NP79	Vacuolar protein sorting-associated protein VTA1 homolog	VTA1	137890000	152410000	0.904731	0.446562
Q15645	Pachytene checkpoint protein 2 homolog	TRIP13	27793000	30720000	0.90472	0.446546
P00441	Superoxide dismutase [Cu-Zn]	SOD1	725690000	802220000	0.904602	0.446372
Q14008	Cytoskeleton-associated protein 5	CKAP5	84750000	93708000	0.904405	0.446081
P40123	Adenylyl cyclase-associated protein 2	CAP2	68510000	75782000	0.904041	0.445543
P08708	40S ribosomal protein S17	RPS17	304850000	337340000	0.903688	0.445022
Q9NXG2	THUMP domain-containing protein 1	THUMPD1	60464000	66921000	0.903513	0.444764
Q9NRF8	CTP synthase 2	CTPS2	50568000	55985000	0.903242	0.444363
Q9H4M9;Q9NZN4	EH domain-containing protein 1	EHD1	66989000	74197000	0.902853	0.443789
P23921	Ribonucleoside-diphosphate reductase large subunit	RRM1	168860000	187060000	0.902705	0.44357
O14818;Q8TAA3	Proteasome subunit alpha type-7	PSMA7	249480000	276380000	0.90267	0.443518
Q8NFP9;P50851	Neurobeachin	NBEA	53663000	59461000	0.902491	0.443253
P63215	Guanine nucleotide-binding protein G(I)/G(S)/G(O) subunit gamma-3	GNG3	26651000	29543000	0.902109	0.442689
Q8N158	Glypican-2;Secreted glypican-2	GPC2	128100000	142010000	0.902049	0.4426
Q16851	UTP--glucose-1-phosphate uridylyltransferase	UGP2	107250000	118900000	0.902019	0.442555
P12109	Collagen alpha-1(VI) chain	COL6A1	59264000	65712000	0.901875	0.442343
Q86XI2	Condensin-2 complex subunit G2	NCAPG2	30614000	33949000	0.901764	0.442179
Q9NTZ6	RNA-binding protein 12	RBM12	457120000	507030000	0.901564	0.441883
Q9HDC9	Adipocyte plasma membrane-associated protein	APMAP	116550000	129300000	0.901392	0.441629
P61165	Transmembrane protein 258	TMEM258	34915000	38739000	0.901288	0.441475
P55036	26S proteasome non-ATPase regulatory subunit 4	PSMD4	164210000	182250000	0.901015	0.441071
P23284	Peptidyl-prolyl cis-trans isomerase B	PPIB	366560000	406980000	0.900683	0.44058
P49841	Glycogen synthase kinase-3 beta	GSK3B	156110000	173330000	0.900652	0.440534
Q13547	Histone deacetylase 1	HDAC1	33753000	37480000	0.90056	0.440398
P49773	Histidine triad nucleotide-binding protein 1	HINT1	185690000	206200000	0.900533	0.440359
O43396	Thioredoxin-like protein 1	TXNL1	365110000	405440000	0.900528	0.44035
P02765;CON__P12763	Alpha-2-HS-glycoprotein;Alpha-2-HS-glycoprotein chain A;Alpha-2-HS-glycoprotein chain B	AHSG	1.57e+09	1.7441e+09	0.900178	0.439832
O43813	LanC-like protein 1	LANCL1	118430000	131570000	0.900129	0.43976
P28331	NADH-ubiquinone oxidoreductase 75 kDa subunit, mitochondrial	NDUFS1	125070000	138950000	0.900108	0.439729
Q96HY7	Probable 2-oxoglutarate dehydrogenase E1 component DHKTD1, mitochondrial	DHTKD1	9313400	10350000	0.899845	0.43934
Q07666	KH domain-containing, RNA-binding, signal transduction-associated protein 1	KHDRBS1	530300000	589670000	0.899317	0.438557
Q9NPH2	Inositol-3-phosphate synthase 1	ISYNA1	278500000	309720000	0.899199	0.438384
Q01538	Myelin transcription factor 1	MYT1	13190000	14670000	0.899114	0.438257
O15355	Protein phosphatase 1G	PPM1G	92344000	102720000	0.898988	0.43807
Q15121	Astrocytic phosphoprotein PEA-15	PEA15	115120000	128060000	0.898954	0.43802
P26440	Isovaleryl-CoA dehydrogenase, mitochondrial	IVD	41768000	46470000	0.898816	0.437817
P52815	39S ribosomal protein L12, mitochondrial	MRPL12	61589000	68526000	0.898768	0.437746
Q9BPW8	Protein NipSnap homolog 1	NIPSNAP1	110940000	123520000	0.898154	0.436836
O95486	Protein transport protein Sec24A	SEC24A	11325000	12613000	0.897883	0.436434
P10155	60 kDa SS-A/Ro ribonucleoprotein	TROVE2	110220000	122820000	0.897411	0.435734
Q13630	GDP-L-fucose synthase	TSTA3	72819000	81146000	0.897382	0.435692
P41227;Q9BSU3	N-alpha-acetyltransferase 10	NAA10	43114000	48045000	0.897367	0.435669
Q9UL18;Q9HCK5	Protein argonaute-1	AGO1	71015000	79150000	0.89722	0.435452
Q13485	Mothers against decapentaplegic homolog 4	SMAD4	40246000	44866000	0.897027	0.435165
Q9BW92	Threonine--tRNA ligase, mitochondrial	TARS2	11304000	12602000	0.897	0.435126
Q16513	Serine/threonine-protein kinase N2	PKN2	17246000	19228000	0.896921	0.435008
P51648;P48448;P30838;P43353	Fatty aldehyde dehydrogenase	ALDH3A2	63209000	70479000	0.896849	0.434901
Q10570	Cleavage and polyadenylation specificity factor subunit 1	CPSF1	51136000	57034000	0.896588	0.434514
P40925	Malate dehydrogenase, cytoplasmic	MDH1	605080000	674940000	0.896495	0.434376
O60506	Heterogeneous nuclear ribonucleoprotein Q	SYNCRIP	562650000	627670000	0.896411	0.434251
Q9Y6I3	Epsin-1	EPN1	35272000	39353000	0.896298	0.434084
P30044	Peroxiredoxin-5, mitochondrial	PRDX5	262310000	292680000	0.896235	0.433991
Q9Y4E6	WD repeat-containing protein 7	WDR7	11340000	12654000	0.896159	0.433879
Q9BWF3	RNA-binding protein 4	RBM4	145720000	162640000	0.895967	0.433593
P42345	Serine/threonine-protein kinase mTOR	MTOR	16616000	18546000	0.895934	0.433545
Q8NFF5	FAD synthase;Molybdenum cofactor biosynthesis protein-like region;FAD synthase region	FLAD1	13634000	15219000	0.895854	0.433426
P0DMV9;P0DMV8	Heat shock 70 kDa protein 1B;Heat shock 70 kDa protein 1A	HSPA1B;HSPA1A	728060000	812730000	0.89582	0.433376
O43847	Nardilysin	NRD1	28191000	31471000	0.895777	0.433312
Q9ULH0	Kinase D-interacting substrate of 220 kDa	KIDINS220	12729000	14220000	0.895148	0.432378
Q9Y2E4	Disco-interacting protein 2 homolog C	DIP2C	6973800	7794600	0.894696	0.431708
Q96F07	Cytoplasmic FMR1-interacting protein 2	CYFIP2	47201000	52762000	0.894602	0.431569
Q9HCM4	Band 4.1-like protein 5	EPB41L5	23722000	26517000	0.894596	0.431559
O00231	26S proteasome non-ATPase regulatory subunit 11	PSMD11	116200000	129910000	0.894465	0.431366
Q13526	Peptidyl-prolyl cis-trans isomerase NIMA-interacting 1	PIN1	109370000	122300000	0.894276	0.431085
Q15814	Tubulin-specific chaperone C	TBCC	23988000	26832000	0.894007	0.430685
Q92896	Golgi apparatus protein 1	GLG1	85977000	96175000	0.893964	0.430622
Q9UKF6	Cleavage and polyadenylation specificity factor subunit 3	CPSF3	41170000	46063000	0.893776	0.430342
O94875	Sorbin and SH3 domain-containing protein 2	SORBS2	28911000	32350000	0.893694	0.43022
P30101	Protein disulfide-isomerase A3	PDIA3	548950000	614420000	0.893444	0.42985
P78362;Q9UPE1	SRSF protein kinase 2;SRSF protein kinase 2 N-terminal;SRSF protein kinase 2 C-terminal	SRPK2	53723000	60149000	0.893165	0.429435
P16401	Histone H1.5	HIST1H1B	3.481e+09	3.8999e+09	0.892587	0.428576
P49721	Proteasome subunit beta type-2	PSMB2	136960000	153480000	0.892364	0.428245
Q6ZPD9	Probable C-mannosyltransferase DPY19L3	DPY19L3	12895000	14456000	0.892017	0.42773
P48637	Glutathione synthetase	GSS	71456000	80113000	0.89194	0.427615
P62913	60S ribosomal protein L11	RPL11	575220000	644970000	0.891855	0.42749
Q13045	Protein flightless-1 homolog	FLII	152840000	171520000	0.891091	0.426354
Q9UBW7	Zinc finger MYM-type protein 2	ZMYM2	23098000	25926000	0.89092	0.4261
O75369	Filamin-B	FLNB	111960000	125680000	0.890834	0.425971
P82970	High mobility group nucleosome-binding domain-containing protein 5	HMGN5	48863000	54863000	0.890637	0.425678
Q9Y4I1	Unconventional myosin-Va	MYO5A	55065000	61827000	0.89063	0.425669
Q9NW13	RNA-binding protein 28	RBM28	14536000	16332000	0.890032	0.424779
P07954	Fumarate hydratase, mitochondrial	FH	172350000	193670000	0.889916	0.424606
P35221;Q9UI47	Catenin alpha-1	CTNNA1	271110000	304650000	0.889906	0.424592
Q9H9Q2	COP9 signalosome complex subunit 7b	COPS7B	52141000	58606000	0.889687	0.424266
Q96JJ3	Engulfment and cell motility protein 2	ELMO2	30481000	34264000	0.889593	0.424125
O60306	Intron-binding protein aquarius	AQR	48391000	54413000	0.889328	0.423732
P04632;Q96L46	Calpain small subunit 1	CAPNS1	61698000	69408000	0.888918	0.423121
Q15436	Protein transport protein Sec23A	SEC23A	82159000	92438000	0.888801	0.422948
P37802	Transgelin-2	TAGLN2	252770000	284570000	0.888252	0.422132
P08243	Asparagine synthetase [glutamine-hydrolyzing]	ASNS	29011000	32666000	0.88811	0.42192
Q16531	DNA damage-binding protein 1	DDB1	161870000	182270000	0.888078	0.421872
Q16143	Beta-synuclein	SNCB	112840000	127080000	0.887945	0.421673
O15294	UDP-N-acetylglucosamine--peptide N-acetylglucosaminyltransferase 110 kDa subunit	OGT	41694000	46961000	0.887843	0.421522
P07237	Protein disulfide-isomerase	P4HB	309970000	349130000	0.887835	0.421511
P29218	Inositol monophosphatase 1	IMPA1	28915000	32580000	0.887508	0.421023
O75489	NADH dehydrogenase [ubiquinone] iron-sulfur protein 3, mitochondrial	NDUFS3	104560000	117860000	0.887154	0.420497
P35659	Protein DEK	DEK	256390000	289100000	0.886856	0.420053
Q01469;A8MUU1	Fatty acid-binding protein, epidermal	FABP5	882450000	995060000	0.886831	0.420016
P29966	Myristoylated alanine-rich C-kinase substrate	MARCKS	5407100000	6.0972e+09	0.886817	0.419995
Q01105;P0DME0	Protein SET;Protein SETSIP	SET;SETSIP	1.0169e+09	1147200000	0.886419	0.419402
Q4VC31	Coiled-coil domain-containing protein 58	CCDC58	29241000	32990000	0.88636	0.419314
Q9Y224	UPF0568 protein C14orf166	C14orf166	148730000	167840000	0.886142	0.418989
Q12888	Tumor suppressor p53-binding protein 1	TP53BP1	125650000	141800000	0.886107	0.418938
P60880	Synaptosomal-associated protein 25	SNAP25	39397000	44471000	0.885903	0.418634
Q16891	MICOS complex subunit MIC60	IMMT	147940000	167070000	0.885497	0.418029
Q5JWF2;P63092;P38405	Guanine nucleotide-binding protein G(s) subunit alpha isoforms XLas;Guanine nucleotide-binding protein G(s) subunit alpha isoforms short	GNAS	150400000	169920000	0.885122	0.417471
O00712	Nuclear factor 1 B-type	NFIB	164090000	185400000	0.885059	0.417377
P31930	Cytochrome b-c1 complex subunit 1, mitochondrial	UQCRC1	180970000	204500000	0.884939	0.417198
Q15907;P62491;P57735	Ras-related protein Rab-11B;Ras-related protein Rab-11A	RAB11B;RAB11A	225900000	255300000	0.884841	0.417052
O75955	Flotillin-1	FLOT1	49963000	56475000	0.884692	0.41683
P35612	Beta-adducin	ADD2	100180000	113280000	0.884357	0.416331
P08865	40S ribosomal protein SA	RPSA	729450000	825280000	0.883882	0.415622
P35998	26S protease regulatory subunit 7	PSMC2	131990000	149340000	0.883822	0.415534
Q9UBU8	Mortality factor 4-like protein 1	MORF4L1	32532000	36845000	0.882942	0.414222
Q99832	T-complex protein 1 subunit eta	CCT7	390480000	442260000	0.88292	0.414188
P28074	Proteasome subunit beta type-5	PSMB5	222050000	251520000	0.882832	0.414058
P50395	Rab GDP dissociation inhibitor beta	GDI2	756050000	856850000	0.88236	0.413354
O00116	Alkyldihydroxyacetonephosphate synthase, peroxisomal	AGPS	34924000	39598000	0.881964	0.412763
Q9Y2X3	Nucleolar protein 58	NOP58	61062000	69240000	0.881889	0.412652
Q9Y6Y8	SEC23-interacting protein	SEC23IP	28987000	32875000	0.881734	0.41242
Q96PU5	E3 ubiquitin-protein ligase NEDD4-like	NEDD4L	93107000	105620000	0.881528	0.412113
Q9NR30	Nucleolar RNA helicase 2	DDX21	56621000	64234000	0.88148	0.412042
P34932	Heat shock 70 kDa protein 4	HSPA4	281330000	319230000	0.881277	0.411738
P22307	Non-specific lipid-transfer protein	SCP2	78741000	89360000	0.881166	0.411573
Q99829	Copine-1	CPNE1	16924000	19207000	0.881137	0.41153
Q15020	Squamous cell carcinoma antigen recognized by T-cells 3	SART3	73067000	82949000	0.880867	0.411126
O00410	Importin-5	IPO5	343680000	390290000	0.880576	0.410693
Q13098	COP9 signalosome complex subunit 1	GPS1	65474000	74403000	0.879991	0.409821
P16949;REV__P36956;Q9H169;H7BZ55	Stathmin	STMN1	1.5501e+09	1.7618e+09	0.879839	0.409593
Q06124	Tyrosine-protein phosphatase non-receptor type 11	PTPN11	49040000	55738000	0.879831	0.409581
Q99719	Septin-5	2022-09-05	80145000	91102000	0.879728	0.409428
P17812	CTP synthase 1	CTPS1	87447000	99472000	0.879112	0.408508
Q96P16	Regulation of nuclear pre-mRNA domain-containing protein 1A	RPRD1A	92931000	105770000	0.878614	0.407765
P15104	Glutamine synthetase	GLUL	33243000	37862000	0.878004	0.406855
Q9BRJ6	Uncharacterized protein C7orf50	C7orf50	68669000	78211000	0.877997	0.406844
P78417	Glutathione S-transferase omega-1	GSTO1	50147000	57116000	0.877985	0.406827
P11717	Cation-independent mannose-6-phosphate receptor	IGF2R	21834000	24870000	0.877925	0.406737
P33176	Kinesin-1 heavy chain	KIF5B	124050000	141370000	0.877485	0.406079
P16220;P18846	Cyclic AMP-responsive element-binding protein 1	CREB1	107970000	123080000	0.877234	0.405706
P62937	Peptidyl-prolyl cis-trans isomerase A;Peptidyl-prolyl cis-trans isomerase A, N-terminally processed	PPIA	3.0085e+09	3.4312e+09	0.876807	0.405068
P27824	Calnexin	CANX	446390000	509210000	0.876632	0.404807
P41240;P42679	Tyrosine-protein kinase CSK	CSK	32845000	37468000	0.876615	0.40478
P61803	Dolichyl-diphosphooligosaccharide--protein glycosyltransferase subunit DAD1	DAD1	120540000	137620000	0.87589	0.403698
P54577	Tyrosine--tRNA ligase, cytoplasmic;Tyrosine--tRNA ligase, cytoplasmic, N-terminally processed	YARS	61753000	70519000	0.875693	0.403404
P10721	Mast/stem cell growth factor receptor Kit	KIT	18170000	20755000	0.875452	0.403044
Q9Y5A9	YTH domain-containing family protein 2	YTHDF2	102040000	116590000	0.875204	0.402673
Q13576	Ras GTPase-activating-like protein IQGAP2	IQGAP2	36184000	41351000	0.875045	0.402437
Q9UHD9	Ubiquilin-2	UBQLN2	118850000	135850000	0.874862	0.402163
P23528	Cofilin-1	CFL1	3.1568e+09	3.6087e+09	0.874775	0.402033
P46939	Utrophin	UTRN	16091000	18409000	0.874083	0.400999
Q9UPY8	Microtubule-associated protein RP/EB family member 3	MAPRE3	49259000	56362000	0.873975	0.400838
Q08378	Golgin subfamily A member 3	GOLGA3	98340000	112540000	0.873823	0.40061
Q13310;P0CB38	Polyadenylate-binding protein 4	PABPC4	39053000	44701000	0.873649	0.400351
Q9P0L2	Serine/threonine-protein kinase MARK1	MARK1	29984000	34321000	0.873634	0.400328
P42765	3-ketoacyl-CoA thiolase, mitochondrial	ACAA2	146600000	167840000	0.873451	0.400055
Q9UGV2	Protein NDRG3	NDRG3	108510000	124310000	0.872898	0.399229
P20618	Proteasome subunit beta type-1	PSMB1	215060000	246430000	0.872702	0.398936
Q13596	Sorting nexin-1	SNX1	50215000	57564000	0.872333	0.398385
Q16698	2,4-dienoyl-CoA reductase, mitochondrial	DECR1	101280000	116130000	0.872126	0.398075
Q9BXJ9;Q6N069	N-alpha-acetyltransferase 15, NatA auxiliary subunit	NAA15	33458000	38374000	0.871892	0.397726
Q16836	Hydroxyacyl-coenzyme A dehydrogenase, mitochondrial	HADH	75303000	86374000	0.871825	0.397625
A1L0T0	Acetolactate synthase-like protein	ILVBL	58256000	66850000	0.871444	0.397055
Q9ULU8;Q86UW7	Calcium-dependent secretion activator 1	CADPS	73938000	84893000	0.870955	0.396325
Q9P2T1	GMP reductase 2	GMPR2	33692000	38687000	0.870887	0.396223
Q5VTR2	E3 ubiquitin-protein ligase BRE1A	RNF20	30347000	34852000	0.870739	0.396002
Q9NUJ1	Mycophenolic acid acyl-glucuronide esterase, mitochondrial	ABHD10	67449000	77487000	0.870456	0.395578
P0DOX5;P01857	Ig gamma-1 chain C region	IGHG1	134650000	154690000	0.870451	0.395571
P06756	Integrin alpha-V;Integrin alpha-V heavy chain;Integrin alpha-V light chain	ITGAV	40485000	46522000	0.870233	0.395246
O60831	PRA1 family protein 2	PRAF2	32269000	37083000	0.870183	0.395171
P61604	10 kDa heat shock protein, mitochondrial	HSPE1	378900000	435530000	0.869975	0.394859
Q96PK6	RNA-binding protein 14	RBM14	162740000	187140000	0.869616	0.394323
P49736	DNA replication licensing factor MCM2	MCM2	695350000	799780000	0.869427	0.39404
Q9UMS4	Pre-mRNA-processing factor 19	PRPF19	462960000	532600000	0.869245	0.393769
Q14738	Serine/threonine-protein phosphatase 2A 56 kDa regulatory subunit delta isoform	PPP2R5D	80878000	93045000	0.869235	0.393754
Q9BX68	Histidine triad nucleotide-binding protein 2, mitochondrial	HINT2	52889000	60847000	0.869213	0.39372
P46013	Antigen KI-67	MKI67	508260000	584830000	0.869073	0.393511
Q9NQR4	Omega-amidase NIT2	NIT2	101770000	117120000	0.868938	0.393309
Q5JTV8	Torsin-1A-interacting protein 1	TOR1AIP1	22236000	25593000	0.868831	0.39315
O14737	Programmed cell death protein 5	PDCD5	187960000	216420000	0.868496	0.392649
O75569	Interferon-inducible double-stranded RNA-dependent protein kinase activator A	PRKRA	74936000	86307000	0.868249	0.39228
Q92558	Wiskott-Aldrich syndrome protein family member 1	WASF1	87683000	101040000	0.867805	0.391615
P48507	Glutamate--cysteine ligase regulatory subunit	GCLM	12561000	14480000	0.867472	0.391118
P60660	Myosin light polypeptide 6	MYL6	725650000	837080000	0.866882	0.390236
O95785	Protein Wiz	WIZ	21386000	24676000	0.866672	0.389921
Q07954	Prolow-density lipoprotein receptor-related protein 1;Low-density lipoprotein receptor-related protein 1 85 kDa subunit;Low-density lipoprotein receptor-related protein 1 515 kDa subunit;Low-density lipoprotein receptor-related protein 1 intracellular domain	LRP1	33510000	38669000	0.866586	0.389792
Q9GZZ1	N-alpha-acetyltransferase 50	NAA50	33388000	38535000	0.866433	0.389564
P62316	Small nuclear ribonucleoprotein Sm D2	SNRPD2	513720000	593170000	0.866059	0.389004
Q9Y5S9	RNA-binding protein 8A	RBM8A	138350000	159800000	0.86577	0.388572
P05165	Propionyl-CoA carboxylase alpha chain, mitochondrial	PCCA	29761000	34377000	0.865724	0.388504
Q04837	Single-stranded DNA-binding protein, mitochondrial	SSBP1	260760000	301240000	0.865622	0.388351
Q15691	Microtubule-associated protein RP/EB family member 1	MAPRE1	317970000	367380000	0.865507	0.388179
Q9HD45	Transmembrane 9 superfamily member 3	TM9SF3	31737000	36684000	0.865146	0.387639
Q14240	Eukaryotic initiation factor 4A-II;Eukaryotic initiation factor 4A-II, N-terminally processed	EIF4A2	121410000	140370000	0.864928	0.387314
Q9Y6A4	Cilia- and flagella-associated protein 20	CFAP20	76694000	88672000	0.864918	0.387298
Q9Y6H1;Q5T1J5	Coiled-coil-helix-coiled-coil-helix domain-containing protein 2;Putative coiled-coil-helix-coiled-coil-helix domain-containing protein CHCHD2P9, mitochondrial	CHCHD2;CHCHD2P9	255350000	295280000	0.864772	0.387081
Q13418	Integrin-linked protein kinase	ILK	35861000	41491000	0.864308	0.386386
Q99962	Endophilin-A1	SH3GL2	28080000	32493000	0.864186	0.386204
Q9UKA9	Polypyrimidine tract-binding protein 2	PTBP2	262850000	304410000	0.863474	0.385138
P53602	Diphosphomevalonate decarboxylase	MVD	86053000	99660000	0.863466	0.385127
P99999;CON__P62894	Cytochrome c	CYCS	47169000	54647000	0.863158	0.384666
O00273	DNA fragmentation factor subunit alpha	DFFA	37884000	43898000	0.863001	0.384431
Q12824	SWI/SNF-related matrix-associated actin-dependent regulator of chromatin subfamily B member 1	SMARCB1	72853000	84437000	0.862809	0.384144
Q4KMG0	Cell adhesion molecule-related/down-regulated by oncogenes	CDON	15158000	17570000	0.862721	0.384012
P29323;Q06187;P29322	Ephrin type-B receptor 2	EPHB2	16470000	19125000	0.861176	0.381703
P18669;P15259;Q8N0Y7	Phosphoglycerate mutase 1	PGAM1	742660000	862660000	0.860895	0.381282
Q02252	Methylmalonate-semialdehyde dehydrogenase [acylating], mitochondrial	ALDH6A1	73796000	85730000	0.860796	0.381133
Q96KG9	N-terminal kinase-like protein	SCYL1	28603000	33243000	0.860422	0.380574
O60925	Prefoldin subunit 1	PFDN1	92674000	107710000	0.860403	0.380546
Q13308	Inactive tyrosine-protein kinase 7	PTK7	56060000	65164000	0.860291	0.380379
O14562	Ubiquitin domain-containing protein UBFD1	UBFD1	23414000	27219000	0.860208	0.380254
P30837;P00352	Aldehyde dehydrogenase X, mitochondrial	ALDH1B1	66704000	77549000	0.860153	0.380172
Q9H3S7	Tyrosine-protein phosphatase non-receptor type 23	PTPN23	33636000	39105000	0.860146	0.380161
Q86X76	Nitrilase homolog 1	NIT1	36527000	42471000	0.860046	0.380012
P07355;A6NMY6	Annexin A2;Putative annexin A2-like protein	ANXA2;ANXA2P2	634410000	737830000	0.859832	0.379692
Q02790	Peptidyl-prolyl cis-trans isomerase FKBP4;Peptidyl-prolyl cis-trans isomerase FKBP4, N-terminally processed	FKBP4	294830000	342910000	0.859788	0.379627
P84095	Rho-related GTP-binding protein RhoG	RHOG	45692000	53145000	0.859761	0.379586
P52294	Importin subunit alpha-5;Importin subunit alpha-5, N-terminally processed	KPNA1	61920000	72039000	0.859534	0.379247
Q92900	Regulator of nonsense transcripts 1	UPF1	47704000	55525000	0.859145	0.378664
Q15181	Inorganic pyrophosphatase	PPA1	585860000	681920000	0.859133	0.378647
Q9UBB6	Neurochondrin	NCDN	67751000	78879000	0.858923	0.378333
P30086	Phosphatidylethanolamine-binding protein 1;Hippocampal cholinergic neurostimulating peptide	PEBP1	1430200000	1.6655e+09	0.858721	0.378031
Q96P47	Arf-GAP with GTPase, ANK repeat and PH domain-containing protein 3	AGAP3	34964000	40721000	0.858623	0.377885
Q9BUR5	Apolipoprotein O	APOO	41445000	48271000	0.85859	0.377835
Q9H9H4	Vacuolar protein sorting-associated protein 37B	VPS37B	21651000	25218000	0.858553	0.37778
P11142	Heat shock cognate 71 kDa protein	HSPA8	2.9757e+09	3.4661e+09	0.858515	0.377723
Q9H4L7	SWI/SNF-related matrix-associated actin-dependent regulator of chromatin subfamily A containing DEAD/H box 1	SMARCAD1	37577000	43780000	0.858314	0.377423
P01834	Ig kappa chain C region	IGKC	130710000	152320000	0.858128	0.377143
Q9BRJ7	Protein syndesmos	NUDT16L1	26823000	31261000	0.858034	0.377003
Q9UPT6	C-Jun-amino-terminal kinase-interacting protein 3	MAPK8IP3	32568000	37960000	0.857956	0.376886
P22314	Ubiquitin-like modifier-activating enzyme 1	UBA1	659310000	768560000	0.857851	0.37673
P21283	V-type proton ATPase subunit C 1	ATP6V1C1	23962000	27937000	0.857716	0.376527
Q16799	Reticulon-1	RTN1	547130000	638060000	0.85749	0.37619
O14744	Protein arginine N-methyltransferase 5;Protein arginine N-methyltransferase 5, N-terminally processed	PRMT5	42017000	49006000	0.857385	0.376033
P36404	ADP-ribosylation factor-like protein 2	ARL2	35117000	40964000	0.857265	0.375853
P42785	Lysosomal Pro-X carboxypeptidase	PRCP	16308000	19025000	0.857188	0.375738
Q13263	Transcription intermediary factor 1-beta	TRIM28	749910000	874850000	0.857187	0.375737
Q15059	Bromodomain-containing protein 3	BRD3	34573000	40353000	0.856764	0.375105
Q9NZL9	Methionine adenosyltransferase 2 subunit beta	MAT2B	119330000	139320000	0.856517	0.374736
O60701	UDP-glucose 6-dehydrogenase	UGDH	115590000	134970000	0.856413	0.374579
Q96QK1	Vacuolar protein sorting-associated protein 35	VPS35	152190000	177730000	0.856299	0.374409
Q96EE3	Nucleoporin SEH1	SEH1L	41716000	48730000	0.856064	0.374058
P61106	Ras-related protein Rab-14	RAB14	215100000	251440000	0.855472	0.373174
Q9H2P0	Activity-dependent neuroprotector homeobox protein	ADNP	61236000	71595000	0.855311	0.372932
P01008;CON__P41361	Antithrombin-III	SERPINC1	50324000	58852000	0.855094	0.372608
P22694	cAMP-dependent protein kinase catalytic subunit beta	PRKACB	136910000	160130000	0.854993	0.372457
C9JLW8	Protein FAM195B	FAM195B	27103000	31703000	0.854903	0.372323
Q6V0I7	Protocadherin Fat 4	FAT4	16879000	19751000	0.85459	0.371854
P07738	Bisphosphoglycerate mutase	BPGM	17116000	20039000	0.854134	0.371173
Q8N1G2	Cap-specific mRNA (nucleoside-2-O-)-methyltransferase 1	CMTR1	25809000	30226000	0.853868	0.370774
P62258	14-3-3 protein epsilon	YWHAE	4.0727e+09	4772200000	0.853422	0.370108
P13804	Electron transfer flavoprotein subunit alpha, mitochondrial	ETFA	91423000	107150000	0.853224	0.369813
P00387	NADH-cytochrome b5 reductase 3;NADH-cytochrome b5 reductase 3 membrane-bound form;NADH-cytochrome b5 reductase 3 soluble form	CYB5R3	212840000	249510000	0.853032	0.369526
Q9UI15	Transgelin-3	TAGLN3	116920000	137090000	0.85287	0.369284
Q7Z434	Mitochondrial antiviral-signaling protein	MAVS	51805000	60746000	0.852813	0.369199
P62306	Small nuclear ribonucleoprotein F	SNRPF	145240000	170310000	0.852798	0.369176
P48047	ATP synthase subunit O, mitochondrial	ATP5O	202840000	237870000	0.852735	0.369081
P40939	Trifunctional enzyme subunit alpha, mitochondrial;Long-chain enoyl-CoA hydratase;Long chain 3-hydroxyacyl-CoA dehydrogenase	HADHA	222640000	261160000	0.852504	0.368737
P49792;Q99666;O14715;P0DJD0;P0DJD1;Q05823	E3 SUMO-protein ligase RanBP2	RANBP2	61101000	71676000	0.852461	0.368672
Q9P013	Spliceosome-associated protein CWC15 homolog	CWC15	41587000	48792000	0.852332	0.36848
Q9HBM1	Kinetochore protein Spc25	SPC25	20369000	23908000	0.851974	0.367945
Q8IYR6	Tomoregulin-1	TMEFF1	39897000	46847000	0.851645	0.367453
P62879;Q9BRK4	Guanine nucleotide-binding protein G(I)/G(S)/G(T) subunit beta-2	GNB2	420540000	493800000	0.85164	0.367446
P60468	Protein transport protein Sec61 subunit beta	SEC61B	153810000	180740000	0.851001	0.366491
Q712K3	Ubiquitin-conjugating enzyme E2 R2	UBE2R2	43148000	50734000	0.850475	0.365705
Q9UKG1	DCC-interacting protein 13-alpha	APPL1	39732000	46740000	0.850064	0.365091
Q86TP1	Protein prune homolog	PRUNE	17753000	20885000	0.850036	0.365049
Q96B54	Zinc finger protein 428	ZNF428	126650000	149040000	0.849772	0.364655
P50150	Guanine nucleotide-binding protein G(I)/G(S)/G(O) subunit gamma-4	GNG4	135360000	159290000	0.849771	0.364653
Q86SX6	Glutaredoxin-related protein 5, mitochondrial	GLRX5	43279000	50932000	0.849741	0.364608
P49257	Protein ERGIC-53	LMAN1	34131000	40180000	0.849452	0.364178
Q29RF7	Sister chromatid cohesion protein PDS5 homolog A	PDS5A	46369000	54601000	0.849234	0.363851
Q8WWQ0;Q9NSI6;Q6RI45	PH-interacting protein	PHIP	53036000	62483000	0.848807	0.363213
Q8WZA9	Immunity-related GTPase family Q protein	IRGQ	146910000	173170000	0.848357	0.362542
P48449	Lanosterol synthase	LSS	48959000	57716000	0.848274	0.362418
O60610	Protein diaphanous homolog 1	DIAPH1	52017000	61341000	0.847997	0.362005
P28161	Glutathione S-transferase Mu 2	GSTM2	192920000	227560000	0.847776	0.361675
Q93009	Ubiquitin carboxyl-terminal hydrolase 7	USP7	87315000	103080000	0.847061	0.360606
Q8IUQ0	Clavesin-1	CLVS1	34181000	40353000	0.84705	0.36059
Q15021	Condensin complex subunit 1	NCAPD2	72842000	86074000	0.846272	0.359429
Q01581;P54868	Hydroxymethylglutaryl-CoA synthase, cytoplasmic	HMGCS1	144090000	170350000	0.845847	0.358794
Q8N9F7	Glycerophosphodiester phosphodiesterase domain-containing protein 1	GDPD1	15568000	18408000	0.845719	0.358604
Q15717	ELAV-like protein 1	ELAVL1	265340000	313750000	0.845705	0.358583
O14907	Tax1-binding protein 3	TAX1BP3	81879000	96846000	0.845456	0.358211
P52732	Kinesin-like protein KIF11	KIF11	22808000	26985000	0.84521	0.357845
P00167	Cytochrome b5	CYB5A	31883000	37723000	0.845187	0.35781
Q9ULP9	TBC1 domain family member 24	TBC1D24	42052000	49764000	0.845029	0.357574
P09417	Dihydropteridine reductase	QDPR	116130000	137440000	0.844951	0.357457
Q96G03	Phosphoglucomutase-2	PGM2	81519000	96537000	0.844433	0.356685
Q9H479	Fructosamine-3-kinase	FN3K	59776000	70811000	0.844163	0.356282
P31350	Ribonucleoside-diphosphate reductase subunit M2	RRM2	58875000	69754000	0.844038	0.356095
Q9UK76	Hematological and neurological expressed 1 protein;Hematological and neurological expressed 1 protein, N-terminally processed	HN1	408680000	484200000	0.844031	0.356086
Q6UVK1	Chondroitin sulfate proteoglycan 4	CSPG4	20949000	24833000	0.843595	0.355435
Q92599	Septin-8	2022-09-08	29055000	34449000	0.843421	0.355175
Q9UJZ1	Stomatin-like protein 2, mitochondrial	STOML2	89058000	105600000	0.843352	0.355073
P11387;Q969P6	DNA topoisomerase 1	TOP1	60875000	72184000	0.843331	0.355041
Q9Y508	E3 ubiquitin-protein ligase RNF114	RNF114	19077000	22628000	0.843071	0.354653
P09382	Galectin-1	LGALS1	463130000	549510000	0.842805	0.354258
P15848	Arylsulfatase B	ARSB	7088900	8411700	0.842743	0.354164
Q9H773	dCTP pyrophosphatase 1	DCTPP1	99198000	117740000	0.842517	0.353828
O43747	AP-1 complex subunit gamma-1	AP1G1	60625000	72021000	0.841768	0.352712
Q00765	Receptor expression-enhancing protein 5	REEP5	171520000	203780000	0.841692	0.352598
Q9Y2Z4	Tyrosine--tRNA ligase, mitochondrial	YARS2	8355600	9927700	0.841645	0.352528
Q8WX93;Q86TC9	Palladin	PALLD	23151000	27510000	0.841549	0.352384
Q13409	Cytoplasmic dynein 1 intermediate chain 2	DYNC1I2	202890000	241200000	0.841169	0.351819
Q8TCJ2	Dolichyl-diphosphooligosaccharide--protein glycosyltransferase subunit STT3B	STT3B	42241000	50218000	0.841153	0.351794
O95861	3(2),5-bisphosphate nucleotidase 1	BPNT1	33998000	40420000	0.841118	0.351743
Q8TAT2	Fibroblast growth factor-binding protein 3	FGFBP3	206570000	245630000	0.84098	0.351537
O76003	Glutaredoxin-3	GLRX3	130250000	154910000	0.840811	0.351285
P05556	Integrin beta-1	ITGB1	119900000	142610000	0.840755	0.351201
P13861	cAMP-dependent protein kinase type II-alpha regulatory subunit	PRKAR2A	78391000	93239000	0.840753	0.351199
P42166	Lamina-associated polypeptide 2, isoform alpha;Thymopoietin;Thymopentin	TMPO	962130000	1144700000	0.840508	0.350834
Q96T88	E3 ubiquitin-protein ligase UHRF1	UHRF1	48634000	57865000	0.840474	0.350782
O14964	Hepatocyte growth factor-regulated tyrosine kinase substrate	HGS	70745000	84213000	0.840072	0.350184
Q92922	SWI/SNF complex subunit SMARCC1	SMARCC1	59692000	71062000	0.839999	0.350075
P43246	DNA mismatch repair protein Msh2	MSH2	105240000	125310000	0.839837	0.349834
P53992	Protein transport protein Sec24C	SEC24C	58904000	70163000	0.839531	0.349378
Q8WUM4	Programmed cell death 6-interacting protein	PDCD6IP	103850000	123800000	0.838853	0.348368
Q9UK41	Vacuolar protein sorting-associated protein 28 homolog	VPS28	117240000	139820000	0.838507	0.347853
P53597	Succinyl-CoA ligase [ADP/GDP-forming] subunit alpha, mitochondrial	SUCLG1	99058000	118150000	0.838409	0.347707
Q15126	Phosphomevalonate kinase	PMVK	74703000	89112000	0.838305	0.347552
Q9Y6M9	NADH dehydrogenase [ubiquinone] 1 beta subcomplex subunit 9	NDUFB9	44874000	53538000	0.838171	0.347353
P30876	DNA-directed RNA polymerase II subunit RPB2	POLR2B	61356000	73240000	0.837739	0.34671
P28838	Cytosol aminopeptidase	LAP3	57861000	69100000	0.837352	0.346134
Q6YN16	Hydroxysteroid dehydrogenase-like protein 2	HSDL2	21487000	25673000	0.836949	0.345535
O43617	Trafficking protein particle complex subunit 3	TRAPPC3	32373000	38697000	0.836576	0.34498
P60520	Gamma-aminobutyric acid receptor-associated protein-like 2	GABARAPL2	62645000	74913000	0.836237	0.344475
P36542	ATP synthase subunit gamma, mitochondrial	ATP5C1	137530000	164490000	0.836099	0.344271
Q99567	Nuclear pore complex protein Nup88	NUP88	37894000	45335000	0.835866	0.343924
O60763	General vesicular transport factor p115	USO1	68384000	81852000	0.835459	0.343318
Q13813;REV__Q04637	Spectrin alpha chain, non-erythrocytic 1	SPTAN1	308800000	369660000	0.835362	0.343174
O95881	Thioredoxin domain-containing protein 12	TXNDC12	15911000	19054000	0.835048	0.342707
P50748	Kinetochore-associated protein 1	KNTC1	21027000	25182000	0.835001	0.342638
P41208;Q12798	Centrin-2	CETN2	29683000	35594000	0.833933	0.34105
Q9H2H8	Peptidyl-prolyl cis-trans isomerase-like 3	PPIL3	48961000	58744000	0.833464	0.340353
Q9BXR0	Queuine tRNA-ribosyltransferase	QTRT1	32144000	38572000	0.833351	0.340185
P51659	Peroxisomal multifunctional enzyme type 2;(3R)-hydroxyacyl-CoA dehydrogenase;Enoyl-CoA hydratase 2	HSD17B4	64345000	77270000	0.832729	0.339262
Q9UQ16	Dynamin-3	DNM3	61670000	74069000	0.832602	0.339073
Q93008	Probable ubiquitin carboxyl-terminal hydrolase FAF-X	USP9X	46964000	56420000	0.8324	0.338773
Q96N67;Q8NF50;Q96HP0	Dedicator of cytokinesis protein 7	DOCK7	37251000	44764000	0.832164	0.338423
P22102	Trifunctional purine biosynthetic protein adenosine-3;Phosphoribosylamine--glycine ligase;Phosphoribosylformylglycinamidine cyclo-ligase;Phosphoribosylglycinamide formyltransferase	GART	236360000	284070000	0.832048	0.338251
Q8TB36	Ganglioside-induced differentiation-associated protein 1	GDAP1	47067000	56590000	0.831719	0.337762
P10606	Cytochrome c oxidase subunit 5B, mitochondrial	COX5B	172450000	207350000	0.831686	0.337712
Q8NBF2	NHL repeat-containing protein 2	NHLRC2	51881000	62390000	0.83156	0.337525
P49005	DNA polymerase delta subunit 2	POLD2	22795000	27420000	0.831327	0.337181
P62424	60S ribosomal protein L7a	RPL7A	629210000	756950000	0.831244	0.337057
O43447	Peptidyl-prolyl cis-trans isomerase H	PPIH	44053000	53026000	0.830781	0.33637
P60891	Ribose-phosphate pyrophosphokinase 1	PRPS1	126830000	152680000	0.830692	0.336237
P60953;P17081	Cell division control protein 42 homolog	CDC42	301250000	362800000	0.830347	0.335727
P02647;CON__P15497	Apolipoprotein A-I;Proapolipoprotein A-I;Truncated apolipoprotein A-I	APOA1	1084000000	1306100000	0.829952	0.33514
Q7Z3K3	Pogo transposable element with ZNF domain	POGZ	89561000	107960000	0.829576	0.334582
Q9BSD7	Cancer-related nucleoside-triphosphatase	NTPCR	41515000	50045000	0.829553	0.334549
P52565	Rho GDP-dissociation inhibitor 1	ARHGDIA	602600000	726530000	0.829422	0.334354
P41252	Isoleucine--tRNA ligase, cytoplasmic	IARS	71891000	86684000	0.829346	0.334241
P49588	Alanine--tRNA ligase, cytoplasmic	AARS	406850000	490640000	0.829223	0.334059
Q9Y2I8	WD repeat-containing protein 37	WDR37	22036000	26583000	0.828951	0.333656
Q9HD42	Charged multivesicular body protein 1a	CHMP1A	49799000	60079000	0.828892	0.333569
Q9BXB4	Oxysterol-binding protein-related protein 11	OSBPL11	12926000	15596000	0.828802	0.333436
P30040	Endoplasmic reticulum resident protein 29	ERP29	130940000	158010000	0.828682	0.333257
O43583	Density-regulated protein	DENR	77312000	93361000	0.828097	0.332391
Q9HCE1	Putative helicase MOV-10	MOV10	20087000	24283000	0.827204	0.331068
Q13162	Peroxiredoxin-4	PRDX4	269030000	325270000	0.827097	0.33091
Q00403	Transcription initiation factor IIB	GTF2B	82651000	99954000	0.82689	0.330604
Q5TDH0	Protein DDI1 homolog 2	DDI2	20661000	24996000	0.826572	0.330133
O95376	E3 ubiquitin-protein ligase ARIH2	ARIH2	12233000	14806000	0.826219	0.32961
P54920	Alpha-soluble NSF attachment protein	NAPA	146790000	177700000	0.826055	0.329367
Q3V6T2	Girdin	CCDC88A	52624000	63710000	0.825993	0.329275
Q9NPQ8	Synembryn-A	RIC8A	26269000	31804000	0.825965	0.329234
O94826	Mitochondrial import receptor subunit TOM70	TOMM70A	58145000	70422000	0.825665	0.328791
P28288	ATP-binding cassette sub-family D member 3	ABCD3	37774000	45766000	0.825373	0.328357
P14324	Farnesyl pyrophosphate synthase	FDPS	200620000	243130000	0.825155	0.328036
P40926	Malate dehydrogenase, mitochondrial	MDH2	687710000	833630000	0.824958	0.327745
[truncated: 790 more rows]

## Sheet: GW 11
Protein IDs	Protein names	Gene names	LFQ intensity 11l	LFQ intensity 11r	L/R	Significance A
Q8TAT2	Fibroblast growth factor-binding protein 3	FGFBP3	1421300000	35930000	39.5575	4.44731e-45
Q13404	Ubiquitin-conjugating enzyme E2 variant 1	UBE2V1	197360000	32831000	6.01139	3.55928e-12
Q8NF91	Nesprin-1	SYNE1	324170000	63796000	5.08135	2.57726e-10
O14933	Ubiquitin/ISG15-conjugating enzyme E2 L6	UBE2L6	36441000	9686100	3.7622	2.00844e-07
Q9NSC2;Q9BXA9;Q9UJQ4	Sal-like protein 1	SALL1	22598000	6263100	3.60812	4.58414e-07
Q9P1F3	Costars family protein ABRACL	ABRACL	40758000	11607000	3.5115	7.72993e-07
Q13315	Serine-protein kinase ATM	ATM	11813000	3376500	3.49859	8.29123e-07
P23378	Glycine dehydrogenase (decarboxylating), mitochondrial	GLDC	26970000	8363000	3.22492	3.7225e-06
Q9NZ32	Actin-related protein 10	ACTR10	33462000	10623000	3.14996	5.64493e-06
Q9HC52	Chromobox protein homolog 8	CBX8	27767000	8822300	3.14737	5.72702e-06
O00408	cGMP-dependent 3,5-cyclic phosphodiesterase	PDE2A	11730000	3761900	3.11811	6.7416e-06
Q8WX92	Negative elongation factor B	NELFB	65136000	22580000	2.88468	2.50251e-05
P60059	Protein transport protein Sec61 subunit gamma	SEC61G	231380000	83467000	2.77211	4.73834e-05
Q92859	Neogenin	NEO1	39480000	14719000	2.68225	7.90629e-05
Q92947	Glutaryl-CoA dehydrogenase, mitochondrial	GCDH	19991000	7739900	2.58285	0.000139556
Q9Y3U8	60S ribosomal protein L36	RPL36	212230000	86884000	2.44268	0.000311744
Q9GZQ8;A6NCE7	Microtubule-associated proteins 1A/1B light chain 3B;Microtubule-associated proteins 1A/1B light chain 3 beta 2	MAP1LC3B;MAP1LC3B2	786820000	326240000	2.41178	0.000372255
Q6ZU35	Uncharacterized protein KIAA1211	KIAA1211	36066000	14977000	2.40809	0.000380227
P62380	TATA box-binding protein-like protein 1	TBPL1	17616000	7346600	2.39784	0.000403273
P49902	Cytosolic purine 5-nucleotidase	NT5C2	63720000	26731000	2.38375	0.000437269
Q8WVM7	Cohesin subunit SA-1	STAG1	38017000	16067000	2.36615	0.000483757
P23434	Glycine cleavage system H protein, mitochondrial	GCSH	93455000	40274000	2.32048	0.000628811
O00712	Nuclear factor 1 B-type	NFIB	147270000	63743000	2.31037	0.000666378
Q9UIJ7	GTP:AMP phosphotransferase AK3, mitochondrial	AK3	96992000	42324000	2.29165	0.00074195
Q5JVF3	PCI domain-containing protein 2	PCID2	38674000	16947000	2.28206	0.000783965
Q5JTV8	Torsin-1A-interacting protein 1	TOR1AIP1	49625000	21751000	2.2815	0.00078645
O95406	Protein cornichon homolog 1	CNIH1	21100000	9330300	2.26145	0.000882344
Q8TCD5	5(3)-deoxyribonucleotidase, cytosolic type	NT5C	22869000	10159000	2.25111	0.000936261
Q86U70;O43679	LIM domain-binding protein 1	LDB1	68198000	30456000	2.23923	0.00100224
O75934	Pre-mRNA-splicing factor SPF27	BCAS2	54389000	24402000	2.22887	0.00106353
Q86SK9	Stearoyl-CoA desaturase 5	SCD5	33407000	15308000	2.18232	0.00138848
Q3ZCM7	Tubulin beta-8 chain	TUBB8	1.0049e+09	462840000	2.17116	0.00148005
Q99962	Endophilin-A1	SH3GL2	44945000	20803000	2.16051	0.00157304
Q16795	NADH dehydrogenase [ubiquinone] 1 alpha subcomplex subunit 9, mitochondrial	NDUFA9	51709000	24017000	2.15302	0.00164185
Q9Y2L1	Exosome complex exonuclease RRP44	DIS3	25248000	11745000	2.14968	0.00167346
Q9NPA8	Transcription and mRNA export factor ENY2	ENY2	84416000	39721000	2.12522	0.00192434
Q02750	Dual specificity mitogen-activated protein kinase kinase 1	MAP2K1	53199000	25088000	2.1205	0.00197698
P53367	Arfaptin-1	ARFIP1	36316000	17159000	2.11644	0.00202326
P05546	Heparin cofactor 2	SERPIND1	19008000	9026400	2.10582	0.00214958
P02774	Vitamin D-binding protein	GC	50345000	24057000	2.09274	0.00231603
O75312	Zinc finger protein ZPR1	ZPR1	34328000	16446000	2.08732	0.00238869
P49642	DNA primase small subunit	PRIM1	13644000	6555600	2.08127	0.00247231
P60510	Serine/threonine-protein phosphatase 4 catalytic subunit	PPP4C	53642000	25813000	2.0781	0.00251739
Q13325	Interferon-induced protein with tetratricopeptide repeats 5	IFIT5	23857000	11491000	2.07615	0.00254554
P05386	60S acidic ribosomal protein P1	RPLP1	104370000	50598000	2.06273	0.00274746
Q86UV5	Ubiquitin carboxyl-terminal hydrolase 48	USP48	13604000	6631000	2.05158	0.0029273
Q9BTT0	Acidic leucine-rich nuclear phosphoprotein 32 family member E	ANP32E	198390000	96867000	2.04807	0.00298626
Q14894	Ketimine reductase mu-crystallin	CRYM	50410000	24901000	2.02442	0.00341524
P02649;CON__Q03247	Apolipoprotein E	APOE	92404000	45689000	2.02246	0.00345342
P57088	Transmembrane protein 33	TMEM33	39503000	19536000	2.02206	0.00346115
Q96DV4	39S ribosomal protein L38, mitochondrial	MRPL38	49280000	24556000	2.00684	0.00377286
P51884;CON__Q05443	Lumican	LUM	5578900	2785700	2.00269	0.00386253
O43169	Cytochrome b5 type B	CYB5B	220570000	110280000	2.00009	0.00391982
Q93077;Q7L7L0;P04908	Histone H2A type 1-C;Histone H2A type 3;Histone H2A type 1-B/E	HIST1H2AC;HIST3H2A;HIST1H2AB	5625200	477750000	0.0117744	1.68207e-73
Q9Y467	Sal-like protein 2	SALL2	47439000	458970000	0.10336	1.25024e-20
O15511	Actin-related protein 2/3 complex subunit 5	ARPC5	34133000	254230000	0.13426	1.51895e-16
O14907	Tax1-binding protein 3	TAX1BP3	15680000	67987000	0.230632	1.21982e-09
Q9HAV0	Guanine nucleotide-binding protein subunit beta-4	GNB4	21420000	68806000	0.31131	1.05705e-06
Q9Y6D9	Mitotic spindle assembly checkpoint protein MAD1	MAD1L1	3840300	12141000	0.316308	1.45377e-06
P12109	Collagen alpha-1(VI) chain	COL6A1	4293600	13166000	0.326113	2.64729e-06
Q8WW12	PEST proteolytic signal-containing nuclear protein	PCNP	35861000	101090000	0.354743	1.27914e-05
P62328	Thymosin beta-4;Hematopoietic system regulatory peptide	TMSB4X	4980200000	13550000000	0.367542	2.40105e-05
Q8IZP0	Abl interactor 1	ABI1	14921000	40491000	0.368502	2.51287e-05
Q09666	Neuroblast differentiation-associated protein AHNAK	AHNAK	1808500	4833400	0.374167	3.27308e-05
P0CG35;P0CG34	Thymosin beta-15B;Thymosin beta-15A	TMSB15B;TMSB15A	760350000	1.8891e+09	0.402493	0.000110111
Q9Y2S6	Translation machinery-associated protein 7	TMA7	91919000	225270000	0.408039	0.000136952
P29762	Cellular retinoic acid-binding protein 1	CRABP1	33437000	78900000	0.42379	0.000246659
Q9H1Z4	WD repeat-containing protein 13	WDR13	11341000	26270000	0.431709	0.000326181
Q9UKL0;Q9P2K3	REST corepressor 1;REST corepressor 3	RCOR1;RCOR3	9899400	22313000	0.443661	0.000487758
Q9BV19	Uncharacterized protein C1orf50	C1orf50	4737000	10670000	0.443955	0.000492477
O95166;Q9H0R8	Gamma-aminobutyric acid receptor-associated protein;Gamma-aminobutyric acid receptor-associated protein-like 1	GABARAP;GABARAPL1	47403000	105910000	0.447578	0.000553841
Q9BSJ8	Extended synaptotagmin-1	ESYT1	9210800	20516000	0.448957	0.000578852
Q96B54	Zinc finger protein 428	ZNF428	114930000	255960000	0.449015	0.000579935
Q96GX9	Methylthioribulose-1-phosphate dehydratase	APIP	25716000	57090000	0.450447	0.000606954
Q8IXT5	RNA-binding protein 12B	RBM12B	10728000	23733000	0.452029	0.000638068
Q13948;P39880	Protein CASP;Homeobox protein cut-like 1	CUX1	8092600	17643000	0.458686	0.000784331
Q9NX47	E3 ubiquitin-protein ligase MARCH5	2022-03-05	37728000	80852000	0.46663	0.000995243
Q96PU8	Protein quaking	QKI	72595000	153920000	0.471641	0.0011515
O95292	Vesicle-associated membrane protein-associated protein B/C	VAPB	60709000	128470000	0.472554	0.00118208
P83916	Chromobox protein homolog 1	CBX1	119440000	250170000	0.477435	0.00135746
P05204;Q15651	Non-histone chromosomal protein HMG-17;High mobility group nucleosome-binding domain-containing protein 3	HMGN2;HMGN3	1.8581e+09	3.8276e+09	0.485448	0.00169247
P10606	Cytochrome c oxidase subunit 5B, mitochondrial	COX5B	134740000	273450000	0.492741	0.00205483
Q8TEX9	Importin-4	IPO4	9008800	18031000	0.499628	0.00245399
Q9Y5Z4	Heme-binding protein 2	HEBP2	113840000	56966000	1.99839	0.00395784
Q96EP5	DAZ-associated protein 1	DAZAP1	146370000	73274000	1.99757	0.00397611
Q9BTD8	RNA-binding protein 42	RBM42	34603000	17340000	1.99556	0.00402161
Q7L0Y3	Mitochondrial ribonuclease P protein 1	TRMT10C	14374000	7266400	1.97815	0.00443754
Q9BXW7	Cat eye syndrome critical region protein 5	CECR5	22653000	11490000	1.97154	0.00460614
Q15121	Astrocytic phosphoprotein PEA-15	PEA15	220640000	112590000	1.95968	0.00492489
O95299	NADH dehydrogenase [ubiquinone] 1 alpha subcomplex subunit 10, mitochondrial	NDUFA10	74764000	38235000	1.95538	0.00504556
P49407	Beta-arrestin-1	ARRB1	41889000	21425000	1.95515	0.00505225
Q9H9B1	Histone-lysine N-methyltransferase EHMT1	EHMT1	35419000	18171000	1.9492	0.00522417
Q14914	Prostaglandin reductase 1	PTGR1	91825000	47627000	1.928	0.00588572
O95749	Geranylgeranyl pyrophosphate synthase	GGPS1	34983000	18171000	1.92521	0.00597876
Q5VTR2	E3 ubiquitin-protein ligase BRE1A	RNF20	23421000	12181000	1.92275	0.00606197
P53007	Tricarboxylate transport protein, mitochondrial	SLC25A1	80139000	41709000	1.92138	0.00610859
P37198	Nuclear pore glycoprotein p62	NUP62	73729000	38373000	1.92138	0.00610882
P49840	Glycogen synthase kinase-3 alpha	GSK3A	43015000	22469000	1.91442	0.00635213
Q9Y512	Sorting and assembly machinery component 50 homolog	SAMM50	60399000	31606000	1.911	0.00647502
O43295	SLIT-ROBO Rho GTPase-activating protein 3	SRGAP3	57918000	30552000	1.89572	0.00705346
Q9H857	5-nucleotidase domain-containing protein 2	NT5DC2	36699000	19412000	1.89053	0.00726108
Q15067	Peroxisomal acyl-coenzyme A oxidase 1	ACOX1	27102000	14400000	1.88208	0.00761208
P21964	Catechol O-methyltransferase	COMT	45750000	24314000	1.88163	0.00763129
O43504	Ragulator complex protein LAMTOR5	LAMTOR5	49172000	26167000	1.87916	0.00773731
Q9H488	GDP-fucose protein O-fucosyltransferase 1	POFUT1	51542000	27497000	1.87446	0.00794301
Q9H307	Pinin	PNN	96228000	51519000	1.86782	0.00824277
Q9Y3B3	Transmembrane emp24 domain-containing protein 7	TMED7	90339000	49037000	1.84226	0.00950193
O43592	Exportin-T	XPOT	22345000	12175000	1.83532	0.00987522
Q7Z2Z2	Elongation factor Tu GTP-binding domain-containing protein 1	EFTUD1	53579000	29330000	1.82676	0.0103547
Q9BXK5	Bcl-2-like protein 13	BCL2L13	26939000	14853000	1.81371	0.0111304
O95359	Transforming acidic coiled-coil-containing protein 2	TACC2	11633000	6498400	1.79013	0.0126759
P09488;Q03013	Glutathione S-transferase Mu 1;Glutathione S-transferase Mu 4	GSTM1;GSTM4	60565000	33899000	1.78663	0.0129226
Q96KQ7	Histone-lysine N-methyltransferase EHMT2	EHMT2	15050000	8436300	1.78396	0.0131139
Q9UQ03	Coronin-2B	CORO2B	87964000	49465000	1.77831	0.0135274
Q9UHY1	Nuclear receptor-binding protein	NRBP1	20946000	11781000	1.77795	0.0135542
P61313	60S ribosomal protein L15	RPL15	183340000	104660000	1.75177	0.0156442
Q9Y3A6	Transmembrane emp24 domain-containing protein 5	TMED5	38144000	21835000	1.74692	0.0160638
Q14331	Protein FRG1	FRG1	43710000	25038000	1.74575	0.016167
Q86XI2	Condensin-2 complex subunit G2	NCAPG2	42317000	24299000	1.74151	0.0165448
Q9Y4D8	Probable E3 ubiquitin-protein ligase HECTD4	HECTD4	28477000	16385000	1.73799	0.0168652
P18858	DNA ligase 1	LIG1	31040000	17905000	1.73359	0.0172739
Q12846	Syntaxin-4	STX4	23444000	13567000	1.72802	0.017806
Q5TBB1	Ribonuclease H2 subunit B	RNASEH2B	52366000	30320000	1.72711	0.0178939
O60313	Dynamin-like 120 kDa protein, mitochondrial;Dynamin-like 120 kDa protein, form S1	OPA1	59650000	34568000	1.72558	0.0180429
Q4VC31	Coiled-coil domain-containing protein 58	CCDC58	44233000	25653000	1.72428	0.018171
Q6WCQ1	Myosin phosphatase Rho-interacting protein	MPRIP	23402000	13584000	1.72276	0.0183216
P52758	Ribonuclease UK114	HRSP12	39739000	23090000	1.72105	0.0184928
P54819	Adenylate kinase 2, mitochondrial;Adenylate kinase 2, mitochondrial, N-terminally processed	AK2	79558000	46345000	1.71665	0.0189397
P84077;P61204	ADP-ribosylation factor 1;ADP-ribosylation factor 3	ARF1;ARF3	656690000	382650000	1.71616	0.0189894
Q14669	E3 ubiquitin-protein ligase TRIP12	TRIP12	24276000	14149000	1.71574	0.0190331
Q9Y312	Protein AAR2 homolog	AAR2	15931000	9299100	1.71318	0.0192993
P61970	Nuclear transport factor 2	NUTF2	254020000	148570000	1.70977	0.019659
P40938	Replication factor C subunit 3	RFC3	71565000	41931000	1.70673	0.0199844
Q5VW32	BRO1 domain-containing protein BROX	BROX	59086000	34620000	1.7067	0.0199878
P07437;A6NNZ2	Tubulin beta chain	TUBB	8988700000	5271000000	1.70531	0.0201385
Q8TBC4	NEDD8-activating enzyme E1 catalytic subunit	UBA3	51573000	30266000	1.70399	0.0202829
Q7Z3D6	UPF0317 protein C14orf159, mitochondrial	C14orf159	16070000	9433100	1.70358	0.0203285
Q9H2H8	Peptidyl-prolyl cis-trans isomerase-like 3	PPIL3	67707000	39761000	1.70285	0.0204084
P62910	60S ribosomal protein L32	RPL32	103770000	61251000	1.69418	0.0213868
Q9HAD4	WD repeat-containing protein 41	WDR41	14390000	8513500	1.69026	0.0218435
O43674	NADH dehydrogenase [ubiquinone] 1 beta subcomplex subunit 5, mitochondrial	NDUFB5	182530000	107990000	1.69025	0.0218444
Q9Y4P1	Cysteine protease ATG4B	ATG4B	46814000	27711000	1.68937	0.0219487
P46776	60S ribosomal protein L27a	RPL27A	401950000	240160000	1.67368	0.0238805
O43615	Mitochondrial import inner membrane translocase subunit TIM44	TIMM44	47846000	28653000	1.66984	0.0243765
Q99436	Proteasome subunit beta type-7	PSMB7	178510000	106960000	1.66894	0.0244945
P55145	Mesencephalic astrocyte-derived neurotrophic factor	MANF	87761000	52668000	1.66631	0.0248428
Q9NR45	Sialic acid synthase	NANS	69329000	41673000	1.66364	0.0251995
Q9NXF1	Testis-expressed sequence 10 protein	TEX10	16418000	9870000	1.66342	0.025229
Q8IZ40	REST corepressor 2	RCOR2	39679000	23862000	1.66285	0.0253062
Q9UHY7	Enolase-phosphatase E1	ENOPH1	70970000	42696000	1.66222	0.0253926
Q15366	Poly(rC)-binding protein 2	PCBP2	798810000	481800000	1.65797	0.0259757
P26368	Splicing factor U2AF 65 kDa subunit	U2AF2	315800000	190550000	1.65731	0.0260677
O00291	Huntingtin-interacting protein 1	HIP1	37197000	22456000	1.65644	0.026189
O43681	ATPase ASNA1	ASNA1	104140000	62964000	1.65396	0.0265378
Q9UFN0;Q9BS92	Protein NipSnap homolog 3A	NIPSNAP3A	55114000	33400000	1.65012	0.0270873
O15371	Eukaryotic translation initiation factor 3 subunit D	EIF3D	112500000	68248000	1.6484	0.0273367
Q9BPX6	Calcium uptake protein 1, mitochondrial	MICU1	8961100	5437000	1.64817	0.0273703
P52799	Ephrin-B2	EFNB2	96536000	58577000	1.64802	0.0273923
Q07021	Complement component 1 Q subcomponent-binding protein, mitochondrial	C1QBP	208390000	126630000	1.64566	0.0277386
Q9HC35	Echinoderm microtubule-associated protein-like 4	EML4	51230000	31187000	1.64267	0.0281835
P52815	39S ribosomal protein L12, mitochondrial	MRPL12	70628000	43062000	1.64015	0.0285645
Q96JB5	CDK5 regulatory subunit-associated protein 3	CDK5RAP3	20040000	12225000	1.63926	0.0286989
P18621	60S ribosomal protein L17	RPL17	310030000	189300000	1.63777	0.0289276
P51665	26S proteasome non-ATPase regulatory subunit 7	PSMD7	61204000	37437000	1.63485	0.0293793
Q9Y4W2	Ribosomal biogenesis protein LAS1L	LAS1L	26428000	16200000	1.63136	0.0299293
P54750;Q01064	Calcium/calmodulin-dependent 3,5-cyclic nucleotide phosphodiesterase 1A	PDE1A	40334000	24735000	1.63064	0.0300427
Q9UI36	Dachshund homolog 1	DACH1	88710000	54430000	1.6298	0.0301776
Q9H2J4	Phosducin-like protein 3	PDCL3	46764000	28758000	1.62612	0.0307715
P41225	Transcription factor SOX-3	SOX3	337530000	207920000	1.62336	0.0312238
Q9UMX0	Ubiquilin-1	UBQLN1	190740000	117640000	1.62139	0.0315522
Q92530	Proteasome inhibitor PI31 subunit	PSMF1	69712000	43037000	1.61982	0.0318154
Q8TDP1	Ribonuclease H2 subunit C	RNASEH2C	42644000	26343000	1.6188	0.0319869
O75431	Metaxin-2	MTX2	46702000	28872000	1.61755	0.032198
P36405	ADP-ribosylation factor-like protein 3	ARL3	227490000	140690000	1.61696	0.0322992
P04114	Apolipoprotein B-100;Apolipoprotein B-48	APOB	124820000	77450000	1.61162	0.033222
Q9UGP8	Translocation protein SEC63 homolog	SEC63	26070000	16179000	1.61135	0.0332698
Q9NRW7	Vacuolar protein sorting-associated protein 45	VPS45	41860000	25979000	1.6113	0.0332779
P22676;P05937	Calretinin	CALB2	384620000	238820000	1.6105	0.0334185
Q96EE3	Nucleoporin SEH1	SEH1L	69360000	43071000	1.61036	0.0334427
P41223	Protein BUD31 homolog	BUD31	25806000	16028000	1.61006	0.0334969
P08574	Cytochrome c1, heme protein, mitochondrial	CYC1	100860000	62719000	1.60813	0.0338396
Q9H6K5	Proline-rich protein 36	PRR36	70285000	43786000	1.60519	0.0343659
P57772	Selenocysteine-specific elongation factor	EEFSEC	33425000	20881000	1.60074	0.0351806
Q15021	Condensin complex subunit 1	NCAPD2	57326000	35877000	1.59785	0.0357185
O95239;Q2VIQ3	Chromosome-associated kinesin KIF4A;Chromosome-associated kinesin KIF4B	KIF4A;KIF4B	50032000	31313000	1.5978	0.035727
Q8ND24	RING finger protein 214	RNF214	29707000	18615000	1.59586	0.0360924
Q9UHR5	SAP30-binding protein	SAP30BP	35617000	22320000	1.59574	0.0361151
P20339	Ras-related protein Rab-5A	RAB5A	57339000	35987000	1.59333	0.036576
Q9UH99	SUN domain-containing protein 2	SUN2	63189000	39667000	1.59299	0.036641
P35249	Replication factor C subunit 4	RFC4	42906000	26990000	1.5897	0.0372774
P43003;P48664	Excitatory amino acid transporter 1	SLC1A3	228470000	143760000	1.58925	0.0373661
Q13769	THO complex subunit 5 homolog	THOC5	54885000	34542000	1.58894	0.0374269
Q9Y4B6	Protein VPRBP	VPRBP	15410000	9709600	1.58709	0.0377902
Q8WY22	BRI3-binding protein	BRI3BP	29327000	18480000	1.58696	0.0378159
Q96F07	Cytoplasmic FMR1-interacting protein 2	CYFIP2	48927000	30886000	1.58412	0.0383823
Q9BQ69	O-acetyl-ADP-ribose deacetylase MACROD1	MACROD1	53674000	33890000	1.58377	0.0384515
Q13523	Serine/threonine-protein kinase PRP4 homolog	PRPF4B	47440000	29972000	1.58281	0.0386449
O43399	Tumor protein D54	TPD52L2	73194000	46244000	1.58278	0.0386514
Q9BRJ6	Uncharacterized protein C7orf50	C7orf50	80425000	50854000	1.58149	0.0389127
O15397	Importin-8	IPO8	791660000	500920000	1.58041	0.0391319
P49773	Histidine triad nucleotide-binding protein 1	HINT1	564540000	357270000	1.58015	0.0391856
Q14684	Ribosomal RNA processing protein 1 homolog B	RRP1B	55693000	35356000	1.57521	0.0402088
Q5TZA2;Q8IVE0;Q86T23	Rootletin	CROCC	274230000	174230000	1.57395	0.0404719
P48634	Protein PRRC2A	PRRC2A	33983000	21599000	1.57336	0.0405973
P40939	Trifunctional enzyme subunit alpha, mitochondrial;Long-chain enoyl-CoA hydratase;Long chain 3-hydroxyacyl-CoA dehydrogenase	HADHA	175160000	111410000	1.57221	0.0408409
Q13162	Peroxiredoxin-4	PRDX4	514120000	327820000	1.5683	0.0416802
P31483	Nucleolysin TIA-1 isoform p40	TIA1	89822000	57282000	1.56807	0.0417307
Q9Y3Z3	Deoxynucleoside triphosphate triphosphohydrolase SAMHD1	SAMHD1	19857000	12665000	1.56786	0.0417747
Q6UUV9	CREB-regulated transcription coactivator 1	CRTC1	24713000	15768000	1.56729	0.0418999
P05141;Q9H0C2	ADP/ATP translocase 2;ADP/ATP translocase 2, N-terminally processed	SLC25A5	302170000	192910000	1.56638	0.0420985
P43155	Carnitine O-acetyltransferase	CRAT	31086000	19847000	1.56628	0.0421195
Q96BP3	Peptidylprolyl isomerase domain and WD repeat-containing protein 1	PPWD1	30059000	19216000	1.56427	0.042562
Q7L266	Isoaspartyl peptidase/L-asparaginase;Isoaspartyl peptidase/L-asparaginase alpha chain;Isoaspartyl peptidase/L-asparaginase beta chain	ASRGL1	101570000	64941000	1.56404	0.0426137
P78362;Q9UPE1	SRSF protein kinase 2;SRSF protein kinase 2 N-terminal;SRSF protein kinase 2 C-terminal	SRPK2	58360000	37353000	1.56239	0.0429787
P08697;CON__P28800	Alpha-2-antiplasmin	SERPINF2	39636000	25402000	1.56035	0.0434361
O43768	Alpha-endosulfine	ENSA	99121000	63668000	1.55684	0.0442326
Q53S08;Q9H0N0	Ras-related protein Rab-6C	RAB6C	14891000	9566900	1.55651	0.044308
P37235	Hippocalcin-like protein 1	HPCAL1	84593000	54462000	1.55325	0.0450626
Q15257	Serine/threonine-protein phosphatase 2A activator	PPP2R4	68874000	44484000	1.54829	0.0462322
Q9Y3A3	MOB-like protein phocein	MOB4	44152000	28541000	1.54697	0.046548
Q9NZ01	Very-long-chain enoyl-CoA reductase	TECR	85788000	55513000	1.54537	0.0469336
Q96DI7	U5 small nuclear ribonucleoprotein 40 kDa protein	SNRNP40	87096000	56415000	1.54384	0.0473034
P60866	40S ribosomal protein S20	RPS20	386290000	250530000	1.54189	0.0477817
Q9ULX6	A-kinase anchor protein 8-like	AKAP8L	17857000	11607000	1.53847	0.0486306
Q92785	Zinc finger protein ubi-d4	DPF2	41692000	27131000	1.53669	0.0490765
P80303	Nucleobindin-2;Nesfatin-1	NUCB2	52682000	34286000	1.53655	0.0491135
Q9UNF1;Q12816	Melanoma-associated antigen D2	MAGED2	67210000	43861000	1.53234	0.0501851
Q16718	NADH dehydrogenase [ubiquinone] 1 alpha subcomplex subunit 5	NDUFA5	55984000	36582000	1.53037	0.0506948
O14617	AP-3 complex subunit delta-1	AP3D1	30800000	20147000	1.52876	0.0511138
P63151;Q00005;Q9Y2T4	Serine/threonine-protein phosphatase 2A 55 kDa regulatory subunit B alpha isoform	PPP2R2A	88188000	57695000	1.52852	0.0511774
P36873	Serine/threonine-protein phosphatase PP1-gamma catalytic subunit	PPP1CC	117880000	77290000	1.52516	0.052064
Q9Y653	G-protein coupled receptor 56;GPR56 N-terminal fragment;GPR56 C-terminal fragment	GPR56	25335000	16612000	1.5251	0.0520807
Q12857;P08651	Nuclear factor 1 A-type	NFIA	210050000	137740000	1.52497	0.0521147
Q5H9R7	Serine/threonine-protein phosphatase 6 regulatory subunit 3	PPP6R3	56855000	37300000	1.52426	0.0523048
P50440	Glycine amidinotransferase, mitochondrial	GATM	34424000	22645000	1.52016	0.0534129
Q9Y2R5	28S ribosomal protein S17, mitochondrial	MRPS17	28330000	18681000	1.51651	0.0544153
O95639	Cleavage and polyadenylation specificity factor subunit 4	CPSF4	22781000	15034000	1.5153	0.0547534
Q08379	Golgin subfamily A member 2	GOLGA2	16685000	11020000	1.51407	0.0550984
P21246	Pleiotrophin	PTN	312960000	206800000	1.51335	0.0553005
O75843	AP-1 complex subunit gamma-like 2	AP1G2	23892000	15790000	1.51311	0.0553672
Q93079;Q5QNW6	Histone H2B type 1-H;Histone H2B type 2-F	HIST1H2BH;HIST2H2BF	18821000000	12441000000	1.51282	0.0554487
Q9BXV9	Uncharacterized protein C14orf142	C14orf142	19204000	12710000	1.51094	0.0559828
Q9UKD2	mRNA turnover protein 4 homolog	MRTO4	40683000	26979000	1.50795	0.0568387
Q9BW71	HIRA-interacting protein 3	HIRIP3	20542000	13626000	1.50756	0.0569519
Q96TA2	ATP-dependent zinc metalloprotease YME1L1	YME1L1	10655000	7073200	1.50639	0.0572908
Q9BWJ5	Splicing factor 3B subunit 5	SF3B5	190480000	126530000	1.50541	0.0575755
O43395	U4/U6 small nuclear ribonucleoprotein Prp3	PRPF3	26294000	17486000	1.50372	0.058073
Q02539	Histone H1.1	HIST1H1A	316880000	210900000	1.50251	0.0584286
P04004;CON__Q3ZBS7	Vitronectin;Vitronectin V65 subunit;Vitronectin V10 subunit;Somatomedin-B	VTN	64313000	42971000	1.49666	0.0601853
O75832	26S proteasome non-ATPase regulatory subunit 10	PSMD10	87189000	58316000	1.49511	0.0606578
Q9NS87	Kinesin-like protein KIF15	KIF15	48822000	32658000	1.49495	0.0607085
P19404	NADH dehydrogenase [ubiquinone] flavoprotein 2, mitochondrial	NDUFV2	74625000	49935000	1.49444	0.0608635
O14562	Ubiquitin domain-containing protein UBFD1	UBFD1	44932000	30108000	1.49236	0.0615065
Q8NE71	ATP-binding cassette sub-family F member 1	ABCF1	54864000	36776000	1.49184	0.0616675
P09972	Fructose-bisphosphate aldolase C	ALDOC	129310000	86736000	1.49085	0.0619783
Q7Z5J4	Retinoic acid-induced protein 1	RAI1	10804000	7251900	1.48982	0.0623008
P49770	Translation initiation factor eIF-2B subunit beta	EIF2B2	30607000	20597000	1.48599	0.0635119
Q6N022;Q9UKZ4	Teneurin-4	TENM4	26474000	17829000	1.48488	0.0638672
Q9BTX1	Nucleoporin NDC1	NDC1	13083000	8816900	1.48385	0.0641986
Q13509	Tubulin beta-3 chain	TUBB3	3.1505e+09	2.1281e+09	1.48043	0.065313
Q59EK9	RUN domain-containing protein 3A	RUNDC3A	15450000	10464000	1.47649	0.0666155
Q9Y3E5	Peptidyl-tRNA hydrolase 2, mitochondrial	PTRH2	19189000	13035000	1.47211	0.0680911
Q96GN5	Cell division cycle-associated 7-like protein	CDCA7L	15635000	10633000	1.47042	0.0686692
P06132	Uroporphyrinogen decarboxylase	UROD	62364000	42424000	1.47002	0.0688083
Q8WUD1	Ras-related protein Rab-2B	RAB2B	70167000	47777000	1.46864	0.0692847
P40424;P40425	Pre-B-cell leukemia transcription factor 1;Pre-B-cell leukemia transcription factor 2	PBX1;PBX2	51397000	35002000	1.4684	0.0693655
Q9NNW5	WD repeat-containing protein 6	WDR6	2708900	1846800	1.46681	0.0699196
P07320	Gamma-crystallin D	CRYGD	43544000	29688000	1.46672	0.0699499
O95433	Activator of 90 kDa heat shock protein ATPase homolog 1	AHSA1	1209800000	825020000	1.46639	0.0700657
Q53GQ0	Very-long-chain 3-oxoacyl-CoA reductase	HSD17B12	129430000	88269000	1.46631	0.0700921
Q96S66	Chloride channel CLIC-like protein 1	CLCC1	20927000	14296000	1.46384	0.0709628
O60443	Non-syndromic hearing impairment protein 5	DFNA5	20444000	13978000	1.46258	0.0714066
Q96FN4	Copine-2	CPNE2	30737000	21034000	1.4613	0.0718641
P30050	60S ribosomal protein L12	RPL12	509120000	348540000	1.46072	0.0720713
Q96GK7;Q6P2I3	Fumarylacetoacetate hydrolase domain-containing protein 2A;Fumarylacetoacetate hydrolase domain-containing protein 2B	FAHD2A;FAHD2B	45929000	31484000	1.4588	0.0727616
Q92804	TATA-binding protein-associated factor 2N	TAF15	256430000	176300000	1.45451	0.0743295
O15042	U2 snRNP-associated SURP motif-containing protein	U2SURP	59613000	41051000	1.45217	0.0751966
Q9NXV6	CDKN2A-interacting protein	CDKN2AIP	45390000	31264000	1.45183	0.0753232
Q9NYL9;P28289	Tropomodulin-3	TMOD3	25804000	17793000	1.45023	0.0759208
Q86VW0	SEC14 domain and spectrin repeat-containing protein 1	SESTD1	9477200	6552400	1.44637	0.0773844
P63098;Q96LZ3	Calcineurin subunit B type 1	PPP3R1	90752000	62746000	1.44634	0.0773964
Q13547	Histone deacetylase 1	HDAC1	27984000	19352000	1.44605	0.0775063
Q99961	Endophilin-A2	SH3GL1	106700000	73807000	1.44566	0.0776556
P27695	DNA-(apurinic or apyrimidinic site) lyase;DNA-(apurinic or apyrimidinic site) lyase, mitochondrial	APEX1	519630000	359490000	1.44546	0.0777315
P11233	Ras-related protein Ral-A	RALA	227740000	157980000	1.44157	0.079237
O43347	RNA-binding protein Musashi homolog 1	MSI1	178090000	123540000	1.44156	0.0792438
Q9Y4A5	Transformation/transcription domain-associated protein	TRRAP	28086000	19493000	1.44082	0.0795303
P55036	26S proteasome non-ATPase regulatory subunit 4	PSMD4	217590000	151090000	1.44014	0.0798009
Q6IBS0	Twinfilin-2	TWF2	76211000	52927000	1.43993	0.0798828
Q9NTI5	Sister chromatid cohesion protein PDS5 homolog B	PDS5B	75001000	52111000	1.43925	0.0801475
Q2TAL8	Glutamine-rich protein 1	QRICH1	39038000	27134000	1.43871	0.080362
Q96HS1	Serine/threonine-protein phosphatase PGAM5, mitochondrial	PGAM5	41946000	29206000	1.43621	0.0813558
Q7L775	EPM2A-interacting protein 1	EPM2AIP1	75808000	52799000	1.43578	0.0815267
P67812	Signal peptidase complex catalytic subunit SEC11A	SEC11A	35059000	24498000	1.4311	0.0834239
Q9UEY8	Gamma-adducin	ADD3	32226000	22523000	1.4308	0.0835435
Q14166	Tubulin--tyrosine ligase-like protein 12	TTLL12	107770000	75362000	1.43003	0.0838605
Q14353	Guanidinoacetate N-methyltransferase	GAMT	29140000	20395000	1.42878	0.0843752
Q9NZL4	Hsp70-binding protein 1	HSPBP1	46192000	32339000	1.42837	0.084546
O60784	Target of Myb protein 1	TOM1	27781000	19451000	1.42826	0.0845926
Q96S44	TP53-regulating kinase	TP53RK	23503000	16485000	1.42572	0.085648
O15173	Membrane-associated progesterone receptor component 2	PGRMC2	105930000	74308000	1.42555	0.085718
Q10570	Cleavage and polyadenylation specificity factor subunit 1	CPSF1	40542000	28451000	1.42498	0.0859599
O95295	SNARE-associated protein Snapin	SNAPIN	21222000	14893000	1.42496	0.0859648
Q15942	Zyxin	ZYX	68200000	47960000	1.42202	0.0872101
P62253	Ubiquitin-conjugating enzyme E2 G1;Ubiquitin-conjugating enzyme E2 G1, N-terminally processed	UBE2G1	37153000	26127000	1.42202	0.0872113
Q96BM9	ADP-ribosylation factor-like protein 8A	ARL8A	94858000	66711000	1.42192	0.08725
Q9UPZ6	Thrombospondin type-1 domain-containing protein 7A	THSD7A	38330000	26980000	1.42068	0.0877802
Q9NS69	Mitochondrial import receptor subunit TOM22 homolog	TOMM22	86676000	61018000	1.4205	0.0878585
Q8NFZ8	Cell adhesion molecule 4	CADM4	53448000	37629000	1.42039	0.0879035
O95373	Importin-7	IPO7	167750000	118130000	1.42005	0.0880528
Q9Y2B0	Protein canopy homolog 2	CNPY2	82071000	57799000	1.41994	0.088099
O00299	Chloride intracellular channel protein 1	CLIC1	404250000	284710000	1.41987	0.08813
Q9UI12	V-type proton ATPase subunit H	ATP6V1H	59438000	41909000	1.41826	0.0888204
Q14789	Golgin subfamily B member 1	GOLGB1	29384000	20726000	1.41774	0.0890486
O75821	Eukaryotic translation initiation factor 3 subunit G	EIF3G	113330000	79955000	1.41742	0.0891847
P05091	Aldehyde dehydrogenase, mitochondrial	ALDH2	57060000	40265000	1.41711	0.0893196
Q9H902	Receptor expression-enhancing protein 1	REEP1	101090000	71354000	1.41674	0.0894816
P52594;O95081	Arf-GAP domain and FG repeat-containing protein 1	AGFG1	49581000	35001000	1.41656	0.0895598
Q96CN7	Isochorismatase domain-containing protein 1	ISOC1	73948000	52210000	1.41636	0.089648
Q9Y6M9	NADH dehydrogenase [ubiquinone] 1 beta subcomplex subunit 9	NDUFB9	71735000	50736000	1.41389	0.0907303
Q8WXF7	Atlastin-1	ATL1	55545000	39352000	1.41149	0.0917916
Q9NXG2	THUMP domain-containing protein 1	THUMPD1	101050000	71679000	1.40976	0.0925663
Q96A26	Protein FAM162A	FAM162A	42303000	30017000	1.4093	0.0927711
Q96G03	Phosphoglucomutase-2	PGM2	86612000	61523000	1.4078	0.0934485
P25440	Bromodomain-containing protein 2	BRD2	28092000	20025000	1.40285	0.0957123
Q9NRF8	CTP synthase 2	CTPS2	52496000	37440000	1.40214	0.0960406
P53582	Methionine aminopeptidase 1	METAP1	24380000	17397000	1.40139	0.0963867
Q68E01	Integrator complex subunit 3	INTS3	20599000	14711000	1.40024	0.0969209
P09211	Glutathione S-transferase P	GSTP1	1355700000	971080000	1.39607	0.0988862
Q9Y315	Deoxyribose-phosphate aldolase	DERA	59145000	42369000	1.39595	0.0989454
P45880	Voltage-dependent anion-selective channel protein 2	VDAC2	482970000	346040000	1.39571	0.0990617
P30622	CAP-Gly domain-containing linker protein 1	CLIP1	13765000	9871800	1.39438	0.0996967
Q02252	Methylmalonate-semialdehyde dehydrogenase [acylating], mitochondrial	ALDH6A1	98075000	70366000	1.39378	0.0999805
P02652	Apolipoprotein A-II;Proapolipoprotein A-II;Truncated apolipoprotein A-II	APOA2	410330000	294490000	1.39336	0.100185
O96005	Cleft lip and palate transmembrane protein 1	CLPTM1	15315000	11000000	1.39227	0.100708
O95197	Reticulon-3	RTN3	214730000	154250000	1.39209	0.100796
P20073	Annexin A7	ANXA7	50457000	36272000	1.39107	0.101289
Q9Y2Z4	Tyrosine--tRNA ligase, mitochondrial	YARS2	7441600	5357700	1.38895	0.102323
P19623	Spermidine synthase	SRM	114010000	82087000	1.38889	0.102353
P16220;P18846	Cyclic AMP-responsive element-binding protein 1	CREB1	95238000	68657000	1.38716	0.103207
Q15738	Sterol-4-alpha-carboxylate 3-dehydrogenase, decarboxylating	NSDHL	61738000	44520000	1.38675	0.103409
P50897	Palmitoyl-protein thioesterase 1	PPT1	87405000	63043000	1.38643	0.103564
Q8N474	Secreted frizzled-related protein 1	SFRP1	314670000	227010000	1.38615	0.103705
Q16512;Q6P5Z2	Serine/threonine-protein kinase N1	PKN1	23803000	17190000	1.3847	0.104426
Q9Y3D6	Mitochondrial fission 1 protein	FIS1	92198000	66586000	1.38465	0.104453
P20908	Collagen alpha-1(V) chain	COL5A1	11659000	8425900	1.38371	0.104921
Q8N9F7	Glycerophosphodiester phosphodiesterase domain-containing protein 1	GDPD1	34913000	25284000	1.38083	0.10637
P98175	RNA-binding protein 10	RBM10	64669000	46850000	1.38034	0.10662
P04843	Dolichyl-diphosphooligosaccharide--protein glycosyltransferase subunit 1	RPN1	196630000	142540000	1.37947	0.107062
O43488;Q8NHP1;O95154	Aflatoxin B1 aldehyde reductase member 2	AKR7A2	124690000	90571000	1.37671	0.108478
O75569	Interferon-inducible double-stranded RNA-dependent protein kinase activator A	PRKRA	103400000	75242000	1.37423	0.109762
Q9P0J0	NADH dehydrogenase [ubiquinone] 1 alpha subcomplex subunit 13	NDUFA13	42403000	30905000	1.37204	0.110908
Q9UQB3;Q99569	Catenin delta-2	CTNND2	30557000	22278000	1.37162	0.11113
Q9BRX8	Redox-regulatory protein FAM213A	FAM213A	166820000	121680000	1.37097	0.111472
Q9NZT2	Opioid growth factor receptor	OGFR	20063000	14642000	1.37024	0.111861
Q49A26	Putative oxidoreductase GLYR1	GLYR1	82150000	59966000	1.36994	0.112017
Q13126	S-methyl-5-thioadenosine phosphorylase	MTAP	88989000	64990000	1.36927	0.112373
Q96AG4	Leucine-rich repeat-containing protein 59	LRRC59	155020000	113460000	1.3663	0.113965
P49419	Alpha-aminoadipic semialdehyde dehydrogenase	ALDH7A1	279300000	204520000	1.36564	0.114321
P43487;Q9C010	Ran-specific GTPase-activating protein	RANBP1	485730000	355780000	1.36525	0.114527
Q12905	Interleukin enhancer-binding factor 2	ILF2	642110000	470600000	1.36445	0.114963
P62310	U6 snRNA-associated Sm-like protein LSm3	LSM3	153390000	112470000	1.36383	0.115299
Q9NQR4	Omega-amidase NIT2	NIT2	97448000	71464000	1.3636	0.115427
Q9UL46	Proteasome activator complex subunit 2	PSME2	29562000	21720000	1.36105	0.11682
P61353	60S ribosomal protein L27	RPL27	569890000	418760000	1.3609	0.116903
O95983	Methyl-CpG-binding domain protein 3	MBD3	57665000	42410000	1.3597	0.117562
P07919;A0A096LP55	Cytochrome b-c1 complex subunit 6, mitochondrial	UQCRH	126850000	93388000	1.35831	0.118334
P04179	Superoxide dismutase [Mn], mitochondrial	SOD2	83874000	61897000	1.35506	0.120155
O15355	Protein phosphatase 1G	PPM1G	119100000	87999000	1.35342	0.121078
P61011	Signal recognition particle 54 kDa protein	SRP54	76749000	56716000	1.35322	0.121197
P49756	RNA-binding protein 25	RBM25	123900000	91632000	1.35215	0.121804
Q9BYG3	MKI67 FHA domain-interacting nucleolar phosphoprotein	NIFK	28003000	20712000	1.35202	0.121878
Q96Q15	Serine/threonine-protein kinase SMG1	SMG1	66129000	48913000	1.35197	0.121905
P09661	U2 small nuclear ribonucleoprotein A	SNRPA1	138350000	102340000	1.35187	0.121965
O95989	Diphosphoinositol polyphosphate phosphohydrolase 1	NUDT3	101560000	75185000	1.3508	0.122574
O60641	Clathrin coat assembly protein AP180	SNAP91	45414000	33656000	1.34936	0.123404
P51858	Hepatoma-derived growth factor	HDGF	374430000	277850000	1.3476	0.124422
P13591	Neural cell adhesion molecule 1	NCAM1	779720000	579430000	1.34567	0.125547
Q8N2K0	Monoacylglycerol lipase ABHD12	ABHD12	10491000	7796900	1.34553	0.125625
Q9Y3A5	Ribosome maturation protein SBDS	SBDS	68567000	51025000	1.34379	0.126649
Q9UHD1	Cysteine and histidine-rich domain-containing protein 1	CHORDC1	62406000	46452000	1.34345	0.12685
Q9NX24	H/ACA ribonucleoprotein complex subunit 2	NHP2	39150000	29159000	1.34264	0.12733
P54289	Voltage-dependent calcium channel subunit alpha-2/delta-1;Voltage-dependent calcium channel subunit alpha-2-1;Voltage-dependent calcium channel subunit delta-1	CACNA2D1	54248000	40435000	1.34161	0.127941
Q9BQ39	ATP-dependent RNA helicase DDX50	DDX50	15588000	11621000	1.34136	0.128087
P46777	60S ribosomal protein L5	RPL5	477310000	355990000	1.3408	0.128426
O00244	Copper transport protein ATOX1	ATOX1	142530000	106440000	1.33906	0.129462
O15498	Synaptobrevin homolog YKT6	YKT6	75155000	56170000	1.33799	0.130108
Q8TCA0	Leucine-rich repeat-containing protein 20	LRRC20	18282000	13666000	1.33777	0.13024
O75151;Q9UPP1	Lysine-specific demethylase PHF2	PHF2	26441000	19771000	1.33736	0.130488
O60256	Phosphoribosyl pyrophosphate synthase-associated protein 2	PRPSAP2	102330000	76526000	1.33719	0.130591
Q13144	Translation initiation factor eIF-2B subunit epsilon	EIF2B5	24781000	18539000	1.3367	0.130892
Q16143	Beta-synuclein	SNCB	116310000	87016000	1.33665	0.130919
Q9Y508	E3 ubiquitin-protein ligase RNF114	RNF114	26083000	19522000	1.33608	0.131264
P05388;Q8NHW5	60S acidic ribosomal protein P0;60S acidic ribosomal protein P0-like	RPLP0;RPLP0P6	605210000	453050000	1.33586	0.131401
Q14152	Eukaryotic translation initiation factor 3 subunit A	EIF3A	171050000	128090000	1.33539	0.131686
Q8N1G2	Cap-specific mRNA (nucleoside-2-O-)-methyltransferase 1	CMTR1	19933000	14927000	1.33537	0.1317
P54252	Ataxin-3	ATXN3	17965000	13466000	1.3341	0.132473
Q96FJ2	Dynein light chain 2, cytoplasmic	DYNLL2	339140000	254220000	1.33404	0.13251
P60033	CD81 antigen	CD81	65240000	48934000	1.33322	0.133011
Q00535	Cyclin-dependent-like kinase 5	CDK5	23549000	17666000	1.33301	0.133141
A1L0T0	Acetolactate synthase-like protein	ILVBL	41985000	31559000	1.33037	0.134778
Q05086	Ubiquitin-protein ligase E3A	UBE3A	47021000	35363000	1.32967	0.135213
P34949	Mannose-6-phosphate isomerase	MPI	17789000	13389000	1.32863	0.135862
Q7Z5L9	Interferon regulatory factor 2-binding protein 2	IRF2BP2	36768000	27676000	1.32852	0.135932
Q99798	Aconitate hydratase, mitochondrial	ACO2	266080000	200300000	1.32841	0.136
Q9Y333	U6 snRNA-associated Sm-like protein LSm2	LSM2	183520000	138380000	1.3262	0.137387
P30044	Peroxiredoxin-5, mitochondrial	PRDX5	313030000	236060000	1.32606	0.137477
Q14160	Protein scribble homolog	SCRIB	73616000	55515000	1.32606	0.13748
Q92604	Acyl-CoA:lysophosphatidylglycerol acyltransferase 1	LPGAT1	9134800	6891900	1.32544	0.13787
Q8N7H5	RNA polymerase II-associated factor 1 homolog	PAF1	27041000	20409000	1.32495	0.138178
Q8N0U8	Vitamin K epoxide reductase complex subunit 1-like protein 1	VKORC1L1	25053000	18928000	1.32359	0.139043
P25325	3-mercaptopyruvate sulfurtransferase	MPST	504850000	381430000	1.32357	0.139058
Q6UN15	Pre-mRNA 3-end-processing factor FIP1	FIP1L1	47646000	36004000	1.32335	0.139198
O75937	DnaJ homolog subfamily C member 8	DNAJC8	91027000	68841000	1.32228	0.139885
Q13330	Metastasis-associated protein MTA1	MTA1	74081000	56071000	1.3212	0.140579
P43304	Glycerol-3-phosphate dehydrogenase, mitochondrial	GPD2	75706000	57346000	1.32016	0.141249
P00403	Cytochrome c oxidase subunit 2	MT-CO2	439030000	332600000	1.31999	0.141358
Q9HB71	Calcyclin-binding protein	CACYBP	196640000	148990000	1.31982	0.14147
Q8TCG1	Protein CIP2A	KIAA1524	11557000	8757100	1.31973	0.141529
Q9UBW7	Zinc finger MYM-type protein 2	ZMYM2	21962000	16662000	1.31809	0.142595
Q9HD42	Charged multivesicular body protein 1a	CHMP1A	36810000	27950000	1.31699	0.14331
Q8N6H7	ADP-ribosylation factor GTPase-activating protein 2	ARFGAP2	29275000	22236000	1.31656	0.143596
P26992	Ciliary neurotrophic factor receptor subunit alpha	CNTFR	328900000	249830000	1.3165	0.143637
Q99447	Ethanolamine-phosphate cytidylyltransferase	PCYT2	74621000	56684000	1.31644	0.143675
Q9NRN7	L-aminoadipate-semialdehyde dehydrogenase-phosphopantetheinyl transferase	AASDHPPT	133850000	101680000	1.31638	0.14371
P61966	AP-1 complex subunit sigma-1A	AP1S1	35930000	27302000	1.31602	0.143949
Q14254	Flotillin-2	FLOT2	43526000	33093000	1.31526	0.144448
Q9Y5K5	Ubiquitin carboxyl-terminal hydrolase isozyme L5	UCHL5	32149000	24454000	1.31467	0.144837
O00264	Membrane-associated progesterone receptor component 1	PGRMC1	241270000	183530000	1.31461	0.14488
Q9NPD3	Exosome complex component RRP41	EXOSC4	26527000	20179000	1.31458	0.144895
P24539	ATP synthase F(0) complex subunit B1, mitochondrial	ATP5F1	468250000	356280000	1.31428	0.1451
P62906	60S ribosomal protein L10a	RPL10A	350830000	267020000	1.31387	0.145367
Q06203	Amidophosphoribosyltransferase	PPAT	103840000	79047000	1.31365	0.145515
Q8IVM0	Coiled-coil domain-containing protein 50	CCDC50	39319000	29940000	1.31326	0.145773
P28288	ATP-binding cassette sub-family D member 3	ABCD3	39236000	29884000	1.31294	0.145983
O14974	Protein phosphatase 1 regulatory subunit 12A	PPP1R12A	68004000	51799000	1.31284	0.14605
Q9UIW2	Plexin-A1	PLXNA1	365750000	278700000	1.31234	0.146383
Q92797	Symplekin	SYMPK	30889000	23544000	1.31197	0.146632
P27797	Calreticulin	CALR	791910000	603670000	1.31183	0.146728
P49354	Protein farnesyltransferase/geranylgeranyltransferase type-1 subunit alpha	FNTA	5786900	4411400	1.31181	0.146741
P46940	Ras GTPase-activating-like protein IQGAP1	IQGAP1	87601000	66782000	1.31175	0.146782
Q9BZJ0	Crooked neck-like protein 1	CRNKL1	29193000	22262000	1.31134	0.147054
Q15750	TGF-beta-activated kinase 1 and MAP3K7-binding protein 1	TAB1	19044000	14535000	1.31022	0.147806
P33993	DNA replication licensing factor MCM7	MCM7	234530000	179010000	1.31015	0.147851
Q9GZS3	WD repeat-containing protein 61;WD repeat-containing protein 61, N-terminally processed	WDR61	68346000	52167000	1.31014	0.147858
O75694	Nuclear pore complex protein Nup155	NUP155	54806000	41854000	1.30946	0.148317
A8MVW0;Q5VUB5	Protein FAM171A2	FAM171A2	33779000	25800000	1.30926	0.148448
P08865	40S ribosomal protein SA	RPSA	783090000	598360000	1.30873	0.14881
O76031	ATP-dependent Clp protease ATP-binding subunit clpX-like, mitochondrial	CLPX	24752000	18914000	1.30866	0.148855
P42704	Leucine-rich PPR motif-containing protein, mitochondrial	LRPPRC	139340000	106490000	1.30848	0.148977
Q9Y6E0	Serine/threonine-protein kinase 24;Serine/threonine-protein kinase 24 36 kDa subunit;Serine/threonine-protein kinase 24 12 kDa subunit	STK24	25625000	19586000	1.30833	0.149077
Q92974	Rho guanine nucleotide exchange factor 2	ARHGEF2	60876000	46615000	1.30593	0.150709
P46781	40S ribosomal protein S9	RPS9	297700000	228000000	1.3057	0.150866
P19388	DNA-directed RNA polymerases I, II, and III subunit RPABC1	POLR2E	52684000	40364000	1.30522	0.151194
P51148	Ras-related protein Rab-5C	RAB5C	422070000	323510000	1.30466	0.151581
Q96PY5;Q8IVF7	Formin-like protein 2	FMNL2	25040000	19200000	1.30417	0.151918
Q7LBC6	Lysine-specific demethylase 3B	KDM3B	40011000	30682000	1.30405	0.151995
Q9NUL3	Double-stranded RNA-binding protein Staufen homolog 2	STAU2	63733000	48917000	1.30288	0.152805
Q14137	Ribosome biogenesis protein BOP1	BOP1	13522000	10379000	1.30282	0.152844
Q9GZT3	SRA stem-loop-interacting RNA-binding protein, mitochondrial	SLIRP	113300000	87114000	1.30059	0.154391
Q9BRX5	DNA replication complex GINS protein PSF3	GINS3	22544000	17336000	1.30042	0.154516
Q7Z6Z7	E3 ubiquitin-protein ligase HUWE1	HUWE1	157150000	120850000	1.30037	0.154546
Q92793	CREB-binding protein	CREBBP	315910000	243060000	1.29972	0.155001
Q13620	Cullin-4B	CUL4B	64782000	49857000	1.29936	0.155256
P26373	60S ribosomal protein L13	RPL13	334530000	257470000	1.2993	0.155297
Q9NR30	Nucleolar RNA helicase 2	DDX21	75032000	57799000	1.29815	0.156099
P68402	Platelet-activating factor acetylhydrolase IB subunit beta	PAFAH1B2	151020000	116420000	1.2972	0.156771
Q9ULC3	Ras-related protein Rab-23	RAB23	32307000	24906000	1.29716	0.156801
Q04206	Transcription factor p65	RELA	33685000	25974000	1.29687	0.157002
P14618;P30613	Pyruvate kinase PKM	PKM	1.7407e+09	1343400000	1.29574	0.157803
Q8TEA8	D-tyrosyl-tRNA(Tyr) deacylase 1	DTD1	171120000	132180000	1.2946	0.158616
P43246	DNA mismatch repair protein Msh2	MSH2	121430000	93803000	1.29452	0.158671
P27635;Q96L21	60S ribosomal protein L10	RPL10	278350000	215030000	1.29447	0.158707
O95486	Protein transport protein Sec24A	SEC24A	15293000	11845000	1.29109	0.16113
Q8NBJ5	Procollagen galactosyltransferase 1	COLGALT1	16881000	13083000	1.2903	0.161704
Q9Y2E4	Disco-interacting protein 2 homolog C	DIP2C	9288000	7199700	1.29005	0.161882
P61604	10 kDa heat shock protein, mitochondrial	HSPE1	535560000	415190000	1.28992	0.161983
O94906	Pre-mRNA-processing factor 6	PRPF6	507180000	393200000	1.28988	0.16201
Q86YR5	G-protein-signaling modulator 1	GPSM1	211660000	164140000	1.28951	0.162278
Q2M2I8	AP2-associated protein kinase 1	AAK1	21808000	16914000	1.28935	0.162396
P51570	Galactokinase	GALK1	25006000	19407000	1.2885	0.163009
P51649	Succinate-semialdehyde dehydrogenase, mitochondrial	ALDH5A1	25838000	20064000	1.28778	0.163538
Q9BXS5;Q9Y6Q5	AP-1 complex subunit mu-1	AP1M1	60791000	47216000	1.28751	0.163736
Q9H299	SH3 domain-binding glutamic acid-rich-like protein 3	SH3BGRL3	465370000	361560000	1.28712	0.164022
P43686	26S protease regulatory subunit 6B	PSMC4	94499000	73434000	1.28686	0.164213
O14776	Transcription elongation regulator 1	TCERG1	62951000	48921000	1.28679	0.164263
P23588	Eukaryotic translation initiation factor 4B	EIF4B	243410000	189340000	1.28557	0.165158
Q16799	Reticulon-1	RTN1	661220000	514710000	1.28465	0.165841
P40123	Adenylyl cyclase-associated protein 2	CAP2	91453000	71228000	1.28395	0.166358
O95155	Ubiquitin conjugation factor E4 B	UBE4B	18960000	14767000	1.28394	0.16636
Q9BTC0	Death-inducer obliterator 1	DIDO1	18984000	14788000	1.28374	0.166509
P26599	Polypyrimidine tract-binding protein 1	PTBP1	422250000	329050000	1.28324	0.166883
Q96T37	Putative RNA-binding protein 15	RBM15	20607000	16061000	1.28305	0.167027
Q8NFP9;P50851	Neurobeachin	NBEA	81328000	63421000	1.28235	0.167544
P35251	Replication factor C subunit 1	RFC1	30206000	23598000	1.28002	0.169287
Q9UIS9	Methyl-CpG-binding domain protein 1	MBD1	18163000	14190000	1.27999	0.169315
O75044;P0DJJ0	SLIT-ROBO Rho GTPase-activating protein 2	SRGAP2	77801000	60800000	1.27962	0.169589
Q15029	116 kDa U5 small nuclear ribonucleoprotein component	EFTUD2	122350000	95771000	1.27753	0.171173
P20338	Ras-related protein Rab-4A	RAB4A	28370000	22215000	1.27707	0.171523
Q7L1Q6	Basic leucine zipper and W2 domain-containing protein 1	BZW1	147710000	115710000	1.27655	0.171912
P18433	Receptor-type tyrosine-protein phosphatase alpha	PTPRA	16915000	13253000	1.27631	0.172094
Q96RP9	Elongation factor G, mitochondrial	GFM1	20490000	16060000	1.27584	0.172456
Q96P70	Importin-9	IPO9	109580000	85905000	1.2756	0.172643
Q12972	Nuclear inhibitor of protein phosphatase 1;Activator of RNA decay	PPP1R8	38328000	30066000	1.2748	0.173255
Q6UX04	Peptidyl-prolyl cis-trans isomerase CWC27 homolog	CWC27	30322000	23801000	1.27398	0.173881
Q86U86	Protein polybromo-1	PBRM1	49920000	39185000	1.27396	0.173898
Q8NI27	THO complex subunit 2	THOC2	24867000	19520000	1.27392	0.173924
Q8TCJ2	Dolichyl-diphosphooligosaccharide--protein glycosyltransferase subunit STT3B	STT3B	61892000	48585000	1.27389	0.173949
Q9UGP4	LIM domain-containing protein 1	LIMD1	22947000	18019000	1.27349	0.174258
Q8IV08	Phospholipase D3	PLD3	83255000	65390000	1.27321	0.174476
P48723	Heat shock 70 kDa protein 13	HSPA13	50813000	39933000	1.27246	0.175055
Q00341	Vigilin	HDLBP	69553000	54666000	1.27233	0.175155
Q13085	Acetyl-CoA carboxylase 1;Biotin carboxylase	ACACA	56465000	44397000	1.27182	0.175547
Q9NWH9	SAFB-like transcription modulator	SLTM	79711000	62676000	1.27179	0.175567
P21912	Succinate dehydrogenase [ubiquinone] iron-sulfur subunit, mitochondrial	SDHB	34654000	27250000	1.27171	0.175635
Q9UBT2	SUMO-activating enzyme subunit 2	UBA2	169220000	133100000	1.27137	0.175892
P08572	Collagen alpha-2(IV) chain;Canstatin	COL4A2	12741000	10025000	1.27092	0.176243
O60427	Fatty acid desaturase 1	FADS1	17087000	13452000	1.27022	0.17679
O43264	Centromere/kinetochore protein zw10 homolog	ZW10	26621000	20960000	1.27009	0.176894
P08133	Annexin A6	ANXA6	160950000	126730000	1.27002	0.176943
Q9Y547	Intraflagellar transport protein 25 homolog	HSPB11	73560000	58000000	1.26828	0.178309
O95232	Luc7-like protein 3	LUC7L3	97155000	76609000	1.26819	0.178374
P13693;Q9HAU6	Translationally-controlled tumor protein	TPT1	297330000	234460000	1.26815	0.178409
Q9Y295	Developmentally-regulated GTP-binding protein 1	DRG1	71333000	56272000	1.26765	0.178803
Q8TCU6	Phosphatidylinositol 3,4,5-trisphosphate-dependent Rac exchanger 1 protein	PREX1	27227000	21490000	1.26696	0.179342
Q9NQX3	Gephyrin;Molybdopterin adenylyltransferase;Molybdopterin molybdenumtransferase	GPHN	57206000	45169000	1.26649	0.179716
Q15126	Phosphomevalonate kinase	PMVK	89208000	70461000	1.26606	0.180052
P0DOX5;P01857	Ig gamma-1 chain C region	IGHG1	91631000	72383000	1.26592	0.180165
P68036;A0A1B0GUS4	Ubiquitin-conjugating enzyme E2 L3	UBE2L3	167930000	132740000	1.2651	0.18081
Q9NVP1	ATP-dependent RNA helicase DDX18	DDX18	32057000	25348000	1.26468	0.181151
P46937	Transcriptional coactivator YAP1	YAP1	25325000	20025000	1.26467	0.181156
P52888	Thimet oligopeptidase	THOP1	78969000	62463000	1.26425	0.181487
P39656	Dolichyl-diphosphooligosaccharide--protein glycosyltransferase 48 kDa subunit	DDOST	103500000	81887000	1.26394	0.181738
Q9NRY5	Protein FAM114A2	FAM114A2	19665000	15559000	1.2639	0.181769
Q29RF7	Sister chromatid cohesion protein PDS5 homolog A	PDS5A	55419000	43854000	1.26372	0.181914
Q8WXA9	Splicing regulatory glutamine/lysine-rich protein 1	SREK1	30924000	24473000	1.2636	0.18201
P54886	Delta-1-pyrroline-5-carboxylate synthase;Glutamate 5-kinase;Gamma-glutamyl phosphate reductase	ALDH18A1	27165000	21504000	1.26325	0.182283
O94776	Metastasis-associated protein MTA2	MTA2	154910000	122680000	1.26272	0.182713
P15374	Ubiquitin carboxyl-terminal hydrolase isozyme L3	UCHL3	67576000	53517000	1.2627	0.182724
Q12769	Nuclear pore complex protein Nup160	NUP160	18728000	14835000	1.26242	0.18295
Q9UKK9	ADP-sugar pyrophosphatase	NUDT5	96184000	76192000	1.26239	0.182974
O00410	Importin-5	IPO5	367620000	291890000	1.25945	0.185343
O75367	Core histone macro-H2A.1	H2AFY	897580000	713730000	1.25759	0.18685
Q9UNX4	WD repeat-containing protein 3	WDR3	7990400	6358500	1.25665	0.187618
P18859	ATP synthase-coupling factor 6, mitochondrial	ATP5J	160020000	127350000	1.25654	0.187709
P48735	Isocitrate dehydrogenase [NADP], mitochondrial	IDH2	740970000	589770000	1.25637	0.187845
O14548	Cytochrome c oxidase subunit 7A-related protein, mitochondrial	COX7A2L	36441000	29007000	1.25628	0.187917
P01024	Complement C3;Complement C3 beta chain;C3-beta-c;Complement C3 alpha chain;C3a anaphylatoxin;Acylation stimulating protein;Complement C3b alpha chain;Complement C3c alpha chain fragment 1;Complement C3dg fragment;Complement C3g fragment;Complement C3d fragment;Complement C3f fragment;Complement C3c alpha chain fragment 2	C3	27118000	21597000	1.25564	0.188446
Q9H3P2	Negative elongation factor A	NELFA	23794000	18958000	1.25509	0.188895
P01834	Ig kappa chain C region	IGKC	104280000	83087000	1.25507	0.188911
P50213	Isocitrate dehydrogenase [NAD] subunit alpha, mitochondrial	IDH3A	23263000	18540000	1.25475	0.189177
P14854	Cytochrome c oxidase subunit 6B1	COX6B1	161680000	128870000	1.2546	0.1893
Q9UNZ2	NSFL1 cofactor p47	NSFL1C	223560000	178360000	1.25342	0.190271
P52735	Guanine nucleotide exchange factor VAV2	VAV2	23601000	18854000	1.25178	0.191633
Q99943	1-acyl-sn-glycerol-3-phosphate acyltransferase alpha	AGPAT1	18615000	14874000	1.25151	0.191852
P62304	Small nuclear ribonucleoprotein E	SNRPE	169850000	136110000	1.24789	0.194886
Q9UBS4	DnaJ homolog subfamily B member 11	DNAJB11	38140000	30568000	1.24771	0.195036
Q02543	60S ribosomal protein L18a	RPL18A	354510000	284150000	1.24762	0.195115
Q9UJ70	N-acetyl-D-glucosamine kinase	NAGK	112850000	90469000	1.24739	0.195307
Q9BX40	Protein LSM14 homolog B	LSM14B	68838000	55207000	1.24691	0.195713
Q96C19	EF-hand domain-containing protein D2	EFHD2	51377000	41218000	1.24647	0.196083
Q15392	Delta(24)-sterol reductase	DHCR24	56749000	45535000	1.24627	0.196251
Q8IV38	Ankyrin repeat and MYND domain-containing protein 2	ANKMY2	19310000	15498000	1.24597	0.196509
Q13131;P54646	5-AMP-activated protein kinase catalytic subunit alpha-1	PRKAA1	11702000	9398100	1.24515	0.197207
Q9Y696	Chloride intracellular channel protein 4	CLIC4	227790000	182980000	1.24489	0.197424
Q8TD22	Sideroflexin-5	SFXN5	18380000	14766000	1.24475	0.197542
P02042;CON__Q3SX09	Hemoglobin subunit delta	HBD	66388000	53335000	1.24474	0.197555
Q86Y39	NADH dehydrogenase [ubiquinone] 1 alpha subcomplex subunit 11	NDUFA11	42331000	34017000	1.24441	0.197835
P24534	Elongation factor 1-beta	EEF1B2	355150000	285500000	1.24396	0.198218
Q14157	Ubiquitin-associated protein 2-like	UBAP2L	94228000	75749000	1.24395	0.198225
P15848	Arylsulfatase B	ARSB	14902000	11989000	1.24297	0.199061
Q9BRA2	Thioredoxin domain-containing protein 17	TXNDC17	137750000	110910000	1.242	0.199897
O95163	Elongator complex protein 1	IKBKAP	30907000	24885000	1.24199	0.199901
P05155	Plasma protease C1 inhibitor	SERPING1	35055000	28228000	1.24185	0.200022
P52306	Rap1 GTPase-GDP dissociation stimulator 1	RAP1GDS1	76150000	61347000	1.2413	0.200498
C9JLW8	Protein FAM195B	FAM195B	38413000	30952000	1.24105	0.200712
P62081	40S ribosomal protein S7	RPS7	321760000	259300000	1.24088	0.20086
Q96P47	Arf-GAP with GTPase, ANK repeat and PH domain-containing protein 3	AGAP3	39217000	31612000	1.24057	0.201124
Q9P0M6	Core histone macro-H2A.2	H2AFY2	448840000	361850000	1.2404	0.201271
Q9BZK7;O60907;Q9BQ87	F-box-like/WD repeat-containing protein TBL1XR1	TBL1XR1	46836000	37778000	1.23977	0.201819
P36578	60S ribosomal protein L4	RPL4	441620000	356260000	1.2396	0.201965
Q6KC79	Nipped-B-like protein	NIPBL	103950000	84001000	1.23749	0.203804
P13073	Cytochrome c oxidase subunit 4 isoform 1, mitochondrial	COX4I1	247850000	200310000	1.23733	0.203938
Q9UBI6	Guanine nucleotide-binding protein G(I)/G(S)/G(O) subunit gamma-12	GNG12	45692000	36930000	1.23726	0.204001
Q969H8	Myeloid-derived growth factor	MYDGF	60354000	48782000	1.23722	0.204037
Q15007	Pre-mRNA-splicing regulator WTAP	WTAP	54598000	44137000	1.23701	0.204217
Q96K17	Transcription factor BTF3 homolog 4	BTF3L4	89035000	71982000	1.23691	0.20431
P67870	Casein kinase II subunit beta	CSNK2B	161880000	130950000	1.2362	0.204931
P00167	Cytochrome b5	CYB5A	44783000	36299000	1.23373	0.207105
P50570	Dynamin-2	DNM2	51296000	41596000	1.2332	0.207574
Q13630	GDP-L-fucose synthase	TSTA3	103560000	83999000	1.23287	0.207861
Q07666	KH domain-containing, RNA-binding, signal transduction-associated protein 1	KHDRBS1	667010000	541200000	1.23246	0.208221
P35221;Q9UI47	Catenin alpha-1	CTNNA1	239520000	194580000	1.23096	0.209561
P48507	Glutamate--cysteine ligase regulatory subunit	GCLM	10298000	8369000	1.23049	0.209976
Q9Y4X5	E3 ubiquitin-protein ligase ARIH1	ARIH1	30413000	24727000	1.22995	0.210461
Q9H6Z4	Ran-binding protein 3	RANBP3	63335000	51549000	1.22864	0.211639
P49903	Selenide, water dikinase 1	SEPHS1	62672000	51040000	1.2279	0.212303
P55263	Adenosine kinase	ADK	32227000	26248000	1.22779	0.212403
Q9HDC9	Adipocyte plasma membrane-associated protein	APMAP	166480000	135600000	1.22773	0.212457
P20042	Eukaryotic translation initiation factor 2 subunit 2	EIF2S2	67068000	54648000	1.22727	0.212868
Q15165	Serum paraoxonase/arylesterase 2	PON2	55477000	45211000	1.22707	0.213052
Q16698	2,4-dienoyl-CoA reductase, mitochondrial	DECR1	109200000	89108000	1.22548	0.214492
Q9NP97;Q8TF09	Dynein light chain roadblock-type 1;Dynein light chain roadblock-type 2	DYNLRB1;DYNLRB2	252250000	205840000	1.22547	0.214503
Q4J6C6	Prolyl endopeptidase-like	PREPL	6283700	5128300	1.2253	0.214655
P60891	Ribose-phosphate pyrophosphokinase 1	PRPS1	149230000	121820000	1.225	0.214923
Q99729	Heterogeneous nuclear ribonucleoprotein A/B	HNRNPAB	245970000	200810000	1.22489	0.215028
P49841	Glycogen synthase kinase-3 beta	GSK3B	107430000	87764000	1.22408	0.215767
P53634	Dipeptidyl peptidase 1;Dipeptidyl peptidase 1 exclusion domain chain;Dipeptidyl peptidase 1 heavy chain;Dipeptidyl peptidase 1 light chain	CTSC	15519000	12683000	1.22361	0.216197
Q14240	Eukaryotic initiation factor 4A-II;Eukaryotic initiation factor 4A-II, N-terminally processed	EIF4A2	227560000	185980000	1.22357	0.216228
Q6ZPD9	Probable C-mannosyltransferase DPY19L3	DPY19L3	13371000	10933000	1.22299	0.216757
Q16644;P49137;Q96PN8;O43930;P51817	MAP kinase-activated protein kinase 3;MAP kinase-activated protein kinase 2;Testis-specific serine/threonine-protein kinase 3;Putative serine/threonine-protein kinase PRKY;cAMP-dependent protein kinase catalytic subunit PRKX	MAPKAPK3;MAPKAPK2;TSSK3;PRKY;PRKX	46949000	38400000	1.22263	0.21709
P01023;CON__ENSEMBL:ENSBTAP00000024146;P20742	Alpha-2-macroglobulin	A2M	64205000	52523000	1.22242	0.217286
O75531	Barrier-to-autointegration factor;Barrier-to-autointegration factor, N-terminally processed	BANF1	495330000	405220000	1.22237	0.217326
Q9H0A0	N-acetyltransferase 10	NAT10	34502000	28230000	1.22217	0.217508
Q13098	COP9 signalosome complex subunit 1	GPS1	78299000	64104000	1.22144	0.218186
Q9HBH5	Retinol dehydrogenase 14	RDH14	12392000	10149000	1.22101	0.218582
Q9Y371	Endophilin-B1	SH3GLB1	29214000	23932000	1.22071	0.218857
Q9P2R3	Rabankyrin-5	ANKFY1	96133000	78753000	1.22069	0.218874
P28161	Glutathione S-transferase Mu 2	GSTM2	198270000	162530000	1.2199	0.219606
Q9Y2X3	Nucleolar protein 58	NOP58	74087000	60778000	1.21898	0.220458
P53999	Activated RNA polymerase II transcriptional coactivator p15	SUB1	480180000	393960000	1.21885	0.220572
Q15796	Mothers against decapentaplegic homolog 2	SMAD2	38819000	31856000	1.21858	0.220829
P10809	60 kDa heat shock protein, mitochondrial	HSPD1	928120000	761900000	1.21817	0.221212
O95757	Heat shock 70 kDa protein 4L	HSPA4L	55219000	45334000	1.21805	0.221321
Q9NRR5	Ubiquilin-4	UBQLN4	93738000	76970000	1.21785	0.221504
Q9HBL7	Plasminogen receptor (KT)	PLGRKT	47445000	38961000	1.21776	0.221593
Q9UPN9	E3 ubiquitin-protein ligase TRIM33	TRIM33	36376000	29874000	1.21765	0.221694
Q8N806	Putative E3 ubiquitin-protein ligase UBR7	UBR7	29104000	23908000	1.21733	0.221987
P11388	DNA topoisomerase 2-alpha	TOP2A	50781000	41733000	1.21681	0.222478
O15394	Neural cell adhesion molecule 2	NCAM2	28070000	23074000	1.21652	0.222745
P30419	Glycylpeptide N-tetradecanoyltransferase 1	NMT1	46999000	38636000	1.21646	0.222806
A6NHR9	Structural maintenance of chromosomes flexible hinge domain-containing protein 1	SMCHD1	24536000	20174000	1.21622	0.223027
Q5JTJ3	Cytochrome c oxidase assembly factor 6 homolog	COA6	27631000	22719000	1.21621	0.223039
Q53H12	Acylglycerol kinase, mitochondrial	AGK	28053000	23075000	1.21573	0.223484
P52292	Importin subunit alpha-1	KPNA2	76203000	62718000	1.21501	0.224161
Q8NC96	Adaptin ear-binding coat-associated protein 1	NECAP1	47435000	39043000	1.21494	0.224224
P21741	Midkine	MDK	185240000	152480000	1.21485	0.224313
Q9BY32	Inosine triphosphate pyrophosphatase	ITPA	165610000	136410000	1.21406	0.225054
P28331	NADH-ubiquinone oxidoreductase 75 kDa subunit, mitochondrial	NDUFS1	116470000	95969000	1.21362	0.225468
Q00325	Phosphate carrier protein, mitochondrial	SLC25A3	449140000	370170000	1.21333	0.225739
P52298;A6PVI3	Nuclear cap-binding protein subunit 2	NCBP2	23002000	18958000	1.21331	0.225758
Q9HCC0	Methylcrotonoyl-CoA carboxylase beta chain, mitochondrial	MCCC2	28354000	23373000	1.21311	0.225952
P61201	COP9 signalosome complex subunit 2	COPS2	63544000	52430000	1.21198	0.227023
P13798	Acylamino-acid-releasing enzyme	APEH	92202000	76084000	1.21184	0.227149
P28370	Probable global transcription activator SNF2L1	SMARCA1	27285000	22519000	1.21164	0.22734
Q9Y3P9	Rab GTPase-activating protein 1	RABGAP1	35338000	29170000	1.21145	0.227524
O14979	Heterogeneous nuclear ribonucleoprotein D-like	HNRNPDL	903070000	745500000	1.21136	0.227608
P49915	GMP synthase [glutamine-hydrolyzing]	GMPS	145200000	119870000	1.21131	0.227655
Q86W42	THO complex subunit 6 homolog	THOC6	26533000	21906000	1.21122	0.227742
O00746	Nucleoside diphosphate kinase, mitochondrial	NME4	33272000	27472000	1.21112	0.227833
Q9UI09	NADH dehydrogenase [ubiquinone] 1 alpha subcomplex subunit 12	NDUFA12	44770000	36998000	1.21007	0.228842
P02679	Fibrinogen gamma chain	FGG	107960000	89240000	1.20977	0.229123
Q9UKF7	Cytoplasmic phosphatidylinositol transfer protein 1	PITPNC1	26011000	21501000	1.20976	0.229136
P38646	Stress-70 protein, mitochondrial	HSPA9	344150000	285020000	1.20746	0.231339
Q5T0B9	Zinc finger protein 362	ZNF362	13938000	11553000	1.20644	0.232321
P36915	Guanine nucleotide-binding protein-like 1	GNL1	40951000	33944000	1.20643	0.232332
Q08211	ATP-dependent RNA helicase A	DHX9	1308700000	1085000000	1.20618	0.232577
Q9BPX3	Condensin complex subunit 3	NCAPG	36362000	30156000	1.2058	0.232943
Q9H479	Fructosamine-3-kinase	FN3K	34300000	28454000	1.20545	0.233274
P63244	Guanine nucleotide-binding protein subunit beta-2-like 1;Guanine nucleotide-binding protein subunit beta-2-like 1, N-terminally processed	GNB2L1	508950000	422210000	1.20544	0.233285
Q13043	Serine/threonine-protein kinase 4;Serine/threonine-protein kinase 4 37kDa subunit;Serine/threonine-protein kinase 4 18kDa subunit	STK4	15084000	12515000	1.20527	0.233449
O95260	Arginyl-tRNA--protein transferase 1	ATE1	11346000	9414000	1.20523	0.233495
Q9BPU6	Dihydropyrimidinase-related protein 5	DPYSL5	9893300000	8.2106e+09	1.20494	0.23377
Q9Y265	RuvB-like 1	RUVBL1	274470000	227890000	1.2044	0.234299
Q9H2P0	Activity-dependent neuroprotector homeobox protein	ADNP	90966000	75552000	1.20402	0.234667
Q6YP21	Kynurenine--oxoglutarate transaminase 3	CCBL2	34429000	28600000	1.20381	0.234869
Q8NCB2	CaM kinase-like vesicle-associated protein	CAMKV	71339000	59268000	1.20367	0.235008
Q9BV38	WD repeat-containing protein 18	WDR18	66337000	55145000	1.20296	0.235702
P55854	Small ubiquitin-related modifier 3	SUMO3	93945000	78128000	1.20245	0.236196
P02545	Prelamin-A/C;Lamin-A/C	LMNA	18059000	15019000	1.20241	0.236235
O00429	Dynamin-1-like protein	DNM1L	58834000	48946000	1.20202	0.236618
O75489	NADH dehydrogenase [ubiquinone] iron-sulfur protein 3, mitochondrial	NDUFS3	66900000	55659000	1.20196	0.236673
O15258	Protein RER1	RER1	35776000	29779000	1.20138	0.23724
O95248	Myotubularin-related protein 5	SBF1	26407000	21986000	1.20108	0.237535
P11274	Breakpoint cluster region protein	BCR	32680000	27211000	1.20098	0.237631
P30519	Heme oxygenase 2	HMOX2	30015000	24994000	1.20089	0.237726
Q9UPT8	Zinc finger CCCH domain-containing protein 4	ZC3H4	33040000	27525000	1.20036	0.238242
P46063	ATP-dependent DNA helicase Q1	RECQL	63643000	53033000	1.20006	0.238536
P27361;P31152;Q16659	Mitogen-activated protein kinase 3	MAPK3	34588000	28824000	1.19997	0.238627
P29218	Inositol monophosphatase 1	IMPA1	36882000	30753000	1.1993	0.239292
O95747	Serine/threonine-protein kinase OSR1	OXSR1	129150000	107730000	1.19883	0.239753
Q9H4A6;Q9H4A5	Golgi phosphoprotein 3	GOLPH3	31552000	26368000	1.1966	0.241963
Q9NP72	Ras-related protein Rab-18	RAB18	138790000	116010000	1.19636	0.242202
O75525	KH domain-containing, RNA-binding, signal transduction-associated protein 3	KHDRBS3	64097000	53584000	1.1962	0.242367
Q9BWD1	Acetyl-CoA acetyltransferase, cytosolic	ACAT2	326890000	273570000	1.1949	0.243657
Q9BPW8	Protein NipSnap homolog 1	NIPSNAP1	130600000	109400000	1.19378	0.244779
Q9NPQ8	Synembryn-A	RIC8A	35298000	29570000	1.19371	0.244854
P22570	NADPH:adrenodoxin oxidoreductase, mitochondrial	FDXR	126730000	106270000	1.19253	0.246042
O75962	Triple functional domain protein	TRIO	23373000	19609000	1.19195	0.246623
Q9BRP8	Partner of Y14 and mago	WIBG	61039000	51219000	1.19173	0.246852
Q92905	COP9 signalosome complex subunit 5	COPS5	73459000	61647000	1.19161	0.246972
O43813	LanC-like protein 1	LANCL1	147510000	123800000	1.19152	0.247061
Q9NQ66	1-phosphatidylinositol 4,5-bisphosphate phosphodiesterase beta-1	PLCB1	138070000	115940000	1.19087	0.247713
P24941;Q96Q40;O94921;Q07002;Q00537;Q9NYV4;Q14004	Cyclin-dependent kinase 2	CDK2	66827000	56119000	1.19081	0.247779
Q9Y2V2	Calcium-regulated heat stable protein 1	CARHSP1	609790000	512090000	1.19079	0.247801
Q6UVY6	DBH-like monooxygenase protein 1	MOXD1	20137000	16915000	1.19048	0.24811
Q9C0K0	B-cell lymphoma/leukemia 11B	BCL11B	85692000	72016000	1.1899	0.248699
Q9Y5S9	RNA-binding protein 8A	RBM8A	210150000	176720000	1.18917	0.249444
P55060	Exportin-2	CSE1L	3.2539e+09	2736700000	1.18899	0.24963
Q09028	Histone-binding protein RBBP4	RBBP4	649160000	546140000	1.18863	0.24999
O43852	Calumenin	CALU	146490000	123280000	1.18827	0.25036
P09493	Tropomyosin alpha-1 chain	TPM1	24437000	20578000	1.18753	0.251116
P37802	Transgelin-2	TAGLN2	247050000	208170000	1.18677	0.251894
Q12800	Alpha-globin transcription factor CP2	TFCP2	54637000	46047000	1.18655	0.252122
P61764	Syntaxin-binding protein 1	STXBP1	131370000	110740000	1.18629	0.252385
Q96FV9	THO complex subunit 1	THOC1	23830000	20089000	1.18622	0.252457
O14929	Histone acetyltransferase type B catalytic subunit	HAT1	73598000	62060000	1.18592	0.25277
Q9BZV1	UBX domain-containing protein 6	UBXN6	16374000	13811000	1.18558	0.25312
P00390	Glutathione reductase, mitochondrial	GSR	59946000	50569000	1.18543	0.253271
P22087	rRNA 2-O-methyltransferase fibrillarin	FBL	93465000	78848000	1.18538	0.25332
O14579	Coatomer subunit epsilon	COPE	44300000	37379000	1.18516	0.253552
Q02218;Q9ULD0	2-oxoglutarate dehydrogenase, mitochondrial	OGDH	55346000	46732000	1.18433	0.254407
P47755	F-actin-capping protein subunit alpha-2	CAPZA2	214810000	181430000	1.18398	0.254764
Q96KR1	Zinc finger RNA-binding protein	ZFR	1.6949e+09	1432300000	1.18334	0.255427
Q9NX40	OCIA domain-containing protein 1	OCIAD1	87917000	74311000	1.1831	0.255682
Q96I99	Succinyl-CoA ligase [GDP-forming] subunit beta, mitochondrial	SUCLG2	38757000	32777000	1.18245	0.256357
O95139	NADH dehydrogenase [ubiquinone] 1 beta subcomplex subunit 6	NDUFB6	22666000	19175000	1.18206	0.256757
P04083	Annexin A1	ANXA1	11718000	9915300	1.18181	0.257017
Q13907;Q9BXS1	Isopentenyl-diphosphate Delta-isomerase 1	IDI1	107810000	91253000	1.18144	0.257401
O75054	Immunoglobulin superfamily member 3	IGSF3	29887000	25313000	1.1807	0.258176
Q96JG6	Coiled-coil domain-containing protein 132	CCDC132	18071000	15307000	1.18057	0.258308
P21127;Q9UQ88;Q13882	Cyclin-dependent kinase 11B;Cyclin-dependent kinase 11A	CDK11B;CDK11A	36544000	30968000	1.18006	0.258846
P23921	Ribonucleoside-diphosphate reductase large subunit	RRM1	148000000	125430000	1.17994	0.258967
O60841	Eukaryotic translation initiation factor 5B	EIF5B	39711000	33662000	1.1797	0.259221
Q9UBM7	7-dehydrocholesterol reductase	DHCR7	59020000	50053000	1.17915	0.259795
P51116	Fragile X mental retardation syndrome-related protein 2	FXR2	64291000	54555000	1.17846	0.260517
P62191	26S protease regulatory subunit 4	PSMC1	122650000	104080000	1.17842	0.260561
O00505	Importin subunit alpha-4	KPNA3	110350000	93711000	1.17756	0.26147
Q9BXR0	Queuine tRNA-ribosyltransferase	QTRT1	30005000	25481000	1.17754	0.261483
Q96KP1	Exocyst complex component 2	EXOC2	25484000	21652000	1.17698	0.262076
Q16576	Histone-binding protein RBBP7	RBBP7	103400000	87873000	1.1767	0.262375
P42765	3-ketoacyl-CoA thiolase, mitochondrial	ACAA2	108710000	92424000	1.17621	0.262892
O60502	Protein O-GlcNAcase	MGEA5	77344000	65808000	1.1753	0.263857
Q12974	Protein tyrosine phosphatase type IVA 2	PTP4A2	45794000	38964000	1.17529	0.263865
Q9BQI0	Allograft inflammatory factor 1-like	AIF1L	161410000	137350000	1.17517	0.26399
P25787	Proteasome subunit alpha type-2	PSMA2	115120000	98078000	1.17376	0.265492
Q02952	A-kinase anchor protein 12	AKAP12	104230000	88818000	1.17352	0.265744
Q8N3U4;Q9UJ98	Cohesin subunit SA-2	STAG2	51395000	43806000	1.17324	0.266045
O94905	Erlin-2	ERLIN2	75776000	64609000	1.17284	0.266473
Q13308	Inactive tyrosine-protein kinase 7	PTK7	30090000	25668000	1.17228	0.267075
Q99442	Translocation protein SEC62	SEC62	49478000	42229000	1.17166	0.267736
O60508	Pre-mRNA-processing factor 17	CDC40	8633700	7370500	1.17139	0.268029
Q9Y3Y2	Chromatin target of PRMT1 protein	CHTOP	231140000	197350000	1.17122	0.268208
Q9H910	Hematological and neurological expressed 1-like protein	HN1L	164860000	140760000	1.17121	0.268214
P61960	Ubiquitin-fold modifier 1	UFM1	120330000	102750000	1.17109	0.268341
P06748	Nucleophosmin	NPM1	1418800000	1211600000	1.17101	0.268428
Q9GZT8	NIF3-like protein 1	NIF3L1	16564000	14153000	1.17035	0.269139
Q93008	Probable ubiquitin carboxyl-terminal hydrolase FAF-X	USP9X	60653000	51828000	1.17027	0.269222
P36776	Lon protease homolog, mitochondrial	LONP1	53061000	45343000	1.17021	0.269288
P12004	Proliferating cell nuclear antigen	PCNA	386890000	330620000	1.1702	0.269308
Q3LXA3	Bifunctional ATP-dependent dihydroxyacetone kinase/FAD-AMP lyase (cyclizing);ATP-dependent dihydroxyacetone kinase;FAD-AMP lyase (cyclizing)	DAK	31514000	26940000	1.16978	0.26975
P32969	60S ribosomal protein L9	RPL9	200100000	171070000	1.1697	0.269845
O95372	Acyl-protein thioesterase 2	LYPLA2	119470000	102160000	1.16944	0.270121
P55209	Nucleosome assembly protein 1-like 1	NAP1L1	620110000	530400000	1.16914	0.270449
Q9UNS2	COP9 signalosome complex subunit 3	COPS3	53311000	45606000	1.16895	0.270653
Q96T88	E3 ubiquitin-protein ligase UHRF1	UHRF1	47376000	40534000	1.1688	0.270816
O43747	AP-1 complex subunit gamma-1	AP1G1	94952000	81310000	1.16778	0.271918
P51452	Dual specificity protein phosphatase 3	DUSP3	16140000	13824000	1.16753	0.272182
P39019	40S ribosomal protein S19	RPS19	482900000	413610000	1.16752	0.272192
Q13347	Eukaryotic translation initiation factor 3 subunit I	EIF3I	179480000	153730000	1.1675	0.272218
Q96JM2	Zinc finger protein 462	ZNF462	32659000	27980000	1.16723	0.272516
Q9NZI7	Upstream-binding protein 1	UBP1	18219000	15611000	1.16706	0.272695
P43307	Translocon-associated protein subunit alpha	SSR1	29488000	25275000	1.16669	0.273103
P17677	Neuromodulin	GAP43	820920000	703670000	1.16663	0.273168
O75955	Flotillin-1	FLOT1	58619000	50269000	1.16611	0.273734
P21281;P15313	V-type proton ATPase subunit B, brain isoform	ATP6V1B2	132640000	113770000	1.16586	0.274001
P53618	Coatomer subunit beta	COPB1	113800000	97643000	1.16547	0.274427
P34897	Serine hydroxymethyltransferase, mitochondrial	SHMT2	195600000	167850000	1.16533	0.274584
Q8WZA0	Protein LZIC	LZIC	71641000	61488000	1.16512	0.274807
Q16513	Serine/threonine-protein kinase N2	PKN2	21154000	18162000	1.16474	0.275224
Q9BVK6	Transmembrane emp24 domain-containing protein 9	TMED9	91518000	78607000	1.16425	0.275763
P15880	40S ribosomal protein S2	RPS2	537980000	462290000	1.16373	0.276331
Q3ZCQ8	Mitochondrial import inner membrane translocase subunit TIM50	TIMM50	119010000	102280000	1.16357	0.276504
P11171	Protein 4.1	EPB41	73218000	62927000	1.16354	0.276539
Q9BY67	Cell adhesion molecule 1	CADM1	55055000	47326000	1.16331	0.276785
Q9UK41	Vacuolar protein sorting-associated protein 28 homolog	VPS28	99332000	85444000	1.16254	0.277637
P30626	Sorcin	SRI	288440000	248130000	1.16246	0.277729
P50395	Rab GDP dissociation inhibitor beta	GDI2	965390000	831030000	1.16168	0.278584
Q13838	Spliceosome RNA helicase DDX39B	DDX39B	638750000	550010000	1.16134	0.278955
P04844	Dolichyl-diphosphooligosaccharide--protein glycosyltransferase subunit 2	RPN2	175250000	150910000	1.16129	0.279015
P26196	Probable ATP-dependent RNA helicase DDX6	DDX6	311120000	267980000	1.16098	0.279352
Q14108	Lysosome membrane protein 2	SCARB2	73173000	63047000	1.16061	0.279763
Q9Y2Q3	Glutathione S-transferase kappa 1	GSTK1	19912000	17158000	1.16051	0.279876
P02765;CON__P12763	Alpha-2-HS-glycoprotein;Alpha-2-HS-glycoprotein chain A;Alpha-2-HS-glycoprotein chain B	AHSG	820200000	706790000	1.16046	0.279932
Q13263	Transcription intermediary factor 1-beta	TRIM28	789070000	679970000	1.16045	0.279942
P30153;P30154	Serine/threonine-protein phosphatase 2A 65 kDa regulatory subunit A alpha isoform	PPP2R1A	1074800000	926210000	1.16043	0.279965
P49321	Nuclear autoantigenic sperm protein	NASP	574740000	495300000	1.16039	0.28001
Q9Y4W6	AFG3-like protein 2	AFG3L2	81134000	69927000	1.16027	0.280143
P23471	Receptor-type tyrosine-protein phosphatase zeta	PTPRZ1	169490000	146120000	1.15994	0.280508
P39023;Q92901	60S ribosomal protein L3	RPL3	425000000	366830000	1.15857	0.28202
P19105;O14950;P24844	Myosin regulatory light chain 12A;Myosin regulatory light chain 12B;Myosin regulatory light polypeptide 9	MYL12A;MYL12B;MYL9	337210000	291090000	1.15844	0.282171
Q66K74	Microtubule-associated protein 1S;MAP1S heavy chain;MAP1S light chain	MAP1S	49119000	42413000	1.15811	0.282535
P12955	Xaa-Pro dipeptidase	PEPD	69669000	60175000	1.15777	0.282912
P35711;P35712	Transcription factor SOX-5	SOX5	50476000	43615000	1.15731	0.283431
P36954	DNA-directed RNA polymerase II subunit RPB9	POLR2I	25260000	21830000	1.15712	0.283637
P01008;CON__P41361	Antithrombin-III	SERPINC1	41042000	35473000	1.15699	0.283783
O95470	Sphingosine-1-phosphate lyase 1	SGPL1	47521000	41081000	1.15676	0.284039
Q92688	Acidic leucine-rich nuclear phosphoprotein 32 family member B	ANP32B	207800000	179670000	1.15656	0.284261
Q9UL15	BAG family molecular chaperone regulator 5	BAG5	7245800	6265000	1.15655	0.284275
Q15293	Reticulocalbin-1	RCN1	269200000	232900000	1.15586	0.285049
Q8WVY7	Ubiquitin-like domain-containing CTD phosphatase 1	UBLCP1	56156000	48585000	1.15583	0.285083
Q8NFC6;Q96IK1	Biorientation of chromosomes in cell division protein 1-like 1;Biorientation of chromosomes in cell division protein 1	BOD1L1;BOD1	26722000	23128000	1.1554	0.28557
P61221	ATP-binding cassette sub-family E member 1	ABCE1	81801000	70833000	1.15484	0.28619
Q13485	Mothers against decapentaplegic homolog 4	SMAD4	47394000	41054000	1.15443	0.286654
O76003	Glutaredoxin-3	GLRX3	141500000	122610000	1.15407	0.287064
P61224;A6NIZ1	Ras-related protein Rap-1b;Ras-related protein Rap-1b-like protein	RAP1B	259990000	225290000	1.15402	0.287112
Q15700	Disks large homolog 2	DLG2	44343000	38457000	1.15305	0.288205
Q13151	Heterogeneous nuclear ribonucleoprotein A0	HNRNPA0	1.0311e+09	894510000	1.1527	0.288607
P51398	28S ribosomal protein S29, mitochondrial	DAP3	22706000	19699000	1.15265	0.288664
Q99460	26S proteasome non-ATPase regulatory subunit 1	PSMD1	124440000	107980000	1.15244	0.288903
P18065	Insulin-like growth factor-binding protein 2	IGFBP2	45926000	39862000	1.15212	0.289255
P51571	Translocon-associated protein subunit delta	SSR4	91017000	79019000	1.15184	0.289581
Q14677	Clathrin interactor 1	CLINT1	49247000	42769000	1.15146	0.290002
Q9NYU2;Q9NYU1	UDP-glucose:glycoprotein glucosyltransferase 1	UGGT1	85232000	74025000	1.15139	0.290082
P46013	Antigen KI-67	MKI67	394430000	342600000	1.15128	0.290207
Q13283	Ras GTPase-activating protein-binding protein 1	G3BP1	140900000	122390000	1.15124	0.29026
Q13895	Bystin	BYSL	15906000	13820000	1.15094	0.290597
Q92823	Neuronal cell adhesion molecule	NRCAM	78061000	67838000	1.1507	0.290873
P47985;P0C7P4	Cytochrome b-c1 complex subunit Rieske, mitochondrial;Cytochrome b-c1 complex subunit 11;Putative cytochrome b-c1 complex subunit Rieske-like protein 1	UQCRFS1;UQCRFS1P1	136040000	118290000	1.15005	0.291604
P07339	Cathepsin D;Cathepsin D light chain;Cathepsin D heavy chain	CTSD	190120000	165340000	1.14987	0.291811
O43684	Mitotic checkpoint protein BUB3	BUB3	207390000	180460000	1.14923	0.292544
P02008	Hemoglobin subunit zeta	HBZ	1.9982e+09	1.7408e+09	1.14786	0.294105
O14949	Cytochrome b-c1 complex subunit 8	UQCRQ	58265000	50760000	1.14785	0.294117
P28074	Proteasome subunit beta type-5	PSMB5	280900000	244780000	1.14756	0.294451
Q9H0D6	5-3 exoribonuclease 2	XRN2	39322000	34280000	1.14708	0.294999
Q04637	Eukaryotic translation initiation factor 4 gamma 1	EIF4G1	100870000	87951000	1.14689	0.295222
Q9BUJ2	Heterogeneous nuclear ribonucleoprotein U-like protein 1	HNRNPUL1	154190000	134570000	1.1458	0.296476
Q01844	RNA-binding protein EWS	EWSR1	286530000	250230000	1.14507	0.297318
Q6NVY1	3-hydroxyisobutyryl-CoA hydrolase, mitochondrial	HIBCH	41798000	36509000	1.14487	0.297547
Q14344	Guanine nucleotide-binding protein subunit alpha-13	GNA13	70740000	61812000	1.14444	0.298044
Q96MU7	YTH domain-containing protein 1	YTHDC1	65412000	57158000	1.14441	0.29808
Q96K76	Ubiquitin carboxyl-terminal hydrolase 47	USP47	93724000	81905000	1.1443	0.298201
Q92820	Gamma-glutamyl hydrolase	GGH	76258000	66664000	1.14392	0.298647
O00303	Eukaryotic translation initiation factor 3 subunit F	EIF3F	87094000	76140000	1.14387	0.298704
P33316	Deoxyuridine 5-triphosphate nucleotidohydrolase, mitochondrial	DUT	225830000	197580000	1.14298	0.299731
P61160	Actin-related protein 2	ACTR2	284350000	248900000	1.14243	0.300373
P62851	40S ribosomal protein S25	RPS25	591170000	517660000	1.142	0.300863
Q96GD0;Q6ZT62	Pyridoxal phosphate phosphatase	PDXP	73647000	64499000	1.14183	0.301064
O75323	Protein NipSnap homolog 2	GBAS	107020000	93773000	1.14127	0.301722
P30876	DNA-directed RNA polymerase II subunit RPB2	POLR2B	56747000	49724000	1.14124	0.301753
P57737	Coronin-7	CORO7	65945000	57802000	1.14088	0.302175
P55316;Q92949;P32314;O00409;Q96NZ1;Q9P0K8;Q9UPW0;O15353	Forkhead box protein G1	FOXG1	35442000	31070000	1.14071	0.302366
P33992	DNA replication licensing factor MCM5	MCM5	215530000	189020000	1.14025	0.302908
P17301	Integrin alpha-2	ITGA2	51356000	45055000	1.13985	0.303374
P49711;Q8NI51	Transcriptional repressor CTCF	CTCF	58923000	51701000	1.13969	0.303565
Q9UBU8	Mortality factor 4-like protein 1	MORF4L1	26274000	23054000	1.13967	0.303583
P35520	Cystathionine beta-synthase	CBS	126950000	111430000	1.13928	0.304042
Q86SX6	Glutaredoxin-related protein 5, mitochondrial	GLRX5	48174000	42293000	1.13905	0.304307
Q9Y6H1;Q5T1J5	Coiled-coil-helix-coiled-coil-helix domain-containing protein 2;Putative coiled-coil-helix-coiled-coil-helix domain-containing protein CHCHD2P9, mitochondrial	CHCHD2;CHCHD2P9	191700000	168330000	1.13883	0.304564
Q08170	Serine/arginine-rich splicing factor 4	SRSF4	267410000	234990000	1.13796	0.305586
Q00403	Transcription initiation factor IIB	GTF2B	82704000	72682000	1.13789	0.305674
P11172	Uridine 5-monophosphate synthase;Orotate phosphoribosyltransferase;Orotidine 5-phosphate decarboxylase	UMPS	30685000	26982000	1.13724	0.306437
Q9NSD9	Phenylalanine--tRNA ligase beta subunit	FARSB	101940000	89664000	1.13691	0.306824
Q5JWF2;P63092;P38405	Guanine nucleotide-binding protein G(s) subunit alpha isoforms XLas;Guanine nucleotide-binding protein G(s) subunit alpha isoforms short	GNAS	161550000	142160000	1.1364	0.307431
Q01081;Q8WU68	Splicing factor U2AF 35 kDa subunit;Splicing factor U2AF 26 kDa subunit	U2AF1;U2AF1L4	172260000	151610000	1.1362	0.307657
Q9UL18;Q9HCK5	Protein argonaute-1	AGO1	71788000	63197000	1.13594	0.307969
O43447	Peptidyl-prolyl cis-trans isomerase H	PPIH	50747000	44681000	1.13576	0.308179
P62877	E3 ubiquitin-protein ligase RBX1;E3 ubiquitin-protein ligase RBX1, N-terminally processed	RBX1	124250000	109420000	1.13553	0.30845
Q9C040	Tripartite motif-containing protein 2	TRIM2	91401000	80513000	1.13523	0.308805
O95573	Long-chain-fatty-acid--CoA ligase 3	ACSL3	42834000	37742000	1.13492	0.30918
Q9UBQ5	Eukaryotic translation initiation factor 3 subunit K	EIF3K	98519000	86813000	1.13484	0.309268
Q9UKY7	Protein CDV3 homolog	CDV3	82163000	72414000	1.13463	0.30952
Q9Y4I1	Unconventional myosin-Va	MYO5A	65734000	57957000	1.13419	0.310045
P52434	DNA-directed RNA polymerases I, II, and III subunit RPABC3	POLR2H	58239000	51367000	1.13378	0.310524
P07203	Glutathione peroxidase 1	GPX1	77578000	68429000	1.1337	0.310621
Q9BQG0	Myb-binding protein 1A	MYBBP1A	24738000	21821000	1.13368	0.310647
Q9BTE6	Alanyl-tRNA editing protein Aarsd1	AARSD1	23971000	21145000	1.13365	0.310683
Q969G3	SWI/SNF-related matrix-associated actin-dependent regulator of chromatin subfamily E member 1	SMARCE1	43306000	38208000	1.13343	0.310946
Q96F86	Enhancer of mRNA-decapping protein 3	EDC3	26682000	23542000	1.13338	0.311004
Q12873	Chromodomain-helicase-DNA-binding protein 3	CHD3	33597000	29661000	1.1327	0.311812
Q8N1F7	Nuclear pore complex protein Nup93	NUP93	83905000	74079000	1.13264	0.31188
P09012	U1 small nuclear ribonucleoprotein A	SNRPA	174010000	153660000	1.13244	0.312127
P41252	Isoleucine--tRNA ligase, cytoplasmic	IARS	77862000	68762000	1.13234	0.312239
P12814;P35609;Q08043	Alpha-actinin-1	ACTN1	108260000	95609000	1.13232	0.312264
Q04323	UBX domain-containing protein 1	UBXN1	115040000	101600000	1.13228	0.312307
P50749;Q9H2L5	Ras association domain-containing protein 2	RASSF2	21135000	18666000	1.13227	0.31232
P46783;Q9NQ39	40S ribosomal protein S10	RPS10	326890000	288760000	1.13205	0.312589
Q92917	G patch domain and KOW motifs-containing protein	GPKOW	13874000	12257000	1.13192	0.312735
P18031	Tyrosine-protein phosphatase non-receptor type 1	PTPN1	33718000	29810000	1.1311	0.313724
Q9BY43	Charged multivesicular body protein 4a	CHMP4A	70601000	62419000	1.13108	0.313742
Q8NB90	Spermatogenesis-associated protein 5	SPATA5	14557000	12870000	1.13108	0.313744
P54578	Ubiquitin carboxyl-terminal hydrolase 14	USP14	75581000	66872000	1.13023	0.314757
P21579;Q8N9I0;O00445	Synaptotagmin-1	SYT1	106120000	93923000	1.12986	0.315203
P02647;CON__P15497	Apolipoprotein A-I;Proapolipoprotein A-I;Truncated apolipoprotein A-I	APOA1	848230000	751090000	1.12933	0.315838
P09382	Galectin-1	LGALS1	57933000	51353000	1.12813	0.317281
Q8TCT9	Minor histocompatibility antigen H13	HM13	26712000	23683000	1.1279	0.317564
O43172	U4/U6 small nuclear ribonucleoprotein Prp4	PRPF4	46018000	40802000	1.12784	0.317637
Q15233	Non-POU domain-containing octamer-binding protein	NONO	1139300000	1.0102e+09	1.1278	0.317686
Q9P2K5	Myelin expression factor 2	MYEF2	200100000	177490000	1.12739	0.318179
P68400;Q8NEV1	Casein kinase II subunit alpha;Casein kinase II subunit alpha 3	CSNK2A1;CSNK2A3	115790000	102740000	1.12702	0.318623
Q53EL6	Programmed cell death protein 4	PDCD4	54648000	48493000	1.12693	0.318737
Q8N163	Cell cycle and apoptosis regulator protein 2	CCAR2	143490000	127360000	1.12665	0.319071
Q86VM9	Zinc finger CCCH domain-containing protein 18	ZC3H18	24962000	22157000	1.1266	0.319135
Q96PZ0	Pseudouridylate synthase 7 homolog	PUS7	25269000	22430000	1.12657	0.319165
Q99592;B2RXF5	Zinc finger and BTB domain-containing protein 18	ZBTB18	63556000	56429000	1.1263	0.319493
P23396	40S ribosomal protein S3	RPS3	724550000	643540000	1.12588	0.319999
P36404	ADP-ribosylation factor-like protein 2	ARL2	43066000	38277000	1.12511	0.32093
Q9H773	dCTP pyrophosphatase 1	DCTPP1	82393000	73237000	1.12502	0.321046
Q06210	Glutamine--fructose-6-phosphate aminotransferase [isomerizing] 1	GFPT1	46111000	41018000	1.12417	0.322083
Q9H1K0	Rabenosyn-5	RBSN	23374000	20804000	1.12353	0.322852
P50914	60S ribosomal protein L14	RPL14	301610000	268470000	1.12344	0.322966
P20020	Plasma membrane calcium-transporting ATPase 1	ATP2B1	24387000	21723000	1.12263	0.323948
O15020	Spectrin beta chain, non-erythrocytic 2	SPTBN2	203510000	181320000	1.12238	0.324259
Q9H2U1	ATP-dependent RNA helicase DHX36	DHX36	22634000	20178000	1.12172	0.32507
Q7L2H7	Eukaryotic translation initiation factor 3 subunit M	EIF3M	124890000	111400000	1.1211	0.325831
Q96GG9	DCN1-like protein 1	DCUN1D1	35984000	32123000	1.12019	0.326937
P49748	Very long-chain specific acyl-CoA dehydrogenase, mitochondrial	ACADVL	30408000	27169000	1.11922	0.328139
O60524	Nuclear export mediator factor NEMF	NEMF	17838000	15941000	1.119	0.328404
Q9H1B7	Interferon regulatory factor 2-binding protein-like	IRF2BPL	63709000	56934000	1.119	0.328409
Q9Y2Y0	ADP-ribosylation factor-like protein 2-binding protein	ARL2BP	52570000	46996000	1.11861	0.328891
P46108	Adapter molecule crk	CRK	78611000	70285000	1.11846	0.32907
P43490	Nicotinamide phosphoribosyltransferase	NAMPT	30412000	27192000	1.11842	0.329124
Q8WXF1	Paraspeckle component 1	PSPC1	218670000	195610000	1.11789	0.329777
P63010	AP-2 complex subunit beta	AP2B1	259670000	232300000	1.11782	0.329859
Q8TB36	Ganglioside-induced differentiation-associated protein 1	GDAP1	89237000	79832000	1.11781	0.329873
P10909	Clusterin;Clusterin beta chain;Clusterin alpha chain	CLU	54561000	48813000	1.11776	0.329941
P62888	60S ribosomal protein L30	RPL30	467610000	418420000	1.11756	0.330181
O96019	Actin-like protein 6A	ACTL6A	143460000	128370000	1.11755	0.330193
P07602	Prosaposin;Saposin-A;Saposin-B-Val;Saposin-B;Saposin-C;Saposin-D	PSAP	193060000	172790000	1.11731	0.330491
O75844	CAAX prenyl protease 1 homolog	ZMPSTE24	38890000	34816000	1.11702	0.330856
Q96QZ7	Membrane-associated guanylate kinase, WW and PDZ domain-containing protein 1	MAGI1	34961000	31300000	1.11696	0.330918
Q71UI9;P0C0S5	Histone H2A.V;Histone H2A.Z	H2AFV;H2AFZ	2554800000	2288000000	1.11661	0.33136
Q9HAV4	Exportin-5	XPO5	43237000	38729000	1.1164	0.33162
P63279	SUMO-conjugating enzyme UBC9	UBE2I	295370000	264580000	1.11637	0.331651
O15217	Glutathione S-transferase A4	GSTA4	57908000	51887000	1.11604	0.332063
Q9Y281	Cofilin-2	CFL2	94072000	84303000	1.11588	0.332263
Q9UHG2	ProSAAS;KEP;Big SAAS;Little SAAS;Big PEN-LEN;PEN;Little LEN;Big LEN	PCSK1N	20131000	18045000	1.1156	0.33261
P27708;P31327	CAD protein;Glutamine-dependent carbamoyl-phosphate synthase;Aspartate carbamoyltransferase;Dihydroorotase	CAD	78202000	70115000	1.11534	0.332934
O15344	E3 ubiquitin-protein ligase Midline-1	MID1	25396000	22770000	1.11533	0.332949
Q14938	Nuclear factor 1 X-type	NFIX	48933000	43875000	1.11528	0.333005
O75306	NADH dehydrogenase [ubiquinone] iron-sulfur protein 2, mitochondrial	NDUFS2	64976000	58271000	1.11507	0.333274
Q8WX93;Q86TC9	Palladin	PALLD	33928000	30437000	1.1147	0.333734
Q96M27	Protein PRRC1	PRRC1	30418000	27295000	1.11442	0.334082
P06733	Alpha-enolase	ENO1	2794100000	2507500000	1.1143	0.334231
Q96DG6	Carboxymethylenebutenolidase homolog	CMBL	62392000	56017000	1.1138	0.334844
Q8IXH7	Negative elongation factor C/D	NELFCD	20768000	18665000	1.11267	0.33626
P52732	Kinesin-like protein KIF11	KIF11	21249000	19099000	1.11257	0.336385
O15347	High mobility group protein B3	HMGB3	503270000	452480000	1.11225	0.336789
Q9NZN8	CCR4-NOT transcription complex subunit 2	CNOT2	39324000	35358000	1.11217	0.336891
P46821	Microtubule-associated protein 1B;MAP1B heavy chain;MAP1 light chain LC1	MAP1B	1.5117e+09	1359300000	1.11212	0.336954
O00422	Histone deacetylase complex subunit SAP18	SAP18	138720000	124760000	1.11189	0.337231
Q9H267	Vacuolar protein sorting-associated protein 33B	VPS33B	21019000	18920000	1.11094	0.338428
P56211	cAMP-regulated phosphoprotein 19	ARPP19	156140000	140600000	1.11053	0.338949
Q13033	Striatin-3	STRN3	51337000	46229000	1.11049	0.33899
O60664	Perilipin-3	PLIN3	125790000	113280000	1.11043	0.339064
Q08AM6	Protein VAC14 homolog	VAC14	32500000	29278000	1.11005	0.339549
Q15139;O94806;Q92772;Q9BZL6;O76039;Q9NRP7	Serine/threonine-protein kinase D1;Serine/threonine-protein kinase D3	PRKD1;PRKD3	8831100	7959600	1.10949	0.340252
O43143	Pre-mRNA-splicing factor ATP-dependent RNA helicase DHX15	DHX15	190830000	172010000	1.10941	0.34035
O43290	U4/U6.U5 tri-snRNP-associated protein 1	SART1	52613000	47431000	1.10925	0.34055
O00483	Cytochrome c oxidase subunit NDUFA4	NDUFA4	276400000	249200000	1.10915	0.340682
Q15800	Methylsterol monooxygenase 1	MSMO1	42694000	38503000	1.10885	0.341061
P09543	2,3-cyclic-nucleotide 3-phosphodiesterase	CNP	132600000	119630000	1.10842	0.341605
P07910;P0DMR1;O60812;B7ZW38;B2RXH8;Q86SE5	Heterogeneous nuclear ribonucleoproteins C1/C2;Heterogeneous nuclear ribonucleoprotein C-like 4;Heterogeneous nuclear ribonucleoprotein C-like 1;Heterogeneous nuclear ribonucleoprotein C-like 3;Heterogeneous nuclear ribonucleoprotein C-like 2	HNRNPC;HNRNPCL4;HNRNPCL1;HNRNPCL3;HNRNPCL2	1.8988e+09	1.7144e+09	1.10756	0.34269
Q9Y3S1	Serine/threonine-protein kinase WNK2	WNK2	21071000	19025000	1.10754	0.342711
Q96GM5;Q92925	SWI/SNF-related matrix-associated actin-dependent regulator of chromatin subfamily D member 1	SMARCD1	52099000	47069000	1.10686	0.34357
O15126	Secretory carrier-associated membrane protein 1	SCAMP1	396070000	358000000	1.10634	0.344234
P56537	Eukaryotic translation initiation factor 6	EIF6	133610000	120820000	1.10586	0.344844
Q9NQW7	Xaa-Pro aminopeptidase 1	XPNPEP1	57479000	51985000	1.10568	0.345067
P00441	Superoxide dismutase [Cu-Zn]	SOD1	580160000	525020000	1.10502	0.345906
P55039	Developmentally-regulated GTP-binding protein 2	DRG2	10995000	9950300	1.10499	0.345948
Q7Z739	YTH domain-containing family protein 3	YTHDF3	75629000	68461000	1.1047	0.346317
Q12931	Heat shock protein 75 kDa, mitochondrial	TRAP1	73505000	66570000	1.10418	0.346987
P35659	Protein DEK	DEK	225210000	204150000	1.10316	0.348285
O75781;Q8IXS6	Paralemmin-1	PALM	173940000	157750000	1.10263	0.348961
Q9BX68	Histidine triad nucleotide-binding protein 2, mitochondrial	HINT2	59385000	53873000	1.10231	0.349366
P50993	Sodium/potassium-transporting ATPase subunit alpha-2	ATP1A2	25039000	22739000	1.10115	0.350862
Q9NY12	H/ACA ribonucleoprotein complex subunit 1	GAR1	32182000	29227000	1.10111	0.350917
Q13153	Serine/threonine-protein kinase PAK 1	PAK1	71992000	65405000	1.10071	0.351423
Q9Y6M1	Insulin-like growth factor 2 mRNA-binding protein 2	IGF2BP2	147400000	133920000	1.10066	0.351492
O75436	Vacuolar protein sorting-associated protein 26A	VPS26A	129000000	117220000	1.10049	0.351701
P62333	26S protease regulatory subunit 10B	PSMC6	157840000	143440000	1.10039	0.351835
P33991;Q9UJA3	DNA replication licensing factor MCM4	MCM4	257580000	234130000	1.10016	0.352134
Q6P2Q9	Pre-mRNA-processing-splicing factor 8	PRPF8	173780000	158040000	1.0996	0.352859
P40616	ADP-ribosylation factor-like protein 1	ARL1	30211000	27476000	1.09954	0.352928
P55884	Eukaryotic translation initiation factor 3 subunit B	EIF3B	121130000	110170000	1.09948	0.353004
Q14966	Zinc finger protein 638	ZNF638	21157000	19244000	1.09941	0.3531
P62241	40S ribosomal protein S8	RPS8	575770000	523720000	1.09939	0.353129
P43121	Cell surface glycoprotein MUC18	MCAM	59877000	54480000	1.09906	0.353544
Q53QV2	Protein LBH	LBH	24723000	22495000	1.09904	0.353569
P62879;Q9BRK4	Guanine nucleotide-binding protein G(I)/G(S)/G(T) subunit beta-2	GNB2	409990000	373160000	1.0987	0.354016
P52209	6-phosphogluconate dehydrogenase, decarboxylating	PGD	418770000	381230000	1.09847	0.354309
P49585;Q9Y5K3	Choline-phosphate cytidylyltransferase A	PCYT1A	25203000	22951000	1.09812	0.35476
Q4V328	GRIP1-associated protein 1	GRIPAP1	38539000	35097000	1.09807	0.354826
P36543;Q96A05	V-type proton ATPase subunit E 1	ATP6V1E1	94029000	85651000	1.09782	0.355156
Q5T6V5	UPF0553 protein C9orf64	C9orf64	35626000	32455000	1.0977	0.3553
Q8IXK0;Q8NDX5	Polyhomeotic-like protein 2	PHC2	69794000	63582000	1.0977	0.355305
Q9UJS0	Calcium-binding mitochondrial carrier protein Aralar2	SLC25A13	37022000	33729000	1.09763	0.355394
P03928	ATP synthase protein 8	MT-ATP8	58777000	53565000	1.0973	0.35582
Q9BXM9	FSD1-like protein	FSD1L	38426000	35028000	1.09701	0.356201
P00915	Carbonic anhydrase 1	CA1	39214000	35751000	1.09686	0.356387
P00338;Q6ZMR3;P07864	L-lactate dehydrogenase A chain	LDHA	4.0329e+09	3.6786e+09	1.09631	0.357101
Q9P258	Protein RCC2	RCC2	176230000	160840000	1.09569	0.357918
Q8N6N7	Acyl-CoA-binding domain-containing protein 7	ACBD7	75809000	69207000	1.09539	0.358295
A5YKK6	CCR4-NOT transcription complex subunit 1	CNOT1	55785000	50932000	1.09528	0.358439
Q9NVE7	Pantothenate kinase 4	PANK4	49008000	44747000	1.09522	0.358517
Q15555	Microtubule-associated protein RP/EB family member 2	MAPRE2	122330000	111700000	1.09517	0.358593
O95251	Histone acetyltransferase KAT7	KAT7	27191000	24830000	1.09509	0.358696
Q14738	Serine/threonine-protein phosphatase 2A 56 kDa regulatory subunit delta isoform	PPP2R5D	65962000	60245000	1.0949	0.358944
O75506	Heat shock factor-binding protein 1	HSBP1	72221000	65982000	1.09456	0.359387
Q9Y4Y9	U6 snRNA-associated Sm-like protein LSm5	LSM5	133280000	121780000	1.09443	0.359548
P35613	Basigin	BSG	123020000	112420000	1.09429	0.359734
Q86XN8	RNA-binding protein MEX3D	MEX3D	122460000	111910000	1.09427	0.359757
O00170	AH receptor-interacting protein	AIP	50524000	46175000	1.09419	0.35987
Q02880	DNA topoisomerase 2-beta	TOP2B	225140000	205790000	1.09403	0.360075
Q8TDJ6	DmX-like protein 2	DMXL2	18877000	17255000	1.094	0.360109
P62847	40S ribosomal protein S24	RPS24	271640000	248300000	1.094	0.360112
Q9P2J5	Leucine--tRNA ligase, cytoplasmic	LARS	78932000	72152000	1.09397	0.360153
Q96CT7	Coiled-coil domain-containing protein 124	CCDC124	55570000	50801000	1.09388	0.360273
P63096;P11488;P19087;A8MTJ3	Guanine nucleotide-binding protein G(i) subunit alpha-1	GNAI1	86999000	79555000	1.09357	0.360672
P60228	Eukaryotic translation initiation factor 3 subunit E	EIF3E	92254000	84365000	1.09351	0.36075
P50454	Serpin H1	SERPINH1	202490000	185190000	1.09342	0.360872
O43237	Cytoplasmic dynein 1 light intermediate chain 2	DYNC1LI2	175180000	160240000	1.09324	0.36111
Q8NB37	Parkinson disease 7 domain-containing protein 1	PDDC1	29522000	27013000	1.09288	0.361572
Q8TCZ2	CD99 antigen-like protein 2	CD99L2	27958000	25590000	1.09254	0.362024
Q15424	Scaffold attachment factor B1	SAFB	906930000	830230000	1.09238	0.362223
Q96CS3	FAS-associated factor 2	FAF2	46080000	42183000	1.09238	0.362224
Q14980	Nuclear mitotic apparatus protein 1	NUMA1	242570000	222130000	1.09202	0.362702
P51572	B-cell receptor-associated protein 31	BCAP31	103050000	94376000	1.09191	0.362845
O75695	Protein XRP2	RP2	22991000	21057000	1.09185	0.362927
P49792;Q99666;O14715;P0DJD0;P0DJD1;Q05823	E3 SUMO-protein ligase RanBP2	RANBP2	69862000	64006000	1.09149	0.363392
Q00534	Cyclin-dependent kinase 6	CDK6	51193000	46906000	1.0914	0.363518
Q15059	Bromodomain-containing protein 3	BRD3	56052000	51381000	1.09091	0.364156
P47897	Glutamine--tRNA ligase	QARS	62719000	57526000	1.09027	0.364993
P09234	U1 small nuclear ribonucleoprotein C	SNRPC	181530000	166510000	1.0902	0.365081
Q13555	Calcium/calmodulin-dependent protein kinase type II subunit gamma	CAMK2G	15591000	14301000	1.0902	0.365083
O00192	Armadillo repeat protein deleted in velo-cardio-facial syndrome	ARVCF	38637000	35449000	1.08993	0.36544
P00568;Q9Y6K8	Adenylate kinase isoenzyme 1	AK1	205380000	188480000	1.08966	0.365792
Q14683	Structural maintenance of chromosomes protein 1A	SMC1A	130400000	119680000	1.08957	0.365914
P49005	DNA polymerase delta subunit 2	POLD2	41240000	37854000	1.08945	0.366076
Q9NVI7;Q5T2N8	ATPase family AAA domain-containing protein 3A	ATAD3A	33992000	31208000	1.08921	0.366393
P28482	Mitogen-activated protein kinase 1	MAPK1	173520000	159340000	1.08899	0.366678
P55084	Trifunctional enzyme subunit beta, mitochondrial;3-ketoacyl-CoA thiolase	HADHB	119710000	109930000	1.08897	0.366713
O00232	26S proteasome non-ATPase regulatory subunit 12	PSMD12	117850000	108230000	1.08888	0.366819
P54136	Arginine--tRNA ligase, cytoplasmic	RARS	96198000	88357000	1.08874	0.367007
P23526	Adenosylhomocysteinase	AHCY	492590000	452450000	1.08872	0.367041
O60763	General vesicular transport factor p115	USO1	78556000	72170000	1.08849	0.367346
Q08945	FACT complex subunit SSRP1	SSRP1	165460000	152060000	1.08812	0.367824
P62249	40S ribosomal protein S16	RPS16	532810000	489720000	1.08799	0.368001
P00374;Q86XF0	Dihydrofolate reductase	DHFR	69706000	64095000	1.08754	0.368592
Q9H9Q2	COP9 signalosome complex subunit 7b	COPS7B	66235000	60908000	1.08746	0.368701
Q14318	Peptidyl-prolyl cis-trans isomerase FKBP8	FKBP8	46336000	42614000	1.08734	0.368856
Q9UBQ7	Glyoxylate reductase/hydroxypyruvate reductase	GRHPR	191060000	175870000	1.08637	0.370143
O00151	PDZ and LIM domain protein 1	PDLIM1	62246000	57303000	1.08626	0.370289
Q8WUB8	PHD finger protein 10	PHF10	18951000	17448000	1.08614	0.370447
O15031	Plexin-B2	PLXNB2	54249000	49991000	1.08518	0.371729
Q9Y490	Talin-1	TLN1	73672000	67902000	1.08498	0.371995
Q03001	Dystonin	DST	17850000	16455000	1.08478	0.372259
P53602	Diphosphomevalonate decarboxylase	MVD	55274000	50960000	1.08465	0.372422
Q07954	Prolow-density lipoprotein receptor-related protein 1;Low-density lipoprotein receptor-related protein 1 85 kDa subunit;Low-density lipoprotein receptor-related protein 1 515 kDa subunit;Low-density lipoprotein receptor-related protein 1 intracellular domain	LRP1	40343000	37204000	1.08437	0.372797
Q9NT99;Q9HCJ2	Leucine-rich repeat-containing protein 4B	LRRC4B	59175000	54578000	1.08423	0.372989
Q9C0C2	182 kDa tankyrase-1-binding protein	TNKS1BP1	36314000	33506000	1.08381	0.373552
P11441	Ubiquitin-like protein 4A	UBL4A	29490000	27233000	1.08288	0.37479
O75131;Q8IYJ1;Q86YQ8;Q9UBL6	Copine-3	CPNE3	193060000	178290000	1.08284	0.374836
P49257	Protein ERGIC-53	LMAN1	29540000	27282000	1.08277	0.37494
O43660	Pleiotropic regulator 1	PLRG1	65159000	60187000	1.08261	0.375148
P08237	ATP-dependent 6-phosphofructokinase, muscle type	PFKM	279510000	258190000	1.08257	0.375194
Q9UQB8	Brain-specific angiogenesis inhibitor 1-associated protein 2	BAIAP2	37793000	34916000	1.0824	0.375431
Q6P2E9	Enhancer of mRNA-decapping protein 4	EDC4	94940000	87717000	1.08234	0.375502
Q12888	Tumor suppressor p53-binding protein 1	TP53BP1	134170000	123990000	1.0821	0.375824
Q13492	Phosphatidylinositol-binding clathrin assembly protein	PICALM	52374000	48406000	1.08197	0.375998
P62857	40S ribosomal protein S28	RPS28	363580000	336110000	1.08173	0.376325
Q9Y4L1	Hypoxia up-regulated protein 1	HYOU1	140360000	129930000	1.08027	0.378275
P60981	Destrin	DSTN	338630000	313480000	1.08023	0.378336
P07737;CON__P02584	Profilin-1	PFN1	1.035e+09	958320000	1.08002	0.378623
P67775	Serine/threonine-protein phosphatase 2A catalytic subunit alpha isoform	PPP2CA	314560000	291430000	1.07937	0.379493
P13984	General transcription factor IIF subunit 2	GTF2F2	40909000	37901000	1.07936	0.379496
Q8IZQ5	Selenoprotein H	SELH	127150000	117870000	1.07873	0.380349
O60645	Exocyst complex component 3	EXOC3	23378000	21681000	1.07827	0.380968
Q96F85	CB1 cannabinoid receptor-interacting protein 1	CNRIP1	123010000	114090000	1.07818	0.381086
P62277	40S ribosomal protein S13	RPS13	430420000	399250000	1.07807	0.381238
P11413	Glucose-6-phosphate 1-dehydrogenase	G6PD	54478000	50540000	1.07792	0.381444
Q8IY67	Ribonucleoprotein PTB-binding 1	RAVER1	37973000	35232000	1.0778	0.381606
Q9NX63	MICOS complex subunit MIC19	CHCHD3	92057000	85429000	1.07758	0.381894
Q86U42;A6NDY0	Polyadenylate-binding protein 2	PABPN1	126520000	117440000	1.07732	0.382257
P51812	Ribosomal protein S6 kinase alpha-3	RPS6KA3	236150000	219280000	1.07693	0.382773
Q9UJW0	Dynactin subunit 4	DCTN4	66840000	62071000	1.07683	0.382911
Q8NC56	LEM domain-containing protein 2	LEMD2	38115000	35405000	1.07654	0.383301
O00217	NADH dehydrogenase [ubiquinone] iron-sulfur protein 8, mitochondrial	NDUFS8	35663000	33136000	1.07626	0.383682
Q9GZL7	Ribosome biogenesis protein WDR12	WDR12	20283000	18846000	1.07625	0.383698
O15260	Surfeit locus protein 4	SURF4	19499000	18120000	1.0761	0.383895
Q05519	Serine/arginine-rich splicing factor 11	SRSF11	55584000	51687000	1.0754	0.384854
P31150	Rab GDP dissociation inhibitor alpha	GDI1	1.0224e+09	950860000	1.07524	0.385069
P42677	40S ribosomal protein S27	RPS27	330400000	307320000	1.0751	0.385254
Q6Y7W6	PERQ amino acid-rich with GYF domain-containing protein 2	GIGYF2	23729000	22074000	1.07498	0.385425
O95819;Q9NRD5	Mitogen-activated protein kinase kinase kinase kinase 4	MAP4K4	91137000	84808000	1.07463	0.385896
P05556	Integrin beta-1	ITGB1	88188000	82082000	1.07439	0.38622
P49591	Serine--tRNA ligase, cytoplasmic	SARS	241140000	224450000	1.07436	0.38626
Q02878	60S ribosomal protein L6	RPL6	359930000	335050000	1.07426	0.386399
P02671	Fibrinogen alpha chain;Fibrinopeptide A;Fibrinogen alpha chain	FGA	72022000	67053000	1.07411	0.386605
P63165;G2XKQ0	Small ubiquitin-related modifier 1;Small ubiquitin-related modifier	SUMO1	56003000	52142000	1.07405	0.386684
P69849;Q15155;Q5JPE7	Nodal modulator 3;Nodal modulator 1;Nodal modulator 2	NOMO3;NOMO1;NOMO2	20305000	18911000	1.07371	0.387138
Q92879	CUGBP Elav-like family member 1	CELF1	79251000	73822000	1.07354	0.387372
O14744	Protein arginine N-methyltransferase 5;Protein arginine N-methyltransferase 5, N-terminally processed	PRMT5	40214000	37476000	1.07306	0.388027
P13010	X-ray repair cross-complementing protein 5	XRCC5	506400000	471940000	1.07302	0.388085
Q13618	Cullin-3	CUL3	175320000	163410000	1.07288	0.388267
Q8WUM0	Nuclear pore complex protein Nup133	NUP133	29684000	27673000	1.07267	0.388558
P62195	26S protease regulatory subunit 8	PSMC5	133770000	124750000	1.0723	0.389056
Q8TDZ2	Protein-methionine sulfoxide oxidase MICAL1	MICAL1	39888000	37213000	1.07188	0.389631
P07195	L-lactate dehydrogenase B chain	LDHB	2803100000	2615300000	1.07181	0.389734
Q14118	Dystroglycan;Alpha-dystroglycan;Beta-dystroglycan	DAG1	28385000	26496000	1.07129	0.390436
Q13200	26S proteasome non-ATPase regulatory subunit 2	PSMD2	226630000	211600000	1.07103	0.390796
Q14534	Squalene monooxygenase	SQLE	10442000	9750700	1.0709	0.390978
Q96MY1;O94818	Nucleolar protein 4-like	NOL4L	20615000	19262000	1.07024	0.391874
Q13057	Bifunctional coenzyme A synthase;Phosphopantetheine adenylyltransferase;Dephospho-CoA kinase	COASY	35857000	33523000	1.06962	0.392721
O14787	Transportin-2	TNPO2	43555000	40721000	1.0696	0.39276
O00423	Echinoderm microtubule-associated protein-like 1	EML1	44191000	41316000	1.06959	0.392773
O75964	ATP synthase subunit g, mitochondrial	ATP5L	226830000	212100000	1.06945	0.392962
Q99733	Nucleosome assembly protein 1-like 4	NAP1L4	441760000	413140000	1.06927	0.3932
P62316	Small nuclear ribonucleoprotein Sm D2	SNRPD2	600840000	561970000	1.06917	0.393347
P55769	NHP2-like protein 1;NHP2-like protein 1, N-terminally processed	NHP2L1	220530000	206340000	1.06877	0.393892
Q07812	Apoptosis regulator BAX	BAX	72744000	68086000	1.06841	0.394382
P98161	Polycystin-1	PKD1	27142000	25405000	1.06837	0.394438
Q06546	GA-binding protein alpha chain	GABPA	39978000	37426000	1.06819	0.394692
P07954	Fumarate hydratase, mitochondrial	FH	110310000	103280000	1.06807	0.394857
P19022	Cadherin-2	CDH2	191390000	179290000	1.06749	0.395654
P22234	Multifunctional protein ADE2;Phosphoribosylaminoimidazole-succinocarboxamide synthase;Phosphoribosylaminoimidazole carboxylase	PAICS	505040000	473130000	1.06744	0.395714
Q9NR28	Diablo homolog, mitochondrial	DIABLO	103830000	97341000	1.06666	0.396791
P46379	Large proline-rich protein BAG6	BAG6	48098000	45093000	1.06664	0.396822
O95347	Structural maintenance of chromosomes protein 2	SMC2	65305000	61228000	1.06659	0.396895
Q96HY6	DDRGK domain-containing protein 1	DDRGK1	51808000	48576000	1.06653	0.396967
O43175	D-3-phosphoglycerate dehydrogenase	PHGDH	787350000	738300000	1.06644	0.397103
Q86U38	Nucleolar protein 9	NOP9	7571500	7100000	1.06641	0.397141
Q13148	TAR DNA-binding protein 43	TARDBP	314450000	294890000	1.06633	0.39725
P26639	Threonine--tRNA ligase, cytoplasmic	TARS	109800000	102980000	1.06623	0.397392
Q6P3W7	SCY1-like protein 2	SCYL2	28565000	26822000	1.06498	0.399108
Q01650	Large neutral amino acids transporter small subunit 1	SLC7A5	27962000	26277000	1.06412	0.400297
Q9Y4Z0	U6 snRNA-associated Sm-like protein LSm4	LSM4	145580000	136810000	1.0641	0.400326
P46527	Cyclin-dependent kinase inhibitor 1B	CDKN1B	27857000	26179000	1.0641	0.400335
Q9UQ35	Serine/arginine repetitive matrix protein 2	SRRM2	98023000	92142000	1.06383	0.400711
P23527	Histone H2B type 1-O	HIST1H2BO	4547700000	4.2763e+09	1.06347	0.401209
P04049;P15056	RAF proto-oncogene serine/threonine-protein kinase	RAF1	25172000	23671000	1.06341	0.401286
Q16181;Q6ZU15	Septin-7	2022-09-07	475730000	447580000	1.06289	0.402003
P49411	Elongation factor Tu, mitochondrial	TUFM	282970000	266260000	1.06276	0.402191
P06753	Tropomyosin alpha-3 chain	TPM3	361130000	339840000	1.06265	0.402346
Q13617	Cullin-2	CUL2	23549000	22166000	1.06239	0.402699
Q99536	Synaptic vesicle membrane protein VAT-1 homolog	VAT1	223600000	210490000	1.06228	0.402851
Q9BW27	Nuclear pore complex protein Nup85	NUP85	37370000	35185000	1.0621	0.403105
P00491	Purine nucleoside phosphorylase	PNP	42619000	40144000	1.06165	0.403727
P36639	7,8-dihydro-8-oxoguanine triphosphatase	NUDT1	91739000	86464000	1.06101	0.404625
Q05048	Cleavage stimulation factor subunit 1	CSTF1	27540000	25959000	1.0609	0.40477
P62917	60S ribosomal protein L8	RPL8	400820000	377940000	1.06054	0.405279
P08195	4F2 cell-surface antigen heavy chain	SLC3A2	75831000	71575000	1.05946	0.406781
Q96QD9	UAP56-interacting factor	FYTTD1	45686000	43122000	1.05946	0.406785
Q9Y6I3	Epsin-1	EPN1	22179000	20938000	1.05927	0.407049
O76094	Signal recognition particle subunit SRP72	SRP72	86925000	82070000	1.05916	0.407207
Q14676	Mediator of DNA damage checkpoint protein 1	MDC1	45484000	42967000	1.05858	0.408014
P35998	26S protease regulatory subunit 7	PSMC2	169750000	160360000	1.05856	0.408048
Q9UEE9	Craniofacial development protein 1	CFDP1	51773000	48918000	1.05836	0.408317
Q9Y2A7	Nck-associated protein 1	NCKAP1	82782000	78236000	1.05811	0.408677
P46060	Ran GTPase-activating protein 1	RANGAP1	55220000	52206000	1.05773	0.409199
Q9Y263	Phospholipase A-2-activating protein	PLAA	59690000	56440000	1.05758	0.409409
Q14562	ATP-dependent RNA helicase DHX8	DHX8	6802500	6434800	1.05714	0.410027
P35237	Serpin B6	SERPINB6	77190000	73019000	1.05712	0.410055
P99999;CON__P62894	Cytochrome c	CYCS	210720000	199340000	1.05709	0.410103
Q01082;P11277	Spectrin beta chain, non-erythrocytic 1	SPTBN1	189830000	179580000	1.05708	0.410118
Q92616	Translational activator GCN1	GCN1L1	33923000	32099000	1.05682	0.410473
Q14203	Dynactin subunit 1	DCTN1	191220000	181010000	1.05641	0.411061
Q15645	Pachytene checkpoint protein 2 homolog	TRIP13	29027000	27480000	1.0563	0.411215
Q9H2M9	Rab3 GTPase-activating protein non-catalytic subunit	RAB3GAP2	28090000	26598000	1.05609	0.411498
P02760;CON__P00978	Protein AMBP;Alpha-1-microglobulin;Inter-alpha-trypsin inhibitor light chain;Trypstatin	AMBP	228640000	216510000	1.05603	0.411595
Q92900	Regulator of nonsense transcripts 1	UPF1	65037000	61611000	1.05561	0.412183
Q8IWQ3	Serine/threonine-protein kinase BRSK2	BRSK2	23913000	22655000	1.05553	0.412293
P09104;P13929	Gamma-enolase	ENO2	365910000	346720000	1.05535	0.412548
Q12904	Aminoacyl tRNA synthase complex-interacting multifunctional protein 1;Endothelial monocyte-activating polypeptide 2	AIMP1	124900000	118370000	1.05517	0.412803
P23381	Tryptophan--tRNA ligase, cytoplasmic;T1-TrpRS;T2-TrpRS	WARS	83226000	78879000	1.05511	0.412882
P17844	Probable ATP-dependent RNA helicase DDX5	DDX5	290690000	275610000	1.05471	0.413438
Q8IU81	Interferon regulatory factor 2-binding protein 1	IRF2BP1	24753000	23472000	1.05458	0.413634
Q96BJ3	Axin interactor, dorsalization-associated protein	AIDA	35667000	33824000	1.05449	0.413758
P51114	Fragile X mental retardation syndrome-related protein 1	FXR1	108000000	102420000	1.05448	0.413767
P84085	ADP-ribosylation factor 5	ARF5	350370000	332290000	1.05441	0.413867
Q99986	Serine/threonine-protein kinase VRK1	VRK1	60654000	57533000	1.05425	0.414097
P26583	High mobility group protein B2	HMGB2	1.6473e+09	1.5627e+09	1.05414	0.414252
Q9H0R4	Haloacid dehalogenase-like hydrolase domain-containing protein 2	HDHD2	29736000	28218000	1.0538	0.414734
P08243	Asparagine synthetase [glutamine-hydrolyzing]	ASNS	24372000	23132000	1.05361	0.415002
P11940;Q9H361;Q4VXU2	Polyadenylate-binding protein 1	PABPC1	265120000	251690000	1.05336	0.41535
P16152	Carbonyl reductase [NADPH] 1	CBR1	89425000	84899000	1.05331	0.415419
Q9NZN3	EH domain-containing protein 3	EHD3	8570500	8144400	1.05232	0.416821
Q9UMX5	Neudesin	NENF	22337000	21227000	1.05229	0.416858
Q9NRY4	Rho GTPase-activating protein 35	ARHGAP35	78364000	74494000	1.05195	0.417341
P30048	Thioredoxin-dependent peroxide reductase, mitochondrial	PRDX3	312650000	297220000	1.05191	0.417392
Q9NP81	Serine--tRNA ligase, mitochondrial	SARS2	46333000	44049000	1.05185	0.417481
Q99848	Probable rRNA-processing protein EBP2	EBNA1BP2	37596000	35747000	1.05172	0.41766
Q8IYI6	Exocyst complex component 8	EXOC8	28812000	27401000	1.05149	0.417986
P35244	Replication protein A 14 kDa subunit	RPA3	123360000	117320000	1.05148	0.418002
P49721	Proteasome subunit beta type-2	PSMB2	138770000	131990000	1.05137	0.418166
P35754	Glutaredoxin-1	GLRX	37587000	35755000	1.05124	0.41835
P55786;A6NEC2	Puromycin-sensitive aminopeptidase	NPEPPS	183270000	174350000	1.05116	0.418458
Q9Y4G6	Talin-2	TLN2	23357000	22232000	1.0506	0.41925
P52943	Cysteine-rich protein 2	CRIP2	503570000	479360000	1.0505	0.419389
Q9Y237	Peptidyl-prolyl cis-trans isomerase NIMA-interacting 4	PIN4	70159000	66792000	1.05041	0.419523
Q9BW19	Kinesin-like protein KIFC1	KIFC1	23008000	21915000	1.04987	0.420283
Q9UPW5	Cytosolic carboxypeptidase 1	AGTPBP1	7340800	6992300	1.04984	0.420332
P42285	Superkiller viralicidic activity 2-like 2	SKIV2L2	33393000	31808000	1.04983	0.420346
Q99816	Tumor susceptibility gene 101 protein	TSG101	74208000	70698000	1.04965	0.420605
Q01484	Ankyrin-2	ANK2	57283000	54577000	1.04958	0.4207
Q9HB07	UPF0160 protein MYG1, mitochondrial	C12orf10	58446000	55699000	1.04932	0.421073
Q1KMD3	Heterogeneous nuclear ribonucleoprotein U-like protein 2	HNRNPUL2	325090000	309850000	1.04919	0.421263
Q7L099;Q8WXA3	Protein RUFY3	RUFY3	219980000	209770000	1.04867	0.421992
Q9NQC3	Reticulon-4	RTN4	487100000	464560000	1.04852	0.42221
A1L020	RNA-binding protein MEX3A	MEX3A	44144000	42121000	1.04803	0.422909
Q10567	AP-1 complex subunit beta-1	AP1B1	99035000	94540000	1.04755	0.423596
Q8N6T3	ADP-ribosylation factor GTPase-activating protein 1	ARFGAP1	39851000	38043000	1.04753	0.423626
O75369	Filamin-B	FLNB	51113000	48796000	1.04748	0.423685
P60842	Eukaryotic initiation factor 4A-I	EIF4A1	701100000	669480000	1.04723	0.424046
Q9HD45	Transmembrane 9 superfamily member 3	TM9SF3	43827000	41865000	1.04686	0.424568
P25685;Q9UDY4	DnaJ homolog subfamily B member 1	DNAJB1	61931000	59164000	1.04677	0.424706
Q15554	Telomeric repeat-binding factor 2	TERF2	33516000	32020000	1.04672	0.424773
P04818	Thymidylate synthase	TYMS	30473000	29114000	1.04668	0.424834
P27824	Calnexin	CANX	470120000	449330000	1.04627	0.425419
P54727	UV excision repair protein RAD23 homolog B	RAD23B	260550000	249040000	1.04622	0.425492
Q13561	Dynactin subunit 2	DCTN2	266970000	255210000	1.04608	0.425689
Q96T23	Remodeling and spacing factor 1	RSF1	34491000	32979000	1.04585	0.426021
P17480	Nucleolar transcription factor 1	UBTF	112750000	107860000	1.04534	0.426752
Q96JJ3	Engulfment and cell motility protein 2	ELMO2	17769000	17000000	1.04524	0.426896
O14980	Exportin-1	XPO1	164580000	157470000	1.04515	0.427016
P35637	RNA-binding protein FUS	FUS	1203200000	1151400000	1.04499	0.427249
P24666	Low molecular weight phosphotyrosine protein phosphatase	ACP1	202260000	193580000	1.04484	0.427463
Q8WXX5	DnaJ homolog subfamily C member 9	DNAJC9	89380000	85564000	1.0446	0.427809
P53396	ATP-citrate synthase	ACLY	154210000	147630000	1.04457	0.427848
P10586	Receptor-type tyrosine-protein phosphatase F	PTPRF	33630000	32198000	1.04447	0.427985
P21399	Cytoplasmic aconitate hydratase	ACO1	61291000	58684000	1.04442	0.428058
Q99622	Protein C10	C12orf57	55126000	52825000	1.04356	0.429298
Q7L2E3	Putative ATP-dependent RNA helicase DHX30	DHX30	38002000	36443000	1.04278	0.430418
Q15814	Tubulin-specific chaperone C	TBCC	30051000	28833000	1.04224	0.431188
Q5T5U3	Rho GTPase-activating protein 21	ARHGAP21	23690000	22736000	1.04196	0.431596
P32322	Pyrroline-5-carboxylate reductase 1, mitochondrial	PYCR1	50123000	48109000	1.04186	0.431735
O60826	Coiled-coil domain-containing protein 22	CCDC22	12655000	12149000	1.04165	0.432042
P49916	DNA ligase 3	LIG3	40223000	38615000	1.04164	0.432053
Q75T13	GPI inositol-deacylase	PGAP1	46211000	44380000	1.04126	0.432607
P31040	Succinate dehydrogenase [ubiquinone] flavoprotein subunit, mitochondrial	SDHA	68245000	65560000	1.04095	0.433043
P62899	60S ribosomal protein L31	RPL31	427430000	410760000	1.04058	0.433578
Q13356	Peptidyl-prolyl cis-trans isomerase-like 2	PPIL2	3890600	3739200	1.04049	0.433713
Q99623	Prohibitin-2	PHB2	389260000	374410000	1.03966	0.434907
Q15054	DNA polymerase delta subunit 3	POLD3	36106000	34731000	1.03959	0.435011
P42166	Lamina-associated polypeptide 2, isoform alpha;Thymopoietin;Thymopentin	TMPO	815780000	784770000	1.03951	0.43512
Q9UNM6	26S proteasome non-ATPase regulatory subunit 13	PSMD13	184780000	177770000	1.03943	0.435238
P07108	Acyl-CoA-binding protein	DBI	541280000	520900000	1.03912	0.435683
Q9Y617	Phosphoserine aminotransferase	PSAT1	245330000	236250000	1.03843	0.436682
Q9H4A4	Aminopeptidase B	RNPEP	40954000	39454000	1.03802	0.437282
O15372	Eukaryotic translation initiation factor 3 subunit H	EIF3H	97546000	93986000	1.03788	0.437486
Q86UE4	Protein LYRIC	MTDH	57365000	55272000	1.03787	0.437502
P19784	Casein kinase II subunit alpha	CSNK2A2	57720000	55622000	1.03772	0.437717
O00468	Agrin;Agrin N-terminal 110 kDa subunit;Agrin C-terminal 110 kDa subunit;Agrin C-terminal 90 kDa fragment;Agrin C-terminal 22 kDa fragment	AGRN	26400000	25453000	1.03721	0.43846
P56192	Methionine--tRNA ligase, cytoplasmic	MARS	73309000	70693000	1.03701	0.438751
P15927	Replication protein A 32 kDa subunit	RPA2	257420000	248280000	1.03681	0.439029
Q9Y4K4	Mitogen-activated protein kinase kinase kinase kinase 5	MAP4K5	15047000	14513000	1.03679	0.439056
Q92599	Septin-8	2022-09-08	29652000	28607000	1.03653	0.439441
Q9UQ80	Proliferation-associated protein 2G4	PA2G4	378860000	365510000	1.03652	0.439448
P13667	Protein disulfide-isomerase A4	PDIA4	201380000	194300000	1.03644	0.439573
Q7Z460	CLIP-associating protein 1	CLASP1	63334000	61123000	1.03617	0.439958
Q8N8S7	Protein enabled homolog	ENAH	87775000	84711000	1.03617	0.439962
Q96G46	tRNA-dihydrouridine(47) synthase [NAD(P)(+)]-like	DUS3L	11988000	11575000	1.03568	0.440673
Q8IWS0	PHD finger protein 6	PHF6	66336000	64054000	1.03563	0.440752
Q9Y2W2	WW domain-binding protein 11	WBP11	57024000	55065000	1.03558	0.440825
Q3YEC7	Rab-like protein 6	RABL6	15931000	15385000	1.03549	0.440951
Q9UNW9	RNA-binding protein Nova-2	NOVA2	172590000	166700000	1.03533	0.441178
Q96JQ0	Protocadherin-16	DCHS1	83891000	81034000	1.03526	0.441289
O00193	Small acidic protein	SMAP	173370000	167550000	1.03474	0.442046
P18669;P15259;Q8N0Y7	Phosphoglycerate mutase 1	PGAM1	709090000	685400000	1.03456	0.442297
P46778	60S ribosomal protein L21	RPL21	252390000	244120000	1.03388	0.443297
Q08AD1	Calmodulin-regulated spectrin-associated protein 2	CAMSAP2	25458000	24629000	1.03366	0.443613
P09417	Dihydropteridine reductase	QDPR	151070000	146160000	1.03359	0.44371
Q13423	NAD(P) transhydrogenase, mitochondrial	NNT	152700000	147780000	1.03329	0.444148
Q8IW45	ATP-dependent (S)-NAD(P)H-hydrate dehydratase	CARKD	28009000	27108000	1.03324	0.444228
Q9UKV3	Apoptotic chromatin condensation inducer in the nucleus	ACIN1	101590000	98323000	1.03323	0.444243
O75352	Mannose-P-dolichol utilization defect 1 protein	MPDU1	95987000	92918000	1.03303	0.444532
Q16531	DNA damage-binding protein 1	DDB1	172050000	166560000	1.03296	0.444631
O94805	Actin-like protein 6B	ACTL6B	16127000	15629000	1.03186	0.446233
P39687;O95626;O43423	Acidic leucine-rich nuclear phosphoprotein 32 family member A	ANP32A	1086400000	1.053e+09	1.03172	0.446445
Q99523	Sortilin	SORT1	31020000	30068000	1.03166	0.446529
P30520;Q8N142	Adenylosuccinate synthetase isozyme 2	ADSS	70284000	68145000	1.03139	0.446927
Q9BRX2	Protein pelota homolog	PELO	26854000	26045000	1.03106	0.447406
P05455	Lupus La protein	SSB	416860000	404350000	1.03094	0.447586
Q15819	Ubiquitin-conjugating enzyme E2 variant 2	UBE2V2	281430000	273210000	1.03009	0.448833
Q9Y285	Phenylalanine--tRNA ligase alpha subunit	FARSA	106300000	103250000	1.02954	0.449634
P05198	Eukaryotic translation initiation factor 2 subunit 1	EIF2S1	142550000	138480000	1.02939	0.449853
P43243	Matrin-3	MATR3	909090000	883440000	1.02903	0.450375
P62070	Ras-related protein R-Ras2	RRAS2	44010000	42777000	1.02882	0.450684
Q93009	Ubiquitin carboxyl-terminal hydrolase 7	USP7	94996000	92347000	1.02869	0.450887
P36957	Dihydrolipoyllysine-residue succinyltransferase component of 2-oxoglutarate dehydrogenase complex, mitochondrial	DLST	148990000	144860000	1.02851	0.451144
P35579;REV__Q9UKV3	Myosin-9	MYH9	124610000	121240000	1.0278	0.452193
P40222	Alpha-taxilin	TXLNA	31668000	30816000	1.02765	0.452411
Q14103	Heterogeneous nuclear ribonucleoprotein D0	HNRNPD	2366700000	2304000000	1.02721	0.45305
P16403	Histone H1.2	HIST1H1C	5532700000	5386300000	1.02718	0.453099
O95881	Thioredoxin domain-containing protein 12	TXNDC12	30562000	29765000	1.02678	0.453693
P43146	Netrin receptor DCC	DCC	72991000	71152000	1.02585	0.455063
P11021	78 kDa glucose-regulated protein	HSPA5	692640000	675320000	1.02565	0.455356
P22033	Methylmalonyl-CoA mutase, mitochondrial	MUT	29872000	29132000	1.0254	0.455718
P62942	Peptidyl-prolyl cis-trans isomerase FKBP1A	FKBP1A	420150000	409780000	1.02531	0.455858
P61158;Q9P1U1;Q9C0K3	Actin-related protein 3	ACTR3	215310000	210180000	1.02441	0.457184
O94826	Mitochondrial import receptor subunit TOM70	TOMM70A	74533000	72763000	1.02433	0.457306
P29323;Q06187;P29322	Ephrin type-B receptor 2	EPHB2	22332000	21812000	1.02384	0.458023
O15400	Syntaxin-7	STX7	156250000	152620000	1.02378	0.458105
P62269	40S ribosomal protein S18	RPS18	550360000	537610000	1.02372	0.458206
P02771	Alpha-fetoprotein	AFP	3.2429e+09	3.1687e+09	1.02342	0.458649
Q14839	Chromodomain-helicase-DNA-binding protein 4	CHD4	103560000	101230000	1.02302	0.45924
Q92541	RNA polymerase-associated protein RTF1 homolog	RTF1	41882000	40947000	1.02283	0.45951
O75110	Probable phospholipid-transporting ATPase IIA	ATP9A	23899000	23367000	1.02277	0.459609
Q9UH03	Neuronal-specific septin-3	2022-09-03	179590000	175610000	1.02266	0.459762
Q9NPH2	Inositol-3-phosphate synthase 1	ISYNA1	226810000	221790000	1.02263	0.459806
O43719	HIV Tat-specific factor 1	HTATSF1	34620000	33854000	1.02263	0.459817
O75475	PC4 and SFRS1-interacting protein	PSIP1	321790000	314740000	1.0224	0.460153
O75152;A0A1B0GTU1	Zinc finger CCCH domain-containing protein 11A	ZC3H11A	33203000	32499000	1.02166	0.461245
P31153;Q00266	S-adenosylmethionine synthase isoform type-2	MAT2A	285360000	279360000	1.02148	0.461519
Q9C005	Protein dpy-30 homolog	DPY30	160640000	157270000	1.02143	0.461592
P62424	60S ribosomal protein L7a	RPL7A	794680000	778110000	1.0213	0.461789
Q07889;Q07890	Son of sevenless homolog 1;Son of sevenless homolog 2	SOS1;SOS2	6797100	6656800	1.02108	0.462114
Q15181	Inorganic pyrophosphatase	PPA1	532770000	521910000	1.02081	0.462512
Q99543	DnaJ homolog subfamily C member 2;DnaJ homolog subfamily C member 2, N-terminally processed	DNAJC2	12707000	12449000	1.02072	0.462636
P78371	T-complex protein 1 subunit beta	CCT2	619210000	606700000	1.02062	0.462791
Q8WXH0	Nesprin-2	SYNE2	68281000	66904000	1.02058	0.462848
O75116	Rho-associated protein kinase 2	ROCK2	91268000	89443000	1.0204	0.463112
Q8TEM1	Nuclear pore membrane glycoprotein 210	NUP210	40629000	39817000	1.02039	0.463128
O43924	Retinal rod rhodopsin-sensitive cGMP 3,5-cyclic phosphodiesterase subunit delta	PDE6D	55316000	54214000	1.02033	0.463226
Q8TAQ2	SWI/SNF complex subunit SMARCC2	SMARCC2	212280000	208090000	1.02014	0.46351
P50991	T-complex protein 1 subunit delta	CCT4	484040000	474520000	1.02006	0.463619
P49720	Proteasome subunit beta type-3	PSMB3	255380000	250360000	1.02005	0.463636
P22626	Heterogeneous nuclear ribonucleoproteins A2/B1	HNRNPA2B1	5444400000	5337400000	1.02005	0.463641
P14324	Farnesyl pyrophosphate synthase	FDPS	350060000	343280000	1.01975	0.464082
Q9Y2X7	ARF GTPase-activating protein GIT1	GIT1	104670000	102690000	1.01928	0.464779
Q12874	Splicing factor 3A subunit 3	SF3A3	123460000	121200000	1.01865	0.465723
P98179	RNA-binding protein 3	RBM3	242860000	238420000	1.01862	0.465759
Q9ULP9	TBC1 domain family member 24	TBC1D24	43646000	42857000	1.01841	0.466076
Q9HCD5	Nuclear receptor coactivator 5	NCOA5	74709000	73363000	1.01835	0.466169
Q9UNN5	FAS-associated factor 1	FAF1	22214000	21826000	1.01778	0.467018
P48147	Prolyl endopeptidase	PREP	73586000	72314000	1.01759	0.467297
P25205	DNA replication licensing factor MCM3	MCM3	350230000	344230000	1.01743	0.467535
Q14558	Phosphoribosyl pyrophosphate synthase-associated protein 1	PRPSAP1	63265000	62193000	1.01724	0.467823
Q99567	Nuclear pore complex protein Nup88	NUP88	39016000	38358000	1.01715	0.467946
P35052	Glypican-1;Secreted glypican-1	GPC1	175370000	172420000	1.01711	0.468013
Q14204	Cytoplasmic dynein 1 heavy chain 1	DYNC1H1	323400000	318040000	1.01685	0.468395
P62829	60S ribosomal protein L23	RPL23	1.038e+09	1.0208e+09	1.01685	0.4684
Q04760	Lactoylglutathione lyase	GLO1	410890000	404130000	1.01673	0.468583
Q9BRT3	Migration and invasion enhancer 1	MIEN1	19234000	18921000	1.01654	0.468859
E9PAV3;Q13765;Q9BZK3	Nascent polypeptide-associated complex subunit alpha, muscle-specific form;Nascent polypeptide-associated complex subunit alpha	NACA	294230000	289540000	1.0162	0.469372
P61006	Ras-related protein Rab-8A	RAB8A	115710000	113910000	1.0158	0.469964
Q9Y6K1	DNA (cytosine-5)-methyltransferase 3A	DNMT3A	19199000	18905000	1.01555	0.470338
Q12824	SWI/SNF-related matrix-associated actin-dependent regulator of chromatin subfamily B member 1	SMARCB1	54949000	54110000	1.01551	0.470407
O95793	Double-stranded RNA-binding protein Staufen homolog 1	STAU1	47086000	46372000	1.0154	0.470568
P78527	DNA-dependent protein kinase catalytic subunit	PRKDC	259510000	255610000	1.01526	0.470777
P62753	40S ribosomal protein S6	RPS6	315090000	310480000	1.01485	0.471389
Q9H6V9	UPF0554 protein C2orf43	C2orf43	20587000	20286000	1.01484	0.471405
O43396	Thioredoxin-like protein 1	TXNL1	293380000	289110000	1.01477	0.471507
Q9H3S7	Tyrosine-protein phosphatase non-receptor type 23	PTPN23	29457000	29054000	1.01387	0.472851
O94875	Sorbin and SH3 domain-containing protein 2	SORBS2	25568000	25228000	1.01348	0.473441
P47813	Eukaryotic translation initiation factor 1A, X-chromosomal	EIF1AX	121330000	119750000	1.01319	0.473865
Q9GZP4	PITH domain-containing protein 1	PITHD1	56160000	55437000	1.01304	0.474093
P00367;P49448	Glutamate dehydrogenase 1, mitochondrial;Glutamate dehydrogenase 2, mitochondrial	GLUD1;GLUD2	174820000	172590000	1.01292	0.474274
P49589	Cysteine--tRNA ligase, cytoplasmic	CARS	39710000	39207000	1.01283	0.474411
Q8N9N7	Leucine-rich repeat-containing protein 57	LRRC57	40816000	40306000	1.01265	0.474675
P08708	40S ribosomal protein S17	RPS17	258340000	255250000	1.01211	0.475496
P60900	Proteasome subunit alpha type-6	PSMA6	310150000	306500000	1.01191	0.475792
Q9UBB6	Neurochondrin	NCDN	55080000	54450000	1.01157	0.4763
Q99719	Septin-5	2022-09-05	129520000	128070000	1.01132	0.476673
Q96I24	Far upstream element-binding protein 3	FUBP3	104470000	103310000	1.01123	0.476813
P35222	Catenin beta-1	CTNNB1	256440000	253650000	1.011	0.477157
P48444	Coatomer subunit delta	ARCN1	53531000	52970000	1.01059	0.477771
P32004	Neural cell adhesion molecule L1	L1CAM	63732000	63069000	1.01051	0.477889
Q86UP2;Q9Y4F3	Kinectin	KTN1	128880000	127570000	1.01027	0.478255
P12268	Inosine-5-monophosphate dehydrogenase 2	IMPDH2	216190000	214000000	1.01023	0.478308
Q6V0I7	Protocadherin Fat 4	FAT4	13622000	13486000	1.01008	0.478532
P48047	ATP synthase subunit O, mitochondrial	ATP5O	201660000	199720000	1.00971	0.47909
Q9BZE1	39S ribosomal protein L37, mitochondrial	MRPL37	23040000	22839000	1.0088	0.480465
Q9HCS7	Pre-mRNA-splicing factor SYF1	XAB2	19533000	19363000	1.00878	0.480496
P51659	Peroxisomal multifunctional enzyme type 2;(3R)-hydroxyacyl-CoA dehydrogenase;Enoyl-CoA hydratase 2	HSD17B4	75263000	74621000	1.0086	0.480762
Q9BUT1	3-hydroxybutyrate dehydrogenase type 2	BDH2	42428000	42070000	1.00851	0.480903
Q96JP5	E3 ubiquitin-protein ligase ZFP91	ZFP91	20557000	20395000	1.00794	0.481757
O75340	Programmed cell death protein 6	PDCD6	57339000	56889000	1.00791	0.481807
Q9BQ52	Zinc phosphodiesterase ELAC protein 2	ELAC2	27721000	27506000	1.00782	0.481948
Q9Y224	UPF0568 protein C14orf166	C14orf166	141230000	140170000	1.00756	0.482331
Q7Z434	Mitochondrial antiviral-signaling protein	MAVS	43684000	43357000	1.00754	0.482362
P36542	ATP synthase subunit gamma, mitochondrial	ATP5C1	168620000	167420000	1.00717	0.482927
P17174	Aspartate aminotransferase, cytoplasmic	GOT1	125970000	125100000	1.00695	0.483248
Q96DE0	U8 snoRNA-decapping enzyme	NUDT16	17210000	17098000	1.00655	0.483858
Q13257	Mitotic spindle assembly checkpoint protein MAD2A	MAD2L1	37274000	37064000	1.00567	0.485195
Q9Y2J2	Band 4.1-like protein 3;Band 4.1-like protein 3, N-terminally processed	EPB41L3	251530000	250250000	1.00511	0.486028
Q9NUB1	Acetyl-coenzyme A synthetase 2-like, mitochondrial	ACSS1	28974000	28842000	1.00458	0.486842
P06730	Eukaryotic translation initiation factor 4E	EIF4E	159650000	158930000	1.00453	0.486913
Q08257	Quinone oxidoreductase	CRYZ	95249000	94824000	1.00448	0.486986
Q15435	Protein phosphatase 1 regulatory subunit 7	PPP1R7	83433000	83089000	1.00414	0.487503
Q9H1E3	Nuclear ubiquitous casein and cyclin-dependent kinase substrate 1	NUCKS1	224990000	224140000	1.00379	0.48803
P68371	Tubulin beta-4B chain	TUBB4B	7.548e+09	7.5199e+09	1.00374	0.488114
Q16643	Drebrin	DBN1	1223500000	1219200000	1.00353	0.488432
P49736	DNA replication licensing factor MCM2	MCM2	635430000	633290000	1.00338	0.488656
O60264	SWI/SNF-related matrix-associated actin-dependent regulator of chromatin subfamily A member 5	SMARCA5	124160000	123760000	1.00323	0.488879
P23258;Q9NRH3	Tubulin gamma-1 chain;Tubulin gamma-2 chain	TUBG1;TUBG2	60934000	60741000	1.00318	0.488962
O76071	Probable cytosolic iron-sulfur protein assembly protein CIAO1	CIAO1	34238000	34137000	1.00296	0.489294
Q16204	Coiled-coil domain-containing protein 6	CCDC6	40182000	40064000	1.00295	0.489314
P82970	High mobility group nucleosome-binding domain-containing protein 5	HMGN5	58013000	57854000	1.00275	0.489613
P35606	Coatomer subunit beta	COPB2	170340000	169910000	1.00253	0.489942
Q86TX2;P49753;Q3I5F7	Acyl-coenzyme A thioesterase 1;Acyl-coenzyme A thioesterase 2, mitochondrial	ACOT1;ACOT2	28850000	28780000	1.00243	0.490092
Q9Y2D4	Exocyst complex component 6B	EXOC6B	24718000	24662000	1.00227	0.490337
P11137	Microtubule-associated protein 2	MAP2	954020000	952020000	1.0021	0.490595
P40926	Malate dehydrogenase, mitochondrial	MDH2	721510000	720020000	1.00207	0.490643
Q96C90	Protein phosphatase 1 regulatory subunit 14B	PPP1R14B	90397000	90214000	1.00203	0.490705
O75746	Calcium-binding mitochondrial carrier protein Aralar1	SLC25A12	33460000	33396000	1.00192	0.490875
P37840	Alpha-synuclein	SNCA	106750000	106590000	1.0015	0.491505
P31939	Bifunctional purine biosynthesis protein PURH;Phosphoribosylaminoimidazolecarboxamide formyltransferase;IMP cyclohydrolase	ATIC	107430000	107320000	1.00102	0.492229
P28676	Grancalcin	GCA	46763000	46722000	1.00088	0.492453
Q12765	Secernin-1	SCRN1	321890000	321610000	1.00087	0.492463
Q9Y496;Q6ZMV9	Kinesin-like protein KIF3A	KIF3A	43518000	43494000	1.00055	0.492948
Q92538	Golgi-specific brefeldin A-resistance guanine nucleotide exchange factor 1	GBF1	16991000	16985000	1.00035	0.49325
P48729;Q8N752	Casein kinase I isoform alpha	CSNK1A1	20187000	20181000	1.0003	0.493335
P98172	Ephrin-B1	EFNB1	149610000	149580000	1.0002	0.493482
O75487	Glypican-4;Secreted glypican-4	GPC4	251570000	251530000	1.00016	0.493545
P55795	Heterogeneous nuclear ribonucleoprotein H2	HNRNPH2	172810000	172870000	0.999653	0.494315
P14868	Aspartate--tRNA ligase, cytoplasmic	DARS	202050000	202240000	0.999061	0.495217
P62495	Eukaryotic peptide chain release factor subunit 1	ETF1	78937000	79016000	0.999	0.495308
Q9UQE7	Structural maintenance of chromosomes protein 3	SMC3	179390000	179580000	0.998942	0.495397
Q16658	Fascin	FSCN1	1.5663e+09	1.5687e+09	0.99847	0.496116
Q15459	Splicing factor 3A subunit 1	SF3A1	186210000	186530000	0.998284	0.496399
P09936	Ubiquitin carboxyl-terminal hydrolase isozyme L1	UCHL1	1.8886e+09	1.8922e+09	0.998097	0.496684
P36969	Phospholipid hydroperoxide glutathione peroxidase, mitochondrial	GPX4	97334000	97607000	0.997203	0.498047
P22392	Nucleoside diphosphate kinase B	NME2	960420000	963580000	0.996721	0.498784
Q8WVM8	Sec1 family domain-containing protein 1	SCFD1	78481000	78743000	0.996673	0.498857
Q15436	Protein transport protein Sec23A	SEC23A	81786000	82073000	0.996503	0.499116
P60174	Triosephosphate isomerase	TPI1	1.8006e+09	1.807e+09	0.996458	0.499184
Q9H0L4	Cleavage stimulation factor subunit 2 tau variant	CSTF2T	40116000	40266000	0.996275	0.499464
Q9BX66	Sorbin and SH3 domain-containing protein 1	SORBS1	49131000	49330000	0.995966	0.499936
P10644	cAMP-dependent protein kinase type I-alpha regulatory subunit;cAMP-dependent protein kinase type I-alpha regulatory subunit, N-terminally processed	PRKAR1A	53203000	53423000	0.995882	0.499931
P04792	Heat shock protein beta-1	HSPB1	571500000	573940000	0.995749	0.499714
Q16850	Lanosterol 14-alpha demethylase	CYP51A1	53868000	54103000	0.995656	0.499563
Q9NRV9	Heme-binding protein 1	HEBP1	54227000	54474000	0.995466	0.499251
P42345	Serine/threonine-protein kinase mTOR	MTOR	16772000	16852000	0.995253	0.498903
Q7L576	Cytoplasmic FMR1-interacting protein 1	CYFIP1	102860000	103380000	0.99497	0.498441
Q07020	60S ribosomal protein L18	RPL18	300060000	301600000	0.994894	0.498317
Q5VT52	Regulation of nuclear pre-mRNA domain-containing protein 2	RPRD2	23568000	23695000	0.99464	0.497902
P18583	Protein SON	SON	51863000	52152000	0.994459	0.497604
P23919	Thymidylate kinase	DTYMK	76977000	77421000	0.994265	0.497288
Q16630	Cleavage and polyadenylation specificity factor subunit 6	CPSF6	136790000	137590000	0.994186	0.497158
P35580;REV__Q8IYT3	Myosin-10	MYH10	332400000	334440000	0.9939	0.496691
Q86Y82	Syntaxin-12	STX12	79151000	79649000	0.993748	0.496441
Q92783	Signal transducing adapter molecule 1	STAM	40124000	40378000	0.993709	0.496379
P50990	T-complex protein 1 subunit theta	CCT8	452470000	455340000	0.993697	0.496358
Q6UXN9	WD repeat-containing protein 82	WDR82	94904000	95578000	0.992948	0.495132
Q92598	Heat shock protein 105 kDa	HSPH1	158810000	159960000	0.992811	0.494907
P10768	S-formylglutathione hydrolase	ESD	207920000	209430000	0.99279	0.494873
Q9H4L7	SWI/SNF-related matrix-associated actin-dependent regulator of chromatin subfamily A containing DEAD/H box 1	SMARCAD1	34105000	34363000	0.992492	0.494384
Q16555	Dihydropyrimidinase-related protein 2	DPYSL2	2580500000	2600100000	0.992462	0.494335
P15311	Ezrin	EZR	537410000	541510000	0.992429	0.49428
Q14011	Cold-inducible RNA-binding protein	CIRBP	336430000	339060000	0.992243	0.493977
Q92945	Far upstream element-binding protein 2	KHSRP	534780000	539060000	0.99206	0.493677
Q9BXJ9;Q6N069	N-alpha-acetyltransferase 15, NatA auxiliary subunit	NAA15	50609000	51021000	0.991925	0.493455
P11216;P11217;P06737	Glycogen phosphorylase, brain form	PYGB	208540000	210280000	0.991725	0.493127
P53004	Biliverdin reductase A	BLVRA	69774000	70364000	0.991615	0.492946
P11177	Pyruvate dehydrogenase E1 component subunit beta, mitochondrial	PDHB	122960000	124020000	0.991453	0.492681
P17812	CTP synthase 1	CTPS1	91483000	92274000	0.991428	0.492639
Q15404	Ras suppressor protein 1	RSU1	23318000	23524000	0.991243	0.492336
O15294	UDP-N-acetylglucosamine--peptide N-acetylglucosaminyltransferase 110 kDa subunit	OGT	40912000	41274000	0.991229	0.492314
Q96PU4	E3 ubiquitin-protein ligase UHRF2	UHRF2	13275000	13393000	0.991189	0.492248
Q8TAT6	Nuclear protein localization protein 4 homolog	NPLOC4	15228000	15366000	0.991019	0.491969
Q9HCJ6	Synaptic vesicle membrane protein VAT-1 homolog-like	VAT1L	46185000	46622000	0.990627	0.491324
P26232	Catenin alpha-2	CTNNA2	76674000	77408000	0.990518	0.491146
Q6PI48	Aspartate--tRNA ligase, mitochondrial	DARS2	10465000	10566000	0.990441	0.49102
Q9BQ61	Uncharacterized protein C19orf43	C19orf43	138930000	140310000	0.990165	0.490566
Q15005	Signal peptidase complex subunit 2	SPCS2	64360000	65010000	0.990002	0.490298
P49643	DNA primase large subunit	PRIM2	14595000	14743000	0.989961	0.490232
P48637	Glutathione synthetase	GSS	79415000	80250000	0.989595	0.48963
P17600;Q92777	Synapsin-1	SYN1	11209000	11327000	0.989582	0.489609
O95400	CD2 antigen cytoplasmic tail-binding protein 2	CD2BP2	36334000	36732000	0.989165	0.488922
Q08209	Serine/threonine-protein phosphatase 2B catalytic subunit alpha isoform	PPP3CA	103400000	104570000	0.988811	0.488341
P48556	26S proteasome non-ATPase regulatory subunit 8	PSMD8	49815000	50389000	0.988609	0.488008
Q14155	Rho guanine nucleotide exchange factor 7	ARHGEF7	38235000	38689000	0.988265	0.487443
P46977	Dolichyl-diphosphooligosaccharide--protein glycosyltransferase subunit STT3A	STT3A	73737000	74616000	0.98822	0.487368
Q09161	Nuclear cap-binding protein subunit 1	NCBP1	79676000	80660000	0.987801	0.486678
Q9H0B6	Kinesin light chain 2	KLC2	50442000	51068000	0.987742	0.486582
Q9NUU7	ATP-dependent RNA helicase DDX19A	DDX19A	192470000	194880000	0.987633	0.486403
P13489	Ribonuclease inhibitor	RNH1	208240000	210860000	0.987575	0.486306
P00492	Hypoxanthine-guanine phosphoribosyltransferase	HPRT1	40382000	40913000	0.987021	0.485395
P78417	Glutathione S-transferase omega-1	GSTO1	81513000	82597000	0.986876	0.485156
Q9UMS4	Pre-mRNA-processing factor 19	PRPF19	354210000	359070000	0.986465	0.484479
O14994	Synapsin-3	SYN3	11204000	11363000	0.986007	0.483724
Q8IVD9	NudC domain-containing protein 3	NUDCD3	18297000	18564000	0.985617	0.483081
P0DMV9;P0DMV8	Heat shock 70 kDa protein 1B;Heat shock 70 kDa protein 1A	HSPA1B;HSPA1A	767100000	778340000	0.985559	0.482985
Q7Z7K6	Centromere protein V	CENPV	319730000	324570000	0.985088	0.482208
O95218	Zinc finger Ran-binding domain-containing protein 2	ZRANB2	61189000	62121000	0.984997	0.482058
P54709	Sodium/potassium-transporting ATPase subunit beta-3	ATP1B3	68634000	69692000	0.984819	0.481764
Q13642	Four and a half LIM domains protein 1	FHL1	184670000	187520000	0.984802	0.481735
Q13813;REV__Q04637	Spectrin alpha chain, non-erythrocytic 1	SPTAN1	236200000	239850000	0.984782	0.481703
O43148	mRNA cap guanine-N7 methyltransferase	RNMT	65648000	66678000	0.984553	0.481325
Q9NVG8	TBC1 domain family member 13	TBC1D13	139600000	141810000	0.984416	0.481099
P55265	Double-stranded RNA-specific adenosine deaminase	ADAR	72370000	73522000	0.984331	0.480959
O00154;Q6ZUV0	Cytosolic acyl coenzyme A thioester hydrolase	ACOT7	244630000	248530000	0.984308	0.48092
Q6PJT7	Zinc finger CCCH domain-containing protein 14	ZC3H14	34140000	34708000	0.983635	0.479809
P55735	Protein SEC13 homolog	SEC13	147680000	150140000	0.983615	0.479777
Q969T9	WW domain-binding protein 2	WBP2	74021000	75276000	0.983328	0.479302
Q15370	Transcription elongation factor B polypeptide 2	TCEB2	183740000	186870000	0.98325	0.479174
Q92896	Golgi apparatus protein 1	GLG1	92353000	93944000	0.983064	0.478867
Q9BUF5	Tubulin beta-6 chain	TUBB6	42583000	43332000	0.982715	0.478289
O43617	Trafficking protein particle complex subunit 3	TRAPPC3	29039000	29567000	0.982142	0.477342
Q9Y230	RuvB-like 2	RUVBL2	210350000	214270000	0.981705	0.476619
P78347;Q86UP8;Q6EKJ0	General transcription factor II-I	GTF2I	214740000	218920000	0.980906	0.475297
Q06830	Peroxiredoxin-1	PRDX1	2521600000	2571100000	0.980748	0.475034
P54920	Alpha-soluble NSF attachment protein	NAPA	128320000	130860000	0.98059	0.474773
Q8IWX8	Calcium homeostasis endoplasmic reticulum protein	CHERP	100610000	102610000	0.980509	0.474639
P98160	Basement membrane-specific heparan sulfate proteoglycan core protein;Endorepellin;LG3 peptide	HSPG2	44912000	45825000	0.980076	0.473923
Q9UBB4	Ataxin-10	ATXN10	116160000	118530000	0.980005	0.473805
Q93050	V-type proton ATPase 116 kDa subunit a isoform 1	ATP6V0A1	30522000	31148000	0.979902	0.473635
Q99829	Copine-1	CPNE1	70787000	72265000	0.979547	0.473047
Q9P013	Spliceosome-associated protein CWC15 homolog	CWC15	52460000	53573000	0.979225	0.472512
P27707	Deoxycytidine kinase	DCK	29630000	30260000	0.97918	0.472438
Q9ULU8;Q86UW7	Calcium-dependent secretion activator 1	CADPS	56530000	57744000	0.978976	0.4721
P26012	Integrin beta-8	ITGB8	20354000	20794000	0.97884	0.471874
Q06323	Proteasome activator complex subunit 1	PSME1	38162000	38987000	0.978839	0.471873
P05976;P08590	Myosin light chain 1/3, skeletal muscle isoform;Myosin light chain 3	MYL1;MYL3	53210000	54362000	0.978809	0.471822
Q9NRZ5	1-acyl-sn-glycerol-3-phosphate acyltransferase delta	AGPAT4	10027000	10246000	0.978626	0.471519
Q9BT09	Protein canopy homolog 3	CNPY3	21798000	22278000	0.978454	0.471234
P52565	Rho GDP-dissociation inhibitor 1	ARHGDIA	552110000	564280000	0.978433	0.471199
Q00059	Transcription factor A, mitochondrial	TFAM	67190000	68683000	0.978262	0.470916
P54577	Tyrosine--tRNA ligase, cytoplasmic;Tyrosine--tRNA ligase, cytoplasmic, N-terminally processed	YARS	84056000	85950000	0.977964	0.470421
P22307	Non-specific lipid-transfer protein	SCP2	48651000	49755000	0.977811	0.470168
Q6DKJ4	Nucleoredoxin	NXN	63871000	65324000	0.977757	0.470078
O14818;Q8TAA3	Proteasome subunit alpha type-7	PSMA7	248730000	254410000	0.977674	0.46994
P51532	Transcription activator BRG1	SMARCA4	192280000	196740000	0.97733	0.46937
Q01085	Nucleolysin TIAR	TIAL1	31708000	32449000	0.977164	0.469094
Q99873;Q9NR22	Protein arginine N-methyltransferase 1	PRMT1	333780000	341610000	0.977079	0.468953
Q01970	1-phosphatidylinositol 4,5-bisphosphate phosphodiesterase beta-3	PLCB3	12287000	12576000	0.97702	0.468854
P08621	U1 small nuclear ribonucleoprotein 70 kDa	SNRNP70	187850000	192270000	0.977011	0.468841
Q92747	Actin-related protein 2/3 complex subunit 1A	ARPC1A	147260000	150740000	0.976914	0.468678
Q92696	Geranylgeranyl transferase type-2 subunit alpha	RABGGTA	20533000	21022000	0.976739	0.468388
P31942	Heterogeneous nuclear ribonucleoprotein H3	HNRNPH3	517440000	529850000	0.976578	0.468121
Q8WVC6	Dephospho-CoA kinase domain-containing protein	DCAKD	55899000	57249000	0.976419	0.467856
Q8N7J2	APC membrane recruitment protein 2	AMER2	132380000	135610000	0.976182	0.467463
Q8IYQ7	Threonine synthase-like 1	THNSL1	22147000	22689000	0.976112	0.467346
P35269	General transcription factor IIF subunit 1	GTF2F1	46474000	47619000	0.975955	0.467086
P21266	Glutathione S-transferase Mu 3	GSTM3	85849000	87995000	0.975612	0.466517
P07355;A6NMY6	Annexin A2;Putative annexin A2-like protein	ANXA2;ANXA2P2	273200000	280080000	0.975436	0.466223
O15014	Zinc finger protein 609	ZNF609	17336000	17775000	0.975302	0.466002
P25398	40S ribosomal protein S12	RPS12	627690000	643680000	0.975158	0.465762
P42574	Caspase-3;Caspase-3 subunit p17;Caspase-3 subunit p12	CASP3	49018000	50277000	0.974959	0.46543
Q14444	Caprin-1	CAPRIN1	426270000	437240000	0.974911	0.465351
P09874	Poly [ADP-ribose] polymerase 1	PARP1	482370000	494840000	0.9748	0.465166
P46926	Glucosamine-6-phosphate isomerase 1	GNPDA1	143220000	146930000	0.97475	0.465083
P62136	Serine/threonine-protein phosphatase PP1-alpha catalytic subunit	PPP1CA	137040000	140590000	0.974749	0.465082
O60282;Q969V6	Kinesin heavy chain isoform 5C	KIF5C	1158200000	1188300000	0.97467	0.46495
P48380;P48378	Transcription factor RFX3;DNA-binding protein RFX2	RFX3;RFX2	19371000	19879000	0.974445	0.464577
Q7Z4V5	Hepatoma-derived growth factor-related protein 2	HDGFRP2	171630000	176160000	0.974285	0.46431
Q92878	DNA repair protein RAD50	RAD50	43767000	44927000	0.97418	0.464136
Q9BVC4	Target of rapamycin complex subunit LST8	MLST8	15701000	16121000	0.973947	0.463748
Q8NC51	Plasminogen activator inhibitor 1 RNA-binding protein	SERBP1	732590000	752240000	0.973878	0.463633
O00567	Nucleolar protein 56	NOP56	111390000	114410000	0.973604	0.463177
P23634;Q16720	Plasma membrane calcium-transporting ATPase 4	ATP2B4	97697000	100350000	0.973563	0.463108
P61619	Protein transport protein Sec61 subunit alpha isoform 1	SEC61A1	45701000	46957000	0.973252	0.462592
P53621	Coatomer subunit alpha;Xenin;Proxenin	COPA	107350000	110340000	0.972902	0.462009
Q9P287	BRCA2 and CDKN1A-interacting protein	BCCIP	135290000	139100000	0.97261	0.461522
O75348	V-type proton ATPase subunit G 1	ATP6V1G1	71513000	73548000	0.972331	0.461058
P01009;P20848	Alpha-1-antitrypsin;Short peptide from AAT	SERPINA1	1323300000	1361700000	0.9718	0.460174
P22695	Cytochrome b-c1 complex subunit 2, mitochondrial	UQCRC2	323920000	333450000	0.97142	0.459541
P02751	Fibronectin;Anastellin;Ugl-Y1;Ugl-Y2;Ugl-Y3	FN1	125080000	128770000	0.971344	0.459415
P60983;O60234	Glia maturation factor beta	GMFB	112390000	115740000	0.971056	0.458934
Q8IYB7	DIS3-like exonuclease 2	DIS3L2	10363000	10672000	0.971046	0.458917
Q15382	GTP-binding protein Rheb	RHEB	64335000	66254000	0.971036	0.458901
Q92567	Protein FAM168A	FAM168A	19406000	19985000	0.971028	0.458888
P26358	DNA (cytosine-5)-methyltransferase 1	DNMT1	171280000	176410000	0.97092	0.458708
Q15375;Q5JZY3	Ephrin type-A receptor 7	EPHA7	60230000	62036000	0.970888	0.458654
Q92552	28S ribosomal protein S27, mitochondrial	MRPS27	24737000	25481000	0.970802	0.458511
Q5BKZ1	DBIRD complex subunit ZNF326	ZNF326	66370000	68402000	0.970293	0.457663
Q9H3N1	Thioredoxin-related transmembrane protein 1	TMX1	127580000	131500000	0.97019	0.457491
P21291	Cysteine and glycine-rich protein 1	CSRP1	41876000	43198000	0.969397	0.456168
Q14982	Opioid-binding protein/cell adhesion molecule	OPCML	45877000	47339000	0.969116	0.4557
O60684	Importin subunit alpha-7	KPNA6	64393000	66455000	0.968971	0.455458
P28066	Proteasome subunit alpha type-5	PSMA5	430660000	444550000	0.968755	0.455097
O43865	Putative adenosylhomocysteinase 2	AHCYL1	1.0313e+09	1.0647e+09	0.96863	0.454888
Q9UIG0	Tyrosine-protein kinase BAZ1B	BAZ1B	49788000	51406000	0.968525	0.454714
P51674	Neuronal membrane glycoprotein M6-a	GPM6A	464820000	479940000	0.968496	0.454665
Q00796	Sorbitol dehydrogenase	SORD	169830000	175410000	0.968189	0.454152
Q9UK59	Lariat debranching enzyme	DBR1	35346000	36523000	0.967774	0.453459
Q8N684	Cleavage and polyadenylation specificity factor subunit 7	CPSF7	87814000	90752000	0.967626	0.453213
O75083	WD repeat-containing protein 1	WDR1	178370000	184360000	0.967509	0.453018
Q96FW1	Ubiquitin thioesterase OTUB1	OTUB1	202870000	209790000	0.967015	0.452192
P54756;P29320	Ephrin type-A receptor 5	EPHA5	12086000	12499000	0.966957	0.452096
O75792	Ribonuclease H2 subunit A	RNASEH2A	37793000	39087000	0.966894	0.451991
P11310	Medium-chain specific acyl-CoA dehydrogenase, mitochondrial	ACADM	69608000	71995000	0.966845	0.451908
P19174	1-phosphatidylinositol 4,5-bisphosphate phosphodiesterase gamma-1	PLCG1	67259000	69605000	0.966296	0.45099
Q5TF21;Q9Y4B5	Protein SOGA3	SOGA3	99765000	103250000	0.966247	0.450909
Q9Y305	Acyl-coenzyme A thioesterase 9, mitochondrial	ACOT9	10617000	10988000	0.966236	0.450891
P18615	Negative elongation factor E	NELFE	46571000	48202000	0.966163	0.450769
P82909	28S ribosomal protein S36, mitochondrial	MRPS36	17177000	17779000	0.96614	0.45073
P52926	High mobility group protein HMGI-C	HMGA2	1.0572e+09	1094500000	0.965921	0.450364
Q9Y250	Leucine zipper putative tumor suppressor 1	LZTS1	18118000	18760000	0.965778	0.450126
P41567	Eukaryotic translation initiation factor 1	EIF1	123790000	128220000	0.96545	0.449577
Q9UBF2	Coatomer subunit gamma-2	COPG2	54271000	56222000	0.965298	0.449324
P62140	Serine/threonine-protein phosphatase PP1-beta catalytic subunit	PPP1CB	259970000	269320000	0.965283	0.449298
P25705	ATP synthase subunit alpha, mitochondrial	ATP5A1	1.0312e+09	1.0684e+09	0.965182	0.449129
Q12906	Interleukin enhancer-binding factor 3	ILF3	829400000	859440000	0.965047	0.448904
P12956	X-ray repair cross-complementing protein 6	XRCC6	650190000	674000000	0.964674	0.448279
Q86TP1	Protein prune homolog	PRUNE	21559000	22349000	0.964652	0.448242
Q15056	Eukaryotic translation initiation factor 4H	EIF4H	246340000	255440000	0.964375	0.44778
P11142	Heat shock cognate 71 kDa protein	HSPA8	2768900000	2871800000	0.964169	0.447435
Q86X55	Histone-arginine methyltransferase CARM1	CARM1	52941000	54949000	0.963457	0.446244
Q92973	Transportin-1	TNPO1	286380000	297480000	0.962687	0.444955
P61513;A6NKH3	60S ribosomal protein L37a	RPL37A	145250000	150920000	0.96243	0.444526
P28340	DNA polymerase delta catalytic subunit	POLD1	39756000	41317000	0.962219	0.444172
P22314	Ubiquitin-like modifier-activating enzyme 1	UBA1	655480000	681690000	0.961551	0.443054
P60468	Protein transport protein Sec61 subunit beta	SEC61B	114950000	119550000	0.961522	0.443006
P09110	3-ketoacyl-CoA thiolase, peroxisomal	ACAA1	8026400	8347700	0.96151	0.442985
O60231	Putative pre-mRNA-splicing factor ATP-dependent RNA helicase DHX16	DHX16	9920300	10319000	0.961363	0.442738
P62280	40S ribosomal protein S11	RPS11	385840000	401400000	0.961236	0.442525
Q7Z4S6;Q2M1P5;Q86VH2	Kinesin-like protein KIF21A	KIF21A	45650000	47491000	0.961235	0.442524
P51991	Heterogeneous nuclear ribonucleoprotein A3	HNRNPA3	1442800000	1.5017e+09	0.960778	0.441758
P22102	Trifunctional purine biosynthetic protein adenosine-3;Phosphoribosylamine--glycine ligase;Phosphoribosylformylglycinamidine cyclo-ligase;Phosphoribosylglycinamide formyltransferase	GART	168850000	175750000	0.96074	0.441695
P06744;Q8N196	Glucose-6-phosphate isomerase	GPI	376670000	392070000	0.960721	0.441664
P11766	Alcohol dehydrogenase class-3	ADH5	434890000	452790000	0.960467	0.441238
Q53FA7	Quinone oxidoreductase PIG3	TP53I3	31134000	32438000	0.9598	0.440121
P48643	T-complex protein 1 subunit epsilon	CCT5	245700000	256010000	0.959728	0.44
Q9H4M9;Q9NZN4	EH domain-containing protein 1	EHD1	60450000	62997000	0.95957	0.439734
Q07866	Kinesin light chain 1	KLC1	161810000	168630000	0.959556	0.439712
Q92620	Pre-mRNA-splicing factor ATP-dependent RNA helicase PRP16	DHX38	28535000	29738000	0.959547	0.439696
P35232	Prohibitin	PHB	286390000	298480000	0.959495	0.439609
O95870	Abhydrolase domain-containing protein 16A	ABHD16A	35590000	37114000	0.958937	0.438674
Q04917	14-3-3 protein eta	YWHAH	635480000	662710000	0.958911	0.43863
P04075;P05062	Fructose-bisphosphate aldolase A	ALDOA	861250000	898810000	0.958211	0.437457
P82979	SAP domain-containing ribonucleoprotein	SARNP	268340000	280060000	0.958152	0.437357
Q8WYA6	Beta-catenin-like protein 1	CTNNBL1	24945000	26050000	0.957582	0.436401
Q9H7P6	Multivesicular body subunit 12B	MVB12B	22556000	23581000	0.956533	0.434641
A0MZ66	Shootin-1	KIAA1598	111080000	116180000	0.956103	0.433919
P04899	Guanine nucleotide-binding protein G(i) subunit alpha-2	GNAI2	442650000	463110000	0.95582	0.433446
P23193;Q15560	Transcription elongation factor A protein 1	TCEA1	78895000	82558000	0.955631	0.433128
P63162;P14678	Small nuclear ribonucleoprotein-associated protein N;Small nuclear ribonucleoprotein-associated proteins B and B	SNRPN;SNRPB	167700000	175500000	0.955556	0.433001
P51648;P48448;P30838;P43353	Fatty aldehyde dehydrogenase	ALDH3A2	68015000	71182000	0.955508	0.432922
O60493	Sorting nexin-3	SNX3	64695000	67725000	0.95526	0.432506
P62826	GTP-binding nuclear protein Ran	RAN	2.0785e+09	2176700000	0.954886	0.431877
P27816	Microtubule-associated protein 4	MAP4	673390000	705380000	0.954649	0.431479
P35611	Alpha-adducin	ADD1	184490000	193290000	0.954473	0.431183
P25786	Proteasome subunit alpha type-1	PSMA1	181940000	190740000	0.953864	0.430161
Q13418	Integrin-linked protein kinase	ILK	25992000	27251000	0.9538	0.430054
P30101	Protein disulfide-isomerase A3	PDIA3	583100000	611350000	0.953791	0.430038
O00560	Syntenin-1	SDCBP	63871000	66968000	0.953754	0.429977
P80404	4-aminobutyrate aminotransferase, mitochondrial	ABAT	62126000	65150000	0.953584	0.429691
Q7KZ85	Transcription elongation factor SPT6	SUPT6H	28401000	29786000	0.953502	0.429553
Q13155	Aminoacyl tRNA synthase complex-interacting multifunctional protein 2	AIMP2	108370000	113660000	0.953458	0.429479
Q9NX62	Inositol monophosphatase 3	IMPAD1	26192000	27485000	0.952956	0.428636
Q86VS8	Protein Hook homolog 3	HOOK3	15681000	16465000	0.952384	0.427675
P02749;CON__P17690	Beta-2-glycoprotein 1	APOH	74455000	78182000	0.952329	0.427583
Q9Y277	Voltage-dependent anion-selective channel protein 3	VDAC3	210910000	221500000	0.95219	0.427349
Q8IWZ3	Ankyrin repeat and KH domain-containing protein 1	ANKHD1	16035000	16841000	0.952141	0.427266
P62701;Q8TD47	40S ribosomal protein S4, X isoform	RPS4X	595620000	625600000	0.952078	0.427161
P49207	60S ribosomal protein L34	RPL34	188030000	197540000	0.951858	0.426791
Q15393	Splicing factor 3B subunit 3	SF3B3	389290000	409040000	0.951716	0.426553
A0AVT1	Ubiquitin-like modifier-activating enzyme 6	UBA6	61627000	64755000	0.951695	0.426517
Q9P265	Disco-interacting protein 2 homolog B	DIP2B	23129000	24308000	0.951497	0.426186
Q9H3P7	Golgi resident protein GCP60	ACBD3	24337000	25578000	0.951482	0.426159
Q8N1G4	Leucine-rich repeat-containing protein 47	LRRC47	160200000	168370000	0.951476	0.426149
P83731	60S ribosomal protein L24	RPL24	468300000	492220000	0.951404	0.426028
P00505	Aspartate aminotransferase, mitochondrial	GOT2	280800000	295170000	0.951316	0.425881
Q7Z417	Nuclear fragile X mental retardation-interacting protein 2	NUFIP2	12807000	13463000	0.951274	0.42581
Q00610;P53675	Clathrin heavy chain 1	CLTC	499210000	524790000	0.951257	0.425781
Q14671	Pumilio homolog 1	PUM1	45903000	48260000	0.95116	0.425619
P12277;P06732	Creatine kinase B-type	CKB	4964600000	5220000000	0.951073	0.425472
Q86Y56	Dynein assembly factor 5, axonemal	DNAAF5	17531000	18435000	0.950963	0.425287
P40925	Malate dehydrogenase, cytoplasmic	MDH1	678830000	714000000	0.950742	0.424917
Q9Y2T2	AP-3 complex subunit mu-1	AP3M1	34137000	35911000	0.9506	0.424677
Q8NFP7;Q96G61	Diphosphoinositol polyphosphate phosphohydrolase 3-alpha;Diphosphoinositol polyphosphate phosphohydrolase 3-beta	NUDT10;NUDT11	117850000	124010000	0.950327	0.424218
O60716	Catenin delta-1	CTNND1	135650000	142750000	0.950263	0.42411
P62312	U6 snRNA-associated Sm-like protein LSm6	LSM6	97163000	102250000	0.950249	0.424088
O00203	AP-3 complex subunit beta-1	AP3B1	41341000	43508000	0.950193	0.423993
Q9BXP5	Serrate RNA effector molecule homolog	SRRT	137460000	144770000	0.949506	0.422838
Q15019	Septin-2	2022-09-02	319320000	336330000	0.949425	0.422702
P06493	Cyclin-dependent kinase 1	CDK1	100400000	105760000	0.949319	0.422524
P51003;Q9NRJ5	Poly(A) polymerase alpha	PAPOLA	22261000	23452000	0.949215	0.42235
Q9ULC4	Malignant T-cell-amplified sequence 1	MCTS1	24519000	25834000	0.949098	0.422152
Q3KQU3	MAP7 domain-containing protein 1	MAP7D1	32118000	33849000	0.948861	0.421754
Q8TC12;Q96NR8	Retinol dehydrogenase 11	RDH11	73513000	77481000	0.948787	0.42163
P10155	60 kDa SS-A/Ro ribonucleoprotein	TROVE2	126460000	133330000	0.948474	0.421103
Q9BTE3	Mini-chromosome maintenance complex-binding protein	MCMBP	50849000	53618000	0.948357	0.420906
P63027;P23763	Vesicle-associated membrane protein 2	VAMP2	201740000	212740000	0.948294	0.4208
P42126	Enoyl-CoA delta isomerase 1, mitochondrial	ECI1	185900000	196070000	0.948131	0.420526
P51970	NADH dehydrogenase [ubiquinone] 1 alpha subcomplex subunit 8	NDUFA8	37313000	39374000	0.947656	0.419727
Q9NV70	Exocyst complex component 1	EXOC1	29829000	31483000	0.947464	0.419404
Q96CX2	BTB/POZ domain-containing protein KCTD12	KCTD12	36569000	38613000	0.947064	0.418732
Q9UBU9	Nuclear RNA export factor 1	NXF1	35124000	37098000	0.94679	0.41827
Q96FX7	tRNA (adenine(58)-N(1))-methyltransferase catalytic subunit TRMT61A	TRMT61A	4790700	5060800	0.946629	0.418
Q96AC1;Q9BQL6	Fermitin family homolog 2	FERMT2	59508000	62864000	0.946615	0.417976
O60701	UDP-glucose 6-dehydrogenase	UGDH	94893000	100250000	0.946564	0.41789
Q9NTJ3	Structural maintenance of chromosomes protein 4	SMC4	100470000	106160000	0.946402	0.417618
Q9BVA1	Tubulin beta-2B chain	TUBB2B	11815000000	12487000000	0.946184	0.417251
Q8IXI2	Mitochondrial Rho GTPase 1	RHOT1	27447000	29030000	0.94547	0.41605
P31323	cAMP-dependent protein kinase type II-beta regulatory subunit	PRKAR2B	99155000	104880000	0.945414	0.415956
P07741	Adenine phosphoribosyltransferase	APRT	40676000	43031000	0.945272	0.415717
Q9ULR0	Pre-mRNA-splicing factor ISY1 homolog	ISY1	49840000	52732000	0.945157	0.415523
P38606	V-type proton ATPase catalytic subunit A	ATP6V1A	176420000	186660000	0.945141	0.415496
Q9NQL2	Ras-related GTP-binding protein D	RRAGD	14769000	15627000	0.945095	0.415419
Q9UKN8	General transcription factor 3C polypeptide 4	GTF3C4	22854000	24182000	0.945083	0.415399
P09471	Guanine nucleotide-binding protein G(o) subunit alpha	GNAO1	545680000	577540000	0.944835	0.414982
Q15843	NEDD8	NEDD8	81371000	86159000	0.944428	0.414297
P62308;A8MWD9	Small nuclear ribonucleoprotein G;Putative small nuclear ribonucleoprotein G-like protein 15	SNRPG;SNRPGP15	381450000	403980000	0.94423	0.413964
P14314	Glucosidase 2 subunit beta	PRKCSH	299310000	317010000	0.944166	0.413856
O43602	Neuronal migration protein doublecortin	DCX	675470000	715430000	0.944145	0.413821
Q08380	Galectin-3-binding protein	LGALS3BP	80099000	84842000	0.944096	0.413738
Q9Y639	Neuroplastin	NPTN	35869000	38030000	0.943176	0.412191
Q96L91	E1A-binding protein p400	EP400	11699000	12408000	0.942859	0.411657
O94903	Proline synthase co-transcribed bacterial homolog protein	PROSC	41401000	43918000	0.942689	0.41137
P11387;Q969P6	DNA topoisomerase 1	TOP1	56704000	60153000	0.942663	0.411326
P62633	Cellular nucleic acid-binding protein	CNBP	206440000	219010000	0.942605	0.41123
Q12797	Aspartyl/asparaginyl beta-hydroxylase	ASPH	28389000	30128000	0.94228	0.410681
Q9BR76;A9Z1Z3	Coronin-1B	CORO1B	53856000	57159000	0.942214	0.410571
P68104;Q5VTE0	Elongation factor 1-alpha 1;Putative elongation factor 1-alpha-like 3	EEF1A1;EEF1A1P5	4.1826e+09	4439800000	0.942069	0.410328
Q07955	Serine/arginine-rich splicing factor 1	SRSF1	815390000	865590000	0.942005	0.410219
Q9BYT8	Neurolysin, mitochondrial	NLN	39117000	41527000	0.941965	0.410153
Q86VP6	Cullin-associated NEDD8-dissociated protein 1	CAND1	366410000	389280000	0.941251	0.408949
Q01813	ATP-dependent 6-phosphofructokinase, platelet type	PFKP	45194000	48024000	0.941071	0.408647
O75037	Kinesin-like protein KIF21B	KIF21B	36549000	38847000	0.940845	0.408266
P83881	60S ribosomal protein L36a	RPL36A	275020000	292410000	0.940529	0.407734
P31749	RAC-alpha serine/threonine-protein kinase	AKT1	33223000	35326000	0.940469	0.407633
Q96SI9	Spermatid perinuclear RNA-binding protein	STRBP	28066000	29844000	0.940424	0.407557
Q92544	Transmembrane 9 superfamily member 4	TM9SF4	19712000	20961000	0.940413	0.40754
Q14566	DNA replication licensing factor MCM6	MCM6	277230000	294810000	0.940368	0.407464
O60869	Endothelial differentiation-related factor 1	EDF1	199940000	212660000	0.940186	0.407158
Q96DH6	RNA-binding protein Musashi homolog 2	MSI2	67635000	71956000	0.939949	0.406759
P08579	U2 small nuclear ribonucleoprotein B	SNRPB2	313460000	333510000	0.939882	0.406645
Q03252	Lamin-B2	LMNB2	336210000	357800000	0.939659	0.40627
P62330	ADP-ribosylation factor 6	ARF6	46722000	49758000	0.938985	0.405135
O00267	Transcription elongation factor SPT5	SUPT5H	63840000	67993000	0.93892	0.405027
P62873	Guanine nucleotide-binding protein G(I)/G(S)/G(T) subunit beta-1	GNB1	1.0334e+09	1100700000	0.938857	0.40492
Q15154	Pericentriolar material 1 protein	PCM1	18992000	20232000	0.938711	0.404674
P0DPI2;A0A0B4J2D5			165560000	176470000	0.938176	0.403775
Q9BTW9	Tubulin-specific chaperone D	TBCD	95599000	101920000	0.937981	0.403445
P02787;CON__Q2HJF0;CON__Q29443;CON__Q0IIK2	Serotransferrin	TF	609800000	650170000	0.937909	0.403324
Q86V81	THO complex subunit 4	ALYREF	267420000	285210000	0.937625	0.402846
Q9Y5B9	FACT complex subunit SPT16	SUPT16H	211350000	225410000	0.937625	0.402846
Q8IZL8	Proline-, glutamic acid- and leucine-rich protein 1	PELP1	59608000	63582000	0.937498	0.402633
Q13867	Bleomycin hydrolase	BLMH	65980000	70379000	0.937496	0.402628
O43390	Heterogeneous nuclear ribonucleoprotein R	HNRNPR	631340000	673490000	0.937416	0.402494
P67809;Q9Y2T7	Nuclease-sensitive element-binding protein 1	YBX1	908060000	969010000	0.937101	0.401964
Q8NHH9	Atlastin-2	ATL2	14140000	15090000	0.937044	0.401869
P62750	60S ribosomal protein L23a	RPL23A	456660000	487700000	0.936354	0.400707
P34932	Heat shock 70 kDa protein 4	HSPA4	247410000	264340000	0.935954	0.400033
O75688	Protein phosphatase 1B	PPM1B	46081000	49243000	0.935788	0.399754
P41217	OX-2 membrane glycoprotein	CD200	69258000	74024000	0.935615	0.399464
Q9BRT9	DNA replication complex GINS protein SLD5;DNA replication complex GINS protein SLD5, N-terminally processed	GINS4	31569000	33744000	0.935544	0.399343
P12235	ADP/ATP translocase 1	SLC25A4	31390000	33560000	0.93534	0.398999
P05165	Propionyl-CoA carboxylase alpha chain, mitochondrial	PCCA	22569000	24144000	0.934766	0.398034
Q9UI15	Transgelin-3	TAGLN3	212240000	227080000	0.934649	0.397836
P30837;P00352	Aldehyde dehydrogenase X, mitochondrial	ALDH1B1	31080000	33267000	0.934259	0.397181
Q92575	UBX domain-containing protein 4	UBXN4	25205000	26979000	0.934245	0.397157
P78406	mRNA export factor	RAE1	61768000	66118000	0.934209	0.397095
P32119	Peroxiredoxin-2	PRDX2	1255800000	1345000000	0.93368	0.396206
Q92734	Protein TFG	TFG	139350000	149260000	0.933606	0.396081
P02753	Retinol-binding protein 4;Plasma retinol-binding protein(1-182);Plasma retinol-binding protein(1-181);Plasma retinol-binding protein(1-179);Plasma retinol-binding protein(1-176)	RBP4	20181000	21627000	0.933139	0.395295
O60610	Protein diaphanous homolog 1	DIAPH1	63544000	68121000	0.932811	0.394743
O60503	Adenylate cyclase type 9	ADCY9	27539000	29529000	0.932609	0.394402
P09651;Q32P51	Heterogeneous nuclear ribonucleoprotein A1;Heterogeneous nuclear ribonucleoprotein A1, N-terminally processed;Heterogeneous nuclear ribonucleoprotein A1-like 2	HNRNPA1;HNRNPA1L2	2.0673e+09	2217300000	0.93235	0.393968
Q8WVJ2	NudC domain-containing protein 2	NUDCD2	68806000	73808000	0.93223	0.393765
P46779	60S ribosomal protein L28	RPL28	267860000	287460000	0.931817	0.39307
Q9UGV2	Protein NDRG3	NDRG3	96778000	103870000	0.931722	0.392911
Q8IUQ0	Clavesin-1	CLVS1	32555000	34952000	0.93142	0.392403
P48506	Glutamate--cysteine ligase catalytic subunit	GCLC	13099000	14069000	0.931054	0.391786
Q9Y3C8	Ubiquitin-fold modifier-conjugating enzyme 1	UFC1	42101000	45236000	0.930697	0.391185
P20962	Parathymosin	PTMS	982150000	1.0553e+09	0.930683	0.391162
Q9NTZ6	RNA-binding protein 12	RBM12	801570000	861420000	0.930522	0.390891
Q5T013	Putative hydroxypyruvate isomerase	HYI	3647300	3920700	0.930268	0.390463
P22059;Q969R2	Oxysterol-binding protein 1	OSBP	32133000	34556000	0.929882	0.389814
Q8IU85;Q14012	Calcium/calmodulin-dependent protein kinase type 1D;Calcium/calmodulin-dependent protein kinase type 1	CAMK1D;CAMK1	24297000	26155000	0.928962	0.388267
Q9NZJ7	Mitochondrial carrier homolog 1	MTCH1	29498000	31756000	0.928895	0.388155
P11498	Pyruvate carboxylase, mitochondrial	PC	17730000	19098000	0.928369	0.38727
P78352	Disks large homolog 4	DLG4	50483000	54414000	0.927758	0.386241
P08238;Q58FF7	Heat shock protein HSP 90-beta	HSP90AB1	3.1198e+09	3.3628e+09	0.927739	0.386209
P23246	Splicing factor, proline- and glutamine-rich	SFPQ	1134800000	1223300000	0.927655	0.386068
Q71UM5	40S ribosomal protein S27-like	RPS27L	74612000	80443000	0.927514	0.385831
P27348	14-3-3 protein theta	YWHAQ	2315300000	2498200000	0.926787	0.384609
Q96PK6	RNA-binding protein 14	RBM14	224100000	241810000	0.926761	0.384565
Q9H9H4	Vacuolar protein sorting-associated protein 37B	VPS37B	18960000	20462000	0.926596	0.384287
P49588	Alanine--tRNA ligase, cytoplasmic	AARS	323220000	348890000	0.926424	0.383998
Q9P0L2	Serine/threonine-protein kinase MARK1	MARK1	39601000	42749000	0.926361	0.383892
Q9NW82	WD repeat-containing protein 70	WDR70	19711000	21285000	0.926051	0.383372
P53990	IST1 homolog	IST1	95185000	102810000	0.925834	0.383007
P55072	Transitional endoplasmic reticulum ATPase	VCP	542920000	586610000	0.925521	0.382481
O60462	Neuropilin-2	NRP2	16263000	17574000	0.925401	0.382279
Q6YN16	Hydroxysteroid dehydrogenase-like protein 2	HSDL2	21312000	23040000	0.925	0.381605
P11586	C-1-tetrahydrofolate synthase, cytoplasmic;Methylenetetrahydrofolate dehydrogenase;Methenyltetrahydrofolate cyclohydrolase;Formyltetrahydrofolate synthetase;C-1-tetrahydrofolate synthase, cytoplasmic, N-terminally processed	MTHFD1	211910000	229130000	0.924846	0.381346
Q14697	Neutral alpha-glucosidase AB	GANAB	362100000	391530000	0.924833	0.381325
Q9BZF1	Oxysterol-binding protein-related protein 8	OSBPL8	43333000	46857000	0.924792	0.381256
P46109	Crk-like protein	CRKL	180000000	194650000	0.924737	0.381162
Q9Y625	Glypican-6;Secreted glypican-6	GPC6	22534000	24372000	0.924586	0.380908
Q7Z3K3	Pogo transposable element with ZNF domain	POGZ	63350000	68547000	0.924183	0.380232
Q9Y2I8	WD repeat-containing protein 37	WDR37	25098000	27183000	0.923298	0.378744
P61163	Alpha-centractin	ACTR1A	427530000	463070000	0.923251	0.378666
Q96RS6	NudC domain-containing protein 1	NUDCD1	39108000	42365000	0.923121	0.378446
P13639	Elongation factor 2	EEF2	894660000	969570000	0.922739	0.377806
P61077	Ubiquitin-conjugating enzyme E2 D3	UBE2D3	150530000	163140000	0.922704	0.377748
Q00765	Receptor expression-enhancing protein 5	REEP5	96406000	104490000	0.922634	0.377629
P09429;B2RPK0;P23497	High mobility group protein B1;Putative high mobility group protein B1-like 1	HMGB1;HMGB1P1	3.6456e+09	3.9515e+09	0.922586	0.377549
Q9UHB9	Signal recognition particle subunit SRP68	SRP68	118680000	128650000	0.922503	0.377409
Q9NY33	Dipeptidyl peptidase 3	DPP3	67473000	73142000	0.922493	0.377393
P52272	Heterogeneous nuclear ribonucleoprotein M	HNRNPM	793030000	860060000	0.922064	0.376671
Q96SB3	Neurabin-2	PPP1R9B	39705000	43078000	0.9217	0.376061
Q3ZCW2	Galectin-related protein	LGALSL	28792000	31241000	0.921609	0.375909
Q9GZT4	Serine racemase	SRR	49607000	53834000	0.921481	0.375693
Q9Y383	Putative RNA-binding protein Luc7-like 2	LUC7L2	214410000	232700000	0.921401	0.375558
P68871	Hemoglobin subunit beta;LVV-hemorphin-7;Spinorphin	HBB	1.751e+09	1.9011e+09	0.921046	0.374962
Q8NBF2	NHL repeat-containing protein 2	NHLRC2	53318000	57913000	0.920657	0.374309
O43809	Cleavage and polyadenylation specificity factor subunit 5	NUDT21	267120000	290150000	0.920627	0.37426
P63218	Guanine nucleotide-binding protein G(I)/G(S)/G(O) subunit gamma-5	GNG5	265340000	288280000	0.920425	0.373919
Q9UN36	Protein NDRG2	NDRG2	36534000	39701000	0.920229	0.373591
Q9UKA9	Polypyrimidine tract-binding protein 2	PTBP2	233810000	254090000	0.920186	0.373519
Q92499	ATP-dependent RNA helicase DDX1	DDX1	522780000	568260000	0.919966	0.37315
O95785	Protein Wiz	WIZ	35205000	38286000	0.919527	0.372413
Q9BRT6	Protein LLP homolog	LLPH	20236000	22009000	0.919442	0.37227
P21333	Filamin-A	FLNA	269930000	293590000	0.919411	0.372219
P30043	Flavin reductase (NADPH)	BLVRB	27794000	30231000	0.919387	0.372179
O00425	Insulin-like growth factor 2 mRNA-binding protein 3	IGF2BP3	110020000	119710000	0.919054	0.37162
P78356	Phosphatidylinositol 5-phosphate 4-kinase type-2 beta	PIP4K2B	70103000	76280000	0.919022	0.371566
P00387	NADH-cytochrome b5 reductase 3;NADH-cytochrome b5 reductase 3 membrane-bound form;NADH-cytochrome b5 reductase 3 soluble form	CYB5R3	189290000	206030000	0.91875	0.371109
Q9H9A6	Leucine-rich repeat-containing protein 40	LRRC40	55776000	60713000	0.918683	0.370997
Q6IAA8	Ragulator complex protein LAMTOR1	LAMTOR1	26136000	28451000	0.918632	0.370912
O95831	Apoptosis-inducing factor 1, mitochondrial	AIFM1	45922000	50000000	0.91844	0.370589
P07237	Protein disulfide-isomerase	P4HB	264870000	288440000	0.918285	0.370329
P30046;A6NHG4	D-dopachrome decarboxylase;D-dopachrome decarboxylase-like protein	DDT;DDTL	87879000	95703000	0.918247	0.370266
P55010	Eukaryotic translation initiation factor 5	EIF5	75908000	82691000	0.917972	0.369804
P61225	Ras-related protein Rap-2b	RAP2B	28079000	30594000	0.917794	0.369507
Q02790	Peptidyl-prolyl cis-trans isomerase FKBP4;Peptidyl-prolyl cis-trans isomerase FKBP4, N-terminally processed	FKBP4	237220000	258510000	0.917643	0.369254
P39748;CON__ENSEMBL:ENSBTAP00000007350;CON__P01030	Flap endonuclease 1	FEN1	158210000	172420000	0.917585	0.369155
P22681	E3 ubiquitin-protein ligase CBL	CBL	21698000	23647000	0.917579	0.369146
Q9UBL3	Set1/Ash2 histone methyltransferase complex subunit ASH2	ASH2L	25257000	27529000	0.917469	0.368961
P54687	Branched-chain-amino-acid aminotransferase, cytosolic	BCAT1	23889000	26043000	0.917291	0.368662
P19338	Nucleolin	NCL	696750000	759750000	0.917078	0.368305
Q15365	Poly(rC)-binding protein 1	PCBP1	1181100000	1287900000	0.917074	0.368299
Q9UPN3	Microtubule-actin cross-linking factor 1, isoforms 1/2/3/5	MACF1	97240000	106060000	0.91684	0.367906
P29401	Transketolase	TKT	571610000	623630000	0.916585	0.367479
P49674	Casein kinase I isoform epsilon	CSNK1E	28194000	30762000	0.91652	0.367371
O76021	Ribosomal L1 domain-containing protein 1	RSL1D1	46948000	51237000	0.916291	0.366986
O95671	N-acetylserotonin O-methyltransferase-like protein	ASMTL	60947000	66523000	0.916179	0.366799
P61289	Proteasome activator complex subunit 3	PSME3	35898000	39220000	0.915298	0.365323
P09497	Clathrin light chain B	CLTB	87877000	96023000	0.915166	0.365102
Q71U36;P0DPH8;P0DPH7;Q6PEY2	Tubulin alpha-1A chain;Tubulin alpha-3E chain	TUBA1A;TUBA3E	15790000000	17256000000	0.915044	0.364897
Q9Y678	Coatomer subunit gamma-1	COPG1	33805000	36966000	0.914489	0.363968
P62805	Histone H4	HIST1H4A	23145000000	25318000000	0.914172	0.363436
O14737	Programmed cell death protein 5	PDCD5	225200000	246510000	0.913553	0.362401
O43707	Alpha-actinin-4	ACTN4	224410000	245650000	0.913536	0.362371
Q9Y6N7	Roundabout homolog 1	ROBO1	27371000	29967000	0.913371	0.362097
P49327	Fatty acid synthase;[Acyl-carrier-protein] S-acetyltransferase;[Acyl-carrier-protein] S-malonyltransferase;3-oxoacyl-[acyl-carrier-protein] synthase;3-oxoacyl-[acyl-carrier-protein] reductase;3-hydroxyacyl-[acyl-carrier-protein] dehydratase;Enoyl-[acyl-carrier-protein] reductase;Oleoyl-[acyl-carrier-protein] hydrolase	FASN	243970000	267130000	0.913301	0.361978
P07814	Bifunctional glutamate/proline--tRNA ligase;Glutamate--tRNA ligase;Proline--tRNA ligase	EPRS	120710000	132250000	0.912741	0.361042
Q05639	Elongation factor 1-alpha 2	EEF1A2	154990000	169830000	0.912619	0.360837
P37268	Squalene synthase	FDFT1	125840000	137900000	0.912545	0.360714
O00571;Q9NQI0	ATP-dependent RNA helicase DDX3X	DDX3X	178350000	195460000	0.912463	0.360576
O75368	SH3 domain-binding glutamic acid-rich-like protein	SH3BGRL	294620000	322980000	0.912193	0.360124
P15170	Eukaryotic peptide chain release factor GTP-binding subunit ERF3A	GSPT1	272460000	298710000	0.912122	0.360006
Q5VYK3	Proteasome-associated protein ECM29 homolog	ECM29	17282000	18951000	0.911931	0.359686
Q15042	Rab3 GTPase-activating protein catalytic subunit	RAB3GAP1	29902000	32808000	0.911424	0.358839
Q8NFW8	N-acylneuraminate cytidylyltransferase	CMAS	42550000	46686000	0.911408	0.358812
Q9UM54	Unconventional myosin-VI	MYO6	52448000	57561000	0.911172	0.358418
P31948	Stress-induced-phosphoprotein 1	STIP1	604420000	663410000	0.911081	0.358265
Q9H8S9;Q7L9L4	MOB kinase activator 1A;MOB kinase activator 1B	MOB1A;MOB1B	110910000	121800000	0.910591	0.357447
Q9NZR1	Tropomodulin-2	TMOD2	74377000	81687000	0.910512	0.357315
P08670;P17661;P41219	Vimentin	VIM	6.5669e+09	7.2158e+09	0.910072	0.35658
P49750	YLP motif-containing protein 1	YLPM1	89429000	98266000	0.910071	0.356577
Q16186	Proteasomal ubiquitin receptor ADRM1	ADRM1	93339000	102570000	0.910003	0.356464
Q9BX67	Junctional adhesion molecule C	JAM3	45683000	50212000	0.909802	0.356129
Q9NWV4	UPF0587 protein C1orf123	C1orf123	99548000	109430000	0.909696	0.35595
Q16650	T-box brain protein 1	TBR1	89941000	98975000	0.908724	0.354328
P78509	Reelin	RELN	14012000	15425000	0.908395	0.353779
O00139;Q8N4N8	Kinesin-like protein KIF2A	KIF2A	89445000	98528000	0.907813	0.352807
Q96ST3	Paired amphipathic helix protein Sin3a	SIN3A	37443000	41250000	0.907709	0.352634
Q00839	Heterogeneous nuclear ribonucleoprotein U	HNRNPU	1.8612e+09	2.0505e+09	0.907681	0.352587
P14625;Q58FF3	Endoplasmin	HSP90B1	623820000	687320000	0.907612	0.352472
Q14151	Scaffold attachment factor B2	SAFB2	79706000	87867000	0.907121	0.351653
O75051	Plexin-A2	PLXNA2	32737000	36096000	0.906943	0.351355
Q9UBW8	COP9 signalosome complex subunit 7a	COPS7A	25445000	28058000	0.906871	0.351236
O75347	Tubulin-specific chaperone A	TBCA	215080000	237210000	0.906707	0.350962
Q9Y520	Protein PRRC2C	PRRC2C	29671000	32726000	0.906649	0.350866
P20700	Lamin-B1	LMNB1	1.4662e+09	1.6173e+09	0.906573	0.350738
P20264;Q03052;Q06416;Q01860;P49335	POU domain, class 3, transcription factor 3	POU3F3	65674000	72491000	0.905961	0.349718
Q15084	Protein disulfide-isomerase A6	PDIA6	351730000	388280000	0.905867	0.349562
Q5SW79;Q96L14;Q9Y4F5	Centrosomal protein of 170 kDa	CEP170	11957000000	13204000000	0.905559	0.349048
O43795;Q9UBC5	Unconventional myosin-Ib	MYO1B	37061000	40936000	0.90534	0.348684
Q9Y5Q9	General transcription factor 3C polypeptide 3	GTF3C3	25755000	28454000	0.905145	0.348359
P35612	Beta-adducin	ADD2	132440000	146330000	0.905078	0.348246
Q8TEQ6	Gem-associated protein 5	GEMIN5	99561000	110010000	0.905018	0.348147
Q8NEY1	Neuron navigator 1	NAV1	27985000	30923000	0.90499	0.3481
Q99832	T-complex protein 1 subunit eta	CCT7	371610000	410730000	0.904755	0.347709
O94973	AP-2 complex subunit alpha-2	AP2A2	95655000	105790000	0.904197	0.34678
P23528	Cofilin-1	CFL1	3.6124e+09	3.9953e+09	0.904162	0.346722
Q9NR31	GTP-binding protein SAR1a	SAR1A	131430000	145430000	0.903734	0.346009
Q9UPY8	Microtubule-associated protein RP/EB family member 3	MAPRE3	96337000	106610000	0.903639	0.345852
Q07960	Rho GTPase-activating protein 1	ARHGAP1	45389000	50233000	0.903569	0.345735
P16615;O14983;Q93084	Sarcoplasmic/endoplasmic reticulum calcium ATPase 2	ATP2A2	181260000	200680000	0.903229	0.345169
P01019	Angiotensinogen;Angiotensin-1;Angiotensin-2;Angiotensin-3;Angiotensin-4;Angiotensin 1-9;Angiotensin 1-7;Angiotensin 1-5;Angiotensin 1-4	AGT	102300000	113270000	0.903152	0.34504
Q9UQR1	Zinc finger protein 148	ZNF148	15551000	17226000	0.902763	0.344394
Q15024	Exosome complex component RRP42	EXOSC7	38846000	43032000	0.902724	0.344328
P61978	Heterogeneous nuclear ribonucleoprotein K	HNRNPK	2497100000	2766800000	0.902523	0.343994
P38159;O75526;Q8N7X1	RNA-binding motif protein, X chromosome;RNA-binding motif protein, X chromosome, N-terminally processed	RBMX	1256300000	1392000000	0.902514	0.34398
P17980	26S protease regulatory subunit 6A	PSMC3	169290000	187630000	0.902254	0.343548
Q13409	Cytoplasmic dynein 1 intermediate chain 2	DYNC1I2	178920000	198370000	0.901951	0.343043
Q14019	Coactosin-like protein	COTL1	233510000	258930000	0.901827	0.342837
P05166	Propionyl-CoA carboxylase beta chain, mitochondrial	PCCB	24241000	26882000	0.901756	0.342719
O00743	Serine/threonine-protein phosphatase 6 catalytic subunit;Serine/threonine-protein phosphatase 6 catalytic subunit, N-terminally processed	PPP6C	56829000	63035000	0.901547	0.342372
Q14195;Q14117	Dihydropyrimidinase-related protein 3	DPYSL3	1.5189e+09	1.6854e+09	0.90121	0.341813
Q96I25	Splicing factor 45	RBM17	45152000	50110000	0.901058	0.341559
Q9NUQ9	Protein FAM49B	FAM49B	122360000	135800000	0.901031	0.341515
Q6PKG0;Q659C4	La-related protein 1	LARP1	52807000	58610000	0.90099	0.341446
Q96KP4	Cytosolic non-specific dipeptidase	CNDP2	181810000	201840000	0.900763	0.34107
P14866	Heterogeneous nuclear ribonucleoprotein L	HNRNPL	992120000	1101600000	0.900617	0.340828
Q8WWY3	U4/U6 small nuclear ribonucleoprotein Prp31	PRPF31	55696000	61869000	0.900225	0.340176
P55196	Afadin	MLLT4	105910000	117750000	0.899448	0.338887
P61024	Cyclin-dependent kinases regulatory subunit 1	CKS1B	24774000	27553000	0.89914	0.338376
Q86XP3	ATP-dependent RNA helicase DDX42	DDX42	61944000	68895000	0.899107	0.338322
Q8WVC0	RNA polymerase-associated protein LEO1	LEO1	18200000	20251000	0.898721	0.337681
Q16836	Hydroxyacyl-coenzyme A dehydrogenase, mitochondrial	HADH	77309000	86023000	0.898702	0.337649
P62760	Visinin-like protein 1	VSNL1	26392000	29372000	0.898543	0.337385
P09960	Leukotriene A-4 hydrolase	LTA4H	72756000	80978000	0.898466	0.337258
Q13557	Calcium/calmodulin-dependent protein kinase type II subunit delta	CAMK2D	88039000	98014000	0.898229	0.336865
Q13045	Protein flightless-1 homolog	FLII	157260000	175140000	0.89791	0.336337
Q9Y2U8	Inner nuclear membrane protein Man1	LEMD3	14874000	16567000	0.897809	0.336169
Q96ME7	Zinc finger protein 512	ZNF512	60250000	67114000	0.897726	0.336032
P09455	Retinol-binding protein 1	RBP1	322720000	359490000	0.897716	0.336015
Q04726	Transducin-like enhancer protein 3	TLE3	63418000	70662000	0.897484	0.33563
Q9NYF8	Bcl-2-associated transcription factor 1	BCLAF1	100410000	111880000	0.897479	0.335623
O14641;P54792;O14640	Segment polarity protein dishevelled homolog DVL-2	DVL2	24528000	27334000	0.897344	0.335399
O60341	Lysine-specific histone demethylase 1A	KDM1A	47290000	52700000	0.897343	0.335398
P62273	40S ribosomal protein S29	RPS29	187730000	209210000	0.897328	0.335372
P53597	Succinyl-CoA ligase [ADP/GDP-forming] subunit alpha, mitochondrial	SUCLG1	107590000	119960000	0.896882	0.334634
Q92621	Nuclear pore complex protein Nup205	NUP205	52796000	58892000	0.896488	0.333982
Q9UHG3	Prenylcysteine oxidase 1	PCYOX1	59626000	66524000	0.896308	0.333684
P49458	Signal recognition particle 9 kDa protein	SRP9	514880000	574790000	0.895771	0.332794
Q9H3Z4	DnaJ homolog subfamily C member 5	DNAJC5	73083000	81590000	0.895735	0.332735
Q13526	Peptidyl-prolyl cis-trans isomerase NIMA-interacting 1	PIN1	82174000	91766000	0.895473	0.332303
P48449	Lanosterol synthase	LSS	65447000	73103000	0.895271	0.331968
P61106	Ras-related protein Rab-14	RAB14	213920000	239110000	0.894651	0.330943
P45974;Q92995	Ubiquitin carboxyl-terminal hydrolase 5	USP5	352140000	393690000	0.89446	0.330628
P61088;Q5JXB2	Ubiquitin-conjugating enzyme E2 N	UBE2N	659150000	737120000	0.894223	0.330237
P49790	Nuclear pore complex protein Nup153	NUP153	88333000	98790000	0.894149	0.330114
P61020	Ras-related protein Rab-5B	RAB5B	60883000	68131000	0.893617	0.329235
O00116	Alkyldihydroxyacetonephosphate synthase, peroxisomal	AGPS	35968000	40251000	0.893593	0.329195
P11717	Cation-independent mannose-6-phosphate receptor	IGF2R	11127000	12452000	0.893591	0.329193
Q9NPF4	Probable tRNA N6-adenosine threonylcarbamoyltransferase	OSGEP	25975000	29070000	0.893533	0.329096
Q9NT62	Ubiquitin-like-conjugating enzyme ATG3	ATG3	28545000	31955000	0.893287	0.328691
P21359	Neurofibromin;Neurofibromin truncated	NF1	28221000	31606000	0.8929	0.328052
P01042	Kininogen-1;Kininogen-1 heavy chain;T-kinin;Bradykinin;Lysyl-bradykinin;Kininogen-1 light chain;Low molecular weight growth-promoting factor	KNG1	40023000	44840000	0.892574	0.327513
Q9UJZ1	Stomatin-like protein 2, mitochondrial	STOML2	56986000	63872000	0.892191	0.326882
O94819	Kelch repeat and BTB domain-containing protein 11	KBTBD11	47991000	53804000	0.89196	0.326501
P56545	C-terminal-binding protein 2	CTBP2	203500000	228160000	0.891918	0.326432
P40121	Macrophage-capping protein	CAPG	68274000	76565000	0.891713	0.326094
Q96QK1	Vacuolar protein sorting-associated protein 35	VPS35	127110000	142560000	0.891625	0.325948
Q9UBQ0	Vacuolar protein sorting-associated protein 29	VPS29	104670000	117400000	0.891567	0.325854
P61165	Transmembrane protein 258	TMEM258	23514000	26377000	0.891458	0.325675
P52907	F-actin-capping protein subunit alpha-1	CAPZA1	360630000	404710000	0.891083	0.325055
P62979;P62987;P0CG47;P0CG48	Ubiquitin-40S ribosomal protein S27a;Ubiquitin;40S ribosomal protein S27a;Ubiquitin-60S ribosomal protein L40;Ubiquitin;60S ribosomal protein L40;Polyubiquitin-B;Ubiquitin;Polyubiquitin-C;Ubiquitin	RPS27A;UBA52;UBB;UBC	7.0586e+09	7.922e+09	0.891012	0.32494
Q9UBE0	SUMO-activating enzyme subunit 1;SUMO-activating enzyme subunit 1, N-terminally processed	SAE1	199880000	224330000	0.891009	0.324934
P10636	Microtubule-associated protein tau	MAPT	381750000	428530000	0.890836	0.324649
Q01433	AMP deaminase 2	AMPD2	28894000	32438000	0.890745	0.3245
Q12789	General transcription factor 3C polypeptide 1	GTF3C1	15087000	16940000	0.890614	0.324284
Q8WWQ0;Q9NSI6;Q6RI45	PH-interacting protein	PHIP	39788000	44692000	0.890271	0.323719
O95777	U6 snRNA-associated Sm-like protein LSm8	LSM8	73751000	82843000	0.89025	0.323685
Q14376	UDP-glucose 4-epimerase	GALE	25110000	28206000	0.890236	0.323662
Q15907;P62491;P57735	Ras-related protein Rab-11B;Ras-related protein Rab-11A	RAB11B;RAB11A	272700000	306440000	0.889897	0.323103
P42025	Beta-centractin	ACTR1B	63591000	71516000	0.889186	0.321933
Q9UI30	Multifunctional methyltransferase subunit TRM112-like protein	TRMT112	1.5275e+09	1.7189e+09	0.88865	0.321053
Q8N568	Serine/threonine-protein kinase DCLK2	DCLK2	25916000	29179000	0.888173	0.320269
P12081	Histidine--tRNA ligase, cytoplasmic	HARS	71194000	80165000	0.888093	0.320138
Q9C0E8	Protein lunapark	LNP	47511000	53508000	0.887923	0.319859
Q92841	Probable ATP-dependent RNA helicase DDX17	DDX17	651470000	733790000	0.887815	0.319682
Q9Y5U9	Immediate early response 3-interacting protein 1	IER3IP1	40044000	45106000	0.887775	0.319617
P14550	Alcohol dehydrogenase [NADP(+)]	AKR1A1	283270000	319100000	0.887715	0.319518
O15067	Phosphoribosylformylglycinamidine synthase	PFAS	133360000	150230000	0.887706	0.319502
Q01518	Adenylyl cyclase-associated protein 1	CAP1	474220000	534390000	0.887404	0.319007
Q9UMY4	Sorting nexin-12	SNX12	80391000	90616000	0.887161	0.318608
O14531	Dihydropyrimidinase-related protein 4	DPYSL4	275210000	310450000	0.886487	0.317503
Q9NPF5	DNA methyltransferase 1-associated protein 1	DMAP1	29787000	33605000	0.886386	0.317337
Q9Y6X4	Soluble lamin-associated protein of 75 kDa	FAM169A	20805000	23473000	0.886337	0.317257
Q9BYV8	Centrosomal protein of 41 kDa	CEP41	27964000	31552000	0.886283	0.317168
Q14696	LDLR chaperone MESD	MESDC2	78946000	89096000	0.886078	0.316832
P62318	Small nuclear ribonucleoprotein Sm D3	SNRPD3	671480000	758130000	0.885706	0.316222
P37108	Signal recognition particle 14 kDa protein	SRP14	369180000	416850000	0.885642	0.316118
P12236	ADP/ATP translocase 3;ADP/ATP translocase 3, N-terminally processed	SLC25A6	519430000	586550000	0.885568	0.315997
Q9H9B4	Sideroflexin-1	SFXN1	241180000	272350000	0.885552	0.31597
Q15020	Squamous cell carcinoma antigen recognized by T-cells 3	SART3	103110000	116490000	0.88514	0.315296
O60762	Dolichol-phosphate mannosyltransferase subunit 1	DPM1	19209000	21706000	0.884963	0.315005
Q9HBM1	Kinetochore protein Spc25	SPC25	18531000	20946000	0.884704	0.314581
Q15287	RNA-binding protein with serine-rich domain 1	RNPS1	80054000	90500000	0.884575	0.31437
P61026	Ras-related protein Rab-10	RAB10	140930000	159320000	0.884572	0.314366
Q96L92	Sorting nexin-27	SNX27	51090000	57786000	0.884124	0.313633
Q9P016	Thymocyte nuclear protein 1	THYN1	75755000	85756000	0.883378	0.312414
Q92930	Ras-related protein Rab-8B	RAB8B	134160000	151960000	0.882864	0.311574
P10515	Dihydrolipoyllysine-residue acetyltransferase component of pyruvate dehydrogenase complex, mitochondrial	DLAT	55458000	62828000	0.882696	0.311299
Q9UHD8	Septin-9	2022-09-09	179760000	203710000	0.882431	0.310867
P07900;Q58FG0;Q14568;Q58FG1	Heat shock protein HSP 90-alpha	HSP90AA1	1.6147e+09	1.8303e+09	0.882205	0.310498
P26640	Valine--tRNA ligase	VARS	110190000	124940000	0.881943	0.310071
Q9NZI8;REV__Q15833;Q15517	Insulin-like growth factor 2 mRNA-binding protein 1	IGF2BP1	640760000	726610000	0.881849	0.309916
P84098	60S ribosomal protein L19	RPL19	356200000	403940000	0.881814	0.30986
Q9Y4F1	FERM, RhoGEF and pleckstrin domain-containing protein 1	FARP1	53260000	60404000	0.88173	0.309722
Q04837	Single-stranded DNA-binding protein, mitochondrial	SSBP1	203330000	230680000	0.881437	0.309246
P15121;C9JRZ8	Aldose reductase	AKR1B1	479180000	543830000	0.881121	0.30873
O15144	Actin-related protein 2/3 complex subunit 2	ARPC2	141490000	160620000	0.880899	0.308368
Q7Z4W1	L-xylulose reductase	DCXR	71744000	81465000	0.880673	0.307999
P02675;CON__P02676	Fibrinogen beta chain;Fibrinopeptide B;Fibrinogen beta chain	FGB	50992000	57911000	0.880524	0.307757
Q5T4S7	E3 ubiquitin-protein ligase UBR4	UBR4	71268000	80944000	0.880461	0.307654
Q9NRW1	Ras-related protein Rab-6B	RAB6B	56586000	64280000	0.880305	0.3074
P06576	ATP synthase subunit beta, mitochondrial	ATP5B	1.0644e+09	1209600000	0.87996	0.306839
Q14257	Reticulocalbin-2	RCN2	112390000	127730000	0.879903	0.306746
Q6NUK1	Calcium-binding mitochondrial carrier protein SCaMC-1	SLC25A24	87695000	99666000	0.879889	0.306723
Q9BQ04	RNA-binding protein 4B	RBM4B	54192000	61603000	0.879697	0.306412
P78330	Phosphoserine phosphatase	PSPH	166130000	188850000	0.879693	0.306404
P61981	14-3-3 protein gamma;14-3-3 protein gamma, N-terminally processed	YWHAG	1.4969e+09	1.7023e+09	0.87934	0.30583
Q15149	Plectin	PLEC	58762000	66829000	0.879289	0.305747
P19387	DNA-directed RNA polymerase II subunit RPB3	POLR2C	35171000	40004000	0.879187	0.305582
Q00688	Peptidyl-prolyl cis-trans isomerase FKBP3	FKBP3	242030000	275310000	0.879118	0.305469
P51784;Q13107	Ubiquitin carboxyl-terminal hydrolase 11	USP11	17950000	20427000	0.878739	0.304853
Q9NRX4	14 kDa phosphohistidine phosphatase	PHPT1	94965000	108090000	0.878573	0.304584
Q13123	Protein Red	IK	76715000	87329000	0.87846	0.304399
[truncated: 779 more rows]

## Sheet: GW 13
Protein IDs	Protein names	Gene names	LFQ intensity 13l	LFQ intensity 13r	L/R	Significance A
Q9UPT8	Zinc finger CCCH domain-containing protein 4	ZC3H4	54052000	10866000	4.97442	3.69077e-15
Q9NX40	OCIA domain-containing protein 1	OCIAD1	79080000	16724000	4.72853	2.50312e-14
P83876	Thioredoxin-like protein 4A	TXNL4A	42930000	9329400	4.60158	6.82557e-14
O60826	Coiled-coil domain-containing protein 22	CCDC22	23113000	6237400	3.70555	1.08589e-10
Q86U70;O43679	LIM domain-binding protein 1	LDB1	53756000	16600000	3.23831	6.1834e-09
Q8WWI5	Choline transporter-like protein 1	SLC44A1	23337000	8271300	2.82144	2.50634e-07
O00442	RNA 3-terminal phosphate cyclase	RTCA	24308000	9068500	2.68049	8.89154e-07
O95260	Arginyl-tRNA--protein transferase 1	ATE1	58951000	22489000	2.62133	1.51481e-06
Q8TAT2	Fibroblast growth factor-binding protein 3	FGFBP3	291290000	111740000	2.60686	1.7258e-06
P16435	NADPH--cytochrome P450 reductase	POR	102400000	40557000	2.52484	3.61498e-06
Q99943	1-acyl-sn-glycerol-3-phosphate acyltransferase alpha	AGPAT1	52741000	20963000	2.51591	3.91823e-06
Q9UKF6	Cleavage and polyadenylation specificity factor subunit 3	CPSF3	36607000	14652000	2.49843	4.58716e-06
Q9UID3	Vacuolar protein sorting-associated protein 51 homolog	VPS51	9307400	3753300	2.47979	5.42677e-06
Q9BVJ6;Q5TAP6	U3 small nucleolar RNA-associated protein 14 homolog A;U3 small nucleolar RNA-associated protein 14 homolog C	UTP14A;UTP14C	10667000	4414100	2.41657	9.59514e-06
Q86UV5	Ubiquitin carboxyl-terminal hydrolase 48	USP48	35564000	14849000	2.39504	1.16494e-05
Q9P265	Disco-interacting protein 2 homolog B	DIP2B	24297000	10382000	2.3403	1.90701e-05
P62314	Small nuclear ribonucleoprotein Sm D1	SNRPD1	727350000	312090000	2.33058	2.08132e-05
Q93045	Stathmin-2	STMN2	5310000000	2316500000	2.29225	2.93732e-05
P68402	Platelet-activating factor acetylhydrolase IB subunit beta	PAFAH1B2	407490000	184660000	2.2067	6.32409e-05
O96000	NADH dehydrogenase [ubiquinone] 1 beta subcomplex subunit 10	NDUFB10	104190000	48354000	2.15473	0.000100582
Q8WVJ2	NudC domain-containing protein 2	NUDCD2	55778000	26321000	2.11914	0.000138064
Q9Y653	G-protein coupled receptor 56;GPR56 N-terminal fragment;GPR56 C-terminal fragment	GPR56	86884000	41025000	2.11783	0.000139685
O95166;Q9H0R8	Gamma-aminobutyric acid receptor-associated protein;Gamma-aminobutyric acid receptor-associated protein-like 1	GABARAP;GABARAPL1	56820000	26882000	2.11368	0.00014493
P18887	DNA repair protein XRCC1	XRCC1	48174000	22802000	2.11271	0.000146187
Q96AT9;Q2QD12	Ribulose-phosphate 3-epimerase	RPE	37051000	17591000	2.10625	0.00015482
P30038	Delta-1-pyrroline-5-carboxylate dehydrogenase, mitochondrial	ALDH4A1	38576000	18423000	2.0939	0.000172736
Q13617	Cullin-2	CUL2	40636000	19442000	2.09011	0.000178639
P49407	Beta-arrestin-1	ARRB1	73371000	35550000	2.06388	0.00022533
P49006	MARCKS-related protein	MARCKSL1	1302500000	632380000	2.05968	0.000233857
Q9GZZ1	N-alpha-acetyltransferase 50	NAA50	40508000	19755000	2.05052	0.000253562
Q9NYB9	Abl interactor 2	ABI2	127120000	62311000	2.04009	0.000277999
P60709;Q9BYX7	Actin, cytoplasmic 1;Actin, cytoplasmic 1, N-terminally processed	ACTB	65980000	1.8247e+09	0.0361594	1.15835e-54
P12109	Collagen alpha-1(VI) chain	COL6A1	5698000	79385000	0.0717768	3.49074e-35
P04083	Annexin A1	ANXA1	5906200	67265000	0.087805	2.66502e-30
P31949	Protein S100-A11;Protein S100-A11, N-terminally processed	S100A11	14389000	102360000	0.140572	2.1749e-20
Q09666	Neuroblast differentiation-associated protein AHNAK	AHNAK	10603000	73476000	0.144306	6.73421e-20
P09382	Galectin-1	LGALS1	61193000	305550000	0.200272	2.64588e-14
Q8WUW1	Protein BRICK1	BRK1	15101000	70865000	0.213095	2.33807e-13
P29762	Cellular retinoic acid-binding protein 1	CRABP1	33427000	150080000	0.222728	1.04959e-12
P04114	Apolipoprotein B-100;Apolipoprotein B-48	APOB	11954000	53358000	0.224034	1.27614e-12
P02679	Fibrinogen gamma chain	FGG	18367000	74608000	0.24618	2.69467e-11
P02675;CON__P02676	Fibrinogen beta chain;Fibrinopeptide B;Fibrinogen beta chain	FGB	11098000	39492000	0.281019	1.41592e-09
Q6B0K9	Hemoglobin subunit mu	HBM	22206000	76337000	0.290894	3.74359e-09
Q02153	Guanylate cyclase soluble subunit beta-1	GUCY1B3	5989800	20390000	0.293762	4.91128e-09
Q8NF91	Nesprin-1	SYNE1	99676000	333720000	0.298682	7.74137e-09
Q9UEW8	STE20/SPS1-related proline-alanine-rich protein kinase	STK39	14313000	47644000	0.300416	9.05937e-09
P51151;Q9NP90	Ras-related protein Rab-9A	RAB9A	12037000	35359000	0.340423	2.27158e-07
P07355;A6NMY6	Annexin A2;Putative annexin A2-like protein	ANXA2;ANXA2P2	165170000	456300000	0.361977	9.79102e-07
Q96TA1	Niban-like protein 1	FAM129B	16232000	40885000	0.397016	7.59934e-06
P68032;P63267;P62736;P68133	Actin, alpha cardiac muscle 1;Actin, gamma-enteric smooth muscle;Actin, aortic smooth muscle;Actin, alpha skeletal muscle	ACTC1;ACTG2;ACTA2;ACTA1	1.9938e+09	5009600000	0.397996	8.00667e-06
P02545	Prelamin-A/C;Lamin-A/C	LMNA	30519000	75103000	0.406362	1.23773e-05
P98160	Basement membrane-specific heparan sulfate proteoglycan core protein;Endorepellin;LG3 peptide	HSPG2	26114000	63925000	0.40851	1.3802e-05
P09488;Q03013	Glutathione S-transferase Mu 1;Glutathione S-transferase Mu 4	GSTM1;GSTM4	42549000	97023000	0.438545	5.65211e-05
P20338	Ras-related protein Rab-4A	RAB4A	24979000	55243000	0.452166	0.000100493
P09110	3-ketoacyl-CoA thiolase, peroxisomal	ACAA1	7583800	16717000	0.453658	0.000106795
O95057	GTP-binding protein Di-Ras1	DIRAS1	19353000	42593000	0.45437	0.000109926
Q08379	Golgin subfamily A member 2	GOLGA2	22743000	48915000	0.464949	0.000166962
P54886	Delta-1-pyrroline-5-carboxylate synthase;Glutamate 5-kinase;Gamma-glutamyl phosphate reductase	ALDH18A1	16884000	35786000	0.471805	0.000216558
Q9BW27	Nuclear pore complex protein Nup85	NUP85	19426000	41148000	0.472101	0.000218965
P51116	Fragile X mental retardation syndrome-related protein 2	FXR2	30441000	63565000	0.478896	0.000281016
O43324	Eukaryotic translation elongation factor 1 epsilon-1	EEF1E1	47646000	98615000	0.483152	0.000327269
O00244	Copper transport protein ATOX1	ATOX1	120830000	246850000	0.489488	0.000408389
P09493	Tropomyosin alpha-1 chain	TPM1	26444000	53624000	0.493137	0.000462628
P21980;P49221	Protein-glutamine gamma-glutamyltransferase 2	TGM2	30525000	61565000	0.495817	0.000506331
Q9UPR0	Inactive phospholipase C-like protein 2	PLCL2	7780600	15632000	0.497735	0.000539761
O00764	Pyridoxal kinase	PDXK	31084000	62182000	0.499887	0.000579525
Q9HCS7	Pre-mRNA-splicing factor SYF1	XAB2	25085000	12558000	1.99753	0.00040419
P51571	Translocon-associated protein subunit delta	SSR4	80559000	41226000	1.95408	0.000591007
P51812	Ribosomal protein S6 kinase alpha-3	RPS6KA3	223960000	115140000	1.94511	0.000639052
P13473	Lysosome-associated membrane glycoprotein 2	LAMP2	57847000	30277000	1.91059	0.000862332
P52564;P46734	Dual specificity mitogen-activated protein kinase kinase 6	MAP2K6	45431000	23779000	1.91055	0.000862637
P30043	Flavin reductase (NADPH)	BLVRB	81617000	43042000	1.89622	0.00097644
Q99598	Translin-associated protein X	TSNAX	62286000	33127000	1.88022	0.00112086
P49959	Double-strand break repair protein MRE11A	MRE11A	26727000	14286000	1.87085	0.00121489
Q9Y295	Developmentally-regulated GTP-binding protein 1	DRG1	83528000	44984000	1.85684	0.00137015
O14561	Acyl carrier protein, mitochondrial	NDUFAB1	111230000	60282000	1.84516	0.00151417
O00192	Armadillo repeat protein deleted in velo-cardio-facial syndrome	ARVCF	45943000	24935000	1.84251	0.00154887
Q5JVF3	PCI domain-containing protein 2	PCID2	64954000	35344000	1.83777	0.00161291
Q9H269	Vacuolar protein sorting-associated protein 16 homolog	VPS16	119960000	65387000	1.83462	0.00165686
P05386	60S acidic ribosomal protein P1	RPLP1	668430000	365840000	1.82711	0.00176631
Q15700	Disks large homolog 2	DLG2	73889000	40591000	1.82033	0.00187122
O43150	Arf-GAP with SH3 domain, ANK repeat and PH domain-containing protein 2	ASAP2	84296000	46544000	1.8111	0.00202377
P17096	High mobility group protein HMG-I/HMG-Y	HMGA1	160910000	90172000	1.78448	0.00253494
Q9HCM4	Band 4.1-like protein 5	EPB41L5	38409000	21703000	1.76976	0.00286932
P23610	Factor VIII intron 22 protein	F8A1	15562000	8817100	1.76498	0.0029867
Q9UL15	BAG family molecular chaperone regulator 5	BAG5	35870000	20359000	1.76187	0.00306549
Q96JQ0	Protocadherin-16	DCHS1	95209000	54347000	1.75187	0.00333321
Q9NUU7	ATP-dependent RNA helicase DDX19A	DDX19A	119250000	68133000	1.75025	0.00337862
Q9HAV0	Guanine nucleotide-binding protein subunit beta-4	GNB4	99493000	56939000	1.74736	0.00346123
Q9P0J7	E3 ubiquitin-protein ligase KCMF1	KCMF1	13716000	7860800	1.74486	0.00353423
Q5VT52	Regulation of nuclear pre-mRNA domain-containing protein 2	RPRD2	38078000	21907000	1.73817	0.00373706
O95425	Supervillin	SVIL	24077000	13917000	1.73004	0.00399832
P52594;O95081	Arf-GAP domain and FG repeat-containing protein 1	AGFG1	41236000	23855000	1.72861	0.00404616
O14949	Cytochrome b-c1 complex subunit 8	UQCRQ	60137000	35024000	1.71702	0.00445417
Q14C86	GTPase-activating protein and VPS9 domain-containing protein 1	GAPVD1	29171000	17063000	1.70961	0.00473584
Q8IV38	Ankyrin repeat and MYND domain-containing protein 2	ANKMY2	35352000	20694000	1.70832	0.00478633
Q00534	Cyclin-dependent kinase 6	CDK6	43281000	25376000	1.70559	0.0048955
Q8IWA5	Choline transporter-like protein 2	SLC44A2	31575000	18515000	1.70537	0.00490415
Q9BVK6	Transmembrane emp24 domain-containing protein 9	TMED9	124680000	73638000	1.69315	0.00542338
O43815	Striatin	STRN	38174000	22610000	1.68837	0.00564039
Q9H3K6	BolA-like protein 2	BOLA2	72838000	43395000	1.67849	0.0061157
Q8WVC0	RNA polymerase-associated protein LEO1	LEO1	35889000	21412000	1.67612	0.00623541
Q13555	Calcium/calmodulin-dependent protein kinase type II subunit gamma	CAMK2G	46402000	27875000	1.66465	0.00684668
Q7RTV0	PHD finger-like domain-containing protein 5A	PHF5A	49376000	29670000	1.66417	0.00687309
P67812	Signal peptidase complex catalytic subunit SEC11A	SEC11A	53500000	32409000	1.65078	0.00766255
Q15554	Telomeric repeat-binding factor 2	TERF2	39393000	23916000	1.64714	0.00789133
P51608	Methyl-CpG-binding protein 2	MECP2	76346000	46679000	1.63555	0.00866467
Q9BWJ5	Splicing factor 3B subunit 5	SF3B5	197110000	120520000	1.6355	0.00866867
Q709C8	Vacuolar protein sorting-associated protein 13C	VPS13C	23657000	14468000	1.63513	0.00869455
Q9Y5Q9	General transcription factor 3C polypeptide 3	GTF3C3	33429000	20556000	1.62624	0.00933808
P03928	ATP synthase protein 8	MT-ATP8	99774000	61380000	1.62551	0.00939272
Q9HC52	Chromobox protein homolog 8	CBX8	18280000	11278000	1.62085	0.00974996
Q9P000	COMM domain-containing protein 9	COMMD9	23878000	14748000	1.61907	0.00989045
Q9BXS6	Nucleolar and spindle-associated protein 1	NUSAP1	15631000	9660900	1.61797	0.009978
Q9H2P0	Activity-dependent neuroprotector homeobox protein	ADNP	67339000	41766000	1.61229	0.0104405
P30049	ATP synthase subunit delta, mitochondrial	ATP5D	167420000	103950000	1.61058	0.0105839
Q12800	Alpha-globin transcription factor CP2	TFCP2	58793000	36644000	1.60444	0.0111146
P49903	Selenide, water dikinase 1	SEPHS1	154280000	96199000	1.60376	0.0111748
P45983;P45984	Mitogen-activated protein kinase 8	MAPK8	45496000	28449000	1.59921	0.0115856
P28070	Proteasome subunit beta type-4	PSMB4	116340000	72765000	1.59885	0.0116194
Q14938	Nuclear factor 1 X-type	NFIX	52768000	33136000	1.59247	0.0122217
Q14919	Dr1-associated corepressor	DRAP1	48853000	30713000	1.59063	0.0124007
P61803	Dolichyl-diphosphooligosaccharide--protein glycosyltransferase subunit DAD1	DAD1	93985000	59141000	1.58917	0.0125448
P54756;P29320	Ephrin type-A receptor 5	EPHA5	73913000	46531000	1.58847	0.0126144
Q8N335	Glycerol-3-phosphate dehydrogenase 1-like protein	GPD1L	105510000	66540000	1.58566	0.0128968
Q8NFH3	Nucleoporin Nup43	NUP43	50549000	31893000	1.58496	0.0129689
A6NHX0	GATS-like protein 2	GATSL2	18759000	11909000	1.5752	0.0140044
Q08J23	tRNA (cytosine(34)-C(5))-methyltransferase	NSUN2	24445000	15553000	1.57172	0.0143913
O00767	Acyl-CoA desaturase	SCD	36990000	23553000	1.5705	0.0145298
Q9H446	RWD domain-containing protein 1	RWDD1	13931000	8870900	1.57042	0.0145395
Q9NVJ2	ADP-ribosylation factor-like protein 8B	ARL8B	33422000	21299000	1.56918	0.0146807
Q99592;B2RXF5	Zinc finger and BTB domain-containing protein 18	ZBTB18	127350000	81342000	1.56561	0.0150966
Q96SI9	Spermatid perinuclear RNA-binding protein	STRBP	46363000	29644000	1.56399	0.0152889
P35658	Nuclear pore complex protein Nup214	NUP214	67405000	43238000	1.55893	0.015905
Q99567	Nuclear pore complex protein Nup88	NUP88	32289000	20721000	1.55827	0.0159865
Q9BRX8	Redox-regulatory protein FAM213A	FAM213A	208710000	134290000	1.55417	0.016505
Q15042	Rab3 GTPase-activating protein catalytic subunit	RAB3GAP1	40319000	26020000	1.54954	0.0171101
Q9Y4G8;Q8TEU7	Rap guanine nucleotide exchange factor 2	RAPGEF2	13070000	8442200	1.54817	0.0172922
Q5VZL5	Zinc finger MYM-type protein 4	ZMYM4	23743000	15397000	1.54205	0.0181315
Q9HD20	Manganese-transporting ATPase 13A1	ATP13A1	19541000	12686000	1.54036	0.0183704
O75312	Zinc finger protein ZPR1	ZPR1	52605000	34187000	1.53874	0.0186012
Q96ST2	Protein IWS1 homolog	IWS1	35344000	22984000	1.53777	0.018742
Q13595	Transformer-2 protein homolog alpha	TRA2A	163790000	106570000	1.53692	0.018864
P30837;P00352	Aldehyde dehydrogenase X, mitochondrial	ALDH1B1	30417000	19791000	1.53691	0.018866
Q96Q15	Serine/threonine-protein kinase SMG1	SMG1	83503000	54377000	1.53563	0.0190531
P62745	Rho-related GTP-binding protein RhoB	RHOB	133770000	87141000	1.5351	0.0191314
Q92542	Nicastrin	NCSTN	43900000	28641000	1.53277	0.0194778
Q9UI36	Dachshund homolog 1	DACH1	47291000	30925000	1.52922	0.0200171
E9PAV3;Q13765;Q9BZK3	Nascent polypeptide-associated complex subunit alpha, muscle-specific form;Nascent polypeptide-associated complex subunit alpha	NACA	518310000	339570000	1.52637	0.0204589
O00291	Huntingtin-interacting protein 1	HIP1	60600000	39781000	1.52334	0.0209398
Q9UBS4	DnaJ homolog subfamily B member 11	DNAJB11	37264000	24536000	1.51875	0.0216885
Q9NPI6	mRNA-decapping enzyme 1A	DCP1A	21080000	13883000	1.5184	0.0217456
P40937	Replication factor C subunit 5	RFC5	16627000	10964000	1.51651	0.0220625
Q3YEC7	Rab-like protein 6	RABL6	26743000	17641000	1.51596	0.0221556
A1X283;Q5TCZ1	SH3 and PX domain-containing protein 2B	SH3PXD2B	65839000	43440000	1.51563	0.0222108
P57088	Transmembrane protein 33	TMEM33	128340000	84753000	1.51428	0.0224403
Q96CW5	Gamma-tubulin complex component 3	TUBGCP3	54796000	36270000	1.51078	0.0230468
P53004	Biliverdin reductase A	BLVRA	102270000	67755000	1.50941	0.0232884
A6NHR9	Structural maintenance of chromosomes flexible hinge domain-containing protein 1	SMCHD1	43222000	28661000	1.50804	0.0235316
Q8WYP5	Protein ELYS	AHCTF1	23323000	15495000	1.5052	0.0240456
Q15363	Transmembrane emp24 domain-containing protein 2	TMED2	162730000	108280000	1.50286	0.0244745
Q8IZP0	Abl interactor 1	ABI1	46974000	31342000	1.49876	0.0252471
Q8TCD5	5(3)-deoxyribonucleotidase, cytosolic type	NT5C	24009000	16061000	1.49486	0.026
P62304	Small nuclear ribonucleoprotein E	SNRPE	349090000	233650000	1.49407	0.0261555
Q12996	Cleavage stimulation factor subunit 3	CSTF3	37170000	24918000	1.49169	0.0266286
P41223	Protein BUD31 homolog	BUD31	22787000	15296000	1.48974	0.0270235
Q8IXI2	Mitochondrial Rho GTPase 1	RHOT1	39511000	26525000	1.48958	0.027056
P10586	Receptor-type tyrosine-protein phosphatase F	PTPRF	38317000	25757000	1.48763	0.0274536
Q13243	Serine/arginine-rich splicing factor 5	SRSF5	58800000	39586000	1.48537	0.0279235
P49756	RNA-binding protein 25	RBM25	118770000	80109000	1.4826	0.0285089
O60645	Exocyst complex component 3	EXOC3	41413000	27955000	1.48142	0.0287637
O95757	Heat shock 70 kDa protein 4L	HSPA4L	39895000	26944000	1.48066	0.0289262
P49790	Nuclear pore complex protein Nup153	NUP153	73435000	49722000	1.47691	0.0297485
Q15366	Poly(rC)-binding protein 2	PCBP2	837620000	568910000	1.47232	0.0307832
Q13554	Calcium/calmodulin-dependent protein kinase type II subunit beta	CAMK2B	130980000	88993000	1.4718	0.0309033
P62942	Peptidyl-prolyl cis-trans isomerase FKBP1A	FKBP1A	447110000	304170000	1.46993	0.0313353
Q96JG6	Coiled-coil domain-containing protein 132	CCDC132	19123000	13013000	1.46953	0.0314295
Q86TP1	Protein prune homolog	PRUNE	24440000	16634000	1.46928	0.0314881
P08243	Asparagine synthetase [glutamine-hydrolyzing]	ASNS	60736000	41402000	1.46698	0.0320298
P55316;Q92949;P32314;O00409;Q96NZ1;Q9P0K8;Q9UPW0;O15353	Forkhead box protein G1	FOXG1	41647000	28398000	1.46655	0.0321334
P22307	Non-specific lipid-transfer protein	SCP2	101950000	69682000	1.46308	0.0329707
O75832	26S proteasome non-ATPase regulatory subunit 10	PSMD10	76293000	52154000	1.46284	0.0330279
P19525	Interferon-induced, double-stranded RNA-activated protein kinase	EIF2AK2	82197000	56381000	1.45788	0.0342597
O75688	Protein phosphatase 1B	PPM1B	31798000	21820000	1.45729	0.0344111
Q8IYB5	Stromal membrane-associated protein 1	SMAP1	26581000	18241000	1.45721	0.0344302
Q96RD7	Pannexin-1	PANX1	75541000	51872000	1.4563	0.0346634
Q8TAF3	WD repeat-containing protein 48	WDR48	38892000	26729000	1.45505	0.0349834
O00422	Histone deacetylase complex subunit SAP18	SAP18	147510000	101500000	1.4533	0.0354364
O95248	Myotubularin-related protein 5	SBF1	37924000	26097000	1.45319	0.0354642
O14562	Ubiquitin domain-containing protein UBFD1	UBFD1	33431000	23016000	1.45251	0.0356427
Q14676	Mediator of DNA damage checkpoint protein 1	MDC1	24210000	16703000	1.44944	0.0364558
Q9NP97;Q8TF09	Dynein light chain roadblock-type 1;Dynein light chain roadblock-type 2	DYNLRB1;DYNLRB2	312540000	215850000	1.44795	0.0368565
Q8WYA6	Beta-catenin-like protein 1	CTNNBL1	43952000	30391000	1.44622	0.0373272
P54819	Adenylate kinase 2, mitochondrial;Adenylate kinase 2, mitochondrial, N-terminally processed	AK2	57818000	40025000	1.44455	0.0377864
O60869	Endothelial differentiation-related factor 1	EDF1	154380000	107150000	1.44078	0.0388396
Q9NUQ9	Protein FAM49B	FAM49B	101230000	70344000	1.43907	0.0393278
Q9BRF8	Serine/threonine-protein phosphatase CPPED1	CPPED1	52478000	36487000	1.43827	0.0395592
Q96L92	Sorting nexin-27	SNX27	45464000	31639000	1.43696	0.0399369
Q92530	Proteasome inhibitor PI31 subunit	PSMF1	124280000	86491000	1.43691	0.0399509
Q9HD42	Charged multivesicular body protein 1a	CHMP1A	41388000	28814000	1.43639	0.0401045
P62899	60S ribosomal protein L31	RPL31	310970000	216590000	1.43575	0.040289
Q99615	DnaJ homolog subfamily C member 7	DNAJC7	517670000	360800000	1.43478	0.0405742
Q96KP1	Exocyst complex component 2	EXOC2	52224000	36405000	1.43453	0.0406496
O94856	Neurofascin	NFASC	58464000	40814000	1.43245	0.0412678
P21964	Catechol O-methyltransferase	COMT	141750000	99259000	1.42808	0.0425945
Q9NRN7	L-aminoadipate-semialdehyde dehydrogenase-phosphopantetheinyl transferase	AASDHPPT	197360000	138270000	1.42735	0.04282
P36543;Q96A05	V-type proton ATPase subunit E 1	ATP6V1E1	128330000	89929000	1.42701	0.0429246
Q9Y5L4	Mitochondrial import inner membrane translocase subunit Tim13	TIMM13	47699000	33477000	1.42483	0.0436077
Q8WXX5	DnaJ homolog subfamily C member 9	DNAJC9	106360000	74684000	1.42413	0.0438271
O75962	Triple functional domain protein	TRIO	47813000	33596000	1.42318	0.044131
Q8NDT2	Putative RNA-binding protein 15B	RBM15B	63660000	44734000	1.42308	0.0441618
P22061	Protein-L-isoaspartate(D-aspartate) O-methyltransferase	PCMT1	193830000	136360000	1.42146	0.0446806
Q9Y3E1	Hepatoma-derived growth factor-related protein 3	HDGFRP3	203340000	143160000	1.42037	0.0450323
P62310	U6 snRNA-associated Sm-like protein LSm3	LSM3	110280000	77653000	1.42016	0.0450987
Q9H9T3	Elongator complex protein 3	ELP3	15114000	10643000	1.42009	0.0451232
Q96HE7;Q86YB8	ERO1-like protein alpha	ERO1L	66182000	46607000	1.42	0.0451515
Q92747	Actin-related protein 2/3 complex subunit 1A	ARPC1A	210800000	148740000	1.41724	0.0460571
Q96KQ7	Histone-lysine N-methyltransferase EHMT2	EHMT2	14446000	10194000	1.41711	0.0461001
Q8N6W0	CUGBP Elav-like family member 5	CELF5	12909000	9115500	1.41616	0.0464151
P62318	Small nuclear ribonucleoprotein Sm D3	SNRPD3	800190000	565310000	1.41549	0.0466389
P39748;CON__ENSEMBL:ENSBTAP00000007350;CON__P01030	Flap endonuclease 1	FEN1	137250000	97011000	1.41479	0.0468738
Q14694	Ubiquitin carboxyl-terminal hydrolase 10	USP10	64599000	45674000	1.41435	0.0470213
O43583	Density-regulated protein	DENR	47666000	33710000	1.414	0.0471386
Q9Y4D1	Disheveled-associated activator of morphogenesis 1	DAAM1	20621000	14594000	1.41298	0.0474855
Q9BYV8	Centrosomal protein of 41 kDa	CEP41	38434000	27210000	1.4125	0.0476498
O00712	Nuclear factor 1 B-type	NFIB	172530000	122170000	1.41221	0.0477463
A0A024RBG1;Q9NZJ9	Diphosphoinositol polyphosphate phosphohydrolase 2	NUDT4	25235000	17873000	1.41191	0.0478511
Q969V3	Nicalin	NCLN	21486000	15232000	1.41058	0.0483059
P53602	Diphosphomevalonate decarboxylase	MVD	90587000	64374000	1.4072	0.049487
P23381	Tryptophan--tRNA ligase, cytoplasmic;T1-TrpRS;T2-TrpRS	WARS	61574000	43764000	1.40696	0.0495728
Q96PE3	Type I inositol 3,4-bisphosphate 4-phosphatase	INPP4A	21524000	15311000	1.40579	0.0499873
Q9UKG1	DCC-interacting protein 13-alpha	APPL1	50623000	36017000	1.40553	0.0500785
Q14202	Zinc finger MYM-type protein 3	ZMYM3	5639700	4014400	1.40487	0.0503155
Q9Y5K8	V-type proton ATPase subunit D	ATP6V1D	50020000	35609000	1.4047	0.0503751
P61026	Ras-related protein Rab-10	RAB10	262150000	186700000	1.40412	0.0505822
P42574	Caspase-3;Caspase-3 subunit p17;Caspase-3 subunit p12	CASP3	65266000	46532000	1.4026	0.0511316
P35711;P35712	Transcription factor SOX-5	SOX5	63769000	45498000	1.40158	0.0515057
Q96MU7	YTH domain-containing protein 1	YTHDC1	58184000	41521000	1.40131	0.051602
Q8IZ83	Aldehyde dehydrogenase family 16 member A1	ALDH16A1	39475000	28213000	1.39918	0.0523901
Q96FJ2	Dynein light chain 2, cytoplasmic	DYNLL2	282840000	202220000	1.39867	0.0525772
Q9NYF8	Bcl-2-associated transcription factor 1	BCLAF1	128210000	91673000	1.39856	0.0526207
P43897	Elongation factor Ts, mitochondrial	TSFM	32696000	23382000	1.39834	0.0527017
Q04206	Transcription factor p65	RELA	24353000	17432000	1.39703	0.0531935
Q01085	Nucleolysin TIAR	TIAL1	32258000	23223000	1.38905	0.0562715
P07741	Adenine phosphoribosyltransferase	APRT	45647000	32885000	1.38808	0.0566582
O43399	Tumor protein D54	TPD52L2	43971000	31678000	1.38806	0.0566656
Q15459	Splicing factor 3A subunit 1	SF3A1	119070000	85813000	1.38755	0.0568686
P35270	Sepiapterin reductase	SPR	11695000	8436800	1.38619	0.0574154
O00178	GTP-binding protein 1	GTPBP1	90186000	65165000	1.38396	0.0583182
P80404	4-aminobutyrate aminotransferase, mitochondrial	ABAT	84344000	61046000	1.38165	0.0592716
P42765	3-ketoacyl-CoA thiolase, mitochondrial	ACAA2	132000000	95748000	1.37862	0.0605382
P61421	V-type proton ATPase subunit d 1	ATP6V0D1	37475000	27185000	1.37852	0.060581
Q9UKD2	mRNA turnover protein 4 homolog	MRTO4	45725000	33192000	1.37759	0.0609737
Q969E4;Q6IPX3	Transcription elongation factor A protein-like 3;Transcription elongation factor A protein-like 6	TCEAL3;TCEAL6	111000000	80820000	1.37342	0.0627681
P28838	Cytosol aminopeptidase	LAP3	56611000	41226000	1.37319	0.0628709
P83916	Chromobox protein homolog 1	CBX1	277220000	201940000	1.37278	0.063047
P53007	Tricarboxylate transport protein, mitochondrial	SLC25A1	82512000	60117000	1.37252	0.0631611
Q96P16	Regulation of nuclear pre-mRNA domain-containing protein 1A	RPRD1A	72044000	52495000	1.3724	0.0632165
Q7L266	Isoaspartyl peptidase/L-asparaginase;Isoaspartyl peptidase/L-asparaginase alpha chain;Isoaspartyl peptidase/L-asparaginase beta chain	ASRGL1	69089000	50432000	1.36994	0.0643012
Q8IZL8	Proline-, glutamic acid- and leucine-rich protein 1	PELP1	68590000	50085000	1.36947	0.0645116
Q96B54	Zinc finger protein 428	ZNF428	138450000	101110000	1.3693	0.0645881
Q9Y4D8	Probable E3 ubiquitin-protein ligase HECTD4	HECTD4	34257000	25033000	1.36847	0.0649589
O43681	ATPase ASNA1	ASNA1	126970000	92791000	1.36834	0.0650172
P62424	60S ribosomal protein L7a	RPL7A	922720000	674820000	1.36736	0.0654624
Q12874	Splicing factor 3A subunit 3	SF3A3	130340000	95696000	1.36202	0.0679164
Q5VW32	BRO1 domain-containing protein BROX	BROX	53165000	39053000	1.36136	0.0682285
P06744;Q8N196	Glucose-6-phosphate isomerase	GPI	392130000	288080000	1.36118	0.0683086
P61960	Ubiquitin-fold modifier 1	UFM1	96688000	71121000	1.35949	0.0691106
O95400	CD2 antigen cytoplasmic tail-binding protein 2	CD2BP2	32121000	23639000	1.35881	0.0694302
Q9BSJ2	Gamma-tubulin complex component 2	TUBGCP2	27357000	20157000	1.3572	0.0702049
P52943	Cysteine-rich protein 2	CRIP2	357790000	263770000	1.35645	0.0705662
Q9P035	Very-long-chain (3R)-3-hydroxyacyl-CoA dehydratase 3	HACD3	406690000	299900000	1.35609	0.0707411
P17600;Q92777	Synapsin-1	SYN1	23928000	17656000	1.35523	0.0711549
Q10713	Mitochondrial-processing peptidase subunit alpha	PMPCA	36073000	26693000	1.3514	0.0730414
P19404	NADH dehydrogenase [ubiquinone] flavoprotein 2, mitochondrial	NDUFV2	74581000	55222000	1.35057	0.073459
P07197	Neurofilament medium polypeptide	NEFM	14739000	10917000	1.3501	0.073695
Q9UKA9	Polypyrimidine tract-binding protein 2	PTBP2	256320000	189930000	1.34955	0.0739697
O75165	DnaJ homolog subfamily C member 13	DNAJC13	109420000	81115000	1.34895	0.0742729
Q8WXI9	Transcriptional repressor p66-beta	GATAD2B	149650000	110980000	1.34844	0.07453
Q9UBU9	Nuclear RNA export factor 1	NXF1	35982000	26726000	1.34633	0.0756074
Q15843	NEDD8	NEDD8	92098000	68437000	1.34573	0.0759136
Q9UHB9	Signal recognition particle subunit SRP68	SRP68	87879000	65328000	1.3452	0.076191
O14548	Cytochrome c oxidase subunit 7A-related protein, mitochondrial	COX7A2L	39214000	29171000	1.34428	0.0766658
P51114	Fragile X mental retardation syndrome-related protein 1	FXR1	84572000	62923000	1.34406	0.0767827
Q9BZJ0	Crooked neck-like protein 1	CRNKL1	30862000	22969000	1.34364	0.0770007
Q86U42;A6NDY0	Polyadenylate-binding protein 2	PABPN1	106200000	79099000	1.34262	0.0775321
Q9C005	Protein dpy-30 homolog	DPY30	69973000	52169000	1.34128	0.0782412
O60641	Clathrin coat assembly protein AP180	SNAP91	112040000	83717000	1.33832	0.0798189
Q12926	ELAV-like protein 2	ELAVL2	86639000	64777000	1.3375	0.0802623
P32969	60S ribosomal protein L9	RPL9	244200000	182650000	1.33698	0.0805402
Q9H0Q3	FXYD domain-containing ion transport regulator 6	FXYD6	29850000	22327000	1.33695	0.0805603
P41567	Eukaryotic translation initiation factor 1	EIF1	120970000	90573000	1.33561	0.0812893
Q12824	SWI/SNF-related matrix-associated actin-dependent regulator of chromatin subfamily B member 1	SMARCB1	43178000	32332000	1.33546	0.0813717
Q49A26	Putative oxidoreductase GLYR1	GLYR1	65575000	49138000	1.33451	0.0818931
O60256	Phosphoribosyl pyrophosphate synthase-associated protein 2	PRPSAP2	144420000	108250000	1.33413	0.0820985
Q9BRG1	Vacuolar protein-sorting-associated protein 25	VPS25	38538000	28903000	1.33336	0.0825283
Q96QZ7	Membrane-associated guanylate kinase, WW and PDZ domain-containing protein 1	MAGI1	14449000	10841000	1.33281	0.0828311
P80723	Brain acid soluble protein 1	BASP1	3.0085e+09	2259700000	1.33137	0.0836342
P62306	Small nuclear ribonucleoprotein F	SNRPF	126230000	94922000	1.32983	0.0845026
Q9NRF8	CTP synthase 2	CTPS2	47469000	35714000	1.32914	0.0848912
Q14155	Rho guanine nucleotide exchange factor 7	ARHGEF7	42702000	32132000	1.32896	0.0849975
Q8N8S7	Protein enabled homolog	ENAH	81781000	61626000	1.32705	0.0860842
Q13098	COP9 signalosome complex subunit 1	GPS1	88192000	66471000	1.32677	0.0862449
O75506	Heat shock factor-binding protein 1	HSBP1	62510000	47120000	1.32661	0.0863376
O95319	CUGBP Elav-like family member 2	CELF2	145930000	110010000	1.32652	0.0863936
Q86XP3	ATP-dependent RNA helicase DDX42	DDX42	65607000	49533000	1.32451	0.0875556
Q9Y6A9	Signal peptidase complex subunit 1	SPCS1	49375000	37295000	1.3239	0.08791
A1L0T0	Acetolactate synthase-like protein	ILVBL	50695000	38293000	1.32387	0.0879292
Q9H3P7	Golgi resident protein GCP60	ACBD3	30687000	23186000	1.32351	0.0881383
P35637	RNA-binding protein FUS	FUS	1.0658e+09	805560000	1.32305	0.088408
P51570	Galactokinase	GALK1	31607000	23891000	1.32297	0.0884597
Q9H0Q0	Protein FAM49A	FAM49A	123370000	93431000	1.32044	0.0899566
Q15392	Delta(24)-sterol reductase	DHCR24	52643000	39916000	1.31884	0.0909126
Q9NSD9	Phenylalanine--tRNA ligase beta subunit	FARSB	151580000	114980000	1.31832	0.0912312
Q15003	Condensin complex subunit 2	NCAPH	25066000	19019000	1.31795	0.0914554
Q16513	Serine/threonine-protein kinase N2	PKN2	23953000	18185000	1.31718	0.0919168
Q96BP3	Peptidylprolyl isomerase domain and WD repeat-containing protein 1	PPWD1	29504000	22405000	1.31685	0.0921209
Q92930	Ras-related protein Rab-8B	RAB8B	115380000	87630000	1.31667	0.0922284
Q04637	Eukaryotic translation initiation factor 4 gamma 1	EIF4G1	84617000	64269000	1.31661	0.0922684
Q3ZCM7	Tubulin beta-8 chain	TUBB8	1.5757e+09	1196800000	1.31659	0.0922761
Q8IXH7	Negative elongation factor C/D	NELFCD	38159000	28999000	1.31587	0.0927168
P63173	60S ribosomal protein L38	RPL38	131190000	99706000	1.31577	0.0927809
Q8TCZ2	CD99 antigen-like protein 2	CD99L2	23915000	18179000	1.31553	0.0929276
Q14982	Opioid-binding protein/cell adhesion molecule	OPCML	71040000	54034000	1.31473	0.0934202
Q9H1K0	Rabenosyn-5	RBSN	29453000	22407000	1.31446	0.0935882
O60832	H/ACA ribonucleoprotein complex subunit 4	DKC1	50917000	38737000	1.31443	0.093605
Q14914	Prostaglandin reductase 1	PTGR1	54094000	41173000	1.31382	0.0939797
P18754	Regulator of chromosome condensation	RCC1	103830000	79043000	1.31359	0.0941243
Q71UI9;P0C0S5	Histone H2A.V;Histone H2A.Z	H2AFV;H2AFZ	2220200000	1.6917e+09	1.31241	0.0948593
P62879;Q9BRK4	Guanine nucleotide-binding protein G(I)/G(S)/G(T) subunit beta-2	GNB2	436200000	332570000	1.3116	0.0953624
Q92879	CUGBP Elav-like family member 1	CELF1	79541000	60661000	1.31124	0.095592
Q15287	RNA-binding protein with serine-rich domain 1	RNPS1	114080000	87024000	1.3109	0.0958028
P50213	Isocitrate dehydrogenase [NAD] subunit alpha, mitochondrial	IDH3A	33776000	25774000	1.31047	0.0960769
P00395	Cytochrome c oxidase subunit 1	MT-CO1	41876000	31972000	1.30977	0.0965176
O60749	Sorting nexin-2	SNX2	132350000	101090000	1.30923	0.0968613
P10253	Lysosomal alpha-glucosidase;76 kDa lysosomal alpha-glucosidase;70 kDa lysosomal alpha-glucosidase	GAA	12907000	9859400	1.30911	0.0969397
Q86XI2	Condensin-2 complex subunit G2	NCAPG2	40484000	30931000	1.30885	0.0971035
Q9NUL3	Double-stranded RNA-binding protein Staufen homolog 2	STAU2	39013000	29825000	1.30806	0.0976045
Q7Z3K3	Pogo transposable element with ZNF domain	POGZ	42896000	32797000	1.30792	0.0976936
P61925	cAMP-dependent protein kinase inhibitor alpha	PKIA	40883000	31261000	1.3078	0.0977761
O75494	Serine/arginine-rich splicing factor 10	SRSF10	117450000	89878000	1.30677	0.0984341
P35251	Replication factor C subunit 1	RFC1	21719000	16627000	1.30625	0.0987713
Q9NQG5	Regulation of nuclear pre-mRNA domain-containing protein 1B	RPRD1B	120910000	92576000	1.30606	0.098892
P52735	Guanine nucleotide exchange factor VAV2	VAV2	21104000	16164000	1.30562	0.09918
P46108	Adapter molecule crk	CRK	85857000	65826000	1.3043	0.100036
Q9BTE1	Dynactin subunit 5	DCTN5	42620000	32692000	1.30368	0.100441
Q13427	Peptidyl-prolyl cis-trans isomerase G	PPIG	53956000	41436000	1.30215	0.101448
P50150	Guanine nucleotide-binding protein G(I)/G(S)/G(O) subunit gamma-4	GNG4	128170000	98477000	1.30152	0.101866
O75051	Plexin-A2	PLXNA2	63399000	48734000	1.30092	0.102266
Q07666	KH domain-containing, RNA-binding, signal transduction-associated protein 1	KHDRBS1	505360000	388740000	1.29999	0.102883
Q13325	Interferon-induced protein with tetratricopeptide repeats 5	IFIT5	17771000	13672000	1.29981	0.103007
P41236;Q6NXS1	Protein phosphatase inhibitor 2;Protein phosphatase inhibitor 2-like protein 3	PPP1R2;PPP1R2P3	41931000	32282000	1.2989	0.103619
P62910	60S ribosomal protein L32	RPL32	260010000	200260000	1.29836	0.10398
Q9UMS4	Pre-mRNA-processing factor 19	PRPF19	310930000	239570000	1.29787	0.104315
Q05048	Cleavage stimulation factor subunit 1	CSTF1	36550000	28162000	1.29785	0.104327
Q14558	Phosphoribosyl pyrophosphate synthase-associated protein 1	PRPSAP1	59564000	45906000	1.29752	0.104549
O75431	Metaxin-2	MTX2	29169000	22487000	1.29715	0.104801
Q13620	Cullin-4B	CUL4B	67929000	52385000	1.29673	0.105089
Q13057	Bifunctional coenzyme A synthase;Phosphopantetheine adenylyltransferase;Dephospho-CoA kinase	COASY	33477000	25820000	1.29655	0.105207
O75534	Cold shock domain-containing protein E1	CSDE1	166940000	128880000	1.29531	0.106055
O43395	U4/U6 small nuclear ribonucleoprotein Prp3	PRPF3	22818000	17617000	1.29523	0.106115
O15511	Actin-related protein 2/3 complex subunit 5	ARPC5	260510000	201400000	1.2935	0.107308
P17480	Nucleolar transcription factor 1	UBTF	184880000	143150000	1.29151	0.10869
O15027	Protein transport protein Sec16A	SEC16A	29014000	22487000	1.29026	0.109573
Q5T5U3	Rho GTPase-activating protein 21	ARHGAP21	20308000	15740000	1.29022	0.109601
P22392	Nucleoside diphosphate kinase B	NME2	1385200000	1074100000	1.28964	0.11001
Q8N9N7	Leucine-rich repeat-containing protein 57	LRRC57	48855000	37907000	1.28881	0.110596
P49748	Very long-chain specific acyl-CoA dehydrogenase, mitochondrial	ACADVL	17495000	13607000	1.28574	0.112801
P11413	Glucose-6-phosphate 1-dehydrogenase	G6PD	137490000	106970000	1.28531	0.113106
O15164	Transcription intermediary factor 1-alpha	TRIM24	45228000	35200000	1.28489	0.113416
Q12860	Contactin-1	CNTN1	122910000	95773000	1.28335	0.114538
P21281;P15313	V-type proton ATPase subunit B, brain isoform	ATP6V1B2	182130000	141930000	1.28324	0.114617
Q86Y56	Dynein assembly factor 5, axonemal	DNAAF5	21817000	17012000	1.28245	0.115197
O15126	Secretory carrier-associated membrane protein 1	SCAMP1	359770000	280670000	1.28183	0.115656
P40938	Replication factor C subunit 3	RFC3	43412000	33868000	1.2818	0.115675
P06454	Prothymosin alpha;Prothymosin alpha, N-terminally processed;Thymosin alpha-1	PTMA	1228900000	959120000	1.28128	0.11606
Q6P3W7	SCY1-like protein 2	SCYL2	32128000	25106000	1.27969	0.117237
O60828	Polyglutamine-binding protein 1	PQBP1	34475000	26950000	1.27922	0.117591
P25098;P35626	Beta-adrenergic receptor kinase 1	ADRBK1	28066000	21948000	1.27875	0.117944
Q9UFN0;Q9BS92	Protein NipSnap homolog 3A	NIPSNAP3A	72821000	56991000	1.27776	0.118686
Q9C0K0	B-cell lymphoma/leukemia 11B	BCL11B	124770000	97842000	1.27522	0.120616
P21246	Pleiotrophin	PTN	314130000	246760000	1.27302	0.122308
Q9NZ01	Very-long-chain enoyl-CoA reductase	TECR	103590000	81461000	1.27165	0.123368
Q8IWS0	PHD finger protein 6	PHF6	50359000	39602000	1.27163	0.123386
Q96GM5;Q92925	SWI/SNF-related matrix-associated actin-dependent regulator of chromatin subfamily D member 1	SMARCD1	43596000	34339000	1.26958	0.124991
Q12769	Nuclear pore complex protein Nup160	NUP160	21477000	16944000	1.26753	0.126612
Q9UKN8	General transcription factor 3C polypeptide 4	GTF3C4	28136000	22204000	1.26716	0.126906
Q6WCQ1	Myosin phosphatase Rho-interacting protein	MPRIP	28385000	22406000	1.26685	0.127154
P20674	Cytochrome c oxidase subunit 5A, mitochondrial	COX5A	245550000	193910000	1.26631	0.127584
P47985;P0C7P4	Cytochrome b-c1 complex subunit Rieske, mitochondrial;Cytochrome b-c1 complex subunit 11;Putative cytochrome b-c1 complex subunit Rieske-like protein 1	UQCRFS1;UQCRFS1P1	139560000	110220000	1.26619	0.127676
P52799	Ephrin-B2	EFNB2	163530000	129160000	1.2661	0.127749
Q99805	Transmembrane 9 superfamily member 2	TM9SF2	33405000	26387000	1.26596	0.127861
Q13185	Chromobox protein homolog 3	CBX3	434360000	343120000	1.26591	0.127902
O14936	Peripheral plasma membrane protein CASK	CASK	205550000	162530000	1.26469	0.128886
Q86V81	THO complex subunit 4	ALYREF	319860000	252930000	1.26462	0.128943
P47813	Eukaryotic translation initiation factor 1A, X-chromosomal	EIF1AX	133060000	105220000	1.26459	0.128968
Q9Y263	Phospholipase A-2-activating protein	PLAA	48929000	38698000	1.26438	0.129135
P41225	Transcription factor SOX-3	SOX3	150810000	119550000	1.26148	0.131497
Q14157	Ubiquitin-associated protein 2-like	UBAP2L	68938000	54695000	1.26041	0.132379
Q9NUP9	Protein lin-7 homolog C	LIN7C	82735000	65649000	1.26026	0.132499
Q96IX5	Up-regulated during skeletal muscle growth protein 5	USMG5	266180000	211240000	1.26008	0.132647
Q16186	Proteasomal ubiquitin receptor ADRM1	ADRM1	104250000	82742000	1.25994	0.132765
Q16650	T-box brain protein 1	TBR1	113590000	90201000	1.2593	0.133297
Q6XQN6	Nicotinate phosphoribosyltransferase	NAPRT	9071000	7204200	1.25913	0.133439
Q86VW0	SEC14 domain and spectrin repeat-containing protein 1	SESTD1	27163000	21576000	1.25895	0.13359
O75781;Q8IXS6	Paralemmin-1	PALM	151210000	120170000	1.2583	0.134126
Q9NZI8;REV__Q15833;Q15517	Insulin-like growth factor 2 mRNA-binding protein 1	IGF2BP1	405790000	322710000	1.25744	0.134842
Q9NS69	Mitochondrial import receptor subunit TOM22 homolog	TOMM22	112190000	89258000	1.25692	0.135283
P35659	Protein DEK	DEK	230220000	183280000	1.25611	0.135962
Q8IZ40	REST corepressor 2	RCOR2	23744000	18903000	1.2561	0.135974
Q9UKV8	Protein argonaute-2	AGO2	18697000	14886000	1.25601	0.136045
P17655	Calpain-2 catalytic subunit	CAPN2	41315000	32894000	1.256	0.136052
Q92575	UBX domain-containing protein 4	UBXN4	32290000	25718000	1.25554	0.136443
P35269	General transcription factor IIF subunit 1	GTF2F1	30395000	24216000	1.25516	0.136764
Q13435	Splicing factor 3B subunit 2	SF3B2	213320000	170040000	1.25453	0.137301
Q15404	Ras suppressor protein 1	RSU1	35933000	28680000	1.25289	0.138696
Q96DI7	U5 small nuclear ribonucleoprotein 40 kDa protein	SNRNP40	77055000	61502000	1.25289	0.138703
P19022	Cadherin-2	CDH2	175590000	140170000	1.25269	0.138868
P48431;Q9Y651	Transcription factor SOX-2	SOX2	58647000	46830000	1.25234	0.139173
Q7Z460	CLIP-associating protein 1	CLASP1	63894000	51033000	1.25201	0.139452
P63098;Q96LZ3	Calcineurin subunit B type 1	PPP3R1	76804000	61477000	1.24931	0.141791
Q9ULH0	Kinase D-interacting substrate of 220 kDa	KIDINS220	25538000	20448000	1.24892	0.142131
P40123	Adenylyl cyclase-associated protein 2	CAP2	131410000	105220000	1.24891	0.142145
O75937	DnaJ homolog subfamily C member 8	DNAJC8	64127000	51376000	1.24819	0.142773
P36873	Serine/threonine-protein phosphatase PP1-gamma catalytic subunit	PPP1CC	129170000	103530000	1.24766	0.143241
P08237	ATP-dependent 6-phosphofructokinase, muscle type	PFKM	259650000	208320000	1.2464	0.14435
Q96JP5	E3 ubiquitin-protein ligase ZFP91	ZFP91	14097000	11323000	1.24499	0.145604
O60229	Kalirin	KALRN	16459000	13227000	1.24435	0.146174
Q92621	Nuclear pore complex protein Nup205	NUP205	47714000	38347000	1.24427	0.146245
Q15750	TGF-beta-activated kinase 1 and MAP3K7-binding protein 1	TAB1	15525000	12490000	1.24299	0.147388
Q1KMD3	Heterogeneous nuclear ribonucleoprotein U-like protein 2	HNRNPUL2	273710000	220300000	1.24244	0.147886
O43615	Mitochondrial import inner membrane translocase subunit TIM44	TIMM44	83937000	67646000	1.24083	0.149349
Q9Y265	RuvB-like 1	RUVBL1	259970000	209520000	1.24079	0.149384
Q9P258	Protein RCC2	RCC2	102340000	82495000	1.24056	0.149592
P31943	Heterogeneous nuclear ribonucleoprotein H;Heterogeneous nuclear ribonucleoprotein H, N-terminally processed	HNRNPH1	828870000	668540000	1.23982	0.150266
Q9H9A5	CCR4-NOT transcription complex subunit 10	CNOT10	18840000	15201000	1.23939	0.150658
O00743	Serine/threonine-protein phosphatase 6 catalytic subunit;Serine/threonine-protein phosphatase 6 catalytic subunit, N-terminally processed	PPP6C	54052000	43618000	1.23921	0.150822
P37235	Hippocalcin-like protein 1	HPCAL1	109060000	88078000	1.23822	0.151734
P56134	ATP synthase subunit f, mitochondrial	ATP5J2	148120000	119750000	1.23691	0.152944
Q9Y333	U6 snRNA-associated Sm-like protein LSm2	LSM2	238420000	192830000	1.23643	0.153394
[truncated: 2,177 more rows]
