# Supplementary material for: Changes in and asymmetry of the proteome in the human fetal frontal lobe during early development
Source: Commun Biol. 2022 Sep 29;5:1031. doi: 10.1038/s42003-022-04003-6 (PMC9522861; doi:10.1038/s42003-022-04003-6)
Supplement: Supplementary file 8 — Supplementary Data 6 [file 42003_2022_4003_MOESM8_ESM.xlsx]

## Sheet: S6-2FC-AEPs
Protein.IDs	Entry	Reviewed	Entry Name	Protein names	Gene Names	Organism	Length	LFQ.intensity.9L	LFQ.intensity.9R	LFQ.intensity.11L	LFQ.intensity.11R	LFQ.intensity.13L	LFQ.intensity.13R	9GW-L/R	11GW-L/R	13GW-L/R
O75934	O75934	reviewed	SPF27_HUMAN	Pre-mRNA-splicing factor SPF27 (Breast carcinoma-amplified sequence 2) (DNA amplified in mammary carcinoma 1 protein) (Spliceosome-associated protein SPF 27)	BCAS2 DAM1	Homo sapiens (Human)	225	78691000	33912000	54389000	24402000	57893000	49544000	2.32045	2.22887	1.16852
Q8IXT5	Q8IXT5	reviewed	RB12B_HUMAN	RNA-binding protein 12B (RNA-binding motif protein 12B)	RBM12B	Homo sapiens (Human)	1001	25199000	8738000	10728000	23733000	16783000	27117000	2.88384	0.452029	0.618911
Q8IZP0	Q8IZP0	reviewed	ABI1_HUMAN	Abl interactor 1 (Abelson interactor 1, Abi-1) (Abl-binding protein 4, AblBP4) (Eps8 SH3 domain-binding protein, Eps8-binding protein) (Nap1-binding protein, Nap1BP) (Spectrin SH3 domain-binding protein 1) (e3B1)	ABI1 SSH3BP1	Homo sapiens (Human)	508	38587000	78156000	14921000	40491000	46974000	31342000	0.493718	0.368502	1.49876
P0CG35;P0CG34	P0CG35	reviewed	TB15B_HUMAN	Thymosin beta-15B	TMSB15B	Homo sapiens (Human)	45	680380000	1391200000	760350000	1889100000	380800000	397510000	0.48906	0.402493	0.957963
P05546	P05546	reviewed	HEP2_HUMAN	Heparin cofactor 2 (Heparin cofactor II, HC-II) (Protease inhibitor leuserpin-2, HLS2) (Serpin D1)	SERPIND1 HCF2	Homo sapiens (Human)	499	17155000	6629600	19008000	9026400	8983800	0	2.58764	2.10582	#DIV/0!
Q9BTT0	Q9BTT0	reviewed	AN32E_HUMAN	Acidic leucine-rich nuclear phosphoprotein 32 family member E (LANP-like protein, LANP-L)	ANP32E	Homo sapiens (Human)	268	336350000	142580000	198390000	96867000	250090000	286320000	2.35903	2.04807	0.873463
Q16795	Q16795	reviewed	NDUA9_HUMAN	NADH dehydrogenase [ubiquinone] 1 alpha subcomplex subunit 9, mitochondrial (Complex I-39kD, CI-39kD) (NADH-ubiquinone oxidoreductase 39 kDa subunit)	NDUFA9 NDUFS2L	Homo sapiens (Human)	377	30839000	12767000	51709000	24017000	94958000	115770000	2.41552	2.15302	0.82023
O95406	O95406	reviewed	CNIH1_HUMAN	Protein cornichon homolog 1, CNIH-1 (Cornichon family AMPA receptor auxiliary protein 1) (Protein cornichon homolog) (T-cell growth-associated molecule 77, TGAM77)	CNIH1 CNIH CNIL UNQ155/PRO181	Homo sapiens (Human)	144	46139000	14559000	21100000	9330300	30849000	40783000	3.16911	2.26145	0.756418
Q9NZ32	Q9NZ32	reviewed	ARP10_HUMAN	Actin-related protein 10 (Actin-related protein 11, hARP11)	ACTR10 ACTR11 ARP10 ARP11	Homo sapiens (Human)	417	23578000	51856000	33462000	10623000	51027000	44042000	0.454682	3.14996	1.1586
P05386	P05386	reviewed	RLA1_HUMAN	60S acidic ribosomal protein P1 (Large ribosomal subunit protein P1)	RPLP1 RRP1	Homo sapiens (Human)	114	108480000	50039000	104370000	50598000	668430000	365840000	2.16791	2.06273	1.82711
Q9P1F3	Q9P1F3	reviewed	ABRAL_HUMAN	Costars family protein ABRACL (ABRA C-terminal-like protein)	ABRACL C6orf115 HSPC280 PRO2013	Homo sapiens (Human)	81	19184000	4719000	40758000	11607000	292130000	513960000	4.06527	3.5115	0.568391
P51884;CON__Q05443	P51884	reviewed	LUM_HUMAN	Lumican (Keratan sulfate proteoglycan lumican, KSPG lumican)	LUM LDC SLRR2D	Homo sapiens (Human)	338	40300000	125550000	5578900	2785700	0	12231000	0.320988	2.00269	0
Q86UV5	Q86UV5	reviewed	UBP48_HUMAN	Ubiquitin carboxyl-terminal hydrolase 48, EC 3.4.19.12 (Deubiquitinating enzyme 48) (Ubiquitin thioesterase 48) (Ubiquitin-specific peptidase 48) (Ubiquitin-specific protease 48) (Ubiquitin-specific-processing protease 48)	USP48 USP31	Homo sapiens (Human)	1035	35849000	25833000	13604000	6631000	35564000	14849000	1.38772	2.05158	2.39504
P12109	P12109	reviewed	CO6A1_HUMAN	Collagen alpha-1(VI) chain	COL6A1	Homo sapiens (Human)	1028	59264000	65712000	4293600	13166000	5698000	79385000	0.901875	0.326113	0.0717768
Q8NF91	Q8NF91	reviewed	SYNE1_HUMAN	Nesprin-1 (Enaptin) (KASH domain-containing protein 1, KASH1) (Myocyte nuclear envelope protein 1, Myne-1) (Nuclear envelope spectrin repeat protein 1) (Synaptic nuclear envelope protein 1, Syne-1)	SYNE1 C6orf98 KIAA0796 KIAA1262 KIAA1756 MYNE1	Homo sapiens (Human)	8797	467650000	465810000	324170000	63796000	99676000	333720000	1.00395	5.08135	0.298682
O95166;Q9H0R8	O95166	reviewed	GBRAP_HUMAN	Gamma-aminobutyric acid receptor-associated protein (GABA(A) receptor-associated protein) (MM46)	GABARAP FLC3B HT004	Homo sapiens (Human)	117	45037000	0	47403000	105910000	56820000	26882000	#DIV/0!	0.447578	2.11368
Q86U70;O43679	Q86U70	reviewed	LDB1_HUMAN	LIM domain-binding protein 1, LDB-1 (Carboxyl-terminal LIM domain-binding protein 2, CLIM-2) (LIM domain-binding factor CLIM2, hLdb1) (Nuclear LIM interactor)	LDB1 CLIM2	Homo sapiens (Human)	411	46048000	35706000	68198000	30456000	53756000	16600000	1.28964	2.23923	3.23831
P29762	P29762	reviewed	RABP1_HUMAN	Cellular retinoic acid-binding protein 1 (Cellular retinoic acid-binding protein I, CRABP-I)	CRABP1 RBP5	Homo sapiens (Human)	137	178370000	345390000	33437000	78900000	33427000	150080000	0.516431	0.42379	0.222728
Q8TAT2	Q8TAT2	reviewed	FGFP3_HUMAN	Fibroblast growth factor-binding protein 3, FGF-BP3, FGF-binding protein 3, FGFBP-3	FGFBP3 C10orf13 PSEC0101	Homo sapiens (Human)	258	206570000	245630000	1421300000	35930000	291290000	111740000	0.84098	39.5575	2.60686
Q09666	Q09666	reviewed	AHNK_HUMAN	Neuroblast differentiation-associated protein AHNAK (Desmoyokin)	AHNAK PM227	Homo sapiens (Human)	5890	255120000	476010000	1808500	4833400	10603000	73476000	0.535955	0.374167	0.144306
P60709;Q9BYX7	P60709	reviewed	ACTB_HUMAN	Actin, cytoplasmic 1 (Beta-actin) [Cleaved into: Actin, cytoplasmic 1, N-terminally processed ]	ACTB	Homo sapiens (Human)	375	1893600000	4595300000	1644600000	2320900000	65980000	1824700000	0.412073	0.708604	0.0361594
P98160	P98160	reviewed	PGBM_HUMAN	Basement membrane-specific heparan sulfate proteoglycan core protein, HSPG (Perlecan, PLC) [Cleaved into: Endorepellin; LG3 peptide ]	HSPG2	Homo sapiens (Human)	4391	80250000	172570000	44912000	45825000	26114000	63925000	0.465029	0.980076	0.40851
P68402	P68402	reviewed	PA1B2_HUMAN	Platelet-activating factor acetylhydrolase IB subunit alpha2, EC 3.1.1.47 (PAF acetylhydrolase 30 kDa subunit, PAF-AH 30 kDa subunit) (PAF-AH subunit beta, PAFAH subunit beta)	PAFAH1B2 PAFAHB	Homo sapiens (Human)	229	135950000	475130000	151020000	116420000	407490000	184660000	0.286132	1.2972	2.2067
P31949	P31949	reviewed	S10AB_HUMAN	Protein S100-A11 (Calgizzarin) (Metastatic lymph node gene 70 protein, MLN 70) (Protein S100-C) (S100 calcium-binding protein A11) [Cleaved into: Protein S100-A11, N-terminally processed ]	S100A11 MLN70 S100C	Homo sapiens (Human)	105	37526000	15407000	0	0	14389000	102360000	2.43565	#DIV/0!	0.140572
P02675;CON__P02676	P02675	reviewed	FIBB_HUMAN	Fibrinogen beta chain [Cleaved into: Fibrinopeptide B; Fibrinogen beta chain ]	FGB	Homo sapiens (Human)	491	67300000	146810000	50992000	57911000	11098000	39492000	0.458416	0.880524	0.281019
Q8WVJ2	Q8WVJ2	reviewed	NUDC2_HUMAN	NudC domain-containing protein 2	NUDCD2	Homo sapiens (Human)	157	34048000	93804000	68806000	73808000	55778000	26321000	0.36297	0.93223	2.11914
