# Supplementary material for: Changes in and asymmetry of the proteome in the human fetal frontal lobe during early development
Source: Commun Biol. 2022 Sep 29;5:1031. doi: 10.1038/s42003-022-04003-6 (PMC9522861; doi:10.1038/s42003-022-04003-6)
Supplement: Supplementary file 9 — Supplementary Data 7 [file 42003_2022_4003_MOESM9_ESM.xlsx]

## Sheet: S7-1.5FC-AEPs
Protein.IDs	Entry	Reviewed	Entry Name	Protein names	Gene Names	Organism	Length	LFQ.intensity.9L	LFQ.intensity.9R	LFQ.intensity.11L	LFQ.intensity.11R	LFQ.intensity.13L	LFQ.intensity.13R	GW 9 L/R	GW 11 L/R	GW 13 L/R
P04114	P04114	reviewed	APOB_HUMAN	Apolipoprotein B-100, Apo B-100 [Cleaved into: Apolipoprotein B-48, Apo B-48 ]	APOB	Homo sapiens (Human)	4563	139390000	259930000	124820000	77450000	11954000	53358000	0.53626	1.61162	0.224034
Q9NQE9	Q9NQE9	reviewed	HINT3_HUMAN	Adenosine 5'-monophosphoramidase HINT3, EC 3.9.1.- (Histidine triad nucleotide-binding protein 3, HINT-3)	HINT3	Homo sapiens (Human)	182	25719000	16202000	13615000	21188000	23639000	42250000	1.5874	0.642581	0.559503
Q8IXT5	Q8IXT5	reviewed	RB12B_HUMAN	RNA-binding protein 12B (RNA-binding motif protein 12B)	RBM12B	Homo sapiens (Human)	1001	25199000	8738000	10728000	23733000	16783000	27117000	2.88384	0.452029	0.618911
P58546	P58546	reviewed	MTPN_HUMAN	Myotrophin (Protein V-1)	MTPN	Homo sapiens (Human)	118	173970000	290060000	227070000	343830000	234130000	398430000	0.599772	0.660414	0.587631
P61313	P61313	reviewed	RL15_HUMAN	60S ribosomal protein L15 (Large ribosomal subunit protein eL15)	RPL15 EC45 TCBAP0781	Homo sapiens (Human)	204	91351000	46367000	183340000	104660000	151830000	240270000	1.97017	1.75177	0.631914
Q9NVH1	Q9NVH1	reviewed	DJC11_HUMAN	DnaJ homolog subfamily C member 11	DNAJC11	Homo sapiens (Human)	559	110830000	277970000	87702000	152000000	70146000	122810000	0.398712	0.576987	0.571175
Q9GZQ8;A6NCE7	Q9GZQ8	reviewed	MLP3B_HUMAN	Microtubule-associated proteins 1A/1B light chain 3B (Autophagy-related protein LC3 B) (Autophagy-related ubiquitin-like modifier LC3 B) (MAP1 light chain 3-like protein 2) (MAP1A/MAP1B light chain 3 B, MAP1A/MAP1B LC3 B) (Microtubule-associated protein 1 light chain 3 beta)	MAP1LC3B MAP1ALC3	Homo sapiens (Human)	125	256140000	153170000	786820000	326240000	429060000	822430000	1.67226	2.41178	0.521698
P29762	P29762	reviewed	RABP1_HUMAN	Cellular retinoic acid-binding protein 1 (Cellular retinoic acid-binding protein I, CRABP-I)	CRABP1 RBP5	Homo sapiens (Human)	137	178370000	345390000	33437000	78900000	33427000	150080000	0.516431	0.42379	0.222728
Q56VL3	Q56VL3	reviewed	OCAD2_HUMAN	OCIA domain-containing protein 2 (Ovarian carcinoma immunoreactive antigen-like protein)	OCIAD2	Homo sapiens (Human)	154	36959000	65451000	66717000	121680000	48116000	76810000	0.564682	0.548299	0.626429
P05386	P05386	reviewed	RLA1_HUMAN	60S acidic ribosomal protein P1 (Large ribosomal subunit protein P1)	RPLP1 RRP1	Homo sapiens (Human)	114	108480000	50039000	104370000	50598000	668430000	365840000	2.16791	2.06273	1.82711
P63151;Q00005;Q9Y2T4	P63151	reviewed	2ABA_HUMAN	Serine/threonine-protein phosphatase 2A 55 kDa regulatory subunit B alpha isoform (PP2A subunit B isoform B55-alpha) (PP2A subunit B isoform PR55-alpha) (PP2A subunit B isoform R2-alpha) (PP2A subunit B isoform alpha)	PPP2R2A	Homo sapiens (Human)	447	77887000	40957000	88188000	57695000	76695000	131260000	1.90168	1.52852	0.584298
O00764	O00764	reviewed	PDXK_HUMAN	Pyridoxal kinase, EC 2.7.1.35 (Pyridoxine kinase)	PDXK C21orf124 C21orf97 PKH PNK PRED79	Homo sapiens (Human)	312	35893000	60494000	6834600	10254000	31084000	62182000	0.593332	0.66653	0.499887
Q9P1F3	Q9P1F3	reviewed	ABRAL_HUMAN	Costars family protein ABRACL (ABRA C-terminal-like protein)	ABRACL C6orf115 HSPC280 PRO2013	Homo sapiens (Human)	81	19184000	4719000	40758000	11607000	292130000	513960000	4.06527	3.5115	0.568391
Q09666	Q09666	reviewed	AHNK_HUMAN	Neuroblast differentiation-associated protein AHNAK (Desmoyokin)	AHNAK PM227	Homo sapiens (Human)	5890	255120000	476010000	1808500	4833400	10603000	73476000	0.535955	0.374167	0.144306
Q14684	Q14684	reviewed	RRP1B_HUMAN	Ribosomal RNA processing protein 1 homolog B (RRP1-like protein B)	RRP1B KIAA0179	Homo sapiens (Human)	758	30022000	47807000	55693000	35356000	29560000	54289000	0.627983	1.57521	0.544493
