# Supplementary material for: Changes in and asymmetry of the proteome in the human fetal frontal lobe during early development
Source: Commun Biol. 2022 Sep 29;5:1031. doi: 10.1038/s42003-022-04003-6 (PMC9522861; doi:10.1038/s42003-022-04003-6)
Supplement: Supplementary file 10 — Supplementary Data 8 [file 42003_2022_4003_MOESM10_ESM.xlsx]

## Sheet: GO9
	ONTOLOGY	ID	Description	GeneRatio	BgRatio	pvalue	p.adjust	qvalue	geneID	Count
GO:0051168	BP	GO:0051168	nuclear export	12/163	201/18862	1.83609e-07	0.000443049	0.000410125	55696/3178/11269/65109/10204/6428/6209/64328/57122/9785/55308/348995	12
GO:0006611	BP	GO:0006611	protein export from nucleus	11/163	183/18862	5.66152e-07	0.000683062	0.000632302	55696/11269/65109/10204/6428/6209/64328/57122/9785/55308/348995	11
GO:0006403	BP	GO:0006403	RNA localization	12/163	234/18862	9.34606e-07	0.000751735	0.000695872	3178/23404/11269/65109/10204/6428/6209/57122/9785/55308/348995/399664	12
GO:0051169	BP	GO:0051169	nuclear transport	14/163	343/18862	1.74438e-06	0.0010523	0.000974101	55696/3178/11269/65109/10204/6428/6209/3159/64328/57122/9785/55308/55198/348995	14
GO:0006405	BP	GO:0006405	RNA export from nucleus	9/163	142/18862	4.03398e-06	0.0019468	0.00180213	3178/11269/65109/6428/6209/57122/9785/55308/348995	9
GO:0051028	BP	GO:0051028	mRNA transport	9/163	152/18862	7.03672e-06	0.00213932	0.00198034	3178/11269/65109/10204/6428/57122/9785/55308/348995	9
GO:0006913	BP	GO:0006913	nucleocytoplasmic transport	13/163	340/18862	8.39188e-06	0.00213932	0.00198034	55696/3178/11269/65109/10204/6428/6209/64328/57122/9785/55308/55198/348995	13
GO:0019080	BP	GO:0019080	viral gene expression	10/163	198/18862	8.86581e-06	0.00213932	0.00198034	11224/6229/28985/6137/22938/6176/6209/57122/2962/348995	10
GO:0050657	BP	GO:0050657	nucleic acid transport	10/163	198/18862	8.86581e-06	0.00213932	0.00198034	3178/11269/65109/10204/6428/6209/57122/9785/55308/348995	10
GO:0050658	BP	GO:0050658	RNA transport	10/163	198/18862	8.86581e-06	0.00213932	0.00198034	3178/11269/65109/10204/6428/6209/57122/9785/55308/348995	10
GO:0051236	BP	GO:0051236	establishment of RNA localization	10/163	201/18862	1.01144e-05	0.00221873	0.00205385	3178/11269/65109/10204/6428/6209/57122/9785/55308/348995	10
GO:0071426	BP	GO:0071426	ribonucleoprotein complex export from nucleus	8/163	130/18862	1.74127e-05	0.0034173	0.00316335	11269/65109/6428/6209/57122/9785/55308/348995	8
GO:0071166	BP	GO:0071166	ribonucleoprotein complex localization	8/163	131/18862	1.84106e-05	0.0034173	0.00316335	11269/65109/6428/6209/57122/9785/55308/348995	8
GO:0019083	BP	GO:0019083	viral transcription	9/163	180/18862	2.72626e-05	0.0046989	0.00434971	11224/6229/6137/22938/6176/6209/57122/2962/348995	9
GO:0030198	BP	GO:0030198	extracellular matrix organization	13/163	393/18862	3.84213e-05	0.00589671	0.00545851	5345/3339/1284/2244/2022/1278/1282/3912/3910/1303/4060/1293/1277	13
GO:0043062	BP	GO:0043062	extracellular structure organization	13/163	394/18862	3.94384e-05	0.00589671	0.00545851	5345/3339/1284/2244/2022/1278/1282/3912/3910/1303/4060/1293/1277	13
GO:0045229	BP	GO:0045229	external encapsulating structure organization	13/163	396/18862	4.15433e-05	0.00589671	0.00545851	5345/3339/1284/2244/2022/1278/1282/3912/3910/1303/4060/1293/1277	13
GO:0006413	BP	GO:0006413	translational initiation	9/163	193/18862	4.7073e-05	0.00606353	0.00561293	11224/6229/10289/28985/6137/6176/5499/6209/4690	9
GO:0006613	BP	GO:0006613	cotranslational protein targeting to membrane	7/163	110/18862	4.77443e-05	0.00606353	0.00561293	11224/6229/6745/6137/29927/6176/6209	7
GO:0006406	BP	GO:0006406	mRNA export from nucleus	7/163	113/18862	5.67052e-05	0.0065157	0.0060315	11269/65109/6428/57122/9785/55308/348995	7
GO:0071427	BP	GO:0071427	mRNA-containing ribonucleoprotein complex export from nucleus	7/163	113/18862	5.67052e-05	0.0065157	0.0060315	11269/65109/6428/57122/9785/55308/348995	7
GO:0015931	BP	GO:0015931	nucleobase-containing compound transport	10/163	253/18862	7.21658e-05	0.00791528	0.00732707	3178/11269/65109/10204/6428/6209/57122/9785/55308/348995	10
GO:0045047	BP	GO:0045047	protein targeting to ER	7/163	120/18862	8.3049e-05	0.00871292	0.00806544	11224/6229/6137/439/29927/6176/6209	7
GO:0048193	BP	GO:0048193	Golgi vesicle transport	12/163	372/18862	9.74677e-05	0.00947624	0.00877204	10175/54832/11316/54732/56681/5537/55860/5872/9554/8774/2060/10434	12
GO:0030199	BP	GO:0030199	collagen fibril organization	5/163	54/18862	0.000101821	0.00947624	0.00877204	5345/1278/1303/4060/1277	5
GO:0072599	BP	GO:0072599	establishment of protein localization to endoplasmic reticulum	7/163	124/18862	0.000102106	0.00947624	0.00877204	11224/6229/6137/439/29927/6176/6209	7
GO:0038063	BP	GO:0038063	collagen-activated tyrosine kinase receptor signaling pathway	3/163	12/18862	0.000131627	0.0117636	0.0108894	1284/1282/1277	3
GO:0031503	BP	GO:0031503	protein-containing complex localization	10/163	283/18862	0.000180927	0.0155921	0.0144334	11269/65109/22883/6428/6209/57122/9785/55308/348995/2060	10
GO:0002433	BP	GO:0002433	immune response-regulating cell surface receptor signaling pathway involved in phagocytosis	7/163	139/18862	0.000207755	0.0167104	0.0154686	10093/10006/23191/55198/10095/4690/60	7
GO:0038096	BP	GO:0038096	Fc-gamma receptor signaling pathway involved in phagocytosis	7/163	139/18862	0.000207755	0.0167104	0.0154686	10093/10006/23191/55198/10095/4690/60	7
GO:0038094	BP	GO:0038094	Fc-gamma receptor signaling pathway	7/163	140/18862	0.000217123	0.0169006	0.0156446	10093/10006/23191/55198/10095/4690/60	7
GO:1905268	BP	GO:1905268	negative regulation of chromatin organization	5/163	64/18862	0.00022901	0.0172688	0.0159855	5253/3159/1487/55611/3007	5
GO:0006401	BP	GO:0006401	RNA catabolic process	12/163	414/18862	0.000262579	0.0180448	0.0167039	11224/6229/23404/6137/65109/5683/6176/6209/23517/118460/10247/399664	12
GO:0090150	BP	GO:0090150	establishment of protein localization to membrane	11/163	354/18862	0.000263478	0.0180448	0.0167039	11224/6229/4836/6745/6137/439/29927/6176/22883/6209/10434	11
GO:0038065	BP	GO:0038065	collagen-activated signaling pathway	3/163	15/18862	0.000267085	0.0180448	0.0167039	1284/1282/1277	3
GO:0002431	BP	GO:0002431	Fc receptor mediated stimulatory signaling pathway	7/163	145/18862	0.000269214	0.0180448	0.0167039	10093/10006/23191/55198/10095/4690/60	7
GO:0006614	BP	GO:0006614	SRP-dependent cotranslational protein targeting to membrane	6/163	105/18862	0.00030193	0.0196907	0.0182275	11224/6229/6137/29927/6176/6209	6
GO:0006901	BP	GO:0006901	vesicle coating	5/163	70/18862	0.00034871	0.0221431	0.0204976	10175/54732/56681/5537/9554	5
GO:0070972	BP	GO:0070972	protein localization to endoplasmic reticulum	7/163	152/18862	0.000358573	0.0221855	0.0205369	11224/6229/6137/439/29927/6176/6209	7
GO:0006900	BP	GO:0006900	vesicle budding from membrane	6/163	109/18862	0.000369309	0.0222786	0.020623	10175/54732/56681/5537/91782/9554	6
GO:0071634	BP	GO:0071634	regulation of transforming growth factor beta production	4/163	40/18862	0.000385455	0.0226854	0.0209996	4345/5345/2280/4060	4
GO:0006402	BP	GO:0006402	mRNA catabolic process	11/163	375/18862	0.000429163	0.0246564	0.0228242	11224/6229/23404/6137/65109/5683/6176/6209/118460/10247/399664	11
GO:0048199	BP	GO:0048199	vesicle targeting, to, from or within Golgi	5/163	74/18862	0.000451437	0.024977	0.0231209	10175/54732/56681/5537/9554	5
GO:0000956	BP	GO:0000956	nuclear-transcribed mRNA catabolic process	8/163	208/18862	0.000461118	0.024977	0.0231209	11224/6229/23404/6137/65109/6176/6209/118460	8
GO:0071604	BP	GO:0071604	transforming growth factor beta production	4/163	42/18862	0.000465796	0.024977	0.0231209	4345/5345/2280/4060	4
GO:0006612	BP	GO:0006612	protein targeting to membrane	8/163	211/18862	0.00050696	0.0257346	0.0238222	11224/6229/6745/6137/439/29927/6176/6209	8
GO:0000377	BP	GO:0000377	RNA splicing, via transesterification reactions with bulged adenosine as nucleophile	11/163	383/18862	0.000511918	0.0257346	0.0238222	55696/3178/10286/65109/22938/6631/10659/6428/9785/2962/23517	11
GO:0000398	BP	GO:0000398	mRNA splicing, via spliceosome	11/163	383/18862	0.000511918	0.0257346	0.0238222	55696/3178/10286/65109/22938/6631/10659/6428/9785/2962/23517	11
GO:0000375	BP	GO:0000375	RNA splicing, via transesterification reactions	11/163	386/18862	0.000546214	0.0268982	0.0248994	55696/3178/10286/65109/22938/6631/10659/6428/9785/2962/23517	11
GO:0008154	BP	GO:0008154	actin polymerization or depolymerization	8/163	215/18862	0.000573762	0.0276898	0.0256321	10093/10006/23191/11013/29766/57580/10095/4690	8
GO:0000184	BP	GO:0000184	nuclear-transcribed mRNA catabolic process, nonsense-mediated decay	6/163	120/18862	0.000616304	0.0291596	0.0269927	11224/6229/6137/65109/6176/6209	6
GO:0030833	BP	GO:0030833	regulation of actin filament polymerization	7/163	169/18862	0.00067627	0.0313815	0.0290495	10093/23191/11013/29766/57580/10095/4690	7
GO:0071636	BP	GO:0071636	positive regulation of transforming growth factor beta production	3/163	21/18862	0.000751538	0.0342162	0.0316735	4345/5345/4060	3
GO:0048013	BP	GO:0048013	ephrin receptor signaling pathway	5/163	86/18862	0.000898222	0.0401372	0.0371545	10093/1948/10095/4690/60	5
GO:0008380	BP	GO:0008380	RNA splicing	12/163	481/18862	0.000989948	0.0434317	0.0402042	389677/55696/3178/10286/65109/22938/6631/10659/6428/9785/2962/23517	12
GO:0032925	BP	GO:0032925	regulation of activin receptor signaling pathway	3/163	24/18862	0.00112216	0.0469723	0.0434816	408050/2280/4087	3
GO:0001706	BP	GO:0001706	endoderm formation	4/163	53/18862	0.00113207	0.0469723	0.0434816	1284/4087/3912/1303	4
GO:0038093	BP	GO:0038093	Fc receptor signaling pathway	8/163	239/18862	0.00113965	0.0469723	0.0434816	10093/5683/10006/23191/55198/10095/4690/60	8
GO:0008064	BP	GO:0008064	regulation of actin polymerization or depolymerization	7/163	185/18862	0.00114851	0.0469723	0.0434816	10093/23191/11013/29766/57580/10095/4690	7
GO:0030832	BP	GO:0030832	regulation of actin filament length	7/163	186/18862	0.00118492	0.0476535	0.0441122	10093/23191/11013/29766/57580/10095/4690	7
GO:0030041	BP	GO:0030041	actin filament polymerization	7/163	188/18862	0.00126044	0.0498598	0.0461546	10093/23191/11013/29766/57580/10095/4690	7
GO:0098644	CC	GO:0098644	complex of collagen trimers	5/164	21/19520	7.18742e-07	0.000278872	0.000237563	1284/1278/1282/4060/1277	5
GO:0005581	CC	GO:0005581	collagen trimer	7/164	87/19520	8.64063e-06	0.00167628	0.00142798	1284/1278/1282/1303/4060/1293/1277	7
GO:0044391	CC	GO:0044391	ribosomal subunit	9/164	187/19520	2.96372e-05	0.00383308	0.00326529	11224/92259/6229/28985/6137/10884/6176/7818/6209	9
GO:0005840	CC	GO:0005840	ribosome	10/164	243/19520	4.08136e-05	0.00395892	0.00337249	11224/92259/6229/28985/6137/10884/6176/7818/6209/4690	10
GO:0062023	CC	GO:0062023	collagen-containing extracellular matrix	13/164	423/19520	6.13633e-05	0.00476179	0.00405644	5345/5269/3339/1284/2244/1278/1282/3912/3910/1303/4060/1293/1277	13
GO:0071013	CC	GO:0071013	catalytic step 2 spliceosome	6/164	87/19520	9.2402e-05	0.00587648	0.00500601	55696/3178/10286/22938/9785/23517	6
GO:0005583	CC	GO:0005583	fibrillar collagen trimer	3/164	12/19520	0.000121165	0.00587648	0.00500601	1278/4060/1277	3
GO:0098643	CC	GO:0098643	banded collagen fibril	3/164	12/19520	0.000121165	0.00587648	0.00500601	1278/4060/1277	3
GO:0072562	CC	GO:0072562	blood microparticle	7/164	146/19520	0.000237132	0.00972866	0.00828757	5345/3048/2244/2022/718/60/6513	7
GO:0000777	CC	GO:0000777	condensed chromosome kinetochore	6/164	106/19520	0.000273823	0.00972866	0.00828757	5253/84295/57122/259282/348995/134492	6
GO:0022626	CC	GO:0022626	cytosolic ribosome	6/164	107/19520	0.0002881	0.00972866	0.00828757	11224/6229/28985/6137/6176/6209	6
GO:0000176	CC	GO:0000176	nuclear exosome (RNase complex)	3/164	16/19520	0.000300886	0.00972866	0.00828757	23404/23517/118460	3
GO:0015935	CC	GO:0015935	small ribosomal subunit	5/164	74/19520	0.000397491	0.0118636	0.0101062	92259/6229/28985/7818/6209	5
GO:0000779	CC	GO:0000779	condensed chromosome, centromeric region	6/164	117/19520	0.000465427	0.012899	0.0109883	5253/84295/57122/259282/348995/134492	6
GO:0005635	CC	GO:0005635	nuclear envelope	12/164	462/19520	0.000547081	0.0141512	0.012055	9551/10682/11269/10204/64328/57122/91782/81488/348995/26509/23190/10434	12
GO:0005643	CC	GO:0005643	nuclear pore	5/164	85/19520	0.000751634	0.0182271	0.0155272	11269/10204/64328/57122/348995	5
GO:0005925	CC	GO:0005925	focal adhesion	11/164	416/19520	0.000804323	0.0183575	0.0156382	975/6176/1948/6209/3159/2037/23191/3339/10095/2022/60	11
GO:0098793	CC	GO:0098793	presynapse	12/164	487/19520	0.000866711	0.0183758	0.0156538	54732/1948/5499/11021/23191/23085/490/5872/9554/60/115207/6513	12
GO:0030055	CC	GO:0030055	cell-substrate junction	11/164	423/19520	0.000921164	0.0183758	0.0156538	975/6176/1948/6209/3159/2037/23191/3339/10095/2022/60	11
GO:0000178	CC	GO:0000178	exosome (RNase complex)	3/164	24/19520	0.00103514	0.0183758	0.0156538	23404/23517/118460	3
GO:0000776	CC	GO:0000776	kinetochore	6/164	137/19520	0.00106606	0.0183758	0.0156538	5253/84295/57122/259282/348995/134492	6
GO:0005788	CC	GO:0005788	endoplasmic reticulum lumen	9/164	306/19520	0.00115522	0.0183758	0.0156538	3053/1284/718/1278/1282/3912/1303/1293/1277	9
GO:1905354	CC	GO:1905354	exoribonuclease complex	3/164	25/19520	0.00116907	0.0183758	0.0156538	23404/23517/118460	3
GO:0005681	CC	GO:0005681	spliceosomal complex	7/164	191/19520	0.00117652	0.0183758	0.0156538	55696/3178/10286/22938/6631/9785/23517	7
GO:0005604	CC	GO:0005604	basement membrane	5/164	94/19520	0.00118401	0.0183758	0.0156538	3339/1284/1282/3912/3910	5
GO:0071007	CC	GO:0071007	U2-type catalytic step 2 spliceosome	3/164	30/19520	0.00200118	0.0298638	0.0254402	55696/10286/22938	3
GO:0098687	CC	GO:0098687	chromosomal region	9/164	345/19520	0.00261549	0.0375855	0.032018	23595/5253/8294/5499/84295/57122/259282/348995/134492	9
GO:0031080	CC	GO:0031080	nuclear pore outer ring	2/164	10/19520	0.00302046	0.0404117	0.0344256	57122/348995	2
GO:0031209	CC	GO:0031209	SCAR complex	2/164	10/19520	0.00302046	0.0404117	0.0344256	10006/23191	2
GO:0005201	MF	GO:0005201	extracellular matrix structural constituent	11/162	170/18337	3.35456e-07	0.000140556	0.000129945	3339/1284/2244/1278/1282/3912/3910/1303/4060/1293/1277	11
GO:0030020	MF	GO:0030020	extracellular matrix structural constituent conferring tensile strength	6/162	41/18337	1.50864e-06	0.00031606	0.0002922	1284/1278/1282/1303/1293/1277	6
GO:0048407	MF	GO:0048407	platelet-derived growth factor binding	3/162	11/18337	0.000106021	0.0148075	0.0136897	1278/1282/1277	3
GO:0003735	MF	GO:0003735	structural constituent of ribosome	8/162	180/18337	0.000201663	0.0211242	0.0195295	11224/92259/6229/6137/10884/6176/7818/6209	8
GO:0098641	MF	GO:0098641	cadherin binding involved in cell-cell adhesion	3/162	18/18337	0.000501009	0.0419845	0.038815	6282/5499/29766	3

## Sheet: GO11
	ONTOLOGY	ID	Description	GeneRatio	BgRatio	pvalue	p.adjust	qvalue	geneID	Count
GO:0006996	BP	GO:0006996	organelle organization	35/81	4035/18862	8.28e-06	0.0199383	0.0165096	23345/472/57332/5138/81631/57482/9519/10274/55795/26092/10175/8861/347688/4704/56943/5604/27236/8882/5557/81611/348/55161/79711/3151/9217/54708/23344/11337/23186/11013/10006/7114/8379/10092/8334	35
GO:0043114	BP	GO:0043114	regulation of vascular permeability	4/81	42/18862	3.12e-05	0.026254	0.0217393	143282/5138/6456/348	4
GO:0043117	BP	GO:0043117	positive regulation of vascular permeability	3/81	15/18862	3.34e-05	0.026254	0.0217393	143282/5138/348	3
GO:0006546	BP	GO:0006546	glycine catabolic process	2/81	3/18862	5.45e-05	0.026254	0.0217393	2731/2653	2
GO:0019464	BP	GO:0019464	glycine decarboxylation via glycine cleavage system	2/81	3/18862	5.45e-05	0.026254	0.0217393	2731/2653	2
GO:0043229	CC	GO:0043229	intracellular organelle	74/79	12931/19520	6.25e-09	2.25e-06	1.69e-06	7335/23345/9246/6299/472/2731/55860/57332/5138/25920/23480/4756/2639/25873/81631/9519/10274/2653/4781/50808/55795/26092/10175/30833/8861/10286/79966/347688/6456/4704/22894/56943/5604/27236/3053/2638/8882/5557/5531/24138/6176/84196/81611/1428/348/55161/64978/4060/80777/79711/1329/3151/10951/9217/9444/54708/1523/389677/23344/11337/23186/64743/11013/79026/10006/7114/57092/1291/8379/59345/30851/10092…	74
GO:0043231	CC	GO:0043231	intracellular membrane-bounded organelle	70/79	11743/19520	2.16e-08	3.89e-06	2.92e-06	7335/23345/9246/6299/472/2731/55860/57332/5138/25920/23480/4756/2639/25873/81631/9519/10274/2653/4781/50808/55795/26092/10175/30833/8861/10286/79966/6456/4704/22894/56943/5604/27236/3053/2638/8882/5557/5531/84196/81611/1428/348/55161/64978/4060/80777/79711/1329/3151/10951/9217/9444/54708/1523/389677/23344/11337/23186/64743/79026/10006/7114/57092/1291/8379/59345/30851/10092/6297/8334	70
GO:0005622	CC	GO:0005622	intracellular anatomical structure	78/79	15267/19520	8.19e-08	9.86e-06	7.39e-06	7335/23345/9246/6299/472/2731/55860/57332/5138/25920/23480/4756/2639/25873/81631/57482/9519/22978/10274/2653/4781/50808/55795/26092/10175/30833/8861/10286/79966/347688/6456/4704/22894/56943/5604/27236/3053/2638/8882/5557/5531/24138/6176/84196/81611/1428/348/55161/64978/4060/80777/79711/1329/3151/10951/9217/9444/54708/1523/389677/51074/23344/11337/23186/64743/1381/11013/79026/10006/7114/57092/1291…	78
GO:0031974	CC	GO:0031974	membrane-enclosed lumen	45/79	5992/19520	1.13e-06	8.17e-05	6.12e-05	7335/23345/9246/6299/472/2731/55860/57332/5138/25920/4756/2639/25873/9519/10274/2653/4781/50808/8861/10286/4704/22894/56943/3053/2638/8882/5557/5531/84196/81611/1428/348/64978/4060/10951/1523/389677/23186/64743/7114/57092/1291/30851/10092/8334	45
GO:0043233	CC	GO:0043233	organelle lumen	45/79	5992/19520	1.13e-06	8.17e-05	6.12e-05	7335/23345/9246/6299/472/2731/55860/57332/5138/25920/4756/2639/25873/9519/10274/2653/4781/50808/8861/10286/4704/22894/56943/3053/2638/8882/5557/5531/84196/81611/1428/348/64978/4060/10951/1523/389677/23186/64743/7114/57092/1291/30851/10092/8334	45
GO:0070013	CC	GO:0070013	intracellular organelle lumen	43/79	5829/19520	4.41e-06	0.000265564	0.000199008	7335/23345/9246/6299/472/2731/55860/57332/5138/25920/4756/2639/25873/9519/10274/2653/4781/50808/8861/10286/4704/22894/56943/3053/2638/8882/5557/5531/84196/81611/1428/348/64978/4060/10951/1523/389677/23186/64743/57092/1291/30851/8334	43
GO:0043227	CC	GO:0043227	membrane-bounded organelle	71/79	13348/19520	6.25e-06	0.000322181	0.000241436	7335/23345/9246/6299/472/2731/55860/57332/5138/25920/23480/4756/2639/25873/81631/9519/10274/2653/4781/50808/55795/26092/10175/30833/8861/10286/79966/347688/6456/4704/22894/56943/5604/27236/3053/2638/8882/5557/5531/84196/81611/1428/348/55161/64978/4060/80777/79711/1329/3151/10951/9217/9444/54708/1523/389677/23344/11337/23186/64743/79026/10006/7114/57092/1291/8379/59345/30851/10092/6297/8334	71
GO:0043226	CC	GO:0043226	organelle	74/79	14486/19520	7.92e-06	0.000357566	0.000267953	7335/23345/9246/6299/472/2731/55860/57332/5138/25920/23480/4756/2639/25873/81631/9519/10274/2653/4781/50808/55795/26092/10175/30833/8861/10286/79966/347688/6456/4704/22894/56943/5604/27236/3053/2638/8882/5557/5531/24138/6176/84196/81611/1428/348/55161/64978/4060/80777/79711/1329/3151/10951/9217/9444/54708/1523/389677/23344/11337/23186/64743/11013/79026/10006/7114/57092/1291/8379/59345/30851/10092…	74
GO:0044615	CC	GO:0044615	nuclear pore nuclear basket	3/79	12/19520	1.37e-05	0.000548406	0.000410965	55795/56943/8379	3
GO:0005960	CC	GO:0005960	glycine cleavage complex	2/79	2/19520	1.62e-05	0.000583837	0.000437516	2731/2653	2
GO:0005737	CC	GO:0005737	cytoplasm	65/79	11847/19520	2.96e-05	0.000972968	0.000729123	7335/23345/9246/6299/472/2731/55860/5138/25920/23480/4756/2639/25873/81631/57482/9519/22978/10274/2653/50808/55795/10175/30833/79966/347688/6456/4704/22894/56943/5604/27236/3053/2638/8882/5531/24138/6176/84196/81611/1428/348/55161/64978/4060/80777/79711/1329/3151/9217/9444/54708/1523/51074/23344/11337/1381/11013/79026/10006/7114/1291/8379/59345/30851/10092	65
GO:1902494	CC	GO:1902494	catalytic complex	17/79	1394/19520	3.4e-05	0.00102294	0.00076657	7335/9246/2731/57332/9519/2653/10286/4704/22894/56943/5557/5531/24138/81611/80777/23186/59345	17
GO:0032991	CC	GO:0032991	protein-containing complex	39/79	5513/19520	5.55e-05	0.00154216	0.00115566	7335/23345/9246/472/2731/55860/57332/25920/23480/4756/25873/9519/10274/2653/55795/8861/10286/4704/22894/56943/5557/5531/24138/6176/81611/348/64978/4060/80777/79711/389677/11337/23186/10006/1291/8379/59345/10092/8334	39
GO:0070390	CC	GO:0070390	transcription export complex 2	2/79	5/19520	0.000160455	0.00413745	0.00310053	55795/56943	2
GO:0005856	CC	GO:0005856	cytoskeleton	20/79	2302/19520	0.000668415	0.0160865	0.0120549	23345/472/55860/81631/10274/10286/347688/5604/5531/24138/10951/11337/64743/11013/79026/10006/7114/8379/30851/10092	20
GO:0005634	CC	GO:0005634	nucleus	47/79	8072/19520	0.000851148	0.0185058	0.0138679	7335/23345/9246/6299/472/2731/57332/5138/25920/4756/25873/9519/10274/4781/55795/26092/30833/8861/10286/4704/22894/56943/5604/8882/5557/5531/84196/81611/348/55161/79711/3151/10951/9444/1523/389677/23186/64743/79026/10006/7114/57092/8379/30851/10092/6297/8334	47
GO:0005654	CC	GO:0005654	nucleoplasm	29/79	4077/19520	0.000871465	0.0185058	0.0138679	7335/23345/9246/6299/472/2731/57332/25920/4756/9519/10274/4781/8861/10286/4704/22894/56943/8882/5557/5531/84196/81611/10951/1523/389677/23186/64743/57092/8334	29
GO:1990204	CC	GO:1990204	oxidoreductase complex	4/79	111/19520	0.00107199	0.0214993	0.0161112	2731/2653/4704/80777	4
GO:0140513	CC	GO:0140513	nuclear protein-containing complex	13/79	1239/19520	0.001333	0.025327	0.0189796	23345/57332/25920/9519/55795/8861/10286/22894/56943/5557/81611/23186/8379	13
GO:0010369	CC	GO:0010369	chromocenter	2/79	15/19520	0.00164109	0.0296216	0.0221978	6299/10951	2
GO:0005694	CC	GO:0005694	chromosome	16/79	1782/19520	0.00183913	0.0316155	0.023692	6299/472/57332/10274/4781/8861/10286/5557/81611/79711/3151/10951/1523/8379/10092/8334	16
GO:0000792	CC	GO:0000792	heterochromatin	3/79	72/19520	0.00311317	0.0442045	0.033126	6299/57332/10951	3
GO:0005759	CC	GO:0005759	mitochondrial matrix	7/79	476/19520	0.00313712	0.0442045	0.033126	2731/5138/2639/2653/50808/4704/64978	7
GO:0043232	CC	GO:0043232	intracellular non-membrane-bounded organelle	34/79	5506/19520	0.00330641	0.0442045	0.033126	23345/6299/472/55860/57332/25873/81631/10274/4781/8861/10286/347688/5604/8882/5557/5531/24138/6176/81611/64978/79711/3151/10951/1523/11337/64743/11013/79026/10006/7114/8379/30851/10092/8334	34
GO:0043228	CC	GO:0043228	non-membrane-bounded organelle	34/79	5513/19520	0.00338117	0.0442045	0.033126	23345/6299/472/55860/57332/25873/81631/10274/4781/8861/10286/347688/5604/8882/5557/5531/24138/6176/81611/64978/79711/3151/10951/1523/11337/64743/11013/79026/10006/7114/8379/30851/10092/8334	34
GO:0031967	CC	GO:0031967	organelle envelope	12/79	1214/19520	0.00338949	0.0442045	0.033126	23345/5138/55795/26092/4704/56943/55161/64978/80777/1329/54708/8379	12
GO:0031975	CC	GO:0031975	envelope	12/79	1214/19520	0.00338949	0.0442045	0.033126	23345/5138/55795/26092/4704/56943/55161/64978/80777/1329/54708/8379	12
GO:0043601	CC	GO:0043601	nuclear replisome	2/79	22/19520	0.00354475	0.0442045	0.033126	10286/5557	2
GO:0031981	CC	GO:0031981	nuclear lumen	31/79	4875/19520	0.00355105	0.0442045	0.033126	7335/23345/9246/6299/472/2731/57332/25920/4756/25873/9519/10274/4781/8861/10286/4704/22894/56943/8882/5557/5531/84196/81611/10951/1523/389677/23186/64743/57092/30851/8334	31
GO:0071261	CC	GO:0071261	Ssh1 translocon complex	1/79	1/19520	0.00404713	0.0487005	0.0364952	23480	1
GO:0030894	CC	GO:0030894	replisome	2/79	24/19520	0.00421317	0.049063	0.0367669	10286/5557	2

## Sheet: GO13
	ONTOLOGY	ID	Description	GeneRatio	BgRatio	pvalue	p.adjust	qvalue	geneID	Count
GO:0062023	CC	GO:0062023	collagen-containing extracellular matrix	9/66	423/19520	1.20109e-05	0.00186009	0.00141368	143282/7052/3339/302/2244/2266/3956/301/1291	9
GO:0031983	CC	GO:0031983	vesicle lumen	8/66	328/19520	1.43636e-05	0.00186009	0.00141368	5049/8566/30/302/2244/2266/338/6282	8
GO:0005912	CC	GO:0005912	adherens junction	6/66	172/19520	2.51565e-05	0.00217185	0.00165062	10152/64855/302/6282/301/60	6
GO:0031252	CC	GO:0031252	cell leading edge	8/66	411/19520	7.12696e-05	0.00461471	0.00350722	8861/11075/10152/7168/70/55845/6282/60	8
GO:0034774	CC	GO:0034774	secretory granule lumen	7/66	322/19520	0.00010533	0.00490891	0.00373081	5049/8566/30/302/2244/2266/6282	7
GO:0060205	CC	GO:0060205	cytoplasmic vesicle lumen	7/66	326/19520	0.00011372	0.00490891	0.00373081	5049/8566/30/302/2244/2266/6282	7
GO:0031209	CC	GO:0031209	SCAR complex	2/66	10/19520	0.000497892	0.0167502	0.0127303	10152/55845	2
GO:0030027	CC	GO:0030027	lamellipodium	5/66	196/19520	0.000527608	0.0167502	0.0127303	11075/10152/70/55845/60	5
GO:0005884	CC	GO:0005884	actin filament	4/66	113/19520	0.000582052	0.0167502	0.0127303	7168/70/301/60	4
GO:0005911	CC	GO:0005911	cell-cell junction	7/66	485/19520	0.0012303	0.0318647	0.0242174	10152/64855/302/79026/6282/301/60	7
GO:0072562	CC	GO:0072562	blood microparticle	4/66	146/19520	0.00151081	0.0355728	0.0270356	70/2244/2266/60	4
GO:0044548	MF	GO:0044548	S100 protein binding	3/66	14/18337	1.57581e-05	0.00395529	0.00315163	302/79026/6282	3
GO:0098641	MF	GO:0098641	cadherin binding involved in cell-cell adhesion	3/66	18/18337	3.49638e-05	0.00438795	0.00349638	302/6282/301	3
GO:0048306	MF	GO:0048306	calcium-dependent protein binding	4/66	84/18337	0.000237895	0.0189442	0.015095	11075/302/6282/301	4
GO:0016746	MF	GO:0016746	transferase activity, transferring acyl groups	6/66	254/18337	0.0003019	0.0189442	0.015095	11101/10554/5049/80218/7052/30	6
GO:0098632	MF	GO:0098632	cell-cell adhesion mediator activity	3/66	49/18337	0.000728965	0.0365941	0.0291586	302/6282/301	3
GO:0004859	MF	GO:0004859	phospholipase inhibitor activity	2/66	13/18337	0.00097007	0.038519	0.0306925	302/301	2
GO:0098631	MF	GO:0098631	cell adhesion mediator activity	3/66	58/18337	0.00119301	0.038519	0.0306925	302/6282/301	3
GO:0045296	MF	GO:0045296	cadherin binding	6/66	332/18337	0.0012277	0.038519	0.0306925	2801/64855/302/79026/6282/301	6
GO:0050811	MF	GO:0050811	GABA receptor binding	2/66	17/18337	0.00167576	0.0429179	0.0341975	11337/23228	2
GO:0016755	MF	GO:0016755	transferase activity, transferring amino-acyl groups	2/66	18/18337	0.00188086	0.0429179	0.0341975	11101/7052	2
GO:0055102	MF	GO:0055102	lipase inhibitor activity	2/66	18/18337	0.00188086	0.0429179	0.0341975	302/301	2
