# Supplementary material for: Changes in and asymmetry of the proteome in the human fetal frontal lobe during early development
Source: Commun Biol. 2022 Sep 29;5:1031. doi: 10.1038/s42003-022-04003-6 (PMC9522861; doi:10.1038/s42003-022-04003-6)
Supplement: Supplementary file 11 — Supplementary Data 9 [file 42003_2022_4003_MOESM11_ESM.xlsx]

## Sheet: GW9
Protein IDs	Protein names	Gene names	LFQ intensity 9l	LFQ intensity 9r	asymmetry index	log((L+R)/2)
P22570	NADPH:adrenodoxin oxidoreductase, mitochondrial	FDXR	0	137110000	-1	7.83604
O95197	Reticulon-3	RTN3	0	135190000	-1	7.82991
Q15427	Splicing factor 3B subunit 4	SF3B4	0	127340000	-1	7.80393
Q96KQ7	Histone-lysine N-methyltransferase EHMT2	EHMT2	0	93288000	-1	7.6688
P12532;P17540	Creatine kinase U-type, mitochondrial	CKMT1A	0	89394000	-1	7.65028
Q9NRW1	Ras-related protein Rab-6B	RAB6B	0	88864000	-1	7.6477
P05976;P08590	Myosin light chain 1/3, skeletal muscle isoform;Myosin light chain 3	MYL1;MYL3	0	82019000	-1	7.61288
Q9UNL2	Translocon-associated protein subunit gamma	SSR3	0	74326000	-1	7.57011
P40763	Signal transducer and activator of transcription 3	STAT3	0	73047000	-1	7.56257
Q96HY6	DDRGK domain-containing protein 1	DDRGK1	0	71387000	-1	7.55259
Q96FZ7	Charged multivesicular body protein 6	CHMP6	0	66676000	-1	7.52294
P13674	Prolyl 4-hydroxylase subunit alpha-1	P4HA1	0	66369000	-1	7.52094
O94772	Lymphocyte antigen 6H	LY6H	0	65823000	-1	7.51735
P81877;Q9BWG4	Single-stranded DNA-binding protein 2;Single-stranded DNA-binding protein 4	SSBP2;SSBP4	0	65358000	-1	7.51427
Q9NVV4	Poly(A) RNA polymerase, mitochondrial	MTPAP	0	62534000	-1	7.49509
Q96GX2	Putative ataxin-7-like protein 3B	ATXN7L3B	0	56879000	-1	7.45392
Q9NQP4	Prefoldin subunit 4	PFDN4	0	56654000	-1	7.4522
Q7Z6L0	Proline-rich transmembrane protein 2	PRRT2	0	55298000	-1	7.44168
O60784	Target of Myb protein 1	TOM1	0	53743000	-1	7.42929
Q9Y547	Intraflagellar transport protein 25 homolog	HSPB11	0	51370000	-1	7.40968
O14925;Q5SRD1	Mitochondrial import inner membrane translocase subunit Tim23;Putative mitochondrial import inner membrane translocase subunit Tim23B	TIMM23;TIMM23B	0	51353000	-1	7.40954
P36507	Dual specificity mitogen-activated protein kinase kinase 2	MAP2K2	0	50200000	-1	7.39967
O15014	Zinc finger protein 609	ZNF609	0	46107000	-1	7.36274
O95716	Ras-related protein Rab-3D	RAB3D	0	45094000	-1	7.35309
Q9Y5L4	Mitochondrial import inner membrane translocase subunit Tim13	TIMM13	0	43190000	-1	7.33435
P62487	DNA-directed RNA polymerase II subunit RPB7	POLR2G	0	43109000	-1	7.33354
P05067;Q06481	Amyloid beta A4 protein;N-APP;Soluble APP-alpha;Soluble APP-beta;C99;Beta-amyloid protein 42;Beta-amyloid protein 40;C83;P3(42);P3(40);C80;Gamma-secretase C-terminal fragment 59;Gamma-secretase C-terminal fragment 57;Gamma-secretase C-terminal fragment 50;C31	APP	0	42682000	-1	7.32921
O75691	Small subunit processome component 20 homolog	UTP20	0	42305000	-1	7.32536
O75157;Q9Y3Q8;Q99576	TSC22 domain family protein 2	TSC22D2	0	41935000	-1	7.32155
Q06330	Recombining binding protein suppressor of hairless	RBPJ	0	41604000	-1	7.31811
Q8WUA2	Peptidyl-prolyl cis-trans isomerase-like 4	PPIL4	0	41194000	-1	7.3138
Q96A26	Protein FAM162A	FAM162A	0	40552000	-1	7.30698
O60437	Periplakin	PPL	0	40206000	-1	7.30326
Q9NVD7	Alpha-parvin	PARVA	0	39823000	-1	7.2991
Q9Y2Q3	Glutathione S-transferase kappa 1	GSTK1	0	39195000	-1	7.2922
Q96EK5	KIF1-binding protein	KIAA1279	0	39034000	-1	7.29041
Q14331	Protein FRG1	FRG1	0	36919000	-1	7.26622
Q9BRT6	Protein LLP homolog	LLPH	0	36433000	-1	7.26046
Q8NBJ7	Sulfatase-modifying factor 2	SUMF2	0	35450000	-1	7.24859
Q9BVC4	Target of rapamycin complex subunit LST8	MLST8	0	34897000	-1	7.24176
P49674	Casein kinase I isoform epsilon	CSNK1E	0	34399000	-1	7.23552
Q9Y530	O-acetyl-ADP-ribose deacetylase 1	OARD1	0	33526000	-1	7.22435
Q92597	Protein NDRG1	NDRG1	0	33412000	-1	7.22287
P40855	Peroxisomal biogenesis factor 19	PEX19	0	32806000	-1	7.21492
P61925	cAMP-dependent protein kinase inhibitor alpha	PKIA	0	32069000	-1	7.20506
Q6P158	Putative ATP-dependent RNA helicase DHX57	DHX57	0	32030000	-1	7.20453
P48380;P48378	Transcription factor RFX3;DNA-binding protein RFX2	RFX3;RFX2	0	31661000	-1	7.19949
Q5JTJ3	Cytochrome c oxidase assembly factor 6 homolog	COA6	0	31096000	-1	7.19167
Q9Y5P6	Mannose-1-phosphate guanyltransferase beta	GMPPB	0	30796000	-1	7.18746
P62760	Visinin-like protein 1	VSNL1	0	30658000	-1	7.18551
Q12907	Vesicular integral-membrane protein VIP36	LMAN2	0	30531000	-1	7.18371
P37275	Zinc finger E-box-binding homeobox 1	ZEB1	0	30219000	-1	7.17925
P19086	Guanine nucleotide-binding protein G(z) subunit alpha	GNAZ	0	29470000	-1	7.16835
P62256	Ubiquitin-conjugating enzyme E2 H	UBE2H	0	29249000	-1	7.16508
Q93050	V-type proton ATPase 116 kDa subunit a isoform 1	ATP6V0A1	0	28942000	-1	7.1605
P54764	Ephrin type-A receptor 4	EPHA4	0	28520000	-1	7.15412
P04049;P15056	RAF proto-oncogene serine/threonine-protein kinase	RAF1	0	28278000	-1	7.15042
Q9UHQ9	NADH-cytochrome b5 reductase 1	CYB5R1	0	27925000	-1	7.14496
Q2M2I8	AP2-associated protein kinase 1	AAK1	0	27551000	-1	7.13911
Q8NFH4	Nucleoporin Nup37	NUP37	0	26851000	-1	7.12793
Q9UGP4	LIM domain-containing protein 1	LIMD1	0	26461000	-1	7.12158
Q68E01	Integrator complex subunit 3	INTS3	0	26353000	-1	7.1198
Q9H0R3	Transmembrane protein 222	TMEM222	0	26148000	-1	7.11641
Q70E73	Ras-associated and pleckstrin homology domains-containing protein 1	RAPH1	0	25362000	-1	7.10315
Q13541	Eukaryotic translation initiation factor 4E-binding protein 1	EIF4EBP1	0	25058000	-1	7.09792
Q13164	Mitogen-activated protein kinase 7	MAPK7	0	24982000	-1	7.0966
Q9HBH5	Retinol dehydrogenase 14	RDH14	0	24669000	-1	7.09112
Q96BX8	MOB kinase activator 3A	MOB3A	0	24385000	-1	7.08609
Q8NBI6	Xyloside xylosyltransferase 1	XXYLT1	0	24153000	-1	7.08194
Q96SC8;Q8IXT2;Q9Y5R6;Q9NQL9;Q5VZB9;Q9Y5R5	Doublesex- and mab-3-related transcription factor A2	DMRTA2	0	23958000	-1	7.07842
Q08379	Golgin subfamily A member 2	GOLGA2	0	23711000	-1	7.07392
Q96HS1	Serine/threonine-protein phosphatase PGAM5, mitochondrial	PGAM5	0	23361000	-1	7.06746
Q92625	Ankyrin repeat and SAM domain-containing protein 1A	ANKS1A	0	23318000	-1	7.06666
P41222	Prostaglandin-H2 D-isomerase	PTGDS	0	23003000	-1	7.06075
Q9NZ63	Uncharacterized protein C9orf78	C9orf78	0	21887000	-1	7.03916
Q8IW45	ATP-dependent (S)-NAD(P)H-hydrate dehydratase	CARKD	0	21646000	-1	7.03435
P54252	Ataxin-3	ATXN3	0	21614000	-1	7.03371
O43314	Inositol hexakisphosphate and diphosphoinositol-pentakisphosphate kinase 2	PPIP5K2	0	21566000	-1	7.03274
Q96S66	Chloride channel CLIC-like protein 1	CLCC1	0	21491000	-1	7.03123
P14735	Insulin-degrading enzyme	IDE	0	21304000	-1	7.02743
Q96SZ5	2-aminoethanethiol dioxygenase	ADO	0	20827000	-1	7.0176
Q99523	Sortilin	SORT1	0	20381000	-1	7.0082
P33240	Cleavage stimulation factor subunit 2	CSTF2	0	20165000	-1	7.00357
P42658	Dipeptidyl aminopeptidase-like protein 6	DPP6	0	19873000	-1	6.99723
O14641;P54792;O14640	Segment polarity protein dishevelled homolog DVL-2	DVL2	0	19836000	-1	6.99642
Q6IQ23	Pleckstrin homology domain-containing family A member 7	PLEKHA7	0	19641000	-1	6.99213
Q9Y6X4	Soluble lamin-associated protein of 75 kDa	FAM169A	0	19510000	-1	6.98923
P35573	Glycogen debranching enzyme;4-alpha-glucanotransferase;Amylo-alpha-1,6-glucosidase	AGL	0	19452000	-1	6.98793
Q9UBL3	Set1/Ash2 histone methyltransferase complex subunit ASH2	ASH2L	0	19379000	-1	6.9863
O95155	Ubiquitin conjugation factor E4 B	UBE4B	0	19170000	-1	6.98159
P35716	Transcription factor SOX-11	SOX11	0	18666000	-1	6.97002
Q9NZV5	Selenoprotein N	SEPN1	0	18626000	-1	6.96909
Q06265	Exosome complex component RRP45	EXOSC9	0	18342000	-1	6.96242
P12429	Annexin A3	ANXA3	0	18023000	-1	6.9548
Q86V21	Acetoacetyl-CoA synthetase	AACS	0	17765000	-1	6.94854
O95825	Quinone oxidoreductase-like protein 1	CRYZL1	0	17678000	-1	6.9464
Q8NCN5	Pyruvate dehydrogenase phosphatase regulatory subunit, mitochondrial	PDPR	0	17472000	-1	6.94131
Q99836	Myeloid differentiation primary response protein MyD88	MYD88	0	17387000	-1	6.93919
P06213	Insulin receptor;Insulin receptor subunit alpha;Insulin receptor subunit beta	INSR	0	16977000	-1	6.92883
Q13190	Syntaxin-5	STX5	0	16617000	-1	6.91952
Q9Y2L5	Trafficking protein particle complex subunit 8	TRAPPC8	0	16392000	-1	6.9136
Q9H9G7	Protein argonaute-3	AGO3	0	16327000	-1	6.91188
Q6UUV9	CREB-regulated transcription coactivator 1	CRTC1	0	16142000	-1	6.90693
Q13464	Rho-associated protein kinase 1	ROCK1	0	16078000	-1	6.9052
Q9UKU7	Isobutyryl-CoA dehydrogenase, mitochondrial	ACAD8	0	15982000	-1	6.9026
Q6P582;Q6NZ67	Mitotic-spindle organizing protein 2A;Mitotic-spindle organizing protein 2B	MZT2A;MZT2B	0	15841000	-1	6.89875
Q9HD33	39S ribosomal protein L47, mitochondrial	MRPL47	0	15818000	-1	6.89812
Q6GYQ0	Ral GTPase-activating protein subunit alpha-1	RALGAPA1	0	15434000	-1	6.88745
Q99543	DnaJ homolog subfamily C member 2;DnaJ homolog subfamily C member 2, N-terminally processed	DNAJC2	0	15149000	-1	6.87935
P11532	Dystrophin	DMD	0	14957000	-1	6.87381
P51797	Chloride transport protein 6	CLCN6	0	14948000	-1	6.87355
Q12979	Active breakpoint cluster region-related protein	ABR	0	14926000	-1	6.87291
A6NDG6	Phosphoglycolate phosphatase	PGP	0	14757000	-1	6.86797
Q6Y7W6	PERQ amino acid-rich with GYF domain-containing protein 2	GIGYF2	0	14730000	-1	6.86717
O15305	Phosphomannomutase 2	PMM2	0	14515000	-1	6.86079
P49815	Tuberin	TSC2	0	14471000	-1	6.85947
Q9NWV8	BRISC and BRCA1-A complex member 1	BABAM1	0	14101000	-1	6.84822
Q13111	Chromatin assembly factor 1 subunit A	CHAF1A	0	14053000	-1	6.84674
Q9HCK4	Roundabout homolog 2	ROBO2	0	13438000	-1	6.8273
Q7Z5K2	Wings apart-like protein homolog	WAPAL	0	13406000	-1	6.82627
Q5QJE6	Deoxynucleotidyltransferase terminal-interacting protein 2	DNTTIP2	0	13357000	-1	6.82468
Q9Y4D1	Disheveled-associated activator of morphogenesis 1	DAAM1	0	12303000	-1	6.78898
P49407	Beta-arrestin-1	ARRB1	0	12071000	-1	6.78071
Q96JH7	Deubiquitinating protein VCIP135	VCPIP1	0	11925000	-1	6.77543
P13473	Lysosome-associated membrane glycoprotein 2	LAMP2	0	11769000	-1	6.76971
Q96HU8	GTP-binding protein Di-Ras2	DIRAS2	0	10972000	-1	6.73926
Q15173	Serine/threonine-protein phosphatase 2A 56 kDa regulatory subunit beta isoform	PPP2R5B	0	10707000	-1	6.72864
Q14185	Dedicator of cytokinesis protein 1	DOCK1	0	10611000	-1	6.72473
O43426	Synaptojanin-1	SYNJ1	0	10607000	-1	6.72456
Q96C01	Protein FAM136A	FAM136A	0	10584000	-1	6.72362
Q7Z5J4	Retinoic acid-induced protein 1	RAI1	0	9859300	-1	6.69282
O75153	Clustered mitochondria protein homolog	CLUH	0	9727100	-1	6.68695
Q9P000	COMM domain-containing protein 9	COMMD9	0	9175300	-1	6.66159
Q86XL3	Ankyrin repeat and LEM domain-containing protein 2	ANKLE2	2168400000	0	1	9.03511
P63218	Guanine nucleotide-binding protein G(I)/G(S)/G(O) subunit gamma-5	GNG5	436370000	0	1	8.33882
P62308;A8MWD9	Small nuclear ribonucleoprotein G;Putative small nuclear ribonucleoprotein G-like protein 15	SNRPG;SNRPGP15	257960000	0	1	8.11052
P42356;A4QPH2	Phosphatidylinositol 4-kinase alpha	PI4KA	194570000	0	1	7.98805
P83916	Chromobox protein homolog 1	CBX1	175920000	0	1	7.94429
O15511	Actin-related protein 2/3 complex subunit 5	ARPC5	167480000	0	1	7.92293
P04216	Thy-1 membrane glycoprotein	THY1	166750000	0	1	7.92104
Q13885	Tubulin beta-2A chain	TUBB2A	128860000	0	1	7.80909
Q969T9	WW domain-binding protein 2	WBP2	107650000	0	1	7.73098
P61009	Signal peptidase complex subunit 3	SPCS3	106740000	0	1	7.7273
Q5TGY3	AT-hook DNA-binding motif-containing protein 1	AHDC1	99672000	0	1	7.69754
P54105	Methylosome subunit pICln	CLNS1A	81746000	0	1	7.61144
Q8WUD1	Ras-related protein Rab-2B	RAB2B	76752000	0	1	7.58406
Q9NPA8	Transcription and mRNA export factor ENY2	ENY2	72282000	0	1	7.558
Q7Z4K8	Tripartite motif-containing protein 46	TRIM46	71387000	0	1	7.55259
Q9BQ69	O-acetyl-ADP-ribose deacetylase MACROD1	MACROD1	66459000	0	1	7.52152
Q92520	Protein FAM3C	FAM3C	61495000	0	1	7.48781
Q9HAV0	Guanine nucleotide-binding protein subunit beta-4	GNB4	58747000	0	1	7.46796
Q9P003	Protein cornichon homolog 4	CNIH4	56930000	0	1	7.45431
P57088	Transmembrane protein 33	TMEM33	55949000	0	1	7.44676
O43924	Retinal rod rhodopsin-sensitive cGMP 3,5-cyclic phosphodiesterase subunit delta	PDE6D	55659000	0	1	7.44451
P62273	40S ribosomal protein S29	RPS29	52338000	0	1	7.41779
Q9H7Z6	Histone acetyltransferase KAT8	KAT8	51619000	0	1	7.41178
Q53FP2	Transmembrane protein 35	TMEM35	49883000	0	1	7.39692
Q5BJF2	Transmembrane protein 97	TMEM97	49862000	0	1	7.39674
Q5SNT2	Transmembrane protein 201	TMEM201	47846000	0	1	7.37882
Q16740	ATP-dependent Clp protease proteolytic subunit, mitochondrial	CLPP	47616000	0	1	7.37672
P55316;Q92949;P32314;O00409;Q96NZ1;Q9P0K8;Q9UPW0;O15353	Forkhead box protein G1	FOXG1	46479000	0	1	7.36623
Q9H269	Vacuolar protein sorting-associated protein 16 homolog	VPS16	45961000	0	1	7.36136
Q9Y5J7	Mitochondrial import inner membrane translocase subunit Tim9	TIMM9	45287000	0	1	7.35494
Q9Y639	Neuroplastin	NPTN	45192000	0	1	7.35403
Q9UJY5;Q9UJY4	ADP-ribosylation factor-binding protein GGA1	GGA1	45156000	0	1	7.35369
O95166;Q9H0R8	Gamma-aminobutyric acid receptor-associated protein;Gamma-aminobutyric acid receptor-associated protein-like 1	GABARAP;GABARAPL1	45037000	0	1	7.35254
Q8N111	Cell cycle exit and neuronal differentiation protein 1	CEND1	40630000	0	1	7.30782
Q5T2E6	UPF0668 protein C10orf76	C10orf76	40429000	0	1	7.30566
Q9NT99;Q9HCJ2	Leucine-rich repeat-containing protein 4B	LRRC4B	39232000	0	1	7.29261
O60220	Mitochondrial import inner membrane translocase subunit Tim8 A	TIMM8A	37606000	0	1	7.27423
Q15291	Retinoblastoma-binding protein 5	RBBP5	37541000	0	1	7.27348
Q9BYT8	Neurolysin, mitochondrial	NLN	37532000	0	1	7.27337
Q9NUV7;O15270	Serine palmitoyltransferase 3;Serine palmitoyltransferase 2	SPTLC3;SPTLC2	36954000	0	1	7.26663
P61024	Cyclin-dependent kinases regulatory subunit 1	CKS1B	36875000	0	1	7.2657
P41236;Q6NXS1	Protein phosphatase inhibitor 2;Protein phosphatase inhibitor 2-like protein 3	PPP1R2;PPP1R2P3	35563000	0	1	7.24997
O14653	Golgi SNAP receptor complex member 2	GOSR2	35550000	0	1	7.24981
A6NIH7	Protein unc-119 homolog B	UNC119B	35215000	0	1	7.2457
O43920	NADH dehydrogenase [ubiquinone] iron-sulfur protein 5	NDUFS5	34609000	0	1	7.23816
Q16864	V-type proton ATPase subunit F	ATP6V1F	33979000	0	1	7.23018
Q969H8	Myeloid-derived growth factor	MYDGF	33848000	0	1	7.2285
P49354	Protein farnesyltransferase/geranylgeranyltransferase type-1 subunit alpha	FNTA	33824000	0	1	7.22819
Q9NZJ7	Mitochondrial carrier homolog 1	MTCH1	33760000	0	1	7.22737
O94842;O15405;Q96NM4;O94900	TOX high mobility group box family member 4;TOX high mobility group box family member 3	TOX4;TOX3	32783000	0	1	7.21462
P61964	WD repeat-containing protein 5	WDR5	31581000	0	1	7.1984
Q9NX47	E3 ubiquitin-protein ligase MARCH5	2022-03-05	30760000	0	1	7.18696
P35754	Glutaredoxin-1	GLRX	30733000	0	1	7.18657
Q9UEW8	STE20/SPS1-related proline-alanine-rich protein kinase	STK39	29989000	0	1	7.17593
Q14137	Ribosome biogenesis protein BOP1	BOP1	29952000	0	1	7.1754
Q96CP2;Q4VC44	FLYWCH family member 2	FLYWCH2	29898000	0	1	7.17461
Q86VM9	Zinc finger CCCH domain-containing protein 18	ZC3H18	29305000	0	1	7.16591
Q7Z6K5	Arpin	ARPIN	28386000	0	1	7.15207
Q92947	Glutaryl-CoA dehydrogenase, mitochondrial	GCDH	28311000	0	1	7.15093
P62253	Ubiquitin-conjugating enzyme E2 G1;Ubiquitin-conjugating enzyme E2 G1, N-terminally processed	UBE2G1	28189000	0	1	7.14905
Q9H2J4	Phosducin-like protein 3	PDCL3	28182000	0	1	7.14894
Q5JSH3	WD repeat-containing protein 44	WDR44	28157000	0	1	7.14856
Q9HAF1	Chromatin modification-related protein MEAF6	MEAF6	27959000	0	1	7.14549
Q9H330	Transmembrane protein 245	TMEM245	27853000	0	1	7.14384
O75380	NADH dehydrogenase [ubiquinone] iron-sulfur protein 6, mitochondrial	NDUFS6	27824000	0	1	7.14339
Q01167	Forkhead box protein K2	FOXK2	27815000	0	1	7.14325
Q59EK9	RUN domain-containing protein 3A	RUNDC3A	27798000	0	1	7.14298
P02776;P10720	Platelet factor 4;Platelet factor 4, short form;Platelet factor 4 variant;Platelet factor 4 variant(4-74);Platelet factor 4 variant(5-74);Platelet factor 4 variant(6-74)	PF4;PF4V1	27449000	0	1	7.1375
P54886	Delta-1-pyrroline-5-carboxylate synthase;Glutamate 5-kinase;Gamma-glutamyl phosphate reductase	ALDH18A1	27341000	0	1	7.13578
Q96T76	MMS19 nucleotide excision repair protein homolog	MMS19	27043000	0	1	7.13102
O14618	Copper chaperone for superoxide dismutase	CCS	26053000	0	1	7.11483
Q9H902	Receptor expression-enhancing protein 1	REEP1	25991000	0	1	7.11379
P29992	Guanine nucleotide-binding protein subunit alpha-11	GNA11	25833000	0	1	7.11114
P02753	Retinol-binding protein 4;Plasma retinol-binding protein(1-182);Plasma retinol-binding protein(1-181);Plasma retinol-binding protein(1-179);Plasma retinol-binding protein(1-176)	RBP4	25677000	0	1	7.10851
Q9H3Z4	DnaJ homolog subfamily C member 5	DNAJC5	25450000	0	1	7.10466
Q92544	Transmembrane 9 superfamily member 4	TM9SF4	25405000	0	1	7.10389
Q9P0J0	NADH dehydrogenase [ubiquinone] 1 alpha subcomplex subunit 13	NDUFA13	25181000	0	1	7.10004
Q96SW2	Protein cereblon	CRBN	25180000	0	1	7.10003
Q14353	Guanidinoacetate N-methyltransferase	GAMT	25055000	0	1	7.09786
Q12846	Syntaxin-4	STX4	25030000	0	1	7.09743
O95251	Histone acetyltransferase KAT7	KAT7	24798000	0	1	7.09339
Q9GZT8	NIF3-like protein 1	NIF3L1	24788000	0	1	7.09321
P78540	Arginase-2, mitochondrial	ARG2	24697000	0	1	7.09161
Q96GY0	Zinc finger C2HC domain-containing protein 1A	ZC2HC1A	24696000	0	1	7.0916
Q53GG5	PDZ and LIM domain protein 3	PDLIM3	24087000	0	1	7.08075
Q99848	Probable rRNA-processing protein EBP2	EBNA1BP2	24010000	0	1	7.07936
Q9NPJ3	Acyl-coenzyme A thioesterase 13;Acyl-coenzyme A thioesterase 13, N-terminally processed	ACOT13	23941000	0	1	7.07811
Q9BT09	Protein canopy homolog 3	CNPY3	23797000	0	1	7.07549
P09493	Tropomyosin alpha-1 chain	TPM1	23538000	0	1	7.07074
Q76N89;Q9P2P5	E3 ubiquitin-protein ligase HECW1	HECW1	23294000	0	1	7.06621
Q12996	Cleavage stimulation factor subunit 3	CSTF3	23117000	0	1	7.0629
Q8IYB5	Stromal membrane-associated protein 1	SMAP1	23073000	0	1	7.06207
O94805	Actin-like protein 6B	ACTL6B	22999000	0	1	7.06068
O95758	Polypyrimidine tract-binding protein 3	PTBP3	22930000	0	1	7.05937
Q9UHY1	Nuclear receptor-binding protein	NRBP1	22476000	0	1	7.05069
Q99614	Tetratricopeptide repeat protein 1	TTC1	22465000	0	1	7.05048
O60503	Adenylate cyclase type 9	ADCY9	22316000	0	1	7.04759
Q9HCU5	Prolactin regulatory element-binding protein	PREB	21813000	0	1	7.03769
Q9NWQ8	Phosphoprotein associated with glycosphingolipid-enriched microdomains 1	PAG1	21757000	0	1	7.03657
P08047	Transcription factor Sp1	SP1	21755000	0	1	7.03653
O60231	Putative pre-mRNA-splicing factor ATP-dependent RNA helicase DHX16	DHX16	21610000	0	1	7.03362
O15344	E3 ubiquitin-protein ligase Midline-1	MID1	21520000	0	1	7.03181
Q9NQL2	Ras-related GTP-binding protein D	RRAGD	21357000	0	1	7.02851
Q96DV4	39S ribosomal protein L38, mitochondrial	MRPL38	21322000	0	1	7.0278
O94901	SUN domain-containing protein 1	SUN1	20940000	0	1	7.01995
Q9Y512	Sorting and assembly machinery component 50 homolog	SAMM50	20679000	0	1	7.0145
O60524	Nuclear export mediator factor NEMF	NEMF	20662000	0	1	7.01414
Q96EI5	Transcription elongation factor A protein-like 4	TCEAL4	20553000	0	1	7.01185
Q9BZE9	Tether containing UBX domain for GLUT4	ASPSCR1	20360000	0	1	7.00775
Q13405	39S ribosomal protein L49, mitochondrial	MRPL49	20270000	0	1	7.00582
Q13367	AP-3 complex subunit beta-2	AP3B2	20043000	0	1	7.00093
Q9Y2U8	Inner nuclear membrane protein Man1	LEMD3	19807000	0	1	6.99579
O43427	Acidic fibroblast growth factor intracellular-binding protein	FIBP	19191000	0	1	6.98207
Q5T1M5	FK506-binding protein 15	FKBP15	18786000	0	1	6.9728
Q9Y394	Dehydrogenase/reductase SDR family member 7	DHRS7	18641000	0	1	6.96944
Q9H267	Vacuolar protein sorting-associated protein 33B	VPS33B	18060000	0	1	6.95569
Q9Y6E0	Serine/threonine-protein kinase 24;Serine/threonine-protein kinase 24 36 kDa subunit;Serine/threonine-protein kinase 24 12 kDa subunit	STK24	18033000	0	1	6.95504
P54803	Galactocerebrosidase	GALC	18023000	0	1	6.9548
Q9HA65	TBC1 domain family member 17	TBC1D17	17992000	0	1	6.95405
Q9NP77	RNA polymerase II subunit A C-terminal domain phosphatase SSU72	SSU72	17969000	0	1	6.95349
P46527	Cyclin-dependent kinase inhibitor 1B	CDKN1B	17869000	0	1	6.95107
Q96T37	Putative RNA-binding protein 15	RBM15	17768000	0	1	6.94861
Q7LGA3	Heparan sulfate 2-O-sulfotransferase 1	HS2ST1	17726000	0	1	6.94758
P67812	Signal peptidase complex catalytic subunit SEC11A	SEC11A	17655000	0	1	6.94584
Q5HYI8	Rab-like protein 3	RABL3	16863000	0	1	6.9259
Q99435	Protein kinase C-binding protein NELL2	NELL2	16645000	0	1	6.92025
Q8NB90	Spermatogenesis-associated protein 5	SPATA5	16467000	0	1	6.91558
O60443	Non-syndromic hearing impairment protein 5	DFNA5	16466000	0	1	6.91556
P98161	Polycystin-1	PKD1	16430000	0	1	6.91461
Q8NDT2	Putative RNA-binding protein 15B	RBM15B	16430000	0	1	6.91461
O96005	Cleft lip and palate transmembrane protein 1	CLPTM1	16412000	0	1	6.91413
Q15700	Disks large homolog 2	DLG2	16403000	0	1	6.91389
Q9Y2R9	28S ribosomal protein S7, mitochondrial	MRPS7	16210000	0	1	6.90875
O00213	Amyloid beta A4 precursor protein-binding family B member 1	APBB1	16174000	0	1	6.90779
Q9NVH2	Integrator complex subunit 7	INTS7	15510000	0	1	6.88958
Q9UNX4	WD repeat-containing protein 3	WDR3	15187000	0	1	6.88044
Q9UI08	Ena/VASP-like protein	EVL	15149000	0	1	6.87935
Q96QR8	Transcriptional activator protein Pur-beta	PURB	15096000	0	1	6.87783
Q92600	Cell differentiation protein RCD1 homolog	RQCD1	15007000	0	1	6.87526
Q9NXF1	Testis-expressed sequence 10 protein	TEX10	14951000	0	1	6.87364
Q03001	Dystonin	DST	14479000	0	1	6.85971
P49585;Q9Y5K3	Choline-phosphate cytidylyltransferase A	PCYT1A	14459000	0	1	6.85911
Q9ULA0	Aspartyl aminopeptidase	DNPEP	14377000	0	1	6.85664
Q8TB96	T-cell immunomodulatory protein	ITFG1	13988000	0	1	6.84473
Q5VTL8	Pre-mRNA-splicing factor 38B	PRPF38B	13929000	0	1	6.84289
Q12768	WASH complex subunit strumpellin	KIAA0196	13606000	0	1	6.8327
O60885	Bromodomain-containing protein 4	BRD4	13578000	0	1	6.83181
Q8TD22	Sideroflexin-5	SFXN5	13503000	0	1	6.8294
Q14534	Squalene monooxygenase	SQLE	13497000	0	1	6.82921
Q9UGP8	Translocation protein SEC63 homolog	SEC63	13193000	0	1	6.81931
Q7L0Y3	Mitochondrial ribonuclease P protein 1	TRMT10C	12880000	0	1	6.80889
O95391	Pre-mRNA-splicing factor SLU7	SLU7	11937000	0	1	6.77587
P53677	AP-3 complex subunit mu-2	AP3M2	11675000	0	1	6.76623
O43464	Serine protease HTRA2, mitochondrial	HTRA2	10894000	0	1	6.73616
Q96JG6	Coiled-coil domain-containing protein 132	CCDC132	10545000	0	1	6.72202
Q9BRF8	Serine/threonine-protein phosphatase CPPED1	CPPED1	10410000	0	1	6.71642
Q9Y6I4	Ubiquitin carboxyl-terminal hydrolase 3	USP3	10219000	0	1	6.70838
Q9BWS9	Chitinase domain-containing protein 1	CHID1	10201000	0	1	6.70761
P43007	Neutral amino acid transporter A	SLC1A4	9690600	0	1	6.68532
Q15269	Periodic tryptophan protein 2 homolog	PWP2	9543500	0	1	6.67868
Q9UPW5	Cytosolic carboxypeptidase 1	AGTPBP1	8979600	0	1	6.65223

## Sheet: GW11
Protein IDs	Protein names	Gene names	LFQ intensity 11l	LFQ intensity 11r	AI	lr
Q9BQ67	Glutamate-rich WD repeat-containing protein 1	GRWD1	0	187290000	-1	7.97148
Q6WKZ4	Rab11 family-interacting protein 1	RAB11FIP1	0	128990000	-1	7.80953
O75165	DnaJ homolog subfamily C member 13	DNAJC13	0	113480000	-1	7.75389
O75691	Small subunit processome component 20 homolog	UTP20	0	107590000	-1	7.73074
O14745	Na(+)/H(+) exchange regulatory cofactor NHE-RF1	SLC9A3R1	0	102800000	-1	7.71096
Q9BZE4	Nucleolar GTP-binding protein 1	GTPBP4	0	99770000	-1	7.69797
O43251;Q9NWB1;A6NFN3	RNA binding protein fox-1 homolog 2;RNA binding protein fox-1 homolog 1;RNA binding protein fox-1 homolog 3	RBFOX2;RBFOX1;RBFOX3	0	96336000	-1	7.68276
Q08378	Golgin subfamily A member 3	GOLGA3	0	84342000	-1	7.62501
P51513	RNA-binding protein Nova-1	NOVA1	0	81656000	-1	7.61096
Q13952	Nuclear transcription factor Y subunit gamma	NFYC	0	78148000	-1	7.59189
Q01658	Protein Dr1	DR1	0	77222000	-1	7.58671
Q8N183	Mimitin, mitochondrial	NDUFAF2	0	75393000	-1	7.5763
P12532;P17540	Creatine kinase U-type, mitochondrial	CKMT1A	0	72440000	-1	7.55895
Q9UPQ3;Q8TF27;A6NIR3	Arf-GAP with GTPase, ANK repeat and PH domain-containing protein 1	AGAP1	0	64382000	-1	7.50773
Q5TGZ0	MICOS complex subunit MIC10	MINOS1	0	64183000	-1	7.50639
P81877;Q9BWG4	Single-stranded DNA-binding protein 2;Single-stranded DNA-binding protein 4	SSBP2;SSBP4	0	62712000	-1	7.49632
P50583	Bis(5-nucleosyl)-tetraphosphatase [asymmetrical]	NUDT2	0	54445000	-1	7.43493
P60602	Reactive oxygen species modulator 1	ROMO1	0	48440000	-1	7.38417
O95716	Ras-related protein Rab-3D	RAB3D	0	47352000	-1	7.37431
Q96H79	Zinc finger CCCH-type antiviral protein 1-like	ZC3HAV1L	0	46915000	-1	7.37028
Q6STE5	SWI/SNF-related matrix-associated actin-dependent regulator of chromatin subfamily D member 3	SMARCD3	0	46789000	-1	7.36911
Q9Y2L5	Trafficking protein particle complex subunit 8	TRAPPC8	0	46721000	-1	7.36848
O94985	Calsyntenin-1;Soluble Alc-alpha;CTF1-alpha	CLSTN1	0	45849000	-1	7.3603
P02452	Collagen alpha-1(I) chain	COL1A1	0	41816000	-1	7.32031
Q8NCA5	Protein FAM98A	FAM98A	0	40751000	-1	7.30911
P57740	Nuclear pore complex protein Nup107	NUP107	0	39002000	-1	7.29006
Q96JB2	Conserved oligomeric Golgi complex subunit 3	COG3	0	37213000	-1	7.26966
P13797;P13796;Q14651	Plastin-3	PLS3	0	37175000	-1	7.26922
P78540	Arginase-2, mitochondrial	ARG2	0	37102000	-1	7.26837
P13674	Prolyl 4-hydroxylase subunit alpha-1	P4HA1	0	36397000	-1	7.26004
O95169	NADH dehydrogenase [ubiquinone] 1 beta subcomplex subunit 8, mitochondrial	NDUFB8	0	36288000	-1	7.25873
Q9Y294;Q9NVP2	Histone chaperone ASF1A	ASF1A	0	36040000	-1	7.25575
O95167	NADH dehydrogenase [ubiquinone] 1 alpha subcomplex subunit 3	NDUFA3	0	33342000	-1	7.22196
O95674	Phosphatidate cytidylyltransferase 2	CDS2	0	32474000	-1	7.21051
Q9NRZ9	Lymphoid-specific helicase	HELLS	0	32245000	-1	7.20743
Q8NBJ7	Sulfatase-modifying factor 2	SUMF2	0	31961000	-1	7.20359
Q13464	Rho-associated protein kinase 1	ROCK1	0	31770000	-1	7.20099
O94842;O15405;Q96NM4;O94900	TOX high mobility group box family member 4;TOX high mobility group box family member 3	TOX4;TOX3	0	31740000	-1	7.20058
Q13405	39S ribosomal protein L49, mitochondrial	MRPL49	0	30951000	-1	7.18964
Q9GZU8	Protein FAM192A	FAM192A	0	28516000	-1	7.15406
Q08752	Peptidyl-prolyl cis-trans isomerase D	PPID	0	28094000	-1	7.14758
Q9BRG1	Vacuolar protein-sorting-associated protein 25	VPS25	0	27812000	-1	7.1432
Q9P121	Neurotrimin	NTM	0	27282000	-1	7.13485
P49418	Amphiphysin	AMPH	0	26972000	-1	7.12988
Q9NX55	Huntingtin-interacting protein K	HYPK	0	26684000	-1	7.12522
Q96JH7	Deubiquitinating protein VCIP135	VCPIP1	0	26254000	-1	7.11817
O00541	Pescadillo homolog	PES1	0	26219000	-1	7.11759
Q0VDG4	Secernin-3	SCRN3	0	26088000	-1	7.11541
Q9HAU0	Pleckstrin homology domain-containing family A member 5	PLEKHA5	0	25844000	-1	7.11133
Q06265	Exosome complex component RRP45	EXOSC9	0	25817000	-1	7.11088
Q9H845	Acyl-CoA dehydrogenase family member 9, mitochondrial	ACAD9	0	25608000	-1	7.10735
P41222	Prostaglandin-H2 D-isomerase	PTGDS	0	25589000	-1	7.10702
Q9BZI7	Regulator of nonsense transcripts 3B	UPF3B	0	25207000	-1	7.10049
P54764	Ephrin type-A receptor 4	EPHA4	0	25110000	-1	7.09882
Q9UG63	ATP-binding cassette sub-family F member 2	ABCF2	0	24915000	-1	7.09543
Q9C0B0	RING finger protein unkempt homolog	UNK	0	24793000	-1	7.0933
O00255	Menin	MEN1	0	24778000	-1	7.09304
P20936	Ras GTPase-activating protein 1	RASA1	0	24166000	-1	7.08217
Q9UI26	Importin-11	IPO11	0	24083000	-1	7.08068
Q9NPJ3	Acyl-coenzyme A thioesterase 13;Acyl-coenzyme A thioesterase 13, N-terminally processed	ACOT13	0	23937000	-1	7.07804
Q6EEV4	DNA-directed RNA polymerase II subunit GRINL1A, isoforms 4/5	POLR2M	0	23811000	-1	7.07575
Q15813	Tubulin-specific chaperone E	TBCE	0	23187000	-1	7.06421
Q5VZL5	Zinc finger MYM-type protein 4	ZMYM4	0	23025000	-1	7.06117
Q13740	CD166 antigen	ALCAM	0	22742000	-1	7.0558
Q8WU90	Zinc finger CCCH domain-containing protein 15	ZC3H15	0	22725000	-1	7.05547
P08047	Transcription factor Sp1	SP1	0	22361000	-1	7.04846
P07996;CON__Q28194;P35442	Thrombospondin-1	THBS1	0	21763000	-1	7.03669
P49116	Nuclear receptor subfamily 2 group C member 2	NR2C2	0	21567000	-1	7.03276
Q86VY4	Testis-specific Y-encoded-like protein 5	TSPYL5	0	20841000	-1	7.01789
Q69YQ0	Cytospin-A	SPECC1L	0	20388000	-1	7.00834
Q9HCU5	Prolactin regulatory element-binding protein	PREB	0	20378000	-1	7.00813
O15160	DNA-directed RNA polymerases I and III subunit RPAC1	POLR1C	0	19742000	-1	6.99436
Q9Y4D1	Disheveled-associated activator of morphogenesis 1	DAAM1	0	19224000	-1	6.98281
Q9Y608	Leucine-rich repeat flightless-interacting protein 2	LRRFIP2	0	19178000	-1	6.98177
Q10713	Mitochondrial-processing peptidase subunit alpha	PMPCA	0	18775000	-1	6.97255
O60885	Bromodomain-containing protein 4	BRD4	0	18756000	-1	6.97211
Q96EK5	KIF1-binding protein	KIAA1279	0	18428000	-1	6.96445
Q9BSJ2	Gamma-tubulin complex component 2	TUBGCP2	0	18132000	-1	6.95742
Q5RKV6	Exosome complex component MTR3	EXOSC6	0	17384000	-1	6.93912
O95758	Polypyrimidine tract-binding protein 3	PTBP3	0	17328000	-1	6.93772
Q9HA65	TBC1 domain family member 17	TBC1D17	0	17150000	-1	6.93323
Q9Y4P3	Transducin beta-like protein 2	TBL2	0	16870000	-1	6.92609
Q96BX8	MOB kinase activator 3A	MOB3A	0	16576000	-1	6.91845
O95208	Epsin-2	EPN2	0	16533000	-1	6.91732
P42785	Lysosomal Pro-X carboxypeptidase	PRCP	0	16509000	-1	6.91669
Q9Y2R9	28S ribosomal protein S7, mitochondrial	MRPS7	0	16344000	-1	6.91233
Q07343;P27815	cAMP-specific 3,5-cyclic phosphodiesterase 4B	PDE4B	0	16270000	-1	6.91036
Q8WUX9	Charged multivesicular body protein 7	CHMP7	0	15840000	-1	6.89873
P35716	Transcription factor SOX-11	SOX11	0	15702000	-1	6.89492
Q5T1M5	FK506-binding protein 15	FKBP15	0	15476000	-1	6.88863
O43414	ERI1 exoribonuclease 3	ERI3	0	15439000	-1	6.88759
P41743	Protein kinase C iota type	PRKCI	0	15315000	-1	6.88409
P23511	Nuclear transcription factor Y subunit alpha	NFYA	0	14773000	-1	6.86844
Q8TB72	Pumilio homolog 2	PUM2	0	13165000	-1	6.81839
Q9NW64	Pre-mRNA-splicing factor RBM22	RBM22	0	12956000	-1	6.81144
Q96HU8	GTP-binding protein Di-Ras2	DIRAS2	0	12852000	-1	6.80794
Q5UIP0	Telomere-associated protein RIF1	RIF1	0	12718000	-1	6.80339
Q6PGP7	Tetratricopeptide repeat protein 37	TTC37	0	12204000	-1	6.78547
Q8N4Q0	Zinc-binding alcohol dehydrogenase domain-containing protein 2	ZADH2	0	12010000	-1	6.77851
Q96BN8	Ubiquitin thioesterase otulin	OTULIN	0	11808000	-1	6.77115
P54803	Galactocerebrosidase	GALC	0	11614000	-1	6.76395
Q8NBI6	Xyloside xylosyltransferase 1	XXYLT1	0	11560000	-1	6.76193
Q9NWQ8	Phosphoprotein associated with glycosphingolipid-enriched microdomains 1	PAG1	0	11430000	-1	6.75702
Q9H9G7	Protein argonaute-3	AGO3	0	11344000	-1	6.75374
Q99836	Myeloid differentiation primary response protein MyD88	MYD88	0	10920000	-1	6.73719
P43007	Neutral amino acid transporter A	SLC1A4	0	10602000	-1	6.72436
O60942	mRNA-capping enzyme;Polynucleotide 5-triphosphatase;mRNA guanylyltransferase	RNGTT	0	10554000	-1	6.72239
Q9NZ63	Uncharacterized protein C9orf78	C9orf78	0	10491000	-1	6.71979
Q8N5M1	ATP synthase mitochondrial F1 complex assembly factor 2	ATPAF2	0	10480000	-1	6.71933
Q9P0I2	ER membrane protein complex subunit 3	EMC3	0	10262000	-1	6.7102
O43314	Inositol hexakisphosphate and diphosphoinositol-pentakisphosphate kinase 2	PPIP5K2	0	10139000	-1	6.70497
Q15904	V-type proton ATPase subunit S1	ATP6AP1	0	9718500	-1	6.68657
P23610	Factor VIII intron 22 protein	F8A1	0	9261700	-1	6.66566
Q9BV44	THUMP domain-containing protein 3	THUMPD3	0	9089700	-1	6.65752
Q86TI2	Dipeptidyl peptidase 9	DPP9	0	9043100	-1	6.65529
O75153	Clustered mitochondria protein homolog	CLUH	0	8880000	-1	6.64738
P83876	Thioredoxin-like protein 4A	TXNL4A	0	8365500	-1	6.62146
Q4KMG0	Cell adhesion molecule-related/down-regulated by oncogenes	CDON	0	8248300	-1	6.61533
Q9BXB4	Oxysterol-binding protein-related protein 11	OSBPL11	0	8146700	-1	6.60995
Q96SI1	BTB/POZ domain-containing protein KCTD15	KCTD15	0	8103800	-1	6.60766
Q08345	Epithelial discoidin domain-containing receptor 1	DDR1	0	6950700	-1	6.541
Q92600	Cell differentiation protein RCD1 homolog	RQCD1	0	6741800	-1	6.52775
Q86XL3	Ankyrin repeat and LEM domain-containing protein 2	ANKLE2	2.9511e+09	0	1	9.16895
P68363;P68366;Q9H853	Tubulin alpha-1B chain;Tubulin alpha-4A chain	TUBA1B;TUBA4A	2.0761e+09	0	1	9.01622
O43157	Plexin-B1	PLXNB1	1208700000	0	1	8.78129
P16402	Histone H1.3	HIST1H1D	1191800000	0	1	8.77517
Q96IX5	Up-regulated during skeletal muscle growth protein 5	USMG5	356090000	0	1	8.25053
Q8WZ42	Titin	TTN	284600000	0	1	8.1532
Q13542	Eukaryotic translation initiation factor 4E-binding protein 2	EIF4EBP2	204760000	0	1	8.01022
P30049	ATP synthase subunit delta, mitochondrial	ATP5D	195930000	0	1	7.99107
Q9P2D1;Q3L8U1;Q8TD26	Chromodomain-helicase-DNA-binding protein 7;Chromodomain-helicase-DNA-binding protein 9	CHD7;CHD9	170900000	0	1	7.93171
P61009	Signal peptidase complex subunit 3	SPCS3	159000000	0	1	7.90037
Q9UDW1	Cytochrome b-c1 complex subunit 9	UQCR10	99458000	0	1	7.69661
O14683	Tumor protein p53-inducible protein 11	TP53I11	84475000	0	1	7.6257
Q9H7Z6	Histone acetyltransferase KAT8	KAT8	82209000	0	1	7.61389
Q5TGY3	AT-hook DNA-binding motif-containing protein 1	AHDC1	80985000	0	1	7.60737
Q7Z4K8	Tripartite motif-containing protein 46	TRIM46	73018000	0	1	7.5624
Q9UNX3	60S ribosomal protein L26-like 1	RPL26L1	71220000	0	1	7.55157
P04216	Thy-1 membrane glycoprotein	THY1	70420000	0	1	7.54667
Q8IZ81	ELMO domain-containing protein 2	ELMOD2	68854000	0	1	7.5369
Q9H098	Protein FAM107B	FAM107B	67307000	0	1	7.52703
Q5T2E6	UPF0668 protein C10orf76	C10orf76	65369000	0	1	7.51434
Q6GMV3	Putative peptidyl-tRNA hydrolase PTRHD1	PTRHD1	57088000	0	1	7.45551
Q01167	Forkhead box protein K2	FOXK2	56000000	0	1	7.44716
Q5T1Q4	Solute carrier family 35 member F1	SLC35F1	55539000	0	1	7.44357
Q96HE7;Q86YB8	ERO1-like protein alpha	ERO1L	54347000	0	1	7.43415
Q9NUV7;O15270	Serine palmitoyltransferase 3;Serine palmitoyltransferase 2	SPTLC3;SPTLC2	51902000	0	1	7.41415
Q9NSE4	Isoleucine--tRNA ligase, mitochondrial	IARS2	50256000	0	1	7.40016
Q9Y5J7	Mitochondrial import inner membrane translocase subunit Tim9	TIMM9	50075000	0	1	7.39859
Q96A33	Coiled-coil domain-containing protein 47	CCDC47	48887000	0	1	7.38816
P14136	Glial fibrillary acidic protein	GFAP	48212000	0	1	7.38213
P54725	UV excision repair protein RAD23 homolog A	RAD23A	41779000	0	1	7.31993
Q7LBR1	Charged multivesicular body protein 1b	CHMP1B	41555000	0	1	7.31759
Q9UHA4	Ragulator complex protein LAMTOR3	LAMTOR3	40227000	0	1	7.30349
Q15003	Condensin complex subunit 2	NCAPH	38847000	0	1	7.28833
Q6P587	Acylpyruvase FAHD1, mitochondrial	FAHD1	38389000	0	1	7.28318
P56134	ATP synthase subunit f, mitochondrial	ATP5J2	37671000	0	1	7.27498
P15884	Transcription factor 4	TCF4	37050000	0	1	7.26776
Q9UKX7	Nuclear pore complex protein Nup50	NUP50	35661000	0	1	7.25116
P63215	Guanine nucleotide-binding protein G(I)/G(S)/G(O) subunit gamma-3	GNG3	35264000	0	1	7.2463
O96000	NADH dehydrogenase [ubiquinone] 1 beta subcomplex subunit 10	NDUFB10	35030000	0	1	7.24341
Q96EI5	Transcription elongation factor A protein-like 4	TCEAL4	33767000	0	1	7.22746
Q9H7C9	Mth938 domain-containing protein	AAMDC	33637000	0	1	7.22579
O15269	Serine palmitoyltransferase 1	SPTLC1	33568000	0	1	7.2249
Q5T5Y3	Calmodulin-regulated spectrin-associated protein 1	CAMSAP1	33249000	0	1	7.22075
P51692;P42229	Signal transducer and activator of transcription 5B	STAT5B	32882000	0	1	7.21593
Q9UHC6	Contactin-associated protein-like 2	CNTNAP2	31741000	0	1	7.20059
O95825	Quinone oxidoreductase-like protein 1	CRYZL1	31469000	0	1	7.19685
Q99418;Q15438;O43739	Cytohesin-2;Cytohesin-1;Cytohesin-3	CYTH2;CYTH1;CYTH3	30329000	0	1	7.18083
Q99707	Methionine synthase	MTR	30241000	0	1	7.17957
Q96PE3	Type I inositol 3,4-bisphosphate 4-phosphatase	INPP4A	30123000	0	1	7.17787
Q9UFC0	Leucine-rich repeat and WD repeat-containing protein 1	LRWD1	29924000	0	1	7.17499
O14653	Golgi SNAP receptor complex member 2	GOSR2	29575000	0	1	7.16989
O43150	Arf-GAP with SH3 domain, ANK repeat and PH domain-containing protein 2	ASAP2	29552000	0	1	7.16956
Q92890	Ubiquitin fusion degradation protein 1 homolog	UFD1L	29383000	0	1	7.16707
Q16222	UDP-N-acetylhexosamine pyrophosphorylase;UDP-N-acetylgalactosamine pyrophosphorylase;UDP-N-acetylglucosamine pyrophosphorylase	UAP1	29164000	0	1	7.16382
Q96T76	MMS19 nucleotide excision repair protein homolog	MMS19	28791000	0	1	7.15823
Q8WYP5	Protein ELYS	AHCTF1	28297000	0	1	7.15071
Q9Y6D6;Q9Y6D5	Brefeldin A-inhibited guanine nucleotide-exchange protein 1	ARFGEF1	27915000	0	1	7.14481
Q9UJY5;Q9UJY4	ADP-ribosylation factor-binding protein GGA1	GGA1	27237000	0	1	7.13413
Q96C01	Protein FAM136A	FAM136A	26858000	0	1	7.12804
Q9NX58	Cell growth-regulating nucleolar protein	LYAR	26634000	0	1	7.12441
Q9UNE7	E3 ubiquitin-protein ligase CHIP	STUB1	26508000	0	1	7.12235
Q96SZ5	2-aminoethanethiol dioxygenase	ADO	26251000	0	1	7.11812
Q7L7X3;Q9H2K8	Serine/threonine-protein kinase TAO1	TAOK1	26185000	0	1	7.11702
Q96SC8;Q8IXT2;Q9Y5R6;Q9NQL9;Q5VZB9;Q9Y5R5	Doublesex- and mab-3-related transcription factor A2	DMRTA2	25959000	0	1	7.11326
Q9NRF9	DNA polymerase epsilon subunit 3	POLE3	25318000	0	1	7.1024
Q9P2B2	Prostaglandin F2 receptor negative regulator	PTGFRN	24592000	0	1	7.08976
Q16740	ATP-dependent Clp protease proteolytic subunit, mitochondrial	CLPP	23452000	0	1	7.06915
Q8WX77	Insulin-like growth factor-binding protein-like 1	IGFBPL1	23391000	0	1	7.06802
P40763	Signal transducer and activator of transcription 3	STAT3	23172000	0	1	7.06393
Q9Y394	Dehydrogenase/reductase SDR family member 7	DHRS7	22877000	0	1	7.05837
Q9UMR2	ATP-dependent RNA helicase DDX19B	DDX19B	22459000	0	1	7.05036
Q13610	Periodic tryptophan protein 1 homolog	PWP1	22321000	0	1	7.04768
Q06330	Recombining binding protein suppressor of hairless	RBPJ	22123000	0	1	7.04381
Q9C0J8	pre-mRNA 3 end processing protein WDR33	WDR33	21735000	0	1	7.03613
O75884	Putative hydrolase RBBP9	RBBP9	21536000	0	1	7.03214
P12111	Collagen alpha-3(VI) chain	COL6A3	21259000	0	1	7.02651
Q6P158	Putative ATP-dependent RNA helicase DHX57	DHX57	21241000	0	1	7.02614
P55957	BH3-interacting domain death agonist;BH3-interacting domain death agonist p15;BH3-interacting domain death agonist p13;BH3-interacting domain death agonist p11	BID	21038000	0	1	7.02197
Q8NFH4	Nucleoporin Nup37	NUP37	20833000	0	1	7.01772
P33240	Cleavage stimulation factor subunit 2	CSTF2	20773000	0	1	7.01647
Q13190	Syntaxin-5	STX5	20547000	0	1	7.01172
Q9GZN8	UPF0687 protein C20orf27	C20orf27	20265000	0	1	7.00572
Q96EY7	Pentatricopeptide repeat domain-containing protein 3, mitochondrial	PTCD3	20243000	0	1	7.00524
Q06787	Fragile X mental retardation protein 1	FMR1	20117000	0	1	7.00253
Q9NX08	COMM domain-containing protein 8	COMMD8	20005000	0	1	7.00011
Q53GG5	PDZ and LIM domain protein 3	PDLIM3	19931000	0	1	6.9985
O14925;Q5SRD1	Mitochondrial import inner membrane translocase subunit Tim23;Putative mitochondrial import inner membrane translocase subunit Tim23B	TIMM23;TIMM23B	19707000	0	1	6.99359
Q92692	Nectin-2	PVRL2	19691000	0	1	6.99324
Q9ULV3	Cip1-interacting zinc finger protein	CIZ1	19612000	0	1	6.99149
Q9HCK4	Roundabout homolog 2	ROBO2	19249000	0	1	6.98338
Q6GMV2	SET and MYND domain-containing protein 5	SMYD5	18801000	0	1	6.97315
P51153	Ras-related protein Rab-13	RAB13	18642000	0	1	6.96946
Q2NL82	Pre-rRNA-processing protein TSR1 homolog	TSR1	18626000	0	1	6.96909
Q9NP77	RNA polymerase II subunit A C-terminal domain phosphatase SSU72	SSU72	18484000	0	1	6.96577
Q9H4A3;Q96J92	Serine/threonine-protein kinase WNK1	WNK1	17827000	0	1	6.95005
Q15208	Serine/threonine-protein kinase 38	STK38	17794000	0	1	6.94924
Q15528	Mediator of RNA polymerase II transcription subunit 22	MED22	17696000	0	1	6.94685
Q13111	Chromatin assembly factor 1 subunit A	CHAF1A	17475000	0	1	6.94139
Q9HD33	39S ribosomal protein L47, mitochondrial	MRPL47	17085000	0	1	6.93158
Q12768	WASH complex subunit strumpellin	KIAA0196	16922000	0	1	6.92742
Q05D32	CTD small phosphatase-like protein 2	CTDSPL2	16908000	0	1	6.92706
Q8NFD5	AT-rich interactive domain-containing protein 1B	ARID1B	16860000	0	1	6.92583
P37275	Zinc finger E-box-binding homeobox 1	ZEB1	16725000	0	1	6.92234
O94901	SUN domain-containing protein 1	SUN1	16378000	0	1	6.91323
Q5VZE5	N-alpha-acetyltransferase 35, NatC auxiliary subunit	NAA35	16327000	0	1	6.91188
Q9NWV8	BRISC and BRCA1-A complex member 1	BABAM1	16322000	0	1	6.91174
Q5ZPR3	CD276 antigen	CD276	16280000	0	1	6.91062
O96011	Peroxisomal membrane protein 11B	PEX11B	16085000	0	1	6.90539
Q9ULV0	Unconventional myosin-Vb	MYO5B	16047000	0	1	6.90436
P51797	Chloride transport protein 6	CLCN6	16044000	0	1	6.90428
Q99643	Succinate dehydrogenase cytochrome b560 subunit, mitochondrial	SDHC	14727000	0	1	6.86708
Q53H47	Histone-lysine N-methyltransferase SETMAR;Histone-lysine N-methyltransferase;Transposon Hsmar1 transposase	SETMAR	14724000	0	1	6.867
Q12996	Cleavage stimulation factor subunit 3	CSTF3	14705000	0	1	6.86644
Q6NYC8	Phostensin	PPP1R18	14574000	0	1	6.86255
O15514	DNA-directed RNA polymerase II subunit RPB4	POLR2D	14429000	0	1	6.85821
Q9NW13	RNA-binding protein 28	RBM28	14387000	0	1	6.85694
Q13003	Glutamate receptor ionotropic, kainate 3	GRIK3	14169000	0	1	6.85031
Q15785	Mitochondrial import receptor subunit TOM34	TOMM34	14157000	0	1	6.84994
P40855	Peroxisomal biogenesis factor 19	PEX19	14027000	0	1	6.84593
Q96I59	Probable asparagine--tRNA ligase, mitochondrial	NARS2	13939000	0	1	6.8432
Q9HD20	Manganese-transporting ATPase 13A1	ATP13A1	13884000	0	1	6.84148
Q9NZV5	Selenoprotein N	SEPN1	13699000	0	1	6.83566
Q9NPD8	Ubiquitin-conjugating enzyme E2 T	UBE2T	13636000	0	1	6.83366
Q5TDH0	Protein DDI1 homolog 2	DDI2	13616000	0	1	6.83302
Q13228	Selenium-binding protein 1	SELENBP1	13568000	0	1	6.83149
P02730	Band 3 anion transport protein	SLC4A1	13299000	0	1	6.82279
Q9UKV8	Protein argonaute-2	AGO2	13283000	0	1	6.82227
Q86WB0	Nuclear-interacting partner of ALK	ZC3HC1	13175000	0	1	6.81872
O75155	Cullin-associated NEDD8-dissociated protein 2	CAND2	13105000	0	1	6.81641
Q6P6C2	RNA demethylase ALKBH5	ALKBH5	13032000	0	1	6.81398
Q9BWS9	Chitinase domain-containing protein 1	CHID1	12777000	0	1	6.8054
Q14CX7	N-alpha-acetyltransferase 25, NatB auxiliary subunit	NAA25	12734000	0	1	6.80393
Q9BZH6	WD repeat-containing protein 11	WDR11	12192000	0	1	6.78504
Q15291	Retinoblastoma-binding protein 5	RBBP5	12143000	0	1	6.7833
Q96E39	RNA binding motif protein, X-linked-like-1	RBMXL1	11907000	0	1	6.77477
Q5IJ48	Protein crumbs homolog 2	CRB2	11304000	0	1	6.7522
Q8IWA5	Choline transporter-like protein 2	SLC44A2	11054000	0	1	6.74249
Q709C8	Vacuolar protein sorting-associated protein 13C	VPS13C	10799000	0	1	6.73235
P51161	Gastrotropin	FABP6	10624000	0	1	6.72526
Q5QJE6	Deoxynucleotidyltransferase terminal-interacting protein 2	DNTTIP2	10544000	0	1	6.72198
Q9Y6I4	Ubiquitin carboxyl-terminal hydrolase 3	USP3	10526000	0	1	6.72123
Q9UFG5	UPF0449 protein C19orf25	C19orf25	10324000	0	1	6.71282
Q9NP66	High mobility group protein 20A	HMG20A	10144000	0	1	6.70518
O00186	Syntaxin-binding protein 3	STXBP3	10135000	0	1	6.70479
O60831	PRA1 family protein 2	PRAF2	9989200	0	1	6.6985
Q9UJ41	Rab5 GDP/GTP exchange factor	RABGEF1	9907700	0	1	6.69494
Q9H993	Protein-glutamate O-methyltransferase	ARMT1	9722200	0	1	6.68673
Q9H9P8	L-2-hydroxyglutarate dehydrogenase, mitochondrial	L2HGDH	9366700	0	1	6.67056
Q12788	Transducin beta-like protein 3	TBL3	9356300	0	1	6.67007
Q9NRN5	Olfactomedin-like protein 3	OLFML3	9119400	0	1	6.65894
Q7Z5K2	Wings apart-like protein homolog	WAPAL	9039800	0	1	6.65513
Q5T447	E3 ubiquitin-protein ligase HECTD3	HECTD3	8973000	0	1	6.65191
O95391	Pre-mRNA-splicing factor SLU7	SLU7	8733600	0	1	6.64016
Q6P582;Q6NZ67	Mitotic-spindle organizing protein 2A;Mitotic-spindle organizing protein 2B	MZT2A;MZT2B	8656700	0	1	6.63632
Q9Y6G5	COMM domain-containing protein 10	COMMD10	8155000	0	1	6.61039
Q6IQ23	Pleckstrin homology domain-containing family A member 7	PLEKHA7	7865700	0	1	6.59471
Q6NYC1	Bifunctional arginine demethylase and lysyl-hydroxylase JMJD6	JMJD6	7649700	0	1	6.58261
Q9BUN8	Derlin-1	DERL1	7114700	0	1	6.55113
Q2M389	WASH complex subunit 7	KIAA1033	7065700	0	1	6.54813
Q96TA1	Niban-like protein 1	FAM129B	7006200	0	1	6.54445

## Sheet: GW13
Protein IDs	Protein names	Gene names	LFQ intensity 13l	LFQ intensity 13r	AI	lr
P68363;P68366;Q9H853	Tubulin alpha-1B chain;Tubulin alpha-4A chain	TUBA1B;TUBA4A	0	3.5846e+09	-1	9.25341
Q8WZ42	Titin	TTN	0	437190000	-1	8.33964
P42356;A4QPH2	Phosphatidylinositol 4-kinase alpha	PI4KA	0	297010000	-1	8.17174
P08123	Collagen alpha-2(I) chain	COL1A2	0	196640000	-1	7.99264
O43674	NADH dehydrogenase [ubiquinone] 1 beta subcomplex subunit 5, mitochondrial	NDUFB5	0	180580000	-1	7.95564
Q9BZE4	Nucleolar GTP-binding protein 1	GTPBP4	0	146980000	-1	7.86623
P02452	Collagen alpha-1(I) chain	COL1A1	0	133240000	-1	7.8236
Q5TGY3	AT-hook DNA-binding motif-containing protein 1	AHDC1	0	123140000	-1	7.78937
P20774	Mimecan	OGN	0	108830000	-1	7.73572
O75348	V-type proton ATPase subunit G 1	ATP6V1G1	0	96409000	-1	7.68309
Q9NVV4	Poly(A) RNA polymerase, mitochondrial	MTPAP	0	74330000	-1	7.57013
P12111	Collagen alpha-3(VI) chain	COL6A3	0	70189000	-1	7.54524
O14745	Na(+)/H(+) exchange regulatory cofactor NHE-RF1	SLC9A3R1	0	68903000	-1	7.53721
P19823;CON__Q9TRI1	Inter-alpha-trypsin inhibitor heavy chain H2	ITIH2	0	68541000	-1	7.53492
Q9H0V9	VIP36-like protein	LMAN2L	0	68222000	-1	7.53289
O60437	Periplakin	PPL	0	67906000	-1	7.53088
O14683	Tumor protein p53-inducible protein 11	TP53I11	0	67739000	-1	7.52981
Q7Z4K8	Tripartite motif-containing protein 46	TRIM46	0	67738000	-1	7.5298
O00750	Phosphatidylinositol 4-phosphate 3-kinase C2 domain-containing subunit beta	PIK3C2B	0	66911000	-1	7.52447
P54105	Methylosome subunit pICln	CLNS1A	0	63751000	-1	7.50346
P62877	E3 ubiquitin-protein ligase RBX1;E3 ubiquitin-protein ligase RBX1, N-terminally processed	RBX1	0	63098000	-1	7.49899
Q5TGZ0	MICOS complex subunit MIC10	MINOS1	0	57778000	-1	7.46073
Q9Y625	Glypican-6;Secreted glypican-6	GPC6	0	56471000	-1	7.4508
Q9NXV6	CDKN2A-interacting protein	CDKN2AIP	0	48860000	-1	7.38792
Q6PUV4	Complexin-2	CPLX2	0	48653000	-1	7.38608
P50151	Guanine nucleotide-binding protein G(I)/G(S)/G(O) subunit gamma-10	GNG10	0	48249000	-1	7.38246
Q9Y2R0	Cytochrome c oxidase assembly factor 3 homolog, mitochondrial	COA3	0	46871000	-1	7.36987
O60315	Zinc finger E-box-binding homeobox 2	ZEB2	0	46475000	-1	7.36619
P49888	Estrogen sulfotransferase	SULT1E1	0	46099000	-1	7.36266
P17302	Gap junction alpha-1 protein	GJA1	0	45403000	-1	7.35605
Q8IW35	Centrosomal protein of 97 kDa	CEP97	0	41693000	-1	7.31903
P02776;P10720	Platelet factor 4;Platelet factor 4, short form;Platelet factor 4 variant;Platelet factor 4 variant(4-74);Platelet factor 4 variant(5-74);Platelet factor 4 variant(6-74)	PF4;PF4V1	0	40820000	-1	7.30984
Q92890	Ubiquitin fusion degradation protein 1 homolog	UFD1L	0	40615000	-1	7.30766
Q6GMV2	SET and MYND domain-containing protein 5	SMYD5	0	40397000	-1	7.30532
P01834	Ig kappa chain C region	IGKC	0	40239000	-1	7.30362
Q14677	Clathrin interactor 1	CLINT1	0	39972000	-1	7.30073
Q9NRV9	Heme-binding protein 1	HEBP1	0	39743000	-1	7.29823
Q9Y5J7	Mitochondrial import inner membrane translocase subunit Tim9	TIMM9	0	39600000	-1	7.29667
Q9UNF0	Protein kinase C and casein kinase substrate in neurons protein 2	PACSIN2	0	38891000	-1	7.28882
O60271	C-Jun-amino-terminal kinase-interacting protein 4	SPAG9	0	38819000	-1	7.28801
Q7L7X3;Q9H2K8	Serine/threonine-protein kinase TAO1	TAOK1	0	38647000	-1	7.28609
P21359	Neurofibromin;Neurofibromin truncated	NF1	0	38418000	-1	7.2835
P51153	Ras-related protein Rab-13	RAB13	0	37952000	-1	7.2782
Q8IWQ3	Serine/threonine-protein kinase BRSK2	BRSK2	0	35919000	-1	7.25429
Q7Z6K5	Arpin	ARPIN	0	35436000	-1	7.24841
P35813	Protein phosphatase 1A	PPM1A	0	35040000	-1	7.24353
Q13740	CD166 antigen	ALCAM	0	34125000	-1	7.23204
Q9BYG3	MKI67 FHA domain-interacting nucleolar phosphoprotein	NIFK	0	33092000	-1	7.21869
Q9H7C9	Mth938 domain-containing protein	AAMDC	0	33032000	-1	7.2179
Q9BXR0	Queuine tRNA-ribosyltransferase	QTRT1	0	33012000	-1	7.21764
Q8N0U8	Vitamin K epoxide reductase complex subunit 1-like protein 1	VKORC1L1	0	32075000	-1	7.20514
O15258	Protein RER1	RER1	0	31897000	-1	7.20272
P62253	Ubiquitin-conjugating enzyme E2 G1;Ubiquitin-conjugating enzyme E2 G1, N-terminally processed	UBE2G1	0	31895000	-1	7.20269
Q7Z5L9	Interferon regulatory factor 2-binding protein 2	IRF2BP2	0	31894000	-1	7.20268
P27707	Deoxycytidine kinase	DCK	0	31625000	-1	7.199
P08572	Collagen alpha-2(IV) chain;Canstatin	COL4A2	0	31534000	-1	7.19775
O95167	NADH dehydrogenase [ubiquinone] 1 alpha subcomplex subunit 3	NDUFA3	0	30368000	-1	7.18139
Q6N022;Q9UKZ4	Teneurin-4	TENM4	0	29971000	-1	7.17567
Q9UHC6	Contactin-associated protein-like 2	CNTNAP2	0	29877000	-1	7.17431
Q9UMZ2	Synergin gamma	SYNRG	0	29810000	-1	7.17333
O14828	Secretory carrier-associated membrane protein 3	SCAMP3	0	29484000	-1	7.16856
Q9H0E2	Toll-interacting protein	TOLLIP	0	28890000	-1	7.15972
O75380	NADH dehydrogenase [ubiquinone] iron-sulfur protein 6, mitochondrial	NDUFS6	0	28616000	-1	7.15558
Q53FA7	Quinone oxidoreductase PIG3	TP53I3	0	27886000	-1	7.14436
P02649;CON__Q03247	Apolipoprotein E	APOE	0	27875000	-1	7.14418
Q13257	Mitotic spindle assembly checkpoint protein MAD2A	MAD2L1	0	27801000	-1	7.14303
Q15645	Pachytene checkpoint protein 2 homolog	TRIP13	0	27488000	-1	7.13811
P36507	Dual specificity mitogen-activated protein kinase kinase 2	MAP2K2	0	27467000	-1	7.13778
Q7Z6L0	Proline-rich transmembrane protein 2	PRRT2	0	27388000	-1	7.13653
P53634	Dipeptidyl peptidase 1;Dipeptidyl peptidase 1 exclusion domain chain;Dipeptidyl peptidase 1 heavy chain;Dipeptidyl peptidase 1 light chain	CTSC	0	27284000	-1	7.13488
Q15054	DNA polymerase delta subunit 3	POLD3	0	27270000	-1	7.13466
P14649	Myosin light chain 6B	MYL6B	0	27175000	-1	7.13314
Q9Y394	Dehydrogenase/reductase SDR family member 7	DHRS7	0	26975000	-1	7.12993
Q01650	Large neutral amino acids transporter small subunit 1	SLC7A5	0	26843000	-1	7.1278
Q9UNN5	FAS-associated factor 1	FAF1	0	26313000	-1	7.11914
Q99523	Sortilin	SORT1	0	26295000	-1	7.11884
Q9Y5M8	Signal recognition particle receptor subunit beta	SRPRB	0	25682000	-1	7.1086
O60739	Eukaryotic translation initiation factor 1b	EIF1B	0	25457000	-1	7.10478
Q8N6H7	ADP-ribosylation factor GTPase-activating protein 2	ARFGAP2	0	25453000	-1	7.10471
Q53H47	Histone-lysine N-methyltransferase SETMAR;Histone-lysine N-methyltransferase;Transposon Hsmar1 transposase	SETMAR	0	25427000	-1	7.10427
Q96A33	Coiled-coil domain-containing protein 47	CCDC47	0	25244000	-1	7.10113
P11047	Laminin subunit gamma-1	LAMC1	0	25001000	-1	7.09693
P49770	Translation initiation factor eIF-2B subunit beta	EIF2B2	0	24527000	-1	7.08861
Q9H832	Ubiquitin-conjugating enzyme E2 Z	UBE2Z	0	24441000	-1	7.08709
Q92785	Zinc finger protein ubi-d4	DPF2	0	24362000	-1	7.08568
P62256	Ubiquitin-conjugating enzyme E2 H	UBE2H	0	24044000	-1	7.07998
Q9NPJ3	Acyl-coenzyme A thioesterase 13;Acyl-coenzyme A thioesterase 13, N-terminally processed	ACOT13	0	23101000	-1	7.0626
Q16740	ATP-dependent Clp protease proteolytic subunit, mitochondrial	CLPP	0	22951000	-1	7.05977
Q99435	Protein kinase C-binding protein NELL2	NELL2	0	22707000	-1	7.05513
Q16644;P49137;Q96PN8;O43930;P51817	MAP kinase-activated protein kinase 3;MAP kinase-activated protein kinase 2;Testis-specific serine/threonine-protein kinase 3;Putative serine/threonine-protein kinase PRKY;cAMP-dependent protein kinase catalytic subunit PRKX	MAPKAPK3;MAPKAPK2;TSSK3;PRKY;PRKX	0	22669000	-1	7.0544
Q92796	Disks large homolog 3	DLG3	0	21999000	-1	7.04137
Q12768	WASH complex subunit strumpellin	KIAA0196	0	21605000	-1	7.03352
Q8TDP1	Ribonuclease H2 subunit C	RNASEH2C	0	21516000	-1	7.03173
Q9BW83	Intraflagellar transport protein 27 homolog	IFT27	0	21439000	-1	7.03017
P84095	Rho-related GTP-binding protein RhoG	RHOG	0	21336000	-1	7.02808
O75792	Ribonuclease H2 subunit A	RNASEH2A	0	21291000	-1	7.02717
Q86VY4	Testis-specific Y-encoded-like protein 5	TSPYL5	0	21287000	-1	7.02708
O14641;P54792;O14640	Segment polarity protein dishevelled homolog DVL-2	DVL2	0	21097000	-1	7.02319
O95295	SNARE-associated protein Snapin	SNAPIN	0	21042000	-1	7.02206
Q96RP9	Elongation factor G, mitochondrial	GFM1	0	20692000	-1	7.01477
Q9Y2Q3	Glutathione S-transferase kappa 1	GSTK1	0	20500000	-1	7.01072
Q6V0I7	Protocadherin Fat 4	FAT4	0	20266000	-1	7.00574
Q5HYI8	Rab-like protein 3	RABL3	0	19923000	-1	6.99832
Q08345	Epithelial discoidin domain-containing receptor 1	DDR1	0	19609000	-1	6.99143
Q96PZ0	Pseudouridylate synthase 7 homolog	PUS7	0	19603000	-1	6.99129
P29323;Q06187;P29322	Ephrin type-B receptor 2	EPHB2	0	19231000	-1	6.98297
Q96CV9	Optineurin	OPTN	0	19218000	-1	6.98268
O14653	Golgi SNAP receptor complex member 2	GOSR2	0	18999000	-1	6.9777
Q8NBJ5	Procollagen galactosyltransferase 1	COLGALT1	0	18970000	-1	6.97704
Q99715	Collagen alpha-1(XII) chain	COL12A1	0	18909000	-1	6.97564
Q9NZI7	Upstream-binding protein 1	UBP1	0	18864000	-1	6.9746
Q13003	Glutamate receptor ionotropic, kainate 3	GRIK3	0	18721000	-1	6.9713
Q9NZB2	Constitutive coactivator of PPAR-gamma-like protein 1	FAM120A	0	18604000	-1	6.96858
Q99442	Translocation protein SEC62	SEC62	0	18570000	-1	6.96778
P22033	Methylmalonyl-CoA mutase, mitochondrial	MUT	0	18552000	-1	6.96736
P00747;CON__P06868	Plasminogen;Plasmin heavy chain A;Activation peptide;Angiostatin;Plasmin heavy chain A, short form;Plasmin light chain B	PLG	0	18546000	-1	6.96722
P12429	Annexin A3	ANXA3	0	18534000	-1	6.96694
Q76N89;Q9P2P5	E3 ubiquitin-protein ligase HECW1	HECW1	0	18478000	-1	6.96562
O75150	E3 ubiquitin-protein ligase BRE1B	RNF40	0	18396000	-1	6.96369
Q9HBK9	Arsenite methyltransferase	AS3MT	0	18270000	-1	6.96071
Q9GZU8	Protein FAM192A	FAM192A	0	18118000	-1	6.95708
P08697;CON__P28800	Alpha-2-antiplasmin	SERPINF2	0	17774000	-1	6.94876
P48506	Glutamate--cysteine ligase catalytic subunit	GCLC	0	17499000	-1	6.94198
Q5JTJ3	Cytochrome c oxidase assembly factor 6 homolog	COA6	0	17107000	-1	6.93214
P04275	von Willebrand factor;von Willebrand antigen 2	VWF	0	17070000	-1	6.9312
Q9ULW0	Targeting protein for Xklp2	TPX2	0	16746000	-1	6.92288
P40222	Alpha-taxilin	TXLNA	0	16680000	-1	6.92117
P01042	Kininogen-1;Kininogen-1 heavy chain;T-kinin;Bradykinin;Lysyl-bradykinin;Kininogen-1 light chain;Low molecular weight growth-promoting factor	KNG1	0	16498000	-1	6.9164
P53677	AP-3 complex subunit mu-2	AP3M2	0	16417000	-1	6.91426
O75208	Ubiquinone biosynthesis protein COQ9, mitochondrial	COQ9	0	16392000	-1	6.9136
Q5VTL8	Pre-mRNA-splicing factor 38B	PRPF38B	0	16375000	-1	6.91315
O95486	Protein transport protein Sec24A	SEC24A	0	16315000	-1	6.91156
Q7LGA3	Heparan sulfate 2-O-sulfotransferase 1	HS2ST1	0	16008000	-1	6.90331
Q9UD71	Protein phosphatase 1 regulatory subunit 1B	PPP1R1B	0	15805000	-1	6.89776
Q12788	Transducin beta-like protein 3	TBL3	0	15652000	-1	6.89354
Q9Y5P6	Mannose-1-phosphate guanyltransferase beta	GMPPB	0	15534000	-1	6.89025
Q70E73	Ras-associated and pleckstrin homology domains-containing protein 1	RAPH1	0	15399000	-1	6.88646
Q86VM9	Zinc finger CCCH domain-containing protein 18	ZC3H18	0	14522000	-1	6.861
Q14315	Filamin-C	FLNC	0	14297000	-1	6.85421
Q99543	DnaJ homolog subfamily C member 2;DnaJ homolog subfamily C member 2, N-terminally processed	DNAJC2	0	14156000	-1	6.84991
A6NDG6	Phosphoglycolate phosphatase	PGP	0	13810000	-1	6.83916
Q9Y4P3	Transducin beta-like protein 2	TBL2	0	13726000	-1	6.83651
P10721	Mast/stem cell growth factor receptor Kit	KIT	0	13718000	-1	6.83626
Q9NPD8	Ubiquitin-conjugating enzyme E2 T	UBE2T	0	13590000	-1	6.83219
P14735	Insulin-degrading enzyme	IDE	0	13514000	-1	6.82975
Q6GYQ0	Ral GTPase-activating protein subunit alpha-1	RALGAPA1	0	13366000	-1	6.82497
Q9Y4E6	WD repeat-containing protein 7	WDR7	0	13363000	-1	6.82487
P51553	Isocitrate dehydrogenase [NAD] subunit gamma, mitochondrial	IDH3G	0	13253000	-1	6.82128
Q96E39	RNA binding motif protein, X-linked-like-1	RBMXL1	0	13121000	-1	6.81694
Q6P6C2	RNA demethylase ALKBH5	ALKBH5	0	13108000	-1	6.81651
Q6NYC8	Phostensin	PPP1R18	0	12891000	-1	6.80926
Q9BZE9	Tether containing UBX domain for GLUT4	ASPSCR1	0	12613000	-1	6.79979
Q9Y250	Leucine zipper putative tumor suppressor 1	LZTS1	0	12335000	-1	6.79011
Q14185	Dedicator of cytokinesis protein 1	DOCK1	0	12297000	-1	6.78877
P51884;CON__Q05443	Lumican	LUM	0	12231000	-1	6.78643
P28472;P18505;P47870	Gamma-aminobutyric acid receptor subunit beta-3	GABRB3	0	11701000	-1	6.76719
Q9P2D1;Q3L8U1;Q8TD26	Chromodomain-helicase-DNA-binding protein 7;Chromodomain-helicase-DNA-binding protein 9	CHD7;CHD9	177690000	0	1	7.94863
Q15125	3-beta-hydroxysteroid-Delta(8),Delta(7)-isomerase	EBP	137230000	0	1	7.83642
Q9H492	Microtubule-associated proteins 1A/1B light chain 3A	MAP1LC3A	131520000	0	1	7.81796
P61009	Signal peptidase complex subunit 3	SPCS3	97008000	0	1	7.68578
Q99436	Proteasome subunit beta type-7	PSMB7	83510000	0	1	7.62071
Q16143	Beta-synuclein	SNCB	81677000	0	1	7.61107
Q9UJY5;Q9UJY4	ADP-ribosylation factor-binding protein GGA1	GGA1	80938000	0	1	7.60712
Q13123	Protein Red	IK	73878000	0	1	7.56749
Q9BQ61	Uncharacterized protein C19orf43	C19orf43	69828000	0	1	7.543
Q9BTE3	Mini-chromosome maintenance complex-binding protein	MCMBP	67765000	0	1	7.52998
Q7LBR1	Charged multivesicular body protein 1b	CHMP1B	66950000	0	1	7.52472
P63165;G2XKQ0	Small ubiquitin-related modifier 1;Small ubiquitin-related modifier	SUMO1	66328000	0	1	7.52067
Q08722	Leukocyte surface antigen CD47	CD47	60686000	0	1	7.48206
P23434	Glycine cleavage system H protein, mitochondrial	GCSH	49851000	0	1	7.39664
Q9Y5U9	Immediate early response 3-interacting protein 1	IER3IP1	47587000	0	1	7.37646
Q9H098	Protein FAM107B	FAM107B	46050000	0	1	7.3622
Q12972	Nuclear inhibitor of protein phosphatase 1;Activator of RNA decay	PPP1R8	45208000	0	1	7.35419
O94880	PHD finger protein 14	PHF14	44432000	0	1	7.34667
O14907	Tax1-binding protein 3	TAX1BP3	42792000	0	1	7.33033
P41222	Prostaglandin-H2 D-isomerase	PTGDS	42181000	0	1	7.32409
P78352	Disks large homolog 4	DLG4	41925000	0	1	7.32144
Q5JSH3	WD repeat-containing protein 44	WDR44	41596000	0	1	7.31802
Q8N111	Cell cycle exit and neuronal differentiation protein 1	CEND1	41170000	0	1	7.31355
Q7Z3B4	Nucleoporin p54	NUP54	40318000	0	1	7.30447
Q9UHB6	LIM domain and actin-binding protein 1	LIMA1	40199000	0	1	7.30319
Q9H845	Acyl-CoA dehydrogenase family member 9, mitochondrial	ACAD9	40108000	0	1	7.3022
Q15800	Methylsterol monooxygenase 1	MSMO1	39260000	0	1	7.29292
P52758	Ribonuclease UK114	HRSP12	39000000	0	1	7.29003
C9JLW8	Protein FAM195B	FAM195B	37717000	0	1	7.27551
Q96A26	Protein FAM162A	FAM162A	36735000	0	1	7.26405
O75351;Q6PIW4	Vacuolar protein sorting-associated protein 4B	VPS4B	36632000	0	1	7.26283
Q9UNL2	Translocon-associated protein subunit gamma	SSR3	36168000	0	1	7.25729
O60784	Target of Myb protein 1	TOM1	35355000	0	1	7.24742
Q8WUA2	Peptidyl-prolyl cis-trans isomerase-like 4	PPIL4	34895000	0	1	7.24173
P62487	DNA-directed RNA polymerase II subunit RPB7	POLR2G	34417000	0	1	7.23574
O60306	Intron-binding protein aquarius	AQR	34090000	0	1	7.2316
P13984	General transcription factor IIF subunit 2	GTF2F2	34026000	0	1	7.23078
O94875	Sorbin and SH3 domain-containing protein 2	SORBS2	33962000	0	1	7.22996
Q13610	Periodic tryptophan protein 1 homolog	PWP1	33581000	0	1	7.22506
Q9NVD7	Alpha-parvin	PARVA	33461000	0	1	7.22351
Q96GX9	Methylthioribulose-1-phosphate dehydratase	APIP	33409000	0	1	7.22283
Q9Y608	Leucine-rich repeat flightless-interacting protein 2	LRRFIP2	33329000	0	1	7.22179
Q96H79	Zinc finger CCCH-type antiviral protein 1-like	ZC3HAV1L	33101000	0	1	7.21881
Q6T4P5	Lipid phosphate phosphatase-related protein type 3	LPPR3	33090000	0	1	7.21867
Q9NP66	High mobility group protein 20A	HMG20A	32054000	0	1	7.20485
O75477	Erlin-1	ERLIN1	31730000	0	1	7.20044
O60942	mRNA-capping enzyme;Polynucleotide 5-triphosphatase;mRNA guanylyltransferase	RNGTT	31473000	0	1	7.19691
Q9NS87	Kinesin-like protein KIF15	KIF15	31442000	0	1	7.19648
Q4VC31	Coiled-coil domain-containing protein 58	CCDC58	31221000	0	1	7.19342
Q13155	Aminoacyl tRNA synthase complex-interacting multifunctional protein 2	AIMP2	31112000	0	1	7.1919
Q9UKX7	Nuclear pore complex protein Nup50	NUP50	29545000	0	1	7.16945
Q96C01	Protein FAM136A	FAM136A	27842000	0	1	7.14367
P26012	Integrin beta-8	ITGB8	27740000	0	1	7.14208
Q9H6V9	UPF0554 protein C2orf43	C2orf43	27480000	0	1	7.13799
Q14331	Protein FRG1	FRG1	27331000	0	1	7.13563
P17050	Alpha-N-acetylgalactosaminidase	NAGA	26906000	0	1	7.12882
O43414	ERI1 exoribonuclease 3	ERI3	26816000	0	1	7.12736
Q9NPF4	Probable tRNA N6-adenosine threonylcarbamoyltransferase	OSGEP	26411000	0	1	7.12075
Q9BXK5	Bcl-2-like protein 13	BCL2L13	26323000	0	1	7.11931
O95239;Q2VIQ3	Chromosome-associated kinesin KIF4A;Chromosome-associated kinesin KIF4B	KIF4A;KIF4B	26317000	0	1	7.11921
P61966	AP-1 complex subunit sigma-1A	AP1S1	26127000	0	1	7.11606
Q15291	Retinoblastoma-binding protein 5	RBBP5	26070000	0	1	7.11511
Q96SZ5	2-aminoethanethiol dioxygenase	ADO	25403000	0	1	7.10386
O43837	Isocitrate dehydrogenase [NAD] subunit beta, mitochondrial	IDH3B	25350000	0	1	7.10295
O75152;A0A1B0GTU1	Zinc finger CCCH domain-containing protein 11A	ZC3H11A	25123000	0	1	7.09904
Q9ULA0	Aspartyl aminopeptidase	DNPEP	24987000	0	1	7.09668
Q9NX47	E3 ubiquitin-protein ligase MARCH5	2022-03-05	24774000	0	1	7.09297
P20020	Plasma membrane calcium-transporting ATPase 1	ATP2B1	24709000	0	1	7.09183
Q9UMX5	Neudesin	NENF	24565000	0	1	7.08929
P15884	Transcription factor 4	TCF4	24560000	0	1	7.0892
Q5ZPR3	CD276 antigen	CD276	24015000	0	1	7.07945
Q9BQG0	Myb-binding protein 1A	MYBBP1A	23443000	0	1	7.06898
Q6L8Q7	2,5-phosphodiesterase 12	PDE12	23426000	0	1	7.06867
Q6STE5	SWI/SNF-related matrix-associated actin-dependent regulator of chromatin subfamily D member 3	SMARCD3	23089000	0	1	7.06238
Q9P2T1	GMP reductase 2	GMPR2	22935000	0	1	7.05947
Q99700	Ataxin-2	ATXN2	22779000	0	1	7.0565
P15104	Glutamine synthetase	GLUL	22706000	0	1	7.05511
Q9Y4X5	E3 ubiquitin-protein ligase ARIH1	ARIH1	22571000	0	1	7.05252
Q9C0B0	RING finger protein unkempt homolog	UNK	22418000	0	1	7.04957
Q9UI26	Importin-11	IPO11	21996000	0	1	7.04131
Q96T37	Putative RNA-binding protein 15	RBM15	21041000	0	1	7.02204
Q8TCT9	Minor histocompatibility antigen H13	HM13	20213000	0	1	7.0046
Q8N3C0	Activating signal cointegrator 1 complex subunit 3	ASCC3	19831000	0	1	6.99631
P26440	Isovaleryl-CoA dehydrogenase, mitochondrial	IVD	19477000	0	1	6.98849
Q9NW64	Pre-mRNA-splicing factor RBM22	RBM22	19310000	0	1	6.98475
O15143	Actin-related protein 2/3 complex subunit 1B	ARPC1B	19210000	0	1	6.9825
O43426	Synaptojanin-1	SYNJ1	19036000	0	1	6.97855
Q15904	V-type proton ATPase subunit S1	ATP6AP1	18927000	0	1	6.97605
Q96CP2;Q4VC44	FLYWCH family member 2	FLYWCH2	18835000	0	1	6.97394
P49116	Nuclear receptor subfamily 2 group C member 2	NR2C2	18710000	0	1	6.97104
Q9H9B1	Histone-lysine N-methyltransferase EHMT1	EHMT1	17766000	0	1	6.94856
P52732	Kinesin-like protein KIF11	KIF11	17480000	0	1	6.94151
Q8WY22	BRI3-binding protein	BRI3BP	17452000	0	1	6.94082
Q01814	Plasma membrane calcium-transporting ATPase 2	ATP2B2	17392000	0	1	6.93932
Q9UBU8	Mortality factor 4-like protein 1	MORF4L1	17176000	0	1	6.93389
Q69YQ0	Cytospin-A	SPECC1L	16731000	0	1	6.92249
Q6NYC1	Bifunctional arginine demethylase and lysyl-hydroxylase JMJD6	JMJD6	16612000	0	1	6.91939
Q9BW19	Kinesin-like protein KIFC1	KIFC1	16577000	0	1	6.91848
O00541	Pescadillo homolog	PES1	16492000	0	1	6.91624
Q9UIJ7	GTP:AMP phosphotransferase AK3, mitochondrial	AK3	16281000	0	1	6.91065
Q99614	Tetratricopeptide repeat protein 1	TTC1	16240000	0	1	6.90956
Q9BW71	HIRA-interacting protein 3	HIRIP3	16164000	0	1	6.90752
Q9NZT2	Opioid growth factor receptor	OGFR	16104000	0	1	6.9059
O43464	Serine protease HTRA2, mitochondrial	HTRA2	16031000	0	1	6.90393
O00186	Syntaxin-binding protein 3	STXBP3	15987000	0	1	6.90274
Q8NFD5	AT-rich interactive domain-containing protein 1B	ARID1B	15925000	0	1	6.90105
Q8NCN5	Pyruvate dehydrogenase phosphatase regulatory subunit, mitochondrial	PDPR	15823000	0	1	6.89826
Q9UBL3	Set1/Ash2 histone methyltransferase complex subunit ASH2	ASH2L	15748000	0	1	6.8962
Q13614	Myotubularin-related protein 2	MTMR2	15578000	0	1	6.89148
Q96I59	Probable asparagine--tRNA ligase, mitochondrial	NARS2	15255000	0	1	6.88238
P40616	ADP-ribosylation factor-like protein 1	ARL1	15102000	0	1	6.878
Q5VTR2	E3 ubiquitin-protein ligase BRE1A	RNF20	15070000	0	1	6.87708
Q9BRT9	DNA replication complex GINS protein SLD5;DNA replication complex GINS protein SLD5, N-terminally processed	GINS4	15044000	0	1	6.87633
Q8N3J6	Cell adhesion molecule 2	CADM2	14858000	0	1	6.87093
Q01538	Myelin transcription factor 1	MYT1	14857000	0	1	6.8709
P25440	Bromodomain-containing protein 2	BRD2	14655000	0	1	6.86496
Q9BQ52	Zinc phosphodiesterase ELAC protein 2	ELAC2	14591000	0	1	6.86306
Q7L5D6	Golgi to ER traffic protein 4 homolog	GET4	14587000	0	1	6.86294
Q9NVH2	Integrator complex subunit 7	INTS7	14516000	0	1	6.86082
Q9Y4K4	Mitogen-activated protein kinase kinase kinase kinase 5	MAP4K5	14332000	0	1	6.85528
O60220	Mitochondrial import inner membrane translocase subunit Tim8 A	TIMM8A	14302000	0	1	6.85437
Q2NL82	Pre-rRNA-processing protein TSR1 homolog	TSR1	13941000	0	1	6.84326
Q13619	Cullin-4A	CUL4A	13899000	0	1	6.84195
Q86V21	Acetoacetyl-CoA synthetase	AACS	13830000	0	1	6.83979
P51692;P42229	Signal transducer and activator of transcription 5B	STAT5B	13023000	0	1	6.81368
Q9UHG2	ProSAAS;KEP;Big SAAS;Little SAAS;Big PEN-LEN;PEN;Little LEN;Big LEN	PCSK1N	13003000	0	1	6.81301
Q9ULX6	A-kinase anchor protein 8-like	AKAP8L	12963000	0	1	6.81168
O76038	Secretagogin	SCGN	12903000	0	1	6.80966
Q8N5M1	ATP synthase mitochondrial F1 complex assembly factor 2	ATPAF2	12862000	0	1	6.80828
P55039	Developmentally-regulated GTP-binding protein 2	DRG2	12779000	0	1	6.80547
Q9Y2U8	Inner nuclear membrane protein Man1	LEMD3	12687000	0	1	6.80233
Q96FV9	THO complex subunit 1	THOC1	12559000	0	1	6.79793
P50749;Q9H2L5	Ras association domain-containing protein 2	RASSF2	11974000	0	1	6.77721

## Sheet: 3 left only proteins
Protein.IDs	Majority.protein.IDs	Protein.names	Gene.names	LFQ.intensity.9l	LFQ.intensity.11l	LFQ.intensity.13l
Q15291	Q15291	Retinoblastoma-binding protein 5	RBBP5	37541000	12143000	26070000
Q9UJY5;Q9UJY4	Q9UJY5	ADP-ribosylation factor-binding protein GGA1	GGA1	45156000	27237000	80938000
P61009	P61009	Signal peptidase complex subunit 3	SPCS3	106740000	159000000	97008000
