# Supplementary material for: Changes in and asymmetry of the proteome in the human fetal frontal lobe during early development
Source: Commun Biol. 2022 Sep 29;5:1031. doi: 10.1038/s42003-022-04003-6 (PMC9522861; doi:10.1038/s42003-022-04003-6)
Supplement: Supplementary file 12 — Supplementary Data 10 [file 42003_2022_4003_MOESM12_ESM.xlsx]

## Sheet: S10. STEM significant
Gene Table for Profile 0 (0.0,-2.0,-3.0) (Left)
Num. Genes Expected: 21.3, Num. Genes Assigned: 38, P-Value: 5.40E-4 (significant)
ID	GW9L	GW11L	GW13L
O00629	0	-0.61	-0.8
O15027	0	-0.77	-1.23
O43395	0	-0.85	-1.06
O43491	0	-0.71	-1.22
O43670	0	-0.62	-0.9
O75369	0	-1.13	-1.64
O75940	0	-0.95	-1.41
O96019	0	-0.95	-1.28
P02749;CON__P17690	0	-1.59	-1.98
P04083	0	-3.76	-4.75
P07355;A6NMY6	0	-1.22	-1.94
P09234	0	-1	-1.38
P14854	0	-0.6	-0.86
P15531	0	-0.76	-1.1
P18065	0	-0.54	-0.87
P21333	0	-0.71	-1
P31689	0	-0.59	-0.98
P35052	0	-0.68	-1.1
P35579;REV__Q9UKV3	0	-0.88	-1.08
P39748;CON__ENSEMBL:ENSBTAP00000007350;CON__P01030	0	-0.72	-0.92
P46782	0	-0.67	-0.93
P48431;Q9Y651	0	-0.87	-1.07
P50454	0	-0.87	-1.09
P62330	0	-0.65	-0.84
P78406	0	-0.94	-1.22
P98172	0	-0.53	-0.9
Q05682	0	-1.1	-1.65
Q13308	0	-0.9	-1.47
Q14966	0	-1.17	-1.57
Q8N158	0	-0.66	-0.89
Q8NBX0	0	-0.71	-1.06
Q8TEQ6	0	-0.58	-0.88
Q92734	0	-1.57	-2.2
Q9BZK7;O60907;Q9BQ87	0	-0.56	-0.96
Q9NY27	0	-0.62	-0.87
Q9NY33	0	-0.7	-1.01
Q9UBI6	0	-0.53	-0.82
Q9UEY8	0	-1.27	-1.74
Gene Table for Profile 2 (0.0,-1.0,-3.0) (Left)
Num. Genes Expected: 24.7, Num. Genes Assigned: 66, P-Value: 8.00E-13 (significant)
ID	GW9L	GW11L	GW13L
O00468	0	-0.34	-0.93
O43504	0	-0.69	-2.14
O60664	0	-0.18	-0.87
O75223	0	-0.54	-1.33
O75436	0	-0.23	-1.03
O75487	0	-0.57	-1.37
O75688	0	-0.36	-0.9
O75937	0	-0.3	-0.81
O95433	0	-0.35	-0.99
P00367;P49448	0	-0.21	-0.88
P01008;CON__P41361	0	-0.29	-0.92
P0DOX5;P01857	0	-0.56	-1.45
P02100;CON__P02070	0	-1.14	-4.06
P02647;CON__P15497	0	-0.35	-1.86
P02652	0	-0.29	-1.19
P02765;CON__P12763	0	-0.94	-2.27
P02771	0	-0.75	-2.48
P02787;CON__Q2HJF0;CON__Q29443;CON__Q0IIK2	0	-0.27	-1.25
P04179	0	-0.29	-0.98
P05114	0	-0.43	-1.35
P08708	0	-0.24	-0.97
P0DP25;P0DP24;P0DP23;P27482;P02585	0	-0.21	-0.99
P10809	0	-0.27	-0.89
P14927	0	-0.21	-0.86
P21741	0	-0.18	-0.88
P24666	0	-0.19	-0.85
P24928	0	-0.15	-0.82
P27694	0	-0.28	-0.83
P29966	0	-0.56	-1.52
P31943	0	-0.33	-1.03
P35250	0	-0.32	-0.84
P42166	0	-0.24	-0.88
P46013	0	-0.37	-1.12
P51649	0	-0.49	-1.18
P52292	0	-0.22	-1.05
P53384	0	-0.28	-1.27
P54750;Q01064	0	-0.3	-1.17
P61165	0	-0.57	-1.44
P67809;Q9Y2T7	0	-0.53	-1.49
P84090	0	-0.28	-0.92
Q13642	0	-0.28	-0.81
Q14141	0	-0.5	-2.17
Q14444	0	-0.46	-1.24
Q15021	0	-0.35	-1
Q16576	0	-0.29	-1.45
Q16718	0	-0.17	-0.96
Q53EL6	0	-0.28	-1.19
Q7KZF4	0	-0.48	-1.26
Q7Z4S6;Q2M1P5;Q86VH2	0	-0.39	-0.99
Q8NF91	0	-0.53	-2.23
Q96C90	0	-0.3	-0.97
Q96I99	0	-0.23	-1.29
Q96JM3	0	-0.29	-0.8
Q96KB5	0	-0.28	-1.09
Q99627	0	-0.27	-1.06
Q9BUH6	0	-0.43	-1.08
Q9BW27	0	-0.67	-1.61
Q9BX40	0	-0.22	-1.02
Q9BX67	0	-0.46	-1.43
Q9C0C2	0	-0.43	-1.08
Q9NSK0;Q6P597	0	-0.29	-0.84
Q9UBQ5	0	-0.23	-0.91
Q9UKY7	0	-0.37	-1.25
Q9Y4Y9	0	-0.38	-1.41
Q9Y696	0	-0.35	-1.15
Q9Y6H1;Q5T1J5	0	-0.41	-1.32
Gene Table for Profile 3 (0.0,-1.0,-2.0) (Left)
Num. Genes Expected: 14.5, Num. Genes Assigned: 37, P-Value:3.40E-7 (significant)
ID	GW9L	GW11L	GW13L
P0DPI2;A0A0B4J2D5	0	-0.7	-1.61
O00425	0	-0.51	-1.07
O15372	0	-0.5	-0.94
O43678	0	-0.63	-1.12
O75431	0	-0.54	-1.22
O95232	0	-0.52	-1.01
P01023;CON__ENSEMBL:ENSBTAP00000024146;P20742	0	-0.45	-1.05
P02766	0	-1.05	-2.11
P12004	0	-0.46	-1.06
P23142;CON__ENSEMBL:ENSBTAP00000016046	0	-0.66	-1.14
P27635;Q96L21	0	-0.47	-0.87
P27797	0	-0.53	-1.1
P28070	0	-0.45	-0.9
P30419	0	-0.56	-1.04
P43121	0	-0.76	-1.5
P49006	0	-0.72	-1.5
P49748	0	-0.76	-1.55
P52907	0	-0.51	-1.21
P84098	0	-0.52	-0.95
P98160	0	-0.84	-1.62
Q01780	0	-0.63	-1.21
Q04837	0	-0.36	-0.81
Q15233	0	-0.43	-0.92
Q5T8P6	0	-0.51	-0.92
Q7Z3K3	0	-0.5	-1.06
Q7Z7K6	0	-0.54	-1.03
Q92804	0	-0.63	-1.46
Q96N66	0	-0.54	-1.26
Q9H0L4	0	-0.78	-1.48
Q9H3Q1	0	-0.49	-0.99
Q9UHB9	0	-0.39	-0.83
Q9UHD1	0	-0.43	-0.84
Q9UHX1	0	-0.5	-0.88
Q9UI30	0	-0.47	-1.09
Q9UQB8	0	-0.37	-0.84
Q9Y262	0	-0.44	-0.87
Q9Y6I3	0	-0.67	-1.25
Gene Table for Profile 13 (0.0, 1.0, 3.0) (Left)
Num. Genes Expected: 21.3, Num. Genes Assigned: 44, P-Value:7.00E-6 (significant)
ID	GW9L	GW11L	GW13L
O14561	0	0.35	0.91
O60641	0	0.57	1.87
O75494	0	0.5	1.3
O75962	0	0.51	1.54
P03928	0	0.55	1.31
P07602	0	0.39	0.94
P09104;P13929	0	0.25	1.17
P09417	0	0.38	1
P11413	0	0.35	1.69
P63162;P14678	0	0.39	1.27
P26232	0	0.3	0.81
P30085	0	0.44	1.21
P34949	0	0.43	1.3
P50993	0	0.59	1.46
P51674	0	0.49	1.44
P53004	0	0.33	0.89
P54619;Q9UGJ0	0	0.32	0.82
P54687	0	0.31	1.05
P60880	0	0.34	0.94
P61077	0	0.28	0.88
P62277	0	0.25	0.83
P63173	0	0.22	1.2
Q00535	0	0.34	0.88
Q05193	0	0.47	1.59
Q05639	0	0.6	1.47
Q07020	0	0.26	0.93
Q14C86	0	0.35	1.21
Q15121	0	0.94	2.8
Q15437	0	0.37	2.01
Q16799	0	0.27	0.92
Q3ZCM7	0	0.24	0.89
Q8IV38	0	0.29	1.16
Q8N0W4;Q8NFZ3	0	0.47	1.96
Q8TCJ2	0	0.55	1.34
Q9C0B1	0	0.31	1.2
Q9H0Q0	0	0.48	1.3
Q9H0R4	0	0.21	1.11
Q9H9A6	0	0.35	0.94
Q9NSD9	0	0.35	0.93
Q9P1F3	0	1.09	3.93
Q9UIW2	0	0.19	0.89
Q9UKF7	0	0.29	1
Q9ULH0	0	0.26	1
Q9Y3E1	0	0.29	1.58
Gene Table for Profile 0 (0.0,-2.0,-3.0) (Right)
Num. Genes Expected: 32.8, Num. Genes Assigned: 82, P-Value: 7.40E-14 (significant)
ID	GW9R	GW11R	GW13R
O14929	0	-1.12	-1.74
O15126	0	-0.76	-1.11
O43399	0	-1.35	-1.9
O43491	0	-1.41	-1.72
O75431	0	-0.64	-1
O75506	0	-0.85	-1.33
O75781;Q8IXS6	0	-0.68	-1.07
O75940	0	-1.08	-1.43
O94906	0	-0.77	-1.01
P01008;CON__P41361	0	-0.73	-1.17
P02647;CON__P15497	0	-0.8	-1.28
P02675;CON__P02676	0	-1.34	-1.89
P02679	0	-0.83	-1.09
P02765;CON__P12763	0	-1.3	-1.6
P02766	0	-1.28	-1.62
P04114	0	-1.75	-2.28
P04179	0	-0.57	-0.82
P10586	0	-0.91	-1.24
P10644	0	-0.68	-0.92
P12004	0	-0.98	-1.43
P21741	0	-0.57	-0.94
P27797	0	-0.77	-1.12
P30837;P00352	0	-1.22	-1.97
P31749	0	-1.01	-1.3
P35237	0	-0.65	-0.95
P40424;P40425	0	-1.1	-1.37
P40938	0	-1.05	-1.36
P41567	0	-0.9	-1.4
P43121	0	-1.04	-1.49
P46013	0	-0.77	-1.2
P46777	0	-0.68	-0.95
P52888	0	-0.67	-1.1
P60709;Q9BYX7	0	-0.99	-1.33
P61421	0	-0.62	-0.93
P61960	0	-1.11	-1.64
P62263	0	-0.82	-1.37
P62310	0	-1.44	-1.97
P62834	0	-1.28	-1.86
P62942	0	-0.9	-1.33
P63167	0	-1.52	-1.87
Q01085	0	-0.7	-1.18
Q04206	0	-0.94	-1.52
Q13907;Q9BXS1	0	-0.75	-1.11
Q14966	0	-0.86	-1.08
Q15554	0	-0.66	-1.09
Q53EL6	0	-0.59	-0.97
Q6UN15	0	-1	-1.59
Q7L266	0	-1.18	-1.54
Q7LBC6	0	-0.81	-1.32
Q7Z4H3	0	-0.77	-1.23
Q7Z4S6;Q2M1P5;Q86VH2	0	-1.1	-1.41
Q86UE4	0	-0.65	-1.1
Q8IZP0	0	-0.95	-1.32
Q8N6N7	0	-0.48	-0.81
Q8N8S7	0	-0.8	-1.26
Q8NE71	0	-0.94	-1.39
Q8NFH3	0	-0.74	-1.26
Q8TEM1	0	-0.81	-1
Q92734	0	-1.46	-2.16
Q92804	0	-0.99	-1.25
Q96C90	0	-0.77	-1.22
Q96CS3	0	-0.62	-0.86
Q96FW1	0	-0.64	-1.02
Q96I99	0	-0.78	-0.98
Q99598	0	-1.13	-1.82
Q99622	0	-0.51	-0.82
Q99961	0	-0.67	-0.94
Q9BPX3	0	-1.25	-1.8
Q9BRJ6	0	-0.62	-1.06
Q9BX40	0	-1.12	-1.69
Q9H0Q3	0	-0.65	-1.1
Q9H2U1	0	-0.68	-0.94
Q9H4A4	0	-1.01	-1.58
Q9NQR4	0	-0.71	-1.15
Q9NVG8	0	-0.71	-1.05
Q9NVH1	0	-0.87	-1.18
Q9NY27	0	-0.84	-1.09
Q9UBS4	0	-1.03	-1.35
Q9UI12	0	-0.65	-0.9
Q9UJZ1	0	-0.73	-1.07
Q9UNZ2	0	-0.58	-0.86
Q9Y295	0	-0.63	-0.95
Gene Table for Profile 2 (0.0,-1.0,-3.0) (Right)
Num. Genes Expected: 31.7, Num. Genes Assigned: 72, P-Value: 1.80E-10 (significant)
ID	GW9R	GW11R	GW13R
O00193	0	-0.56	-1.61
O00267	0	-0.34	-1.29
O00629	0	-0.32	-0.86
O15355	0	-0.22	-0.83
O43583	0	-0.49	-1.47
O43776;REV__H7BZ55	0	-0.48	-1.21
O43795;Q9UBC5	0	-0.27	-0.85
O75396	0	-0.32	-1.05
O75487	0	-0.31	-1.1
O95425	0	-0.56	-1.56
O95573	0	-0.26	-0.83
O95793	0	-0.24	-0.8
P01009;P20848	0	-0.43	-1.32
P01019	0	-0.23	-0.88
P02008	0	-1.08	-3.03
P02100;CON__P02070	0	-0.66	-3.2
P02671	0	-0.84	-2.39
P02760;CON__P00978	0	-1.12	-3.76
P02786	0	-0.22	-0.93
P04004;CON__Q3ZBS7	0	-0.78	-2.21
P05387	0	-0.29	-1.02
P15374	0	-0.45	-1.27
P18669;P15259;Q8N0Y7	0	-0.33	-0.95
P24941;Q96Q40;O94921;Q07002;Q00537;Q9NYV4;Q14004	0	-0.42	-1.14
P29966	0	-0.37	-1.43
P33316	0	-0.33	-1.13
P39748;CON__ENSEMBL:ENSBTAP00000007350;CON__P01030	0	-0.28	-1.11
P41252	0	-0.33	-0.83
P42126	0	-0.23	-1.24
P48739	0	-0.32	-1.09
P49006	0	-0.63	-2.68
P49792;Q99666;O14715;P0DJD0;P0DJD1;Q05823	0	-0.16	-0.84
P49959	0	-0.46	-1.64
P52907	0	-0.39	-1.08
P52943	0	-0.23	-1.09
P53041	0	-0.22	-0.92
P53384	0	-0.19	-1.04
P55036	0	-0.27	-0.98
P55809;Q9BYC2	0	-0.32	-0.94
P60660	0	-0.36	-0.9
P61165	0	-0.55	-1.76
P63104	0	-0.38	-1.17
Q04837	0	-0.39	-1.02
Q13363	0	-0.31	-1.57
Q13867	0	-0.24	-1.05
Q14141	0	-0.62	-2.1
Q15424	0	-0.37	-1.14
Q7Z3K3	0	-0.66	-1.72
Q86U70;O43679	0	-0.23	-1.1
Q8WVJ2	0	-0.35	-1.83
Q92769	0	-0.32	-1.15
Q96AY3	0	-0.35	-1.07
Q96JM2	0	-0.79	-1.96
Q96QZ7	0	-0.61	-2.14
Q99567	0	-0.24	-1.13
Q99747	0	-0.28	-0.82
Q9BT78	0	-0.24	-0.95
Q9BUH6	0	-0.29	-1.24
Q9BXS6	0	-0.45	-1.14
Q9H0L4	0	-0.61	-1.59
Q9H3Q1	0	-0.26	-1.04
Q9HCS7	0	-0.26	-0.88
Q9NTJ3	0	-0.34	-1.15
Q9NUU7	0	-0.57	-2.08
Q9P258	0	-0.51	-1.47
Q9UHB9	0	-0.33	-1.31
Q9UI36	0	-0.34	-1.16
Q9UKF6	0	-0.58	-1.65
Q9UKL0;Q9P2K3	0	-0.27	-0.89
Q9Y262	0	-0.31	-0.95
Q9Y2Q5	0	-0.57	-1.52
Q9Y657;Q5JUX0;Q9BPZ2;Q99865	0	-0.35	-0.98
Gene Table for Profile 3 (0.0,-1.0,-2.0) (Right)
Num. Genes Expected: 22.8, Num. Genes Assigned: 61, P-Value:1.00E-11 (significant)
ID	GW9R	GW11R	GW13R
O43290	0	-0.84	-1.57
O43504	0	-0.96	-1.73
O60341	0	-0.71	-1.25
O60664	0	-0.42	-0.99
O60826	0	-1.2	-2.16
O75223	0	-0.52	-1.13
O75937	0	-0.54	-0.96
O95757	0	-0.57	-1.32
P02652	0	-0.84	-1.52
P02771	0	-1.11	-2.16
P08865	0	-0.46	-0.81
P10909	0	-0.92	-1.58
P11171	0	-0.51	-1.1
P14314	0	-0.48	-1.07
P16220;P18846	0	-0.84	-1.46
P32322	0	-0.46	-0.83
P33992	0	-0.37	-0.81
P35251	0	-0.38	-0.89
P35269	0	-0.77	-1.75
P36954	0	-0.69	-1.43
P42166	0	-0.54	-1.16
P48431;Q9Y651	0	-0.86	-1.73
P49321	0	-0.55	-1.14
P49748	0	-1.26	-2.26
P51003;Q9NRJ5	0	-0.53	-1.02
P52594;O95081	0	-0.65	-1.2
P52701	0	-0.47	-0.93
P56537	0	-0.69	-1.5
P61803	0	-0.57	-1.22
P61923	0	-0.48	-1.07
Q12824	0	-0.64	-1.38
Q13263	0	-0.36	-0.84
Q13526	0	-0.41	-0.83
Q13642	0	-0.39	-0.83
Q14157	0	-0.42	-0.89
Q16576	0	-0.58	-1.38
Q7KZF4	0	-0.77	-1.49
Q7L2H7	0	-0.8	-1.74
Q86U42;A6NDY0	0	-0.48	-1.05
Q8IWS0	0	-0.85	-1.54
Q8IYB3	0	-0.54	-1.3
Q8WWQ0;Q9NSI6;Q6RI45	0	-0.48	-0.85
Q96DG6	0	-0.44	-1.01
Q96JQ0	0	-0.54	-1.11
Q96KR1	0	-0.45	-0.93
Q96P16	0	-0.45	-1.01
Q96ST2	0	-0.52	-1.06
Q96T88	0	-0.51	-0.97
Q99714	0	-0.49	-0.85
Q9BY77	0	-0.69	-1.27
Q9BZE1	0	-0.47	-0.87
Q9C0C2	0	-0.46	-0.99
Q9H8Y8	0	-0.47	-1.08
Q9H910	0	-0.52	-1.11
Q9NSK0;Q6P597	0	-0.53	-1.19
Q9NX63	0	-0.4	-0.81
Q9UI30	0	-1.03	-2
Q9UKY7	0	-0.39	-0.9
Q9UMS4	0	-0.57	-1.15
Q9UQ35	0	-0.72	-1.4
Q9Y6H1;Q5T1J5	0	-0.81	-1.67
Gene Table for Profile 4 (0.0,-1.0,-1.0) (Right)
Num. Genes Expected: 39.5, Num. Genes Assigned: 75, P-Value:1.30E-7 (significant)
ID	GW9R	GW11R	GW13R
A1L0T0	0	-1.08	-0.8
E9PAV3;Q13765;Q9BZK3	0	-0.9	-0.67
O00299	0	-0.75	-0.89
O00468	0	-1.02	-1.12
O14974	0	-1.08	-0.82
O15347	0	-0.89	-0.93
O15371	0	-0.86	-0.65
O43395	0	-0.81	-0.8
O43684	0	-0.85	-0.78
O60502	0	-0.82	-0.92
O75531	0	-0.9	-0.72
O75821	0	-1.39	-1.57
O95139	0	-0.92	-0.83
P01023;CON__ENSEMBL:ENSBTAP00000024146;P20742	0	-1.6	-1.19
P0DOX5;P01857	0	-1.1	-1.3
P02749;CON__P17690	0	-1.85	-1.51
P02751	0	-2.07	-1.56
P05155	0	-0.98	-1.06
P06753	0	-1.04	-0.96
P07954	0	-0.91	-0.7
P10599	0	-0.74	-0.86
P16152	0	-0.93	-1.07
P17301	0	-1.39	-1.08
P18065	0	-0.82	-0.79
P18206	0	-1.24	-1.17
P20042	0	-0.94	-0.84
P21333	0	-1.16	-1.32
P30050	0	-0.9	-0.68
P30520;Q8N142	0	-0.77	-0.83
P31350	0	-1.43	-1.59
P32969	0	-2.18	-2.08
P40939	0	-1.23	-1.11
P42285	0	-1.09	-1.12
P42765	0	-0.86	-0.81
P43487;Q9C010	0	-1.14	-1.1
P46060	0	-1.45	-1.7
P50897	0	-0.81	-0.73
P52292	0	-1.03	-1.22
P54750;Q01064	0	-1.61	-1.66
P56211	0	-0.98	-1.04
P67936;Q2TAC2	0	-0.83	-0.75
P98160	0	-1.91	-1.43
Q00341	0	-0.9	-1.1
Q04323	0	-0.95	-0.77
Q05519	0	-0.85	-0.79
Q05682	0	-1.34	-1.27
Q12931	0	-0.89	-0.86
Q13617	0	-1.11	-1.3
Q14914	0	-1.24	-1.45
Q15021	0	-1.26	-1.48
Q6YP21	0	-1.14	-0.84
Q8NFH5	0	-0.73	-0.87
Q8NFZ8	0	-1.34	-1.08
Q92575	0	-1.44	-1.51
Q92974	0	-0.93	-0.8
Q969G3	0	-0.96	-0.79
Q96AT9;Q2QD12	0	-1.34	-1.48
Q96DI7	0	-1.08	-0.96
Q96P70	0	-0.94	-0.72
Q9BUF5	0	-2.37	-2.19
Q9BUT1	0	-0.98	-1.16
Q9H3P7	0	-2.04	-2.18
Q9H6Z4	0	-0.75	-0.88
Q9HB71	0	-0.83	-0.96
Q9HD42	0	-1.1	-1.06
Q9NQW7	0	-1.15	-1.24
Q9NR45	0	-1.07	-1.01
Q9NX24	0	-0.87	-0.99
Q9UBQ5	0	-1.09	-1.26
Q9UEY8	0	-1.65	-1.21
Q9UN36	0	-1.55	-1.17
Q9UNF1;Q12816	0	-1.45	-1.23
Q9Y4Y9	0	-1.5	-1.49
Q9Y696	0	-0.99	-1.06
Q9Y6I3	0	-0.91	-0.81
