# Supplementary material for: Changes in and asymmetry of the proteome in the human fetal frontal lobe during early development
Source: Commun Biol. 2022 Sep 29;5:1031. doi: 10.1038/s42003-022-04003-6 (PMC9522861; doi:10.1038/s42003-022-04003-6)
Supplement: Supplementary file 13 — Supplementary Data 11 [file 42003_2022_4003_MOESM13_ESM.xlsx]

## Sheet: r4stem
Annotation Cluster 1	Enrichment Score: 2.9474877959102432
Category	Term	Count	%	PValue	Genes	List Total	Pop Hits	Pop Total	Fold Enrichment	Bonferroni	Benjamini	FDR
GOTERM_BP_DIRECT	GO:0070527~platelet aggregation	4	5.33333	0.000688447	P18206, O00299, P02751, P21333	75	45	19256	22.8219	0.313885	0.18829	0.18829
GOTERM_MF_DIRECT	GO:0045296~cadherin binding	7	9.33333	0.00141891	P46060, P18206, O00299, Q00341, P43487, Q05682, P21333	74	316	18811	5.63107	0.257834	0.0828005	0.0816176
GOTERM_CC_DIRECT	GO:0005903~brush border	4	5.33333	0.00147134	P18206, Q9UEY8, O00299, P21333	75	62	20472	17.6103	0.25618	0.0300873	0.0284407
Annotation Cluster 2	Enrichment Score: 2.6519163280465974
Category	Term	Count	%	PValue	Genes	List Total	Pop Hits	Pop Total	Fold Enrichment	Bonferroni	Benjamini	FDR
GOTERM_BP_DIRECT	GO:0001732~formation of cytoplasmic translation initiation complex	4	5.33333	3.56403e-05	O15371, O75821, Q9UBQ5, P20042	75	17	19256	60.411	0.0193068	0.0194953	0.0194953
GOTERM_CC_DIRECT	GO:0005852~eukaryotic translation initiation factor 3 complex	3	4	0.00149688	O15371, O75821, Q9UBQ5	75	16	20472	51.18	0.259995	0.0300873	0.0284407
GOTERM_CC_DIRECT	GO:0033290~eukaryotic 48S preinitiation complex	3	4	0.00149688	O15371, O75821, Q9UBQ5	75	16	20472	51.18	0.259995	0.0300873	0.0284407
GOTERM_CC_DIRECT	GO:0016282~eukaryotic 43S preinitiation complex	3	4	0.00189961	O15371, O75821, Q9UBQ5	75	18	20472	45.4933	0.317631	0.0318185	0.0300772
GOTERM_MF_DIRECT	GO:0003743~translation initiation factor activity	4	5.33333	0.00197144	O15371, O75821, Q9UBQ5, P20042	74	64	18811	15.8877	0.339271	0.0828005	0.0816176
UP_KW_MOLECULAR_FUNCTION	KW-0396~Initiation factor	4	5.33333	0.00268182	O15371, O75821, Q9UBQ5, P20042	56	59	11655	14.1102	0.109056	0.0576592	0.0576592
GOTERM_BP_DIRECT	GO:0006413~translational initiation	3	4	0.0176926	O15371, O75821, Q9UBQ5	75	53	19256	14.5328	0.999943	1	1
UP_KW_BIOLOGICAL_PROCESS	KW-0648~Protein biosynthesis	4	5.33333	0.0429225	O15371, O75821, Q9UBQ5, P20042	58	153	11187	5.0426	0.921489	0.913788	0.913788
Annotation Cluster 3	Enrichment Score: 2.195643946259235
Category	Term	Count	%	PValue	Genes	List Total	Pop Hits	Pop Total	Fold Enrichment	Bonferroni	Benjamini	FDR
GOTERM_CC_DIRECT	GO:0005925~focal adhesion	9	12	0.000144657	P18206, P17301, P32969, P30050, P67936, O14974, P98160, P21333, Q92974	75	424	20472	5.79396	0.0286594	0.007269	0.0068712
KEGG_PATHWAY	hsa04510:Focal adhesion	5	6.66667	0.0410392	P18206, P17301, O14974, P02751, P21333	54	201	8156	3.75714	0.990452	0.968017	0.968017
KEGG_PATHWAY	hsa05205:Proteoglycans in cancer	5	6.66667	0.0436044	P17301, O14974, P98160, P02751, P21333	54	205	8156	3.68383	0.992908	0.968017	0.968017
Annotation Cluster 4	Enrichment Score: 2.087383621586257
Category	Term	Count	%	PValue	Genes	List Total	Pop Hits	Pop Total	Fold Enrichment	Bonferroni	Benjamini	FDR
GOTERM_CC_DIRECT	GO:0005643~nuclear pore	5	6.66667	0.000360109	P46060, P43487, Q9H6Z4, Q8NFH5, Q9HD42	75	93	20472	14.6753	0.0698366	0.0140192	0.0132519
GOTERM_MF_DIRECT	GO:0031267~small GTPase binding	6	8	0.00500291	P46060, P43487, Q9H6Z4, Q96P70, P21333, Q92974	74	285	18811	5.35164	0.651197	0.175102	0.172601
GOTERM_MF_DIRECT	GO:0005096~GTPase activator activity	3	4	0.303523	P46060, P43487, Q9H6Z4	74	285	18811	2.67582	1	1	0.990431
Annotation Cluster 5	Enrichment Score: 1.9854641303479175
Category	Term	Count	%	PValue	Genes	List Total	Pop Hits	Pop Total	Fold Enrichment	Bonferroni	Benjamini	FDR
UP_KW_PTM	KW-1017~Isopeptide bond	19	25.3333	0.00263425	P46060, O43395, Q969G3, E9PAV3, O43684, Q13617, Q05682, Q96DI7, Q9BUF5, Q05519, Q9NX24, Q9UEY8, P30050, P42285, P20042, P43487, P02751, P01023, P21333	71	1811	14097	2.08307	0.0463696	0.0166836	0.0158055
UP_SEQ_FEATURE	CROSSLNK:Glycyl lysine isopeptide (Lys-Gly) (interchain with G-Cter in SUMO2)	12	16	0.00556905	P46060, Q96DI7, O43395, Q969G3, Q05519, Q9NX24, Q9UEY8, P30050, P42285, P20042, P43487, Q05682	75	1267	20495	2.58816	0.973778	1	1
UP_KW_PTM	KW-0832~Ubl conjugation	19	25.3333	0.0753648	P46060, O43395, Q969G3, E9PAV3, O43684, P31350, Q9Y6I3, Q13617, P10599, Q05682, Q96DI7, Q05519, Q9NX24, Q9UEY8, P30050, P42285, P20042, P43487, P21333	71	2572	14097	1.46673	0.755956	0.29107	0.275751
Annotation Cluster 6	Enrichment Score: 1.7920223118788015
Category	Term	Count	%	PValue	Genes	List Total	Pop Hits	Pop Total	Fold Enrichment	Bonferroni	Benjamini	FDR
GOTERM_CC_DIRECT	GO:0005903~brush border	4	5.33333	0.00147134	P18206, Q9UEY8, O00299, P21333	75	62	20472	17.6103	0.25618	0.0300873	0.0284407
UP_KW_MOLECULAR_FUNCTION	KW-0009~Actin-binding	7	9.33333	0.00222757	P42765, P18206, Q9UEY8, P67936, P06753, Q05682, P21333	56	287	11655	5.07622	0.0914383	0.0576592	0.0576592
GOTERM_MF_DIRECT	GO:0051015~actin filament binding	5	6.66667	0.0114007	P18206, Q9UEY8, P67936, P06753, P21333	74	225	18811	5.64895	0.909997	0.342022	0.337136
GOTERM_CC_DIRECT	GO:0005856~cytoskeleton	7	9.33333	0.0134889	P18206, Q9UEY8, P67936, O14974, P06753, Q05682, Q92974	75	541	20472	3.53183	0.934762	0.160595	0.151806
UP_KW_CELLULAR_COMPONENT	KW-0206~Cytoskeleton	11	14.6667	0.0229043	P46060, P18206, Q9BUF5, Q9UEY8, Q9Y696, P67936, O14974, P06753, Q05682, P21333, Q92974	66	1322	17543	2.21167	0.477317	0.163418	0.151745
GOTERM_CC_DIRECT	GO:0005911~cell-cell junction	4	5.33333	0.0323947	P18206, Q9UEY8, Q9Y696, P21333	75	192	20472	5.68667	0.998665	0.29597	0.279773
UP_KW_MOLECULAR_FUNCTION	KW-0514~Muscle protein	3	4	0.0365846	P67936, P06753, Q05682	56	64	11655	9.75586	0.798635	0.51694	0.51694
GOTERM_MF_DIRECT	GO:0003779~actin binding	5	6.66667	0.042774	P42765, P18206, P67936, P06753, Q05682	74	339	18811	3.7493	0.999897	0.748545	0.737851
GOTERM_BP_DIRECT	GO:0006936~muscle contraction	3	4	0.0451125	P67936, P06753, Q05682	75	88	19256	8.75273	1	1	1
GOTERM_CC_DIRECT	GO:0005884~actin filament	3	4	0.0455154	P67936, P06753, P21333	75	94	20472	8.71149	0.999914	0.380022	0.359225
Annotation Cluster 7	Enrichment Score: 1.3692515178389626
Category	Term	Count	%	PValue	Genes	List Total	Pop Hits	Pop Total	Fold Enrichment	Bonferroni	Benjamini	FDR
UP_SEQ_FEATURE	REPEAT:3	5	6.66667	0.00893749	P18206, Q05519, Q9Y6I3, P05155, Q05682	75	225	20495	6.07259	0.99713	1	1
UP_SEQ_FEATURE	REPEAT:1	5	6.66667	0.0127728	P18206, Q05519, Q9Y6I3, P05155, Q05682	75	250	20495	5.46533	0.999771	1	1
UP_SEQ_FEATURE	REPEAT:2	5	6.66667	0.0132936	P18206, Q05519, Q9Y6I3, P05155, Q05682	75	253	20495	5.40053	0.999838	1	1
UP_SEQ_FEATURE	REPEAT:7	3	4	0.0888843	Q05519, Q9Y6I3, P05155	75	138	20495	5.94058	1	1	1
UP_SEQ_FEATURE	REPEAT:6	3	4	0.10341	Q05519, Q9Y6I3, P05155	75	151	20495	5.42914	1	1	1
UP_SEQ_FEATURE	REPEAT:5	3	4	0.1221	Q05519, Q9Y6I3, P05155	75	167	20495	4.90898	1	1	1
UP_SEQ_FEATURE	REPEAT:4	3	4	0.152755	Q05519, Q9Y6I3, P05155	75	192	20495	4.26979	1	1	1
Annotation Cluster 8	Enrichment Score: 1.3211366455470164
Category	Term	Count	%	PValue	Genes	List Total	Pop Hits	Pop Total	Fold Enrichment	Bonferroni	Benjamini	FDR
KEGG_PATHWAY	hsa04512:ECM-receptor interaction	4	5.33333	0.0192902	P17301, P98160, O00468, P02751	54	88	8156	6.86532	0.884921	0.968017	0.968017
KEGG_PATHWAY	hsa05205:Proteoglycans in cancer	5	6.66667	0.0436044	P17301, O14974, P98160, P02751, P21333	54	205	8156	3.68383	0.992908	0.968017	0.968017
GOTERM_MF_DIRECT	GO:0005178~integrin binding	3	4	0.129337	P17301, P98160, P02751	74	161	18811	4.7367	1	1	0.990431
Annotation Cluster 9	Enrichment Score: 1.2084465625226177
Category	Term	Count	%	PValue	Genes	List Total	Pop Hits	Pop Total	Fold Enrichment	Bonferroni	Benjamini	FDR
KEGG_PATHWAY	hsa04512:ECM-receptor interaction	4	5.33333	0.0192902	P17301, P98160, O00468, P02751	54	88	8156	6.86532	0.884921	0.968017	0.968017
GOTERM_CC_DIRECT	GO:0005604~basement membrane	3	4	0.0455154	P98160, O00468, P02751	75	94	20472	8.71149	0.999914	0.380022	0.359225
UP_KW_CELLULAR_COMPONENT	KW-0272~Extracellular matrix	3	4	0.269876	P98160, O00468, P02751	66	274	17543	2.91025	0.99985	1	0.962963
Annotation Cluster 10	Enrichment Score: 1.1768300628244908
Category	Term	Count	%	PValue	Genes	List Total	Pop Hits	Pop Total	Fold Enrichment	Bonferroni	Benjamini	FDR
GOTERM_BP_DIRECT	GO:0001525~angiogenesis	5	6.66667	0.0161301	Q9Y696, P98160, P02751, Q05682, P21333	75	252	19256	5.09418	0.999863	1	1
KEGG_PATHWAY	hsa05205:Proteoglycans in cancer	5	6.66667	0.0436044	P17301, O14974, P98160, P02751, P21333	54	205	8156	3.68383	0.992908	0.968017	0.968017
INTERPRO	IPR013783:Immunoglobulin-like fold	6	8	0.419124	P0DOX5, P98160, P02751, Q8NFZ8, P01023, P21333	75	1095	19116	1.3966	1	1	1
Annotation Cluster 11	Enrichment Score: 1.1686467888830212
Category	Term	Count	%	PValue	Genes	List Total	Pop Hits	Pop Total	Fold Enrichment	Bonferroni	Benjamini	FDR
GOTERM_CC_DIRECT	GO:0046540~U4/U6 x U5 tri-snRNP complex	3	4	0.0125448	Q96DI7, O43395, Q9Y4Y9	75	47	20472	17.423	0.920932	0.160595	0.151806
UP_KW_CELLULAR_COMPONENT	KW-0747~Spliceosome	4	5.33333	0.0160338	Q96DI7, O43395, Q9Y4Y9, P42285	66	143	17543	7.43505	0.364019	0.163418	0.151745
GOTERM_BP_DIRECT	GO:0008380~RNA splicing	4	5.33333	0.0418077	Q96DI7, O43395, Q05519, Q9Y4Y9	75	200	19256	5.13493	1	1	1
GOTERM_BP_DIRECT	GO:0000398~mRNA splicing, via spliceosome	4	5.33333	0.0428505	Q96DI7, O43395, Q9Y4Y9, P42285	75	202	19256	5.08409	1	1	1
UP_KW_BIOLOGICAL_PROCESS	KW-0508~mRNA splicing	5	6.66667	0.0630199	Q96DI7, O43395, Q05519, Q9Y4Y9, P42285	58	295	11187	3.26914	0.977072	0.913788	0.913788
UP_KW_BIOLOGICAL_PROCESS	KW-0507~mRNA processing	5	6.66667	0.126921	Q96DI7, O43395, Q05519, Q9Y4Y9, P42285	58	379	11187	2.54458	0.999619	1	1
GOTERM_CC_DIRECT	GO:0016607~nuclear speck	4	5.33333	0.205324	Q96DI7, O43395, Q05519, P42285	75	432	20472	2.52741	1	0.989463	0.935313
GOTERM_BP_DIRECT	GO:0006397~mRNA processing	3	4	0.207185	O43395, Q05519, Q9Y4Y9	75	220	19256	3.50109	1	1	1
KEGG_PATHWAY	hsa03040:Spliceosome	3	4	0.247545	Q96DI7, O43395, Q9Y4Y9	54	147	8156	3.08239	1	1	1
Annotation Cluster 12	Enrichment Score: 1.1075396058810207
Category	Term	Count	%	PValue	Genes	List Total	Pop Hits	Pop Total	Fold Enrichment	Bonferroni	Benjamini	FDR
UP_SEQ_FEATURE	BINDING:Substrate	8	10.6667	0.00438395	O60502, Q6YP21, P07954, Q9BUT1, P16152, Q9NQW7, Q96AT9, P30520	75	568	20495	3.84883	0.942995	1	1
KEGG_PATHWAY	hsa01100:Metabolic pathways	13	17.3333	0.289907	Q6YP21, P07954, Q9BUT1, P54750, P40939, O95139, P31350, Q96AT9, Q9NR45, P50897, P30520, P42765, P16152	54	1539	8156	1.27582	1	1	1
UP_SEQ_FEATURE	ACT_SITE:Proton acceptor	5	6.66667	0.374332	P42765, Q9BUT1, P16152, Q96AT9, P30520	75	857	20495	1.59432	1	1	1
Annotation Cluster 13	Enrichment Score: 1.0205650624293812
Category	Term	Count	%	PValue	Genes	List Total	Pop Hits	Pop Total	Fold Enrichment	Bonferroni	Benjamini	FDR
UP_SEQ_FEATURE	CARBOHYD:N-linked (GlcNAc...) (complex) asparagine	5	6.66667	0.000937581	P0DOX5, P02749, P05155, P02751, P01023	75	120	20495	11.3861	0.457512	0.611303	0.611303
GOTERM_CC_DIRECT	GO:0031093~platelet alpha granule lumen	4	5.33333	0.00183977	P05155, P02751, P01023, Q9UNF1	75	67	20472	16.2961	0.309358	0.0318185	0.0300772
UP_SEQ_FEATURE	CARBOHYD:O-linked (GalNAc...) threonine	4	5.33333	0.0111742	P02749, P05155, P98160, P02751	75	128	20495	8.53958	0.999342	1	1
GOTERM_CC_DIRECT	GO:0072562~blood microparticle	4	5.33333	0.0156438	O00299, P05155, P02751, P01023	75	145	20472	7.52993	0.957965	0.165495	0.156438
GOTERM_CC_DIRECT	GO:0005576~extracellular region	13	17.3333	0.0788364	P0DOX5, P18065, P10599, P50897, O00468, Q9UNF1, P18206, P02749, P05155, P98160, P02751, P01023, P21333	75	2127	20472	1.6683	1	0.514679	0.486513
UP_KW_CELLULAR_COMPONENT	KW-0964~Secreted	10	13.3333	0.387258	P0DOX5, P02749, P18065, P10599, P05155, P98160, P50897, O00468, P02751, P01023	66	2123	17543	1.25202	0.999999	1	0.962963
GOTERM_CC_DIRECT	GO:0005615~extracellular space	7	9.33333	0.712208	P02749, P18065, O00299, P05155, P98160, P02751, P01023	75	1936	20472	0.986942	1	1	0.95
UP_KW_DOMAIN	KW-0732~Signal	10	13.3333	0.955819	P17301, P02749, P18065, P05155, P98160, P50897, O00468, P02751, Q8NFZ8, P01023	48	4329	14922	0.718122	1	1	1
UP_KW_PTM	KW-1015~Disulfide bond	14	18.6667	0.961468	P0DOX5, P18065, O00299, P10599, P50897, O00468, Q8NFZ8, P17301, P02749, O15347, P05155, P98160, P02751, P01023	71	3798	14097	0.731883	1	1	1
UP_SEQ_FEATURE	CARBOHYD:N-linked (GlcNAc...) asparagine	10	13.3333	0.985917	P0DOX5, P17301, P02749, P05155, P98160, P50897, O00468, P02751, Q8NFZ8, P01023	75	4377	20495	0.624324	1	1	1
UP_KW_PTM	KW-0325~Glycoprotein	11	14.6667	0.999931	P0DOX5, P17301, P02749, P18065, P05155, P98160, P50897, O00468, P02751, Q8NFZ8, P01023	71	4732	14097	0.461547	1	1	1
Annotation Cluster 14	Enrichment Score: 0.9862344358645831
Category	Term	Count	%	PValue	Genes	List Total	Pop Hits	Pop Total	Fold Enrichment	Bonferroni	Benjamini	FDR
GOTERM_MF_DIRECT	GO:0031267~small GTPase binding	6	8	0.00500291	P46060, P43487, Q9H6Z4, Q96P70, P21333, Q92974	74	285	18811	5.35164	0.651197	0.175102	0.172601
GOTERM_BP_DIRECT	GO:0050790~regulation of catalytic activity	3	4	0.425359	P43487, Q9H6Z4, Q92974	75	376	19256	2.04851	1	1	1
INTERPRO	IPR011993:Pleckstrin homology-like domain	3	4	0.516794	P43487, Q9H6Z4, Q92974	75	445	19116	1.71829	1	1	1
Annotation Cluster 15	Enrichment Score: 0.9725740152277691
Category	Term	Count	%	PValue	Genes	List Total	Pop Hits	Pop Total	Fold Enrichment	Bonferroni	Benjamini	FDR
KEGG_PATHWAY	hsa04512:ECM-receptor interaction	4	5.33333	0.0192902	P17301, P98160, O00468, P02751	54	88	8156	6.86532	0.884921	0.968017	0.968017
GOTERM_BP_DIRECT	GO:0009887~animal organ morphogenesis	3	4	0.0987193	P17301, P98160, O00468	75	138	19256	5.58145	1	1	1
UP_KW_LIGAND	KW-0106~Calcium	4	5.33333	0.634656	P17301, P67936, P98160, O00468	24	943	6822	1.20573	1	1	1
Annotation Cluster 16	Enrichment Score: 0.8275364849021698
Category	Term	Count	%	PValue	Genes	List Total	Pop Hits	Pop Total	Fold Enrichment	Bonferroni	Benjamini	FDR
KEGG_PATHWAY	hsa04510:Focal adhesion	5	6.66667	0.0410392	P18206, P17301, O14974, P02751, P21333	54	201	8156	3.75714	0.990452	0.968017	0.968017
GOTERM_BP_DIRECT	GO:0007160~cell-matrix adhesion	3	4	0.063818	P18206, P17301, P02751	75	107	19256	7.1985	1	1	1
KEGG_PATHWAY	hsa04810:Regulation of actin cytoskeleton	4	5.33333	0.16809	P18206, P17301, O14974, P02751	54	218	8156	2.77132	1	1	1
GOTERM_BP_DIRECT	GO:0007155~cell adhesion	4	5.33333	0.3619	P18206, P17301, P02751, Q8NFZ8	75	557	19256	1.84378	1	1	1
UP_KW_BIOLOGICAL_PROCESS	KW-0130~Cell adhesion	4	5.33333	0.457134	P18206, P17301, P02751, Q8NFZ8	58	489	11187	1.57774	1	1	1
Annotation Cluster 17	Enrichment Score: 0.7797409728516113
Category	Term	Count	%	PValue	Genes	List Total	Pop Hits	Pop Total	Fold Enrichment	Bonferroni	Benjamini	FDR
GOTERM_BP_DIRECT	GO:0051301~cell division	5	6.66667	0.0594646	P56211, O43684, Q15021, Q92974, Q9HD42	75	382	19256	3.36056	1	1	1
UP_KW_BIOLOGICAL_PROCESS	KW-0132~Cell division	5	6.66667	0.156542	P56211, O43684, Q15021, Q92974, Q9HD42	58	411	11187	2.34646	0.999949	1	1
UP_KW_BIOLOGICAL_PROCESS	KW-0498~Mitosis	4	5.33333	0.178366	P56211, O43684, Q15021, Q92974	58	286	11187	2.69761	0.999989	1	1
UP_KW_BIOLOGICAL_PROCESS	KW-0131~Cell cycle	5	6.66667	0.457968	P56211, O43684, Q15021, Q92974, Q9HD42	58	679	11187	1.42032	1	1	1
Annotation Cluster 18	Enrichment Score: 0.6019872704946503
Category	Term	Count	%	PValue	Genes	List Total	Pop Hits	Pop Total	Fold Enrichment	Bonferroni	Benjamini	FDR
GOTERM_CC_DIRECT	GO:0005739~mitochondrion	10	13.3333	0.0737139	P42765, Q6YP21, P07954, P40939, O95139, Q12931, Q9H3P7, Q9Y696, O00299, P30520	75	1437	20472	1.89951	1	0.514679	0.486513
UP_KW_CELLULAR_COMPONENT	KW-0496~Mitochondrion	8	10.6667	0.204628	P42765, P07954, P40939, O95139, Q12931, Q9H3P7, Q9Y696, P30520	66	1300	17543	1.63571	0.998356	0.95493	0.886721
UP_KW_DOMAIN	KW-0809~Transit peptide	4	5.33333	0.26348	P42765, P07954, P40939, Q12931	48	566	14922	2.197	0.992502	1	1
GOTERM_CC_DIRECT	GO:0005759~mitochondrial matrix	3	4	0.413122	P42765, P07954, Q12931	75	390	20472	2.09969	1	1	0.95
UP_SEQ_FEATURE	TRANSIT:Mitochondrion	3	4	0.595283	P07954, P40939, Q12931	75	551	20495	1.48784	1	1	1
Annotation Cluster 19	Enrichment Score: 0.48389619545088824
Category	Term	Count	%	PValue	Genes	List Total	Pop Hits	Pop Total	Fold Enrichment	Bonferroni	Benjamini	FDR
UP_KW_CELLULAR_COMPONENT	KW-0496~Mitochondrion	8	10.6667	0.204628	P42765, P07954, P40939, O95139, Q12931, Q9H3P7, Q9Y696, P30520	66	1300	17543	1.63571	0.998356	0.95493	0.886721
UP_KW_CELLULAR_COMPONENT	KW-0999~Mitochondrion inner membrane	3	4	0.343755	P40939, O95139, Q12931	66	328	17543	2.43113	0.999992	1	0.962963
GOTERM_CC_DIRECT	GO:0005743~mitochondrial inner membrane	3	4	0.502456	P40939, O95139, Q12931	75	464	20472	1.76483	1	1	0.95
Annotation Cluster 20	Enrichment Score: 0.2205359547156519
Category	Term	Count	%	PValue	Genes	List Total	Pop Hits	Pop Total	Fold Enrichment	Bonferroni	Benjamini	FDR
INTERPRO	IPR013783:Immunoglobulin-like fold	6	8	0.419124	P0DOX5, P98160, P02751, Q8NFZ8, P01023, P21333	75	1095	19116	1.3966	1	1	1
INTERPRO	IPR013106:Immunoglobulin V-set	3	4	0.551004	P0DOX5, P98160, Q8NFZ8	75	474	19116	1.61316	1	1	1
INTERPRO	IPR003599:Immunoglobulin subtype	3	4	0.588947	P0DOX5, P98160, Q8NFZ8	75	508	19116	1.5052	1	1	1
SMART	SM00409:IG	3	4	0.631503	P0DOX5, P98160, Q8NFZ8	44	508	10337	1.38739	1	1	1
UP_KW_DOMAIN	KW-0393~Immunoglobulin domain	3	4	0.691524	P0DOX5, P98160, Q8NFZ8	48	750	14922	1.2435	1	1	1
INTERPRO	IPR007110:Immunoglobulin-like domain	3	4	0.799885	P0DOX5, P98160, Q8NFZ8	75	762	19116	1.00346	1	1	1
Annotation Cluster 21	Enrichment Score: 0.16497414927302953
Category	Term	Count	%	PValue	Genes	List Total	Pop Hits	Pop Total	Fold Enrichment	Bonferroni	Benjamini	FDR
GOTERM_BP_DIRECT	GO:0030154~cell differentiation	5	6.66667	0.265139	Q9UN36, Q9Y696, P98160, O00468, Q92974	75	680	19256	1.88784	1	1	1
UP_KW_BIOLOGICAL_PROCESS	KW-0221~Differentiation	3	4	0.906709	Q9UN36, O00468, Q92974	58	759	11187	0.762369	1	1	1
UP_KW_MOLECULAR_FUNCTION	KW-0217~Developmental protein	3	4	0.954071	Q9UN36, O00468, Q92974	56	990	11655	0.630682	1	1	1
UP_KW_MOLECULAR_FUNCTION	KW-9996~Developmental protein	3	4	0.954071	Q9UN36, O00468, Q92974	56	990	11655	0.630682	1	1	1
Annotation Cluster 22	Enrichment Score: 0.1574095860238671
Category	Term	Count	%	PValue	Genes	List Total	Pop Hits	Pop Total	Fold Enrichment	Bonferroni	Benjamini	FDR
UP_KW_BIOLOGICAL_PROCESS	KW-0399~Innate immunity	3	4	0.590257	O15347, P05155, Q92974	58	386	11187	1.49906	1	1	1
GOTERM_BP_DIRECT	GO:0045087~innate immune response	3	4	0.673096	O15347, P05155, Q92974	75	597	19256	1.29018	1	1	1
UP_KW_BIOLOGICAL_PROCESS	KW-0391~Immunity	4	5.33333	0.848503	P0DOX5, O15347, P05155, Q92974	58	901	11187	0.85629	1	1	1
Annotation Cluster 23	Enrichment Score: 0.020731309684824954
Category	Term	Count	%	PValue	Genes	List Total	Pop Hits	Pop Total	Fold Enrichment	Bonferroni	Benjamini	FDR
UP_KW_LIGAND	KW-0547~Nucleotide-binding	5	6.66667	0.907121	P42765, Q9BUF5, P42285, Q12931, P30520	24	1853	6822	0.766999	1	1	1
UP_KW_LIGAND	KW-0067~ATP-binding	3	4	0.969234	P42765, P42285, Q12931	24	1437	6822	0.593424	1	1	1
GOTERM_MF_DIRECT	GO:0005524~ATP binding	3	4	0.985627	P42765, P42285, Q12931	74	1544	18811	0.493917	1	1	0.990431
Annotation Cluster 24	Enrichment Score: 7.332460127134226E-4
Category	Term	Count	%	PValue	Genes	List Total	Pop Hits	Pop Total	Fold Enrichment	Bonferroni	Benjamini	FDR
UP_KW_CELLULAR_COMPONENT	KW-0472~Membrane	22	29.3333	0.993555	P0DOX5, P32969, P40939, O95139, Q9UN36, Q9H3P7, Q9Y696, Q12931, Q9Y6I3, O00299, O00468, Q8NFZ8, A1L0T0, Q96DI7, P18206, P17301, Q9UEY8, P52292, Q92575, Q8NFH5, Q92974, Q9HD42	66	8194	17543	0.713652	1	1	0.993555
UP_KW_DOMAIN	KW-1133~Transmembrane helix	10	13.3333	0.99896	A1L0T0, Q96DI7, P17301, P32969, O95139, Q9UN36, Q9Y696, O00299, O00468, Q8NFZ8	48	5806	14922	0.535437	1	1	1
UP_KW_DOMAIN	KW-0812~Transmembrane	10	13.3333	0.999159	A1L0T0, Q96DI7, P17301, P32969, O95139, Q9UN36, Q9Y696, O00299, O00468, Q8NFZ8	48	5876	14922	0.529059	1	1	1
UP_SEQ_FEATURE	TRANSMEM:Helical	8	10.6667	0.999909	A1L0T0, Q96DI7, P17301, P32969, O95139, Q9UN36, O00468, Q8NFZ8	75	5337	20495	0.409618	1	1	1
GOTERM_CC_DIRECT	GO:0016021~integral component of membrane	6	8	0.999997	A1L0T0, Q96DI7, P32969, Q9UN36, O00468, Q8NFZ8	75	5406	20472	0.302952	1	1	0.999997
