# Supplementary material for: Changes in and asymmetry of the proteome in the human fetal frontal lobe during early development
Source: Commun Biol. 2022 Sep 29;5:1031. doi: 10.1038/s42003-022-04003-6 (PMC9522861; doi:10.1038/s42003-022-04003-6)
Supplement: Supplementary file 14 — Supplementary Data 12 [file 42003_2022_4003_MOESM14_ESM.xlsx]

## Sheet: Fig 1d
Protein.IDs	11-9_-log10pvalue	13-11_-log10pvalue	11-9_log2FoldChange	13-11_log2FoldChange
A0A024RBG1;Q9NZJ9	0.422744	0.0835897	-0.472058	-0.113391
P0DPI2;A0A0B4J2D5	0.22645	0.962358	-0.282914	-0.883524
A0AVT1	0.129853	0.388742	0.116515	0.249705
A0MZ66	0.771194	0.0437126	0.555507	0.0407289
A1L020	0.442981	0.338632	-0.333603	-0.241848
A1L0T0	0.825058	0.294532	-0.777704	0.275499
A1X283;Q5TCZ1	0.174271	0.84968	0.249528	0.841277
A5YKK6	0.0542635	0.10778	0.0642947	0.101385
Q9GZQ8;A6NCE7	0.704089	0.0953511	1.35495	0.229552
A6NHR9	0.366589	0.599604	-0.48233	0.661729
A8MVW0;Q5VUB5	0.183986	0.0363453	-0.361591	0.0776166
C4AMC7;Q6VEQ5;A8K0Z3;A8MWX3	0.364184	0.0679246	0.329795	-0.0741906
E9PAV3;Q13765;Q9BZK3	1.00095	0.613057	-1.02259	0.523409
O00116	0.0258234	0.284547	0.0330461	0.226373
O00139;Q8N4N8	0.125242	0.0448248	-0.134569	-0.0471822
O00148	0.0147384	0.817418	0.0239042	-0.6906
O00151	0.767151	0.194373	-0.647873	0.179314
O00154;Q6ZUV0	0.0395879	0.438578	0.0422256	0.281511
O00170	0.551683	0.196512	-0.385751	-0.147423
O00178	0.100251	0.50551	-0.1462	-0.48945
O00192	0.132074	0.0683604	0.256814	-0.128855
O00193	0.0258234	1.08213	-0.0551639	-1.33253
O00217	0.0737993	0.248552	0.129744	-0.30919
O00231	0.237983	0.147542	0.210958	0.126384
O00232	0.0475779	0.565121	0.0606264	-0.40189
O00233	0.41696	0.483789	0.512062	-0.534231
O00244	0.295032	0.363458	-0.464993	0.487654
O00264	0.0238864	0.326849	0.0404076	-0.324027
O00267	0.0203034	0.844413	0.0406829	-0.82873
O00273	0.41696	0.0955064	0.321733	-0.0894731
O00291	0.415255	0.649762	-0.566857	0.764555
O00299	0.495708	0.429555	-0.429845	-0.350841
O00303	0.172231	0.713934	-0.158959	0.465547
O00399	0.823198	1.1276	0.878388	-1.15861
O00410	0.162393	0.278337	-0.160986	-0.221912
O00422	0.016787	0.0880763	0.0282979	-0.104519
O00423	0.706993	0.496378	-0.739034	0.476556
O00425	0.261398	0.816144	-0.244116	-0.582746
O00429	0.0475779	0.757846	0.0673429	0.611687
O00468	0.641878	0.343343	-0.676509	-0.34549
O00471	0.521379	0.0737041	0.419014	-0.0763822
O00483	0.59768	0.757846	0.492867	-0.548252
O00487	0.0067391	0.204226	-0.0118214	-0.220595
O00505	0.146002	0.14704	0.179766	-0.158744
O00560	0.174012	0.196512	-0.173933	-0.170965
O00567	0.101363	0.0939219	0.0948168	-0.0796938
O00571;Q9NQI0	0.100189	0.0677103	0.0971174	-0.0608553
O00629	0.629806	0.565121	-0.463619	-0.36869
O00712	0.547486	0.402586	-0.848163	0.583467
O00743	0.589167	0.208503	0.794082	-0.301754
O00764	1.15427	1.3459	-2.47669	2.39278
O14495	0.626603	0.962358	-0.665961	0.894016
O14497	0.00272356	1.1276	-0.00372327	-0.868733
O14531	0.699773	0.391297	0.512683	-0.27415
O14561	0.55761	0.0126327	0.73744	0.021688
O14562	0.502152	0.393621	0.542952	-0.407033
O14579	0.228501	0.125738	0.438583	0.241938
O14594	0.534505	0.304896	0.58227	-0.332288
O14617	0.954613	1.16701	-1.01044	1.20052
O14737	0.263393	0.208305	0.224297	-0.168152
O14744	0.269327	0.782379	-0.225133	0.49924
O14776	0.287335	0.127006	0.298219	-0.139976
O14787	0.210794	0.69643	-0.194199	0.467902
O14818;Q8TAA3	0.0574474	0.371441	-0.0619207	-0.245562
O14929	0.599691	0.984079	-0.694893	-1.04333
O14936	0.324937	0.50217	0.325102	0.42085
O14949	0.474331	0.208503	0.509854	-0.244862
P19105;O14950;P24844	0.0574474	0.116098	-0.0854999	-0.136372
O14964	0.189717	0.367521	0.237872	-0.351372
O14974	1.03806	0.119878	-0.891918	0.114784
O14976	0.662941	0.848611	0.481776	-0.533951
O14979	0.0557575	0.152761	-0.0923807	0.186091
O14980	0.132074	0.343258	-0.130783	-0.246799
O15020	0.432813	0.292057	-0.329504	-0.220655
O15027	0.502152	1.01517	-0.465473	-0.885072
O15031	0.368019	0.10101	-0.341829	-0.109565
O15042	0.171035	0.729483	0.18793	-0.561426
O15067	0.442557	0.12071	0.314035	-0.102502
O15075	0.954613	0.215745	0.989397	-0.22964
O15126	0.292515	0.213398	-0.344414	-0.244883
O15144	0.253912	0.895704	0.212059	0.566833
O15145	0.0475779	0.972408	0.0827965	0.961177
O15164	0.103967	0.305774	-0.148451	-0.316198
O15173	0.543581	0.0403194	0.476581	0.0463529
O15212	0.102098	0.316919	0.10979	0.244686
O15217	0.183986	0.363458	0.219677	0.327784
O15260	1.01208	2.04496	-0.752107	1.95181
O15294	0.109641	0.771107	-0.106773	-0.477197
O15347	0.629806	0.180191	-0.559295	-0.173612
O15355	0.0556148	1.00474	0.0719626	-0.776809
O15371	0.530396	0.134355	-0.536289	-0.160002
O15372	0.621898	0.526147	-0.446915	-0.340441
O15394	0.52121	0.213333	0.422858	0.189689
O15397	0.456811	0.668719	-0.530255	0.68026
O15400	0.478243	0.42107	0.423111	-0.352626
O15498	0.896438	0.527106	0.890664	0.472111
O15540	0.555905	0.0677103	0.564738	-0.0862218
O43143	0.536632	0.16223	0.378118	-0.129027
O43148	0.339535	0.177007	0.261732	0.138472
O43169	0.721547	0.668719	0.904898	-0.751115
O43172	0.124025	0.0683604	-0.131798	0.0697328
O43175	0.00633135	0.158476	0.00886204	-0.13933
O43181	0.129853	0.530112	-0.204121	0.578083
O43237	0.174271	0.0315968	0.163747	-0.0316921
O43242	0.450298	0.0675097	0.363157	-0.0681771
O43252	0.311277	0.194528	0.268779	-0.165603
O43264	0.584175	0.281604	-0.537859	0.261849
O43290	0.478874	0.87266	-0.455763	-0.736643
O43295	0.0155699	0.674623	-0.0317412	0.714248
O43324	0.0672096	0.171544	0.165945	0.31237
O43347	0.055353	0.200642	0.0754412	0.191877
O43390	0.0574474	0.659323	-0.0620618	0.405817
O43395	0.706993	0.0650668	-0.834127	-0.0968967
O43396	0.538565	0.338892	-0.401715	-0.244314
O43399	0.207599	0.406779	-0.420071	-0.640479
O43447	0.016787	0.251225	-0.0214781	0.198331
O43488;Q8NHP1;O95154	0.131719	0.562947	-0.174004	0.507643
O43491	0.757992	0.285322	-1.05954	-0.407602
O43504	0.598529	0.938159	-0.823522	-1.11329
O43583	0.598529	0.384191	-0.677745	-0.405943
O43592	0.908293	1.1276	-1.14886	1.33969
O43602	0.772558	0.175771	0.57911	0.144183
O43615	0.138304	0.981966	-0.205077	1.02511
O43617	0.328104	0.507034	-0.272517	0.353667
O43639	1.00419	0.23459	1.06514	-0.248381
O43660	0.0067391	0.513648	-0.0115089	-0.442661
O43670	0.311033	0.757846	-0.392773	-0.766853
O43676	0.908293	0.335614	1.07766	-0.377061
O43678	0.0380494	0.962358	-0.0687689	-0.967536
O43681	0.52741	0.235582	0.883003	0.422711
O43684	0.256453	0.0670204	-0.334153	-0.0943561
O43707	0.623214	0.0469779	-0.470594	0.0459273
O43719	0.131985	0.674623	0.214121	-0.741647
O43747	0.41696	0.151686	0.41115	0.167051
O43765	0.502507	0.952613	0.474165	-0.786911
O43768	0.0402862	0.357477	0.0754149	-0.408118
O43776;REV__H7BZ55	0.260204	0.808738	-0.299962	-0.706605
O43795;Q9UBC5	0.207212	0.87266	-0.19714	-0.602586
O43809	0.547486	0.0280116	0.388805	-0.0259584
O43813	0.109576	0.278337	0.114479	0.214256
O43815	0.506302	0.0599086	-0.582927	0.0872404
O43847	0.016787	1.07259	0.0222701	-0.766215
O43852	0.256453	0.0104784	-0.253071	0.0121712
O43865	0.000499013	0.174475	-0.000612704	-0.135195
O60216;Q9H4I0	0.0399353	0.646994	-0.0572086	-0.524132
O60256	0.136819	0.416368	0.227049	0.498693
O60264	0.0475111	0.517257	0.0520046	-0.340669
O60282;Q969V6	0.578212	0.0688762	0.397772	-0.0596209
O60313	0.280296	0.529695	0.417883	0.634461
O60341	0.63714	0.517257	-0.552488	-0.404595
O60493	0.141548	0.0637352	-0.153818	-0.0663749
O60502	0.206017	0.224876	-0.284114	-0.273874
O60506	0.693134	0.310014	-0.503051	0.224697
O60518	0.00496923	0.018668	0.00884523	0.0249192
O60610	0.229735	0.120625	0.22001	0.116834
O60641	0.117795	1.23439	0.15951	1.30873
O60645	0.823198	0.752985	0.749236	0.595804
O60664	0.417225	0.981403	-0.299214	-0.629976
O60684	0.308488	1.38235	0.264187	-1.30181
O60701	0.490418	0.292057	-0.35684	-0.215164
O60716	0.00969613	0.68346	-0.0125848	-0.463393
O60749	0.0143186	0.0469779	-0.0283144	-0.0720326
O60762	0.295299	0.27391	-0.230889	-0.195153
O60763	0.0067391	0.558543	0.00922212	-0.370486
O60826	0.56906	0.0174036	-1.20849	-0.0464119
O60832	0.0103697	0.411184	-0.0156328	0.328337
O60841	0.141724	0.132621	-0.205903	0.17416
O60869	0.183986	0.844876	0.212945	-0.680999
O60884	0.0180558	0.103677	-0.0269278	0.104662
O60925	0.330355	0.0699824	0.267728	-0.0677488
O75037	0.0743426	0.291217	-0.0911397	0.241796
O75044;P0DJJ0	0.102496	0.0352272	0.17333	0.0586258
O75051	0.0801898	0.954206	-0.0971649	0.693314
O75054	0.571516	1.11524	0.42094	0.756712
O75083	0.246411	0.0791185	-0.235698	0.0819261
O75110	0.522046	0.366249	0.523204	0.350722
O75116	0.026366	0.429247	-0.0303794	0.275925
O75122	0.34318	0.237107	0.266517	-0.180508
O75131;Q8IYJ1;Q86YQ8;Q9UBL6	0.00973799	0.23545	-0.0119174	-0.176228
O75146	0.497761	0.782379	-0.360932	0.499178
O75175	0.162955	0.302365	-0.209912	0.306014
O75190;Q8WWF6;Q8NHS0;Q7Z6W7;P25686	0.0998988	0.368673	-0.132067	-0.338326
O75223	0.497847	0.75307	-0.527271	-0.702661
O75306	0.0616385	0.166721	0.0895718	-0.174868
O75312	0.0258234	0.622775	-0.0649278	0.835763
O75340	0.896438	0.691187	0.841367	0.573644
O75347	0.366589	0.0494298	-0.331769	0.0558024
O75352	0.119107	0.104873	0.135353	0.108967
O75367	0.536356	0.343258	0.414057	-0.255267
O75368	0.171035	0.632177	-0.154756	-0.400358
O75369	1.00095	0.0101644	-1.24807	-0.0156932
O75390	0.196153	0.0117732	0.19957	0.0128947
O75396	0.0296512	0.25267	0.0730544	-0.391342
O75400	0.196153	0.3348	0.286287	0.381528
O75431	0.483647	0.454039	-0.589692	-0.519814
O75436	0.135961	0.708547	0.238243	-0.8413
O75439	0.417547	0.0964027	-0.43561	-0.121398
O75475	0.644596	0.0247738	0.525116	0.0261205
O75487	0.59768	1.1276	-0.436232	-0.798439
O75489	1.04428	1.31934	-0.86332	1.0771
O75494	0.543457	0.469738	0.516789	0.412513
O75506	0.74578	0.429555	-0.638764	-0.347032
O75521	0.278116	0.672552	-0.314479	0.594802
O75525	0.409158	0.00824455	0.485303	-0.0122815
O75531	0.908293	0.107717	-0.697286	0.0998412
O75533	0.0194984	0.75307	-0.0258248	-0.489179
O75534	0.102496	0.00509845	0.118162	0.00493099
O75569	0.113741	0.020869	0.133283	0.0242819
O75608	0.547486	0.105773	1.40045	-0.330001
O75643	0.129853	0.155813	0.119996	-0.12477
O75663	0.6146	0.12599	0.778829	0.189631
O75688	0.136992	0.988985	-0.167814	-0.854752
O75694	0.0715775	0.384191	-0.0969764	-0.327936
O75695	0.466713	0.0152557	0.330054	0.0139209
O75746	0.395311	0.00465599	-0.281397	-0.00345665
O75781;Q8IXS6	0.545539	0.381759	-0.456735	-0.2973
O75821	0.483647	0.256128	-0.646184	-0.357034
O75822	0.000223483	0.311265	-0.000229054	-0.310975
O75832	0.00359657	0.138244	0.00786342	-0.176855
O75843	0.0164994	0.277425	-0.0280439	0.28087
O75844	0.342271	0.203368	0.313042	-0.187899
O75874	0.123055	0.108523	0.120891	0.0985944
O75915	0.0998988	0.616978	-0.109461	0.435159
O75934	0.221102	0.291217	-0.50384	0.555892
O75935	0.585525	0.0901089	0.550307	-0.104848
O75937	0.483647	0.599604	-0.421634	-0.463768
O75940	1.04428	0.533403	-1.01603	-0.405972
O75947	0.162564	0.644484	-0.147878	-0.403862
O75955	0.0254695	0.367802	0.0312824	0.263156
O75962	0.524619	1.05418	0.477242	0.904667
O75964	0.392615	0.148395	-0.282782	0.117948
O76003	0.102496	0.0674	-0.108917	-0.0648692
O76021	0.364759	0.111786	-0.279393	-0.0995426
O76094	0.0702584	0.945242	0.0744454	-0.585217
O94760	1.00095	1.00474	0.764623	-0.668782
O94776	0.237132	0.0751056	-0.217484	-0.0739214
O94819	0.138191	0.436617	0.162857	-0.369695
O94826	0.232288	0.055977	0.202702	0.0527786
O94856	0.306366	0.382513	-0.331981	0.353458
O94874	0.207212	0.56851	0.244251	0.493731
O94888	0.406878	0.0315968	0.449485	0.0455271
O94903	0.209574	1.3459	-0.195936	1.15481
O94905	0.472313	0.109277	-0.359683	0.102641
O94906	0.298716	0.524586	-0.317774	-0.456222
O94967	0.569823	0.69643	0.536839	0.573924
O94973	0.432505	0.200642	-0.310138	-0.153251
O94979	0.219103	0.00509845	-0.186261	-0.00416563
O95104	0.042266	0.0157768	-0.0581505	0.018238
O95139	0.665526	0.117257	-0.583148	-0.124025
O95163	0.311033	0.659852	-0.275114	-0.469527
O95168	0.129623	0.708547	-0.130691	-0.484025
O95202	0.419533	0.160462	-0.31824	-0.132994
O95218	0.825058	0.389542	0.875312	-0.383661
O95232	0.511547	0.193727	-0.470233	-0.19559
O95248	0.543581	0.429555	-0.521366	0.384745
O95260	1.27034	1.1276	-2.88036	1.81684
O95292	0.0139622	0.127006	-0.0311559	-0.201977
O95299	0.0557575	0.158476	0.138515	0.28549
O95319	0.129035	0.00242537	0.241145	0.00327225
O95336	0.377949	0.23736	0.366089	-0.23235
O95347	0.0296512	0.659852	-0.0354087	-0.427371
O95372	0.641614	0.208006	0.662977	-0.232174
O95373	0.234352	0.0939219	-0.241653	-0.101338
O95396	0.908293	0.0346522	-0.789188	-0.0391094
O95400	0.196011	0.349652	0.295226	-0.406836
O95406	0.368019	0.663964	-0.88533	1.33798
O95425	0.473812	0.201485	-0.635238	-0.294094
O95433	0.453549	0.248608	-0.45022	-0.257074
O95470	0.0296512	0.40556	-0.0355596	0.282651
O95573	0.2939	0.816697	-0.2486	-0.545852
O95639	0.22585	0.245933	-0.314922	-0.302852
O95671	0.536632	0.748441	0.368695	-0.451445
O95747	0.472154	0.0699824	0.404408	0.0773374
O95757	0.0630846	0.599604	-0.11233	-0.609793
O95777	0.229735	0.0151757	-0.207329	0.014753
O95782	0.0552098	0.293744	0.0631062	0.220378
O95785	0.908293	0.287133	0.676411	-0.209012
O95793	0.00562483	0.646634	-0.0085329	-0.477828
O95819;Q9NRD5	0.339535	0.808738	0.303373	0.584656
O95831	0.647852	0.0477013	-0.50857	-0.0484854
O95861	0.142568	0.0939219	0.160836	-0.100173
O95864	0.0574474	0.0459209	-0.132377	0.0893317
O95865	0.0616385	0.439086	0.081289	-0.351094
O95870	0.168771	0.757846	0.15285	-0.482763
O95881	0.925303	0.0313116	0.792619	0.0339196
O95983	0.00272356	0.0955064	-0.00402995	0.114263
O95989	0.00688683	0.631586	-0.0122698	0.524936
O96008	0.63714	0.15177	-0.834266	0.225408
O96019	0.827308	0.10778	-0.772924	-0.120477
P00167	0.229735	0.0247738	0.217325	-0.0266694
P00338;Q6ZMR3;P07864	0.0757047	0.0238299	0.120953	0.0335222
P00367;P49448	0.0360997	0.805212	-0.0451988	-0.556503
P00374;Q86XF0	0.388611	0.491488	-0.28665	0.317729
P00387	0.2659	1.31999	-0.222707	1.06751
P00390	0.22464	0.431685	0.194734	0.293742
P00403	0.206017	0.00832206	-0.228456	-0.00988881
P00441	0.555905	0.406779	-0.467264	0.320606
P00491	0.644596	0.602513	-0.450887	0.368341
P00492	0.336007	0.384191	-0.33987	0.339287
P00505	0.263393	0.278337	0.218107	-0.20417
P00558;P07205	0.174271	0.733205	-0.170831	-0.502063
P00568;Q9Y6K8	0.22645	0.178196	0.187394	0.135426
P01008;CON__P41361	0.693134	0.808738	-0.512258	-0.528014
P01009;P20848	0.22464	1.1276	-0.306142	-1.29443
P01019	0.055353	0.962358	-0.0881981	-0.869663
P01023;CON__ENSEMBL:ENSBTAP00000024146;P20742	0.74578	0.054906	-1.02606	-0.0979323
P01112	0.497761	0.367802	-0.417599	0.293227
P0DOX5;P01857	0.908293	0.711602	-0.825482	-0.548942
P02008	0.772558	1.85041	-0.7392	-2.24422
P02100;CON__P02070	0.908293	2.04496	-0.897707	-2.73259
P02462	1.07734	0.735498	-2.19895	1.07559
P02545	1.07734	0.962358	-2.37643	1.53954
P02647;CON__P15497	0.494158	0.962358	-0.573356	-0.998752
P02652	0.630763	0.978698	-0.563273	-0.791359
P02671	0.497761	1.38235	-0.474205	-1.66949
P02675;CON__P02676	0.342271	0.659852	-0.871188	-1.37612
P02679	0.112978	0.675891	-0.361555	-1.40683
P02749;CON__P17690	1.14782	0.0174036	-1.72322	-0.025071
P02751	1.27034	0.0699824	-1.93141	0.104915
P02760;CON__P00978	0.543581	1.85041	-0.642028	-2.83039
P02765;CON__P12763	0.949123	0.828511	-1.11992	-0.815474
P02766	0.827308	0.56851	-1.16451	-0.696736
P02771	0.908293	1.2849	-0.930129	-1.39346
P02774	0.195006	0.16238	-0.398917	-0.302475
P02786	0.00688683	0.492456	0.0173046	-0.597361
P02787;CON__Q2HJF0;CON__Q29443;CON__Q0IIK2	0.219103	0.966192	-0.23119	-0.757907
P02794	0.0458853	0.54821	0.070571	-0.494451
P03928	0.647852	0.431977	0.778339	0.479945
P04004;CON__Q3ZBS7	0.141903	1.38235	-0.215027	-1.90963
P04040	0.308852	0.229428	-0.321449	-0.230519
P04075;P05062	0.311033	0.745486	-0.235031	-0.448487
P04080	0.206017	0.215409	-0.327354	0.305275
P04083	1.03806	0.213333	-4.29432	0.886852
P04114	0.336007	0.854483	-0.953032	-1.96092
P04179	0.524238	0.644647	-0.431226	-0.469354
P04350	0.142799	0.504565	-0.223225	0.54565
P04406	0.0702584	0.0348546	-0.0786052	0.0355557
P04632;Q96L46	0.555178	0.864041	-0.704374	0.943658
P04792	1.04428	1.01517	-0.802105	0.659192
P04818	0.483647	0.0494298	-0.397664	0.0536579
P04843	0.418142	0.86974	-0.361926	0.643187
P04844	0.506302	0.864041	-0.39525	0.595214
P04899	0.225285	0.117257	-0.254659	0.134518
P05023;P20648	0.106126	0.403291	-0.148611	-0.386237
P05026	0.169397	0.338758	-0.20709	0.318653
P05091	0.493234	0.646994	-0.436001	0.506148
P05114	0.055353	1.1276	-0.0782378	-1.04358
P05141;Q9H0C2	0.182068	0.305792	-0.268291	0.359491
P05155	0.608103	0.213398	-0.563817	-0.213563
P05165	0.615343	0.0599086	-0.45443	-0.0552217
P05166	0.210411	0.278373	-0.3148	0.348971
P05198	0.141792	0.218738	0.153579	-0.193967
P05204;Q15651	1.00419	0.0964027	1.52659	-0.170437
P05386	0.00562483	1.31934	-0.0198473	2.76656
P05387	0.368019	0.44524	-0.356875	-0.382789
P05388;Q8NHW5	0.442467	0.461198	-0.410214	0.391971
P05455	0.0872524	0.109277	-0.100708	-0.109472
P05556	0.827308	0.00824455	-0.620057	0.00764142
P06132	0.547486	0.163941	-0.491976	-0.164017
P06454	0.0846365	0.782379	0.115022	-0.652308
P06493	0.345682	0.404233	-0.308014	-0.314922
P06576	0.15075	0.0805138	-0.138961	-0.0715588
P06730	0.417858	0.638447	0.384934	-0.498416
P06733	0.734117	0.0993112	-0.51938	-0.0875958
P06744;Q8N196	0.605801	0.208503	0.519964	-0.193305
P06748	0.311033	0.12023	-0.265323	-0.112585
P06753	0.254059	0.116233	-0.428489	-0.205818
P06756	0.511547	0.261016	-0.44805	-0.238347
P07093	1.07825	0.865857	-1.23709	0.690999
P07108	0.117795	0.645505	-0.168296	0.600864
P07195	0.55761	0.659852	0.39006	-0.403795
P07203	0.229735	0.0504165	-0.225173	0.0546608
P07237	0.292729	0.220261	-0.251169	-0.18201
P07305	0.81278	0.834804	1.05661	0.950256
P07311	0.00359657	0.00285766	0.00766801	0.00323668
P07320	0.0443672	0.406779	-0.0784835	-0.447569
P07339	0.453549	0.0756346	-0.474262	0.0997673
P07355;A6NMY6	0.772558	0.00517518	-1.30645	-0.0109311
P07384	0.576498	0.978698	0.508898	0.77874
P07437;A6NNZ2	0.132949	0.0623999	-0.196578	0.0868125
P07602	0.102098	0.981403	0.118831	0.768158
P07737;CON__P02584	1.10915	0.761449	-1.00638	0.481862
P07738	0.500498	0.517257	0.619895	-0.586444
P07741	0.726614	0.101483	0.634553	-0.110802
P07814	0.0725317	0.637188	-0.0758167	-0.389103
P07858	0.0613743	0.215673	-0.1408	-0.345805
P07900;Q58FG0;Q14568;Q58FG1	0.456205	0.196512	0.382531	0.177689
P07910;P0DMR1;O60812;B7ZW38;B2RXH8;Q86SE5	0.0162743	0.107723	0.0205599	0.098712
P07919;A0A096LP55	0.0579452	0.00847976	0.11723	-0.0144543
P07954	0.97402	0.414609	-0.775409	0.295119
P08069	0.174271	0.581942	-0.196965	0.464753
P08133	0.908293	0.464905	-0.87012	0.402943
P08195	0.59768	1.05418	-0.604857	0.98762
P08237	0.0370245	0.25889	0.0450597	-0.207982
P08238;Q58FF7	0.146892	0.232218	-0.165135	-0.213208
P08243	0.3987	1.16067	-0.374638	1.07857
P08559;P29803	0.219103	0.545487	0.232951	-0.43294
P08574	0.395311	0.338441	0.468474	0.371642
P08579	0.016787	0.361841	-0.0301585	-0.347019
P08621	0.122639	0.354428	-0.110797	-0.22913
P08670;P17661;P41219	0.141792	0.99605	0.128263	-0.636258
P08708	0.397839	0.808738	-0.32056	-0.548778
P08754	0.152909	0.174728	-0.224863	0.219021
P08758	0.432813	0.228729	-0.36261	0.200343
P08865	0.172161	0.565121	-0.18075	-0.424864
P09012	0.150619	0.0190578	-0.198115	0.0264386
P09104;P13929	0.132074	1.0464	-0.19707	1.10585
P09110	0.57974	0.332298	-0.840633	0.460017
P09211	0.693134	0.474563	0.628477	-0.399176
P09234	0.330355	0.149443	-0.493484	-0.23626
P09382	1.07012	0.592196	-3.20929	1.32593
P09417	0.285844	0.920022	0.234112	0.58695
P09429;B2RPK0;P23497	0.706993	0.646994	0.509802	-0.413023
P09455	0.161038	0.388742	-0.190561	0.340676
P09471	1.02564	0.538581	0.76829	0.34052
P09488;Q03013	0.311033	0.304659	-0.568042	0.503862
P09496	0.455408	0.108176	0.347315	0.100447
P09497	0.1186	0.0297811	0.149875	-0.0371199
P09543	0.13862	0.253007	0.127674	-0.185445
P09622	0.141792	0.292057	0.215674	-0.341596
P09651;Q32P51	0.558948	0.256161	0.878104	-0.410924
P09661	0.00272356	0.011908	0.00391412	0.0149491
P09669	0.323059	0.72057	0.39755	0.716698
P09874	0.208511	0.20076	-0.190172	-0.162577
P09936	0.332446	0.0297902	0.305217	-0.0336615
P09960	0.106141	0.0247738	-0.118248	0.0264636
P09972	1.27034	1.38235	-1.5627	1.65473
Q71UI9;P0C0S5	0.763665	0.303173	0.804743	-0.319697
Q99878;Q96KK5;Q9BTM1;Q16777;Q6FI13;P20671;P0C0S8	0.626205	0.102143	0.976309	0.195436
P0CG35;P0CG34	0.119625	0.966192	0.300846	-1.62313
P0DMV9;P0DMV8	0.00500972	0.164481	0.00649083	0.129169
P0DP25;P0DP24;P0DP23;P27482;P02585	0.0954206	0.932468	-0.11279	-0.697045
P10155	0.182068	0.190501	0.158376	-0.145164
P10515	0.138021	0.389629	-0.128655	-0.264211
P10586	0.486879	0.0452873	-0.55199	-0.0668853
P10599	0.543581	0.0175791	-0.565681	-0.0253945
P10606	0.00969613	0.278373	0.0216045	0.370676
P10636	0.798682	0.316919	0.567367	0.221536
P10644	0.237132	0.108176	-0.300889	-0.141783
P10768	0.30431	0.0477013	-0.247189	0.046182
P10809	0.136856	0.550542	-0.16211	-0.448689
P10909	0.453549	0.962358	-0.485331	-0.899814
P11021	0.0954206	0.95436	0.0905196	-0.575863
P11137	0.311277	0.358765	0.235957	-0.233515
P11142	0.206017	0.120625	-0.187637	-0.109401
P11171	0.171035	0.915773	-0.181223	-0.679835
P11172	0.483647	1.38235	-0.379106	1.33809
P11177	0.162955	0.177007	0.163393	-0.153342
P11216;P11217;P06737	0.0395076	0.686348	0.0434756	0.43114
P11233	0.0416013	0.0352272	0.058279	0.0434812
P11274	0.0739858	0.621022	0.117253	0.580106
P11310	1.12373	0.267303	1.3688	0.263971
P11387;Q969P6	0.191343	0.952613	-0.182721	0.636282
P11388	0.361488	0.201485	-0.311569	-0.179285
P11413	0.000898135	1.16701	-0.00181898	1.20864
P11441	0.124859	0.26517	0.119837	-0.197196
P11498	0.901682	0.966192	-0.674893	0.64966
P11586	0.22645	0.453716	-0.188628	-0.29335
P11766	0.41696	0.538513	0.304822	-0.34835
P11940;Q9H361;Q4VXU2	0.00867558	0.343258	0.0113745	0.247023
P12004	0.908293	0.761449	-0.719136	-0.525246
P12081	0.170707	0.272245	0.152132	0.198411
P12109	0.705943	0.363458	-3.05312	1.50016
P12235	0.0180558	1.1276	-0.0265739	0.85512
P12236	0.434327	0.00824455	0.336997	-0.00787719
P12268	0.522046	0.0679246	-0.365066	0.0612024
P12270	0.102496	0.318221	-0.111128	-0.245828
P12277;P06732	0.409158	0.143047	-0.308273	-0.1213
P12814;P35609;Q08043	0.555905	0.071189	-0.478443	0.0784378
P12931;P07948;P08631;Q9H3Y6;P42685;P06239;P08581;Q04912	0.557992	0.18985	0.420433	0.153786
P12955	0.626205	0.077333	0.552697	-0.0865863
P12956	0.0103697	0.135541	-0.0127892	-0.109534
P13010	0.100189	0.182215	0.0979101	0.143375
P13073	0.144553	0.0915245	-0.160779	-0.097026
P13489	0.547486	0.0300989	-0.411693	-0.0295691
P13591	0.0372365	0.554002	-0.0514478	0.435268
P13611	0.10518	0.966192	0.190904	-1.15037
P13637	0.0103697	0.222057	-0.0153044	0.197146
P13639	0.0485373	0.0880763	0.0561689	-0.0791077
P13667	0.175574	0.398443	-0.174687	-0.298163
P13693;Q9HAU6	0.13862	0.336159	0.154525	-0.275533
P13798	0.0744763	0.180191	0.0924824	0.164311
P13804	0.382386	0.134355	-0.362555	-0.143078
P13861	0.141792	0.23459	0.156946	0.210407
P13987	0.0665761	0.0296244	-0.152664	-0.0593345
P14174	0.379422	1.3459	0.285575	1.08477
P14209	0.823198	1.08493	-1.2064	1.50987
P14314	0.306366	0.553569	-0.292777	-0.429047
P14324	0.862618	0.658659	0.650397	-0.429925
P14550	0.439122	0.196512	-0.373127	-0.17943
P14618;P30613	0.261398	0.183728	-0.234687	-0.157784
P14625;Q58FF3	0.0195291	0.424181	-0.0246542	-0.278019
P63162;P14678	0.736577	0.652153	0.87462	0.687693
P14854	0.530396	0.0352272	-0.510236	0.0459316
P14866	0.102496	0.962358	-0.100679	-0.606111
P14868	0.1186	0.277705	-0.12609	0.22307
P14927	0.104265	0.864041	-0.114227	-0.603322
P15121;C9JRZ8	0.52741	0.520989	0.420767	-0.38174
P15170	0.734561	0.474563	0.643933	-0.385959
P15311	0.0111866	0.384191	0.0141179	0.247374
P15374	0.017731	1.14493	-0.0310873	-1.14262
P15531	0.612178	0.313109	-0.564542	-0.282287
P15848	0.908293	0.363458	0.791557	0.287309
P15880	0.10518	0.602513	0.103554	-0.379421
P15927	0.207212	1.2849	0.1955	-1.05263
P16152	0.56427	0.0618947	-0.564721	-0.076213
P16220;P18846	0.519887	1.1276	-0.511569	-1.09128
P16298	0.311033	0.235412	0.272053	0.198462
P16401	0.0180558	0.0247738	0.0308743	-0.0301122
P16403	0.908293	0.431638	0.649506	0.280229
P16435	0.0475779	0.402071	-0.123489	0.611581
P16615;O14983;Q93084	0.347746	0.207725	-0.264291	-0.158933
P16949;REV__P36956;Q9H169;H7BZ55	0.908293	0.417562	0.703062	-0.292733
P17096	0.106141	0.044618	-0.228476	-0.0901683
P17174	0.00525025	0.278337	0.00661092	-0.195308
P17252;P05129	0.763665	0.178336	-0.657658	0.169835
P17301	1.04428	0.254278	-1.03024	0.237893
P17480	0.104443	0.675891	-0.134312	0.560915
P17600;Q92777	0.538565	1.07201	-0.46469	0.867217
P17655	0.0296512	0.182215	-0.0515117	-0.213433
P17677	0.0466858	0.659852	-0.0574003	0.473892
P17812	0.0140952	0.0901089	-0.0216358	0.102751
P17844	0.187985	0.267361	0.217749	-0.255948
P17858	0.330355	0.397302	0.271318	0.285546
P17980	0.149818	0.548783	0.142484	0.361739
P17987	0.100251	0.382513	0.102205	-0.266926
P18031	0.0697823	0.228513	-0.0923724	0.217523
P18065	0.908293	0.183804	-0.67944	-0.147431
P18077	0.00306626	0.792186	0.00505469	-0.637384
P18085	0.102098	0.429284	-0.108191	0.311074
P18124	0.059249	0.0372469	-0.0821933	-0.044388
P18206	1.02536	0.0300989	-1.14927	0.0420169
P18433	0.174271	0.293744	0.261958	0.353002
P18583	0.200012	0.819588	-0.169462	-0.497096
P18621	0.0418129	0.388817	-0.0659156	0.372618
P18669;P15259;Q8N0Y7	0.229735	0.899067	-0.199289	-0.574402
P18754	0.324803	1.1276	0.294086	-0.906825
P18858	0.055353	0.0677103	0.10826	0.108865
P18859	0.364759	0.474329	-0.301721	-0.342818
P18887	0.172414	0.305774	-0.360036	-0.50811
P19022	0.0162743	0.272245	-0.0236581	-0.239711
P19174	0.0711533	0.258881	-0.0768436	-0.195535
P19338	0.325787	0.316656	0.26404	-0.232169
P19367;Q2TB90;P52790	0.141792	0.508916	0.135783	0.336934
P19387	0.731999	0.00242537	-0.54501	0.0017724
P19388	0.0296512	0.349275	-0.0526024	-0.358778
P19404	0.0574474	0.0554873	-0.0895043	0.0721704
P19525	0.0542635	0.405419	0.076316	0.348374
P19623	1.04428	0.232048	1.02609	-0.216143
P19784	0.0785022	0.192139	0.125632	-0.229363
P20042	0.721193	0.0201246	-0.600119	-0.0231197
P20073	0.324676	0.304395	-0.299429	-0.256889
P20264;Q03052;Q06416;Q01860;P49335	0.549899	0.20076	-0.417098	0.162799
P20290	0.621898	0.102562	-0.820042	0.16613
P20336	0.254474	0.644484	0.270562	-0.518245
P20338	0.568742	0.389542	-0.885395	0.565304
P20339	0.486879	0.507034	0.622739	-0.592255
P20340	0.52741	0.0332866	0.42084	-0.0363545
P20618	0.0475779	0.808411	0.0725557	-0.695458
P20674	0.324676	0.181222	0.321496	0.181157
P20700	0.127046	0.453716	0.117786	-0.296153
P20962	0.160898	1.1276	0.14482	-0.770529
P21127;Q9UQ88;Q13882	0.420204	0.371441	0.339889	-0.276103
P21246	0.0574474	0.104873	-0.0898237	0.130128
P21266	0.174271	0.0673694	0.153609	0.0588143
P21281;P15313	0.0260469	0.438578	0.0407299	0.388256
P21283	0.000223483	0.226301	-0.000181279	0.186677
P21291	0.929426	0.211238	-1.08897	0.256216
P21333	0.94272	0.220261	-0.932582	-0.223579
P21399	0.260182	0.808738	-0.215711	0.510851
P21579;Q8N9I0;O00445	0.626603	0.015702	0.45213	-0.0145048
P21741	0.506302	0.816144	-0.375402	-0.534724
P21796	0.107274	0.0907109	-0.139605	-0.106824
P21912	0.567464	0.964052	-0.548687	0.822722
P21964	0.109315	0.792359	0.396532	1.83046
P22059;Q969R2	0.41696	0.683903	-0.340086	0.482441
P22061	0.41696	0.854483	0.456972	-0.79759
P22087	0.0416013	0.805212	-0.046279	0.505268
P22102	0.666833	0.113373	-0.588983	0.122019
P22234	0.11059	0.363458	-0.106466	-0.239374
P22307	0.827308	0.962358	-0.769717	0.776632
P22314	0.0907855	0.149443	-0.0907236	-0.122376
P22392	0.129623	0.470992	0.133821	0.342504
P22626	0.239656	0.733205	0.210516	-0.477234
P22676;P05937	0.645934	0.0843894	-0.654869	0.104943
P22681	1.04428	0.179949	1.10654	-0.182164
P22694	0.483647	0.808738	-0.489402	0.72231
P22695	0.109576	0.952783	0.102758	-0.565721
P23142;CON__ENSEMBL:ENSBTAP00000016046	0.647852	0.405419	-0.597208	-0.348464
P23193;Q15560	0.180582	0.623751	-0.156197	-0.378762
P23246	0.296012	0.239305	0.240382	-0.184956
P23258;Q9NRH3	0.292515	0.0675154	-0.219268	-0.0573613
P23284	0.530396	0.0403194	0.391845	-0.0393322
P23368	0.021391	0.0699824	-0.0298722	-0.0722864
P23381	0.0732537	0.864041	-0.0927562	-0.642305
P23396	0.00408362	0.565121	0.00550302	-0.359684
P23471	0.908293	0.932468	-0.664966	0.579846
P23526	0.30605	0.136766	0.251647	-0.120154
P23527	0.908293	0.267361	1.84692	-0.548431
P23528	0.189717	0.454039	0.17066	-0.306064
P23588	0.0757644	0.654401	0.0877236	-0.448661
P23634;Q16720	0.0103813	0.398443	0.0130123	-0.258599
P23786	0.0723509	0.838374	-0.103761	0.703358
P23919	0.858335	0.898899	0.764765	-0.689119
P23921	0.511547	0.237448	-0.383425	-0.190605
P24534	0.0137652	0.675891	-0.0207159	-0.549353
P24539	0.171035	0.656912	0.235147	-0.638258
P24666	0.254474	0.998089	-0.199089	-0.625509
P24752	0.524238	0.0465396	-0.431468	0.0503639
P24821	1.02663	0.650012	1.09624	-0.568778
P24928	0.0827869	0.675662	-0.137158	-0.69182
P24941;Q96Q40;O94921;Q07002;Q00537;Q9NYV4;Q14004	0.00094445	1.01517	-0.00191353	-0.910204
P25205	0.0872524	0.733205	0.087192	-0.455361
P25325	0.016787	0.966192	0.025132	0.771597
P25398	0.184163	0.649762	-0.166618	-0.412257
P25685;Q9UDY4	0.612178	0.0107926	-0.475656	-0.011481
P25705	0.0340283	0.146788	0.0377633	-0.117124
P25786	0.156952	0.199985	-0.141176	-0.152439
P25787	1.03806	0.405854	1.62046	0.558204
P25788	0.196011	0.293916	0.205284	-0.251905
P25789	0.353927	0.128018	-0.271082	0.109815
P26038	0.141792	0.507034	0.139939	0.347229
P26196	0.263393	0.12023	0.256983	-0.122944
P26232	0.540414	0.757846	0.374361	0.462322
P26358	0.225938	0.492711	0.202845	-0.339314
P26368	0.102496	0.0706366	0.157363	-0.102372
P26373	0.567464	0.278373	0.8777	0.433971
P26378	0.234352	0.75307	-0.275342	0.653957
P26583	0.41696	0.431638	0.330574	-0.313088
P26599	0.772558	0.100088	-0.634529	0.101277
P26639	0.104265	0.0174036	0.0978587	0.01515
P26640	0.0296512	0.113306	-0.0502494	-0.144021
P26641	0.00196651	0.198472	0.00275917	-0.180471
P26885	0.707339	0.0315968	-0.622654	0.0373677
P26992	1.12373	0.368399	2.11498	-0.516427
P27348	0.295032	0.229428	0.283712	-0.210862
P27361;P31152;Q16659	0.543581	0.87266	-0.495017	0.697479
P27635;Q96L21	0.22645	0.139475	-0.293202	-0.176911
P27694	0.208511	1.01356	-0.179502	-0.66587
P27695	0.171035	0.130883	0.188304	0.136302
P27708;P31327	0.160721	0.384166	-0.145151	-0.257112
P27797	0.790093	0.641223	-0.648916	-0.461739
P27816	0.175574	0.00874975	-0.19974	-0.0109316
P27824	0.0475779	0.0247738	-0.0528805	0.023477
P28066	0.160934	0.24076	-0.141778	-0.177432
P28070	0.0475779	0.99605	-0.0837887	-1.05421
P28072	0.179857	0.621281	-0.181256	-0.4399
P28074	0.132074	0.436548	0.149992	-0.351509
P28161	0.228501	0.729598	-0.223039	0.523831
P28288	0.295299	0.961642	-0.280059	0.715162
P28331	0.393434	0.00755415	-0.318351	-0.00696884
P28340	0.00175331	0.208006	0.00201308	-0.166117
P28482	0.0618052	0.313311	0.0842545	0.2721
P28676	1.03806	0.858236	0.857048	0.572684
P28838	0.543581	0.135541	-0.548779	0.160459
P29144	0.256535	0.165806	0.23503	-0.147333
P29218	0.129853	0.510059	0.13392	0.365899
P29401	0.180058	0.241443	0.154583	-0.176027
P29692	0.361488	0.895704	0.327349	-0.671378
P29762	0.790093	0.137034	-2.27274	0.463601
P29966	0.547486	1.16701	-0.464872	-1.01372
P30040	0.0913499	0.231897	0.101606	-0.196092
P30041	0.11897	0.431977	0.142488	-0.361873
P30043	0.945204	0.966192	-1.17415	1.03191
P30044	0.0183688	0.16345	-0.0275712	0.149732
P30046;A6NHG4	0.181962	0.0901089	-0.20714	0.103235
P30048	0.0872431	0.60847	0.104492	-0.455626
P30050	0.600308	0.113914	-0.551116	-0.126421
P30084	0.0067391	0.0699824	-0.0107613	0.0813329
P30085	0.763665	0.313109	1.36744	0.557944
P30086	0.547486	0.127652	-0.452019	0.124075
P30101	0.0361435	0.555446	0.039921	-0.348004
P30153;P30154	0.0137652	0.651191	-0.0171752	0.433576
P30419	0.016787	0.288494	-0.0454197	-0.463142
P30519	0.353927	0.0402305	0.313723	-0.0439132
P30520;Q8N142	0.693134	0.178336	-0.554074	-0.157522
P30566	0.180982	0.120625	0.165353	-0.106732
P30626	0.296538	0.193323	0.298746	0.190775
P30837;P00352	1.04428	0.430867	-1.1614	-0.390178
P30876	0.436872	0.41993	-0.335675	0.298184
P31040	0.771194	0.190501	-0.544235	-0.14727
P31146	0.173349	0.137034	0.18218	0.135593
P31150	0.0067391	0.279118	-0.00944919	0.226784
P31153;Q00266	0.0296512	0.0699824	-0.0339746	-0.062353
P31323	0.823198	0.0833365	0.580779	0.0728839
P31350	1.30384	0.132897	-1.45774	0.131279
P31483	0.0609287	0.503383	0.100789	-0.487438
P31689	0.0574474	0.464905	0.118895	-0.569753
P31749	0.506302	0.363458	-0.604935	-0.413262
P31930	0.00879718	0.398443	-0.0115259	-0.282234
P31939	0.0715775	0.0101973	0.0922474	0.0119428
P31942	0.0995871	0.602513	-0.111005	-0.436258
P31943	0.160402	1.18674	-0.16288	-0.987754
P31946	0.189016	0.143416	-0.211822	0.149911
P31948	0.0428522	0.202758	0.0460546	-0.154394
P32004	0.0981834	1.38235	0.0952965	1.15358
P32119	0.397839	0.459202	0.354978	-0.3677
P32121	0.237983	0.111786	-0.222799	-0.107937
P32322	0.0741361	0.462427	-0.105438	-0.409719
P32969	1.12373	0.139666	-1.67451	0.190919
P33176	0.175574	0.805212	-0.164615	-0.523134
P33316	0.07647	0.962358	0.114792	-0.858161
P33991;Q9UJA3	0.0801898	0.222057	-0.087153	-0.177201
P33992	0.311033	0.685481	-0.249772	-0.444394
P33993	0.269503	0.638447	-0.243576	-0.438825
P34897	0.415255	0.939922	0.305129	-0.589388
P34932	0.287047	0.220549	-0.228781	-0.168176
P34949	0.22645	0.729598	-0.430235	1.01903
P35052	0.527433	0.462954	-0.44702	-0.364596
P35080	0.00306626	1.08213	0.00603763	-1.10564
P35221;Q9UI47	0.541284	0.0674	-0.412761	-0.0642897
P35222	0.133646	0.0674	0.131106	0.0624848
P35232	0.00997736	1.1276	-0.0123958	-0.759652
P35237	0.042266	0.431977	-0.0880893	-0.546322
P35241	0.411076	0.365419	-0.324585	0.266058
P35244	0.0630846	0.0469779	-0.0804774	-0.0508085
P35249	0.366589	0.504565	-0.37858	-0.450174
P35250	0.232426	1.0576	-0.203255	-0.726672
P35251	0.215632	0.644647	-0.225345	-0.490507
P35268	0.171035	0.181374	-0.195233	-0.182466
P35269	0.144553	0.663964	-0.255005	-0.794083
P35520	0.017731	0.0494298	-0.0376681	-0.0768897
P35579;REV__Q9UKV3	0.975197	0.11539	-1.17184	0.15942
P35580;REV__Q8IYT3	0.209165	0.256925	-0.182142	-0.190025
P35606	0.383979	0.12023	-0.294249	-0.106073
P35611	0.22645	0.0247738	-0.18848	0.0229488
P35612	0.524238	0.0413495	0.386038	-0.0404423
P35613	0.129853	0.168353	-0.159706	-0.176266
P35637	0.0067391	0.466988	-0.00942277	-0.345132
P35658	0.0954206	0.0174036	-0.16809	-0.0297184
P35659	0.42597	0.0631142	-0.344504	-0.061919
P35711;P35712	0.071344	0.171544	0.110729	0.199118
P35998	0.285304	0.538581	0.232848	-0.353607
P36404	0.0965138	0.517257	0.0982504	-0.346052
P36405	0.770026	0.245933	-0.837752	0.283114
P36542	0.174012	0.554002	0.159751	-0.363854
P36543;Q96A05	0.219103	0.293916	0.230815	0.259499
P36578	0.368019	0.210457	-0.320919	-0.189799
P36639	0.0589869	0.185192	-0.0662423	0.145888
P36776	0.161038	0.050946	-0.146564	-0.0481477
P36871	0.336007	0.363458	-0.295681	0.280433
P36873	0.107274	0.24463	-0.159339	0.276824
P36915	0.182068	1.11498	-0.188808	0.864514
P36954	0.237983	0.89187	-0.275136	-0.761113
P36957	0.432813	0.0174036	0.304914	0.0154397
P36969	0.543457	0.22271	0.41083	0.181006
P37108	0.234352	0.0174036	0.290962	0.0250723
P37198	0.194115	0.389542	-0.363735	0.557649
P37235	0.204891	0.599001	-0.250184	0.530022
P37268	0.2659	0.668719	0.265443	0.514468
P37802	0.283791	0.966192	-0.242022	0.667288
P37837	0.239656	0.192799	0.219289	0.162375
P37840	0.099856	0.453716	-0.108693	0.335693
P38117	0.167735	0.161345	-0.190533	-0.164841
P38159;O75526;Q8N7X1	0.823198	0.8141	0.590569	-0.514949
P38606	0.453549	0.388742	0.502283	0.402227
P38646	0.173875	0.75307	-0.161352	-0.492632
P38919	0.10518	0.632177	0.126606	-0.479681
P39019	0.303882	0.293744	0.268201	0.237196
P39023;Q92901	0.196011	0.650012	0.192181	-0.456142
P39656	0.97402	0.389629	1.08502	0.390582
P39687;O95626;O43423	0.578212	0.434306	0.409618	-0.28488
P39748;CON__ENSEMBL:ENSBTAP00000007350;CON__P01030	0.543457	0.642155	-0.500218	-0.517371
P40121	0.000223483	0.431685	0.00011741	0.283205
P40123	0.146892	0.72161	0.163653	0.542933
P40227;Q92526	0.274758	0.0974634	0.256601	-0.0991104
P40424;P40425	0.34318	0.384915	-0.4471	-0.43709
P40429;Q6NVV1	0.0574474	0.064366	-0.0971934	-0.0888322
P40925	0.120389	0.296756	0.123545	-0.228417
P40926	0.0599633	0.358658	-0.0710756	-0.257617
P40938	0.265154	0.436548	-0.383799	-0.514627
P40939	0.779176	0.0827334	-0.787547	-0.10396
P41091;Q2VIR3	0.172414	0.903247	-0.20003	-0.733594
P41208;Q12798	0.196153	0.0332866	0.253107	-0.0471409
P41217	0.219103	0.867394	0.478367	1.38777
P41223	0.251376	0.0860622	-0.336869	-0.123468
P41225	0.529021	1.00474	0.556467	-0.980349
P41227;Q9BSU3	0.0178483	0.0699824	-0.032662	0.0909944
P41240;P42679	0.626603	0.14553	0.4855	0.128308
P41250	0.0530994	0.391297	0.0695491	0.31669
P41252	0.104443	0.808738	-0.109523	-0.536724
P41567	0.586145	0.245583	-0.614347	-0.267357
P42025	0.457476	0.186147	-0.334053	-0.147374
P42126	0.269862	1.31934	-0.212791	-0.979348
P42166	0.540414	0.966192	-0.39134	-0.628582
P42167	0.598529	1.16701	0.450478	-0.906802
P42285	0.368019	0.0872261	-0.515323	-0.144631
P42345	0.0557575	0.280509	-0.0623533	0.205796
P42677	0.665526	0.864041	0.495711	-0.556591
P42704	0.706993	0.118189	-0.585865	-0.119556
P42765	0.734117	0.166721	-0.646074	0.165514
P42766	0.538565	0.267361	1.31048	0.669689
P43003;P48664	0.159852	0.45431	0.284591	0.594417
P43004	0.0358237	1.23439	-0.0625679	1.40458
P43034	0.0379332	0.508916	0.0483546	-0.376234
P43121	1.06527	0.952613	-0.901979	-0.594652
P43146	0.539226	0.687442	0.371353	-0.421587
P43155	0.193189	0.0880763	0.351582	0.161988
P43243	0.297727	0.160462	0.232798	-0.127313
P43246	0.0872524	0.00517518	-0.105677	0.0053704
P43304	0.434177	1.1276	-0.36247	0.906343
P43307	0.893785	0.20076	-1.37598	0.333101
P43487;Q9C010	0.547486	0.0891206	-0.591988	-0.119737
P43490	0.0801898	0.318782	0.12938	0.345957
P43686	0.027848	0.0247738	-0.0379072	0.0273819
P45880	0.157429	0.864041	-0.169508	0.63253
P45973	0.0739858	0.071036	-0.091154	-0.0761725
P45974;Q92995	0.272716	0.237762	0.244709	-0.198228
P45983;P45984	0.825058	0.368399	1.02267	-0.42524
P46013	0.763665	0.898899	-0.568645	-0.588296
P46060	0.908293	0.127006	-1.03033	-0.162628
P46063	0.569823	0.201485	-0.444019	0.16781
P46087	0.179597	0.562947	-0.192355	-0.432288
P46100	0.0216861	0.0852957	0.0335031	-0.0942784
P46108	0.0175574	0.0126327	0.0309423	0.0163226
P46109	0.0180558	0.966192	-0.0271677	-0.728603
P46379	0.119107	0.749135	0.126971	0.518637
P46459	0.0582783	0.108176	-0.0711238	0.103035
P46776	0.790093	0.565121	0.999854	0.642345
P46777	0.235128	0.373543	-0.267804	-0.337187
P46778	0.295032	0.431977	0.337764	0.417661
P46779	0.474331	0.0699824	0.509969	-0.0961676
P46781	0.745797	0.362199	0.612492	0.282053
P46782	0.135329	0.319536	-0.184114	-0.325823
P46783;Q9NQ39	0.07647	0.579927	-0.0830887	0.376791
P46821	0.104348	0.077333	0.0999583	0.0685058
P46926	0.265013	0.135541	0.210408	-0.110106
P46940	0.693134	0.111862	-0.633837	0.126751
P46977	0.24061	0.053186	0.29141	-0.0707556
P47755	0.083309	0.131232	-0.104349	0.135546
P47756	0.0540582	0.183035	0.0775421	-0.188352
P47813	0.0755776	0.0238188	0.0965427	-0.026738
P47897	0.163018	0.123781	-0.145939	-0.104788
P47985;P0C7P4	0.0576236	0.031181	-0.0714545	-0.0325437
P48047	0.136856	0.0642175	-0.130306	-0.058524
P48147	0.647852	0.120625	-0.717004	0.159113
P48431;Q9Y651	0.908293	0.663964	-0.865404	-0.535113
P48444	0.52741	0.651191	-0.450863	0.494632
P48449	0.519768	0.384191	0.379856	-0.266551
P48556	0.0672096	0.631586	0.0687326	0.375553
P48634	0.124859	0.603803	-0.195166	-0.630193
P48637	0.0741895	0.721138	0.0774107	-0.444822
P48643	0.0590325	0.40556	0.0747808	0.311203
P48681	0.234352	1.05418	0.223368	-0.786449
P48723	0.232426	0.864041	-0.214408	0.583355
P48729;Q8N752	0.472997	0.0674	0.358809	0.063849
P48735	0.387249	0.0984478	0.313445	-0.0945248
P48739	0.253912	0.499923	-0.356213	-0.553545
P49005	0.844993	0.966192	0.660272	-0.677383
P49006	0.52121	1.1276	-0.674517	-1.41595
P49189	0.524619	0.381759	0.47954	-0.330294
P49207	0.823198	0.0699824	0.973854	-0.104771
P49257	0.368019	0.0312724	-0.383471	0.0409565
P49321	0.0927352	0.773888	-0.125371	-0.662121
P49327	0.0300535	0.223507	-0.0352211	-0.168664
P49368	0.0475779	0.104873	-0.0735496	0.129651
P49411	0.283729	0.122362	-0.250517	-0.116115
P49419	0.459067	0.112174	-0.393433	0.116928
P49458	0.00175331	0.278048	-0.00227673	-0.228981
P49588	0.524238	0.00555563	-0.411937	-0.00565672
P49589	0.432813	0.962358	-0.413546	0.791951
P49591	0.252299	0.189205	0.213614	0.15131
P49711;Q8NI51	0.442557	0.158476	-0.361835	-0.144204
P49720	0.138166	0.370771	0.174116	0.338106
P49721	0.096264	0.215673	-0.0993405	0.174586
P49736	0.292853	0.668719	-0.233372	-0.423012
P49748	1.04428	1.10352	-1.00771	-0.89756
P49750	0.0623699	0.0599086	-0.084087	-0.0658664
P49755	0.434327	0.554002	0.613024	0.687588
P49756	0.016787	0.0968198	0.0304977	-0.127446
P49773	1.04428	0.514238	1.19858	0.467348
P49790	0.207028	0.789094	-0.228541	-0.628483
P49792;Q99666;O14715;P0DJD0;P0DJD1;Q05823	0.0111093	1.00493	0.0150145	-0.686446
P49821	0.402111	0.0848165	0.41101	0.104252
P49840	0.483647	0.231897	-0.578916	0.297619
P49841	0.954613	0.436548	-0.760493	0.309645
P49902	0.588303	0.707056	-0.990324	1.04199
P49903	0.094206	1.1276	-0.13548	1.10703
P49915	0.529021	0.148468	-0.387551	-0.124966
P49916	0.170707	0.106505	-0.181632	-0.111344
P49959	0.219103	0.406779	-0.363847	-0.53192
P50148;Q03113	0.41696	0.120625	0.353599	0.120368
P50150	0.229728	0.0542689	-0.307609	-0.0786608
P50213	0.645934	0.416753	-0.842089	0.506618
P50395	0.163751	0.0558257	0.154244	-0.0532315
P50402	0.341101	0.537228	0.323151	-0.425285
P50440	0.253912	0.0165846	-0.351649	-0.0257799
P50454	0.886393	0.222133	-1.09848	0.293259
P50502;Q8NFI4;Q8IZP2	0.105069	0.106505	-0.155488	-0.140096
P50570	0.516571	0.499923	-0.401708	0.357894
P50579	0.52741	0.517257	0.647122	0.580452
P50897	0.199447	0.0599086	-0.262755	-0.0808197
P50914	0.790093	0.491785	0.720288	0.410939
P50990	0.0475779	0.245715	-0.0556267	-0.194368
P50991	0.29033	0.104383	-0.226675	0.0894544
P50993	0.0525133	0.966192	0.0926681	0.991187
P51003;Q9NRJ5	0.52741	0.659852	-0.399318	-0.44588
P51114	0.506302	0.674623	0.442592	-0.527809
P51116	0.120302	0.293744	0.234123	-0.42904
P51148	0.150619	0.229428	0.20131	0.251133
P51149	0.450298	0.342613	-0.327772	0.237352
P51532	0.0416013	0.208006	0.0446625	-0.157437
P51570	0.823198	0.371827	-0.743327	0.31893
P51571	0.0238864	0.454039	-0.0522887	-0.557368
P51572	0.191343	0.792359	0.183947	-0.537868
P51608	0.312892	0.178126	0.387675	-0.218515
P51610	0.0945976	0.909234	0.108008	-0.659128
P51648;P48448;P30838;P43353	0.0556148	0.0592715	0.060021	0.0518711
P51649	0.455408	0.0163247	-0.589659	-0.0270237
P51659	0.0801898	0.429555	0.087893	-0.302716
P51665	0.262356	0.952613	0.352416	0.969344
P51674	0.483647	1.1276	0.362217	0.865025
P51784;Q13107	0.506302	0.75307	-0.465333	0.610221
P51812	0.0393501	0.39955	0.0813958	-0.502924
P51858	0.0372365	0.669561	-0.0496896	-0.5036
P51970	0.748143	1.08213	-0.542964	0.737743
P51991	0.117174	0.122669	0.164133	-0.154065
P52209	0.752327	0.196512	0.589864	0.168524
P52272	0.0768342	0.376249	0.0806825	-0.251278
P52292	0.627619	0.589656	-0.624509	-0.512008
P52294	0.306366	0.109277	0.312857	-0.124454
P52306	0.00272356	0.343343	0.00441172	0.33358
P52434	0.261398	0.0872261	-0.288658	-0.104252
P52564;P46734	0.110193	0.428228	0.194732	-0.511998
P52565	0.295032	0.278337	-0.245428	-0.211617
P52594;O95081	0.00306626	0.276834	0.00865406	-0.409494
P52597	0.0576236	0.281063	0.0789429	-0.250547
P52701	0.417225	0.399864	-0.367723	-0.32496
P52735	0.258452	0.203368	0.255922	-0.191709
P52788	0.823198	0.808738	-0.618141	0.53335
P52799	0.129854	0.697848	0.261579	0.950585
P52888	0.0309312	0.517257	-0.0609293	-0.560048
P52907	0.615354	1.03862	-0.448165	-0.700361
P52926	0.149818	1.31934	0.239295	-1.74196
P52943	0.0714455	0.749918	0.109494	-0.677454
P52948	0.140173	0.592196	0.167567	-0.478372
P53004	0.483647	0.251305	0.456352	0.248556
P53007	0.0574018	0.181222	0.125921	0.284757
P53041	0.0801898	0.452419	-0.115597	-0.413567
P53384	0.174271	0.966192	-0.233737	-0.925438
P53396	0.0151011	0.439482	0.0208504	0.333579
P53582	0.494158	0.61137	-0.497943	0.546488
P53597	0.059249	0.966177	0.0705662	-0.655607
P53602	0.901682	0.668719	-0.803137	0.524908
P53618	0.179597	0.456911	-0.221235	-0.420389
P53621	0.209139	0.11539	-0.177	-0.0971787
P53680	0.136856	0.305774	0.252711	0.430593
P53990	0.993164	0.0374968	0.719972	0.0349863
P53992	0.196153	0.208503	-0.185808	-0.173849
P53999	0.0371647	0.291229	0.0445459	0.223942
P54136	0.385949	0.0360072	-0.319744	0.0384858
P54289	0.74578	0.424181	0.635596	-0.341467
P54577	0.462837	0.478282	0.365164	-0.345676
P54578	0.0574474	0.240504	0.0636137	-0.182482
P54619;Q9UGJ0	0.260062	0.180191	0.312734	0.206713
P54687	0.000712742	0.776138	-0.0015939	0.707402
P54709	0.171035	0.626174	0.159251	0.408234
P54727	0.0402141	0.222057	-0.0486149	-0.185528
P54750;Q01064	0.803553	0.407506	-0.955481	-0.460432
P54756;P29320	0.763665	1.38235	-1.05129	2.25444
P54819	0.0716936	0.275594	0.128889	-0.336
P54920	0.41696	0.0901089	-0.317714	-0.084334
P55010	0.00973799	0.426433	0.0129404	0.305609
P55036	0.0475779	1.1276	0.0677798	-1.01863
P55060	0.00559737	0.623083	0.00756083	-0.413901
P55072	0.0697823	0.210779	0.0709453	0.157543
P55081	0.0475779	0.638447	-0.057991	-0.444656
P55084	0.010717	0.0955064	0.0137177	-0.0824317
P55145	0.0796521	0.0130035	-0.137264	-0.0205656
P55196	0.0954206	0.283585	-0.093359	0.204402
P55209	0.790093	0.331398	-0.850562	0.34509
P55265	0.138021	0.641223	0.129771	-0.404766
P55735	0.0309312	0.898908	-0.0364141	-0.561543
P55769	0.208178	0.109277	0.213777	-0.113081
P55786;A6NEC2	0.0294568	0.75307	0.0333669	0.463024
P55795	0.364841	0.830837	0.319129	-0.603382
P55809;Q9BYC2	0.206017	0.592196	-0.21299	-0.445275
P55884	0.00688683	0.429284	-0.0108446	0.341494
P56192	0.182068	0.143416	0.200924	-0.146333
P56211	1.04428	0.077333	-0.867033	-0.069831
Q5VTU8;P56381	0.544275	0.139706	0.487833	-0.145483
P56385	0.0576236	0.000285159	-0.0777111	-0.000183952
P56537	0.481544	1.16701	-0.421704	-1.06575
P56545	0.0422867	0.136833	0.0504507	-0.123757
P57737	0.432813	0.430948	0.373735	0.342993
P57772	0.0245147	0.689521	0.0417404	-0.636918
P58546	0.17406	0.0699824	0.314821	0.128402
P59768	0.266713	0.405419	0.296441	0.370524
P59998	0.538565	0.020869	0.856701	0.0453412
P60033	0.0475779	0.0650668	0.259385	0.286873
P60059	0.541284	0.954717	0.928913	-1.43648
P60174	0.196861	0.201485	0.21576	-0.194441
P60228	0.0995871	0.381759	-0.0937639	-0.247297
P60468	0.672172	0.134355	-0.508222	0.118729
P60510	0.378005	0.369645	0.575079	-0.506384
P60520	0.908293	0.752625	0.710976	-0.505316
P60660	0.547916	0.452419	-0.45359	-0.341474
P60709;Q9BYX7	0.076392	0.52195	-0.594435	-2.49329
P60842	0.0103484	0.0130035	-0.0134597	0.0126946
P60866	0.397839	0.028037	0.391798	0.0353833
P60880	0.544275	0.478282	0.587912	0.472036
P60891	0.03071	0.215409	-0.0455593	-0.209861
P60900	0.0451481	0.796073	0.0471882	-0.472516
P60953;P17081	0.138021	1.06619	-0.151469	0.838798
P60981	0.0603327	0.0931984	-0.0843462	-0.103598
P60983;O60234	0.0801465	0.0399384	0.136915	0.0617859
P61006	0.154405	0.962358	0.188147	-0.798681
P61011	0.0557575	0.158476	-0.0717285	0.14772
P61019	0.161038	0.398443	0.174016	0.320691
P61020	0.586145	0.610548	-0.41331	0.374032
P61026	0.0623699	0.69643	0.0875784	0.562104
P61077	0.00359136	0.601284	0.00656823	0.520026
P61081	0.0968015	0.258542	-0.121875	0.244596
P61086	0.186279	0.492456	0.233571	-0.452716
P61088;Q5JXB2	0.34318	0.389542	0.430895	0.426956
P61106	0.0340283	0.0827334	-0.0402379	0.0768194
P61158;Q9P1U1;Q9C0K3	0.0714455	0.189781	-0.0845756	-0.165112
P61160	0.269327	0.0927248	-0.237939	0.0890089
P61163	0.123055	0.517257	0.11235	-0.323316
P61165	0.771194	1.31934	-0.562417	-1.0367
P61201	0.41696	0.407506	0.314674	0.28616
P84077;P61204	0.0954206	0.689571	-0.147638	0.691457
P61221	0.242787	0.0190578	-0.239476	0.0219273
P61224;A6NIZ1	0.0847806	0.36587	0.136836	-0.390565
P61225	0.585011	0.497641	-0.513884	0.394397
P61247	0.547486	0.194662	0.548652	-0.210377
P61254	0.208178	0.668719	0.231939	-0.541844
P61266	0.537091	0.392628	0.414198	0.288366
P61289	1.04428	1.1276	-0.856484	0.788433
P61313	0.661065	0.278173	1.08978	0.463441
P61326	0.0981834	0.990538	-0.096492	-0.656569
P61353	0.908293	0.0272426	0.786943	-0.0301713
P61421	0.353653	0.208503	-0.586041	0.353389
P61513;A6NKH3	0.362802	0.966192	0.475489	-1.0891
P61586	0.263393	0.61137	-0.283058	0.50285
P61604	0.223079	0.169055	0.215115	-0.151669
P61619	0.0755776	0.0126327	-0.154262	0.0231409
P61758	0.287047	0.108401	0.249747	0.103345
P61764	0.141792	1.2367	0.173204	1.22434
P61803	0.667049	0.0312724	-0.84042	0.051685
P61923	0.336011	0.479239	-0.341141	-0.414138
P61956;Q6EEV6	0.143612	0.0693058	0.376585	0.17646
P61960	0.621898	0.416509	-0.675704	-0.423189
P61962	0.148587	0.409604	0.170095	-0.341665
P61970	0.336007	0.343343	0.598573	0.546673
P61978	0.0475779	0.597282	0.0504285	-0.366338
P61981	0.016787	0.208006	-0.0253133	-0.193831
P62070	0.206017	0.685481	-0.273842	0.667928
P62081	0.232907	0.517257	0.257138	0.436066
P62136	0.600308	0.129935	0.780616	0.198582
P62140	0.567464	0.0399384	0.558701	-0.0510153
P62166	0.191343	0.878499	0.264755	0.862298
P62191	0.263015	0.229428	-0.240855	0.194564
P62195	0.30605	0.368314	0.280521	0.290642
P62241	0.251145	0.0494298	0.21617	-0.0482693
P62244	0.472226	0.0702164	0.357698	0.0690387
P62249	0.827308	0.193298	0.631618	0.155934
P62258	0.0590509	0.208006	-0.0781339	-0.19074
P62263	0.55761	0.389542	-0.580756	-0.377111
P62266	0.639826	0.367802	0.574798	0.31041
P62269	0.154324	0.201485	0.191394	-0.211138
P62277	0.271248	0.811462	0.224588	0.51499
P62280	0.547486	0.492456	0.386474	-0.314939
P62304	0.0848611	0.943133	0.134803	0.909457
P62306	0.0801465	0.785626	0.106401	-0.629267
P62310	0.506302	0.376707	-0.716046	-0.50523
P62312	0.803553	0.898899	0.638784	-0.625584
P62314	0.328128	0.0781528	0.585949	0.163747
P62316	0.0697823	0.604445	0.0740231	-0.383305
P62318	0.486879	0.0707864	0.451681	-0.0852024
P62328	0.308852	0.978698	0.606905	-1.60292
P62330	0.724434	0.264105	-0.509728	-0.193429
P62333	0.113741	0.47108	0.109391	-0.305857
P62424	0.173462	0.00509845	0.188304	0.00502375
P62495	0.206017	0.388742	0.203483	-0.297349
P62633	0.748001	0.275594	-0.602868	0.226578
P62701;Q8TD47	0.0540582	0.683903	-0.0571611	-0.417354
P62750	0.104992	0.338825	-0.099938	-0.225054
P62753	0.112663	0.00850395	0.109614	0.00819325
P62805	0.543581	0.278337	0.713804	-0.370993
P62820;P59190	0.706993	0.13541	-0.510675	0.116039
P62826	0.219491	0.966192	0.213581	-0.704075
P62829	0.107274	1.1276	0.109164	-0.779581
P62834	1.07012	0.420141	-1.29314	-0.404096
P62841	0.878982	0.367802	-1.39873	0.546387
P62847	0.483647	0.155357	0.979704	0.358504
P62851	0.775182	0.120178	0.772462	-0.143689
P62854;Q5JNZ5	0.306071	0.0880763	-0.502228	-0.163368
P62857	0.132074	0.155357	0.213422	-0.216698
P62873	0.189717	0.201194	-0.166452	0.1547
P62879;Q9BRK4	0.219103	0.0336353	-0.220393	-0.0383676
P62888	0.645934	0.256925	-0.485158	-0.19807
P62899	0.706993	0.87056	0.630234	-0.691121
P62906	0.150619	0.160462	0.158474	-0.146117
P62910	0.954613	1.2849	1.12571	1.51712
P62913	0.0254695	0.607551	-0.0378449	-0.490889
P62917	0.132074	0.966192	-0.128113	-0.645692
P62937	0.0475779	0.146336	0.0623999	0.143336
P62942	0.129035	0.0872261	-0.265004	-0.170123
P62979;P62987;P0CG47;P0CG48	0.217981	0.00242537	-0.215173	-0.00184534
P62993	0.453549	0.0896711	0.550261	0.135121
P62995	0.190991	0.135541	-0.183508	-0.123563
P63000;P15153	0.543581	0.180488	0.411032	0.149037
P63010	0.103918	0.0296244	-0.120737	0.0328648
P63027;P23763	0.0475779	0.363458	0.0594818	0.280801
Q5JWF2;P63092;P38405	0.0657846	0.181222	-0.077082	-0.153979
P63096;P11488;P19087;A8MTJ3	0.908293	0.381759	0.698669	0.270051
P63098;Q96LZ3	0.104265	0.102562	0.152674	-0.135112
P63104	0.342194	0.729598	-0.324715	-0.562196
P63151;Q00005;Q9Y2T4	0.171557	0.319536	0.336768	0.49223
P63167	0.954613	0.155357	-1.20959	-0.212094
P63172	1.12373	1.3702	-1.14933	1.24891
P63173	0.55761	0.84968	0.514485	0.672223
P63208	0.193189	0.367802	-0.17747	-0.257662
P63220	0.0881001	1.1276	-0.118692	-1.01097
P63241;Q6IS14;Q9GZV4	0.147621	0.644484	-0.173872	-0.509097
P63244	0.0258234	0.646994	-0.0314443	-0.426016
P63261	0.131719	0.870365	0.148719	-0.661029
P63279	0.524953	0.0675154	0.380865	-0.0624147
P67775	0.260182	0.429284	0.284438	-0.382071
P67809;Q9Y2T7	0.336007	0.915773	-0.335623	-0.739703
P67870	0.10518	0.135312	0.110078	0.120422
P67936;Q2TAC2	0.737904	0.0101644	-0.745283	0.0136138
P68032;P63267;P62736;P68133	0.0715775	1.23439	-0.17495	-2.0701
P68036;A0A1B0GUS4	0.626603	0.179949	0.637733	0.198334
P68104;Q5VTE0	0.132949	0.388817	0.1279	0.26711
P68371	0.183314	0.287133	0.243651	-0.309548
P68400;Q8NEV1	0.495708	0.355817	0.398407	0.273089
P68402	0.377881	0.482208	-0.93866	1.04878
P68871	0.286337	1.23439	0.400765	-1.59263
P69849;Q15155;Q5JPE7	0.344783	0.558671	-0.529249	0.709773
P69891	1.07012	1.3459	-1.21078	1.40656
P69892	0.0931047	0.750105	-0.229137	1.16612
P69905	0.100189	0.65883	-0.125813	0.533651
P78310	0.0195291	0.033749	0.0269138	-0.035483
P78330	0.368614	0.75307	0.303045	-0.514294
P78344	0.364759	0.051809	0.321756	-0.0570142
P78347;Q86UP8;Q6EKJ0	0.253728	0.649762	-0.201415	-0.393663
P78356	0.0574474	0.0465396	-0.0614463	0.0415361
P78362;Q9UPE1	0.253912	0.469086	-0.283938	0.420018
P78371	0.102496	0.0153644	0.0993376	-0.0140206
P78406	0.908293	0.345326	-0.727964	-0.255927
P78417	0.823198	0.188141	0.616531	0.15286
P78527	0.0931047	0.155357	0.0884332	-0.120855
P78559	0.0451481	0.388742	-0.0642633	0.341695
P80303	0.0954206	0.160462	0.17196	0.236195
P80404	0.219103	0.183517	0.227487	0.17361
P80723	0.00196651	0.403373	-0.00305999	-0.366436
P82970	0.187985	1.1276	0.162108	-0.7469
P82979	0.0737993	0.338825	0.0781261	-0.232297
P83731	0.150619	0.208503	0.174288	0.203068
P83881	0.196011	0.296756	0.186439	-0.230383
P84085	0.932507	1.16701	-0.70663	0.868251
P84090	0.0260469	1.1276	-0.0335772	-0.828223
P84098	0.0630846	0.721138	-0.0982607	-0.641228
P84103	0.721193	0.146336	0.980843	0.231317
P84243	0.662351	0.320426	0.722458	-0.341928
P98160	0.731999	0.0637352	-1.37519	-0.151016
P98172	0.34318	0.641223	-0.314821	-0.474718
P98175	0.368614	0.0347113	-0.367162	-0.0442766
P98179	1.30384	0.229428	1.6817	-0.233178
P99999;CON__P62894	1.8457	0.384191	2.01322	-0.265176
Q00059	0.0962685	0.388771	-0.102291	0.281254
Q00169	0.645934	0.75307	0.60482	-0.61092
Q00325	0.0475779	0.155357	0.0674943	0.15722
Q00341	0.574564	0.49464	-0.517959	-0.401273
Q00403	0.199447	0.229428	-0.229371	-0.228577
Q00534	1.07734	0.602513	1.42488	-0.56426
Q00535	0.285304	0.808738	0.286799	0.632481
Q00610;P53675	0.235057	0.00517518	0.201892	0.00456796
Q00688	0.737904	0.585338	0.528426	-0.372636
Q00765	1.04428	0.870365	-0.897415	0.566436
Q00796	0.049531	0.226301	0.0755294	-0.231276
Q00839	0.0801898	0.113306	0.0842639	-0.099949
Q01081;Q8WU68	0.13862	0.0332866	-0.135702	-0.0339313
Q01082;P11277	0.754223	0.864041	-0.526641	0.525938
Q01085	0.132074	0.152284	-0.227776	-0.228905
Q01105;P0DME0	0.41696	0.792186	0.33349	-0.5435
Q01130;Q9BRL6	0.0442965	0.562459	0.0691812	-0.516328
Q01469;A8MUU1	0.132754	0.20076	0.143499	0.178388
Q01484	0.054262	0.966192	0.0566399	0.6002
Q01518	0.263393	0.0870389	-0.250184	-0.0888039
Q01581;P54868	0.0968015	0.589656	0.104608	-0.407459
Q01780	0.599691	0.50551	-0.542481	-0.412544
Q01813	1.00839	0.961642	-0.837621	0.65091
Q01844	0.034327	0.0901089	-0.0550853	0.113319
Q02218;Q9ULD0	0.0574474	0.0939219	-0.0973061	-0.127279
Q02252	0.0475779	0.388817	0.0627106	0.31836
Q02539	0.543581	0.284565	0.570627	0.303216
Q02543	0.394753	0.0973519	-0.343556	-0.101289
Q02750	0.336007	0.390891	-0.579708	0.592779
Q02790	0.502152	0.47108	-0.360634	-0.313948
Q02818	0.17406	0.864041	-0.235802	0.812639
Q02878	1.07012	0.127006	0.948168	-0.113361
Q02880	0.41696	0.0131823	0.299664	0.0124347
Q02952	0.80123	0.172774	-0.978114	0.233455
Q02978	0.216676	0.368399	0.190669	-0.255464
Q03252	0.56906	0.932468	0.404959	-0.56976
Q04206	0.315095	0.482184	-0.409364	-0.521668
Q04323	0.740736	0.0101644	-0.635425	0.0115819
Q04637	0.015501	0.431977	0.0229784	-0.353027
Q04726	0.208511	0.438459	0.233593	-0.376988
Q04760	0.598529	0.0674	0.456055	0.0639595
Q04828;P42330;P17516	0.565828	0.304896	0.922461	0.488165
Q04837	0.511547	0.854483	-0.37196	-0.544013
Q04917	0.136856	0.0643356	-0.147348	-0.0665324
Q05086	0.430576	0.28061	0.402194	-0.263025
Q05193	0.827308	1.1276	0.67237	0.862759
Q05397;Q14289	0.132949	0.316919	-0.199204	0.353727
Q05519	0.342271	0.0674	-0.402912	-0.0913721
Q05639	1.00095	0.978698	0.920421	0.781875
Q05682	0.958525	0.181374	-1.21986	-0.239484
Q06124	0.339535	0.143416	0.323241	0.146246
Q06203	0.0442965	0.39955	-0.0536388	-0.30155
Q06210	0.0938891	0.267361	0.127049	0.268543
Q06323	1.02564	1.00033	-0.874543	0.736509
Q06546	0.362295	1.16701	0.284514	-0.888217
Q06830	0.228501	0.0330636	0.261334	0.0429774
Q07020	0.612178	0.733272	0.685583	0.720106
Q07021	0.123419	0.09967	-0.182049	0.136399
Q07065	0.158089	0.236998	-0.153581	-0.191555
Q07157	1.30384	0.952613	-1.30528	0.614879
Q07666	0.0847806	0.576513	0.103577	-0.438877
Q07812	0.34318	0.0452873	0.442896	-0.0698813
Q07866	0.790093	0.554296	0.532301	-0.336058
Q07954	0.106742	0.304896	0.106003	0.217997
Q07955	0.368614	0.321672	0.264725	-0.214188
Q07960	0.506302	0.492456	-0.461688	0.413039
Q08170	0.823198	0.277705	-0.60842	0.208162
Q08209	0.306366	0.589656	0.301942	0.465834
Q08211	0.0799169	0.0308913	-0.0844285	-0.0297133
Q08257	0.312892	0.0511572	0.33252	0.0647913
Q08380	0.94272	0.393265	-0.74328	0.280579
Q08945	0.0475779	0.0437482	-0.0546162	0.041868
Q08AM6	0.429531	0.0688762	-0.353128	0.0708495
Q08J23	0.706993	0.864041	-0.749416	0.810052
Q09028	0.0737993	0.966192	0.0790932	-0.634088
Q09161	0.147621	0.201485	0.136128	-0.155336
Q09666	1.31654	1.00493	-6.88102	3.23888
Q10567	0.0475779	0.0805138	0.0554197	0.0780045
Q10570	0.754223	0.579927	-0.669132	0.45821
Q12756	0.790093	0.454261	-0.754921	0.4064
Q12765	0.0844164	0.366249	-0.094166	0.27064
Q12769	0.30605	0.189739	-0.316325	0.194683
Q12789	0.016787	0.100817	-0.0204475	0.0892714
Q12792	0.506302	0.23545	-0.435102	0.216314
Q12797	0.403111	0.0201246	-0.414497	-0.0274241
Q12800	0.263393	0.0871152	0.313567	-0.111882
Q12824	0.626205	0.749918	-0.524438	-0.545365
Q12857;P08651	0.547486	0.0631178	-0.525056	0.0743922
Q12860	0.0450417	0.962358	-0.057477	0.71789
Q12873	0.612178	0.0674	0.521656	-0.0717464
Q12874	0.342194	0.131437	-0.311693	-0.131311
Q12888	0.0451481	0.75307	-0.0494912	-0.474202
Q12904	0.304962	0.507034	0.227335	-0.312839
Q12905	0.270365	0.0674	-0.261804	0.0711889
Q12906	0.189717	0.652153	0.168289	-0.411222
Q12926	0.206017	0.474329	0.227519	-0.39826
Q12931	0.823198	0.0751056	-0.648552	-0.0742993
Q12955	0.368019	0.966192	0.298917	0.669671
Q12974	0.059249	0.384831	0.0771979	-0.301287
Q13011	0.0147384	0.638488	-0.0226255	0.510558
Q13033	0.737499	0.202599	0.538665	-0.162622
Q13043	0.219103	0.0769776	-0.204868	-0.0756677
Q13045	0.0300535	0.782379	0.0356307	-0.488583
Q13057	0.803553	0.295082	0.641621	-0.237873
Q13085	0.0180558	0.681645	0.0286456	-0.52905
Q13098	0.0147384	0.104474	0.0215627	0.111982
Q13126	0.630269	0.0592715	0.620659	0.0725008
Q13131;P54646	0.22464	0.54821	-0.20381	0.37423
Q13144	0.0451481	0.101483	0.0849671	-0.15387
Q13148	0.265013	0.65883	0.247908	-0.473127
Q13151	0.119107	0.0827334	0.199577	-0.128775
Q13153	0.13862	0.408175	0.140834	-0.300529
Q13162	0.462489	0.745959	0.472802	-0.663707
Q13177	0.0791933	0.0699824	0.10626	-0.0826064
Q13185	0.200062	0.119102	-0.208818	0.122
Q13200	0.183093	0.287133	0.174383	0.221937
Q13242	0.0574474	0.416509	0.082495	-0.361749
Q13243	0.572694	0.0491723	0.812663	0.0896238
Q13247	0.567464	0.237448	0.647886	-0.284496
Q13263	0.149818	0.864041	-0.145064	-0.560455
Q13283	0.34156	0.371827	0.263218	-0.250694
Q13308	0.999889	0.0675154	-1.1209	-0.0913485
Q13310;P0CB38	0.368019	0.227748	0.312117	-0.194936
Q13325	0.181539	0.0405074	0.369044	-0.0870839
Q13330	0.175471	0.404031	0.180861	0.313273
Q13332	0.393434	0.513648	-0.34718	0.39724
Q13347	0.13154	0.864041	-0.139062	-0.60907
Q13363	0.0293487	0.882252	0.0617126	-1.01014
Q13404	0.235057	0.413592	-0.784953	1.09399
Q13409	0.272716	0.313109	-0.23171	-0.22944
Q13418	0.737031	0.474563	-0.535419	0.319699
Q13423	0.0336862	0.388817	0.0363789	0.248172
Q13427	0.30431	0.645638	-0.396616	0.670537
Q13435	0.179597	0.590683	-0.204666	-0.476858
Q13442	0.34091	0.520877	0.269192	-0.346081
Q13449	0.153474	1.1276	-0.255191	1.48504
Q13485	0.0475779	0.494661	0.0538796	-0.333885
Q13492	0.102496	0.453716	-0.132537	0.395672
Q13509	0.295032	0.668719	0.326355	0.58988
Q13523	0.069062	0.0637352	0.130172	0.100247
Q13526	0.568977	0.46015	-0.413428	-0.305652
Q13547	0.693472	0.247981	-0.612026	0.230988
Q13554	0.336007	1.27056	-0.379624	1.40316
Q13555	0.641878	1.1276	-0.726248	1.26816
Q13557	0.612178	0.0959997	-0.432153	0.0837669
Q13561	0.0341319	0.53524	0.040957	-0.363077
Q13564	0.102935	0.147052	-0.122931	0.14608
Q13573	0.318794	0.0190578	-0.495433	-0.0371694
Q13576	0.408741	0.0296244	-0.357001	-0.0330813
Q13595	0.259326	0.491785	-0.340162	0.513667
Q13596	0.196153	0.808738	0.19326	-0.565294
Q13616	0.010717	0.65883	-0.0156929	-0.465934
Q13617	0.456205	0.180191	-0.69861	0.29896
Q13618	0.144553	0.109585	0.161426	0.115512
Q13620	0.573467	0.0637352	0.510573	0.0698961
Q13630	0.336007	0.656775	0.278966	-0.447021
Q13642	0.483647	0.80205	-0.3342	-0.487453
Q13724	0.0542635	0.39955	-0.0696518	0.314234
Q13813;REV__Q04637	0.644596	0.638447	-0.505365	0.433349
Q13838	0.297727	0.0101973	0.291014	0.0120594
Q13867	0.0881001	1.02308	-0.0983398	-0.754767
Q13895	0.123055	0.0737352	0.134677	-0.0776406
Q13907;Q9BXS1	0.547486	0.782379	-0.457093	-0.563294
Q14008	0.132074	0.0323592	0.126896	-0.0323278
Q14011	0.731999	0.350418	0.842561	-0.388733
Q14019	0.534352	0.548783	0.432049	-0.400845
Q14103	0.00879718	0.0247738	0.0122962	0.0262166
Q14108	0.306366	0.464871	0.352895	0.449949
Q14118	0.245506	0.492456	-0.301963	0.472119
Q14141	0.494158	1.2849	-0.558381	-1.57668
Q14151	1.04428	0.931284	1.00822	-0.706587
Q14152	0.0183688	0.0637352	-0.030833	0.0717784
Q14155	0.228501	0.0493297	-0.229653	-0.0542514
Q14157	0.422744	0.610152	-0.371323	-0.460337
Q14160	0.311277	0.403373	0.35034	0.387999
Q14165	0.585525	0.658659	0.426875	-0.418255
Q14166	0.16455	0.0973519	0.203767	0.118135
Q14194	0.219103	1.03174	0.197818	0.718906
Q14195;Q14117	0.151696	0.405419	0.142846	0.277823
Q14203	0.208511	0.315966	-0.181594	-0.221734
Q14204	0.00433707	0.504565	-0.00549448	0.312487
Q14232	0.00969613	0.285322	0.023379	-0.410068
Q14240	0.827308	0.13485	0.656136	0.122763
Q14247	0.0180558	0.703314	-0.0266844	-0.506757
Q14254	0.297727	0.697848	0.263213	0.493105
Q14257	0.0260469	1.1276	0.0310092	-0.814618
Q14318	0.0574474	0.915773	0.0632517	-0.574321
Q14320;Q9Y247	0.0260469	0.201523	-0.0450913	0.227094
Q14344	0.0450393	0.474563	0.0653786	0.418154
Q14444	0.361114	1.1276	-0.286609	-0.795083
Q14498;Q86U06	0.436041	0.454039	-0.41382	-0.393722
Q14558	0.225732	0.278337	0.248837	-0.262518
Q14566	0.0370245	1.1276	0.0417603	-0.808414
Q14576	0.378005	0.0491723	0.3488	0.0562347
Q14669	0.0697823	0.658232	-0.138829	0.773748
Q14671	0.0385542	0.393265	-0.0428639	-0.265032
Q14676	0.0475779	1.23439	-0.0669484	-1.13644
Q14683	0.0847806	1.06619	-0.0837275	-0.689251
Q14684	0.110193	0.077333	0.228105	-0.147572
Q14694	0.0553253	0.201485	0.0822381	-0.211834
Q14696	0.844993	0.196512	0.940206	0.232607
Q14697	0.41696	0.179949	0.316835	-0.146044
Q14738	0.621898	0.211147	-0.4606	0.169285
Q14739	0.527433	0.388817	-0.522451	0.364793
Q14839	0.189717	0.389542	-0.159083	-0.248787
Q14847	0.0708552	0.650012	-0.0846777	-0.461087
Q14894	0.823198	1.85041	-1.09798	3.09119
Q14914	0.453549	0.391297	-0.598951	-0.48675
Q14938	0.102083	0.125611	-0.137436	-0.148072
Q14966	1.04428	0.393621	-1.01463	-0.309655
Q14974	0.189717	0.12599	-0.173269	-0.111299
Q14980	0.207212	0.915773	-0.173416	-0.551048
Q14982	1.07012	0.579588	1.01073	0.410849
Q14C86	0.180982	0.267361	0.269193	0.327065
Q15005	0.339535	0.733272	-0.248582	0.437902
Q15007	0.0684933	0.328791	0.0855959	-0.267824
Q15008	0.017731	0.208006	0.0328117	-0.232717
Q15019	0.539861	0.216076	-0.425036	0.184795
Q15020	0.667049	0.0885905	0.493401	-0.0816755
Q15021	0.772558	0.452419	-0.80405	-0.436173
Q15029	0.2025	0.0465396	0.206467	0.0506331
Q15041	0.33319	0.729598	0.294873	0.525019
Q15042	0.295032	0.0360372	-0.324976	0.0483956
Q15046	0.23992	0.379688	-0.204333	-0.255898
Q15056	0.253728	0.48522	0.20123	-0.306483
Q15059	0.731461	0.444429	0.52284	-0.300448
Q15067	0.132074	0.350266	-0.2128	0.411077
Q15075	0.00733746	0.180191	-0.0146407	-0.208352
Q15084	0.823198	0.00517518	-0.575669	0.00464777
Q15102	0.763665	0.0174036	0.833103	0.0265439
Q15121	0.265013	1.47617	0.376407	2.41137
Q15126	0.0308032	0.0174036	-0.0413939	-0.0186433
Q15149	0.726614	0.160462	-1.09214	0.274074
Q15154	0.00563799	0.278337	0.00738808	-0.197698
Q15165	0.641878	0.150422	-0.741171	0.197451
Q15181	0.336653	0.0637352	-0.261422	0.0569298
Q15185	0.925303	0.182215	0.70912	-0.146282
Q15233	0.483647	0.669561	-0.369828	-0.456894
Q15257	0.6146	0.261016	0.716391	-0.312353
Q15276	0.544382	0.168353	0.492411	0.168419
Q15286	0.208178	0.492711	0.343503	0.610306
Q15287	0.0847806	0.244774	-0.106684	0.227248
Q15293	0.524238	0.8141	0.378584	-0.522815
Q15334	0.216676	0.416368	-0.202577	-0.305045
Q15363	0.216564	0.204632	-0.270061	-0.23232
Q15365	0.313162	0.599604	-0.240555	-0.367084
Q15366	0.0697823	0.106101	0.122397	0.154105
Q15369	0.494158	1.1276	0.351989	-0.783727
Q15370	0.11855	0.166183	-0.12452	0.145573
Q15375;Q5JZY3	0.547486	0.517257	-0.408246	0.347849
Q15382	0.0402862	0.178126	-0.0476353	-0.148324
Q15392	0.368019	0.151239	0.334116	-0.149181
Q15393	0.072351	0.476045	0.0800667	-0.325349
Q15404	0.144553	0.384166	0.238973	0.454888
Q15417;P51911	0.269327	0.100088	0.236456	0.0946051
Q15424	0.128669	0.990074	-0.135154	-0.73353
Q15428	0.016787	0.202404	0.0238761	0.185905
Q15435	0.519268	0.757846	0.4452	0.578711
Q15436	0.071509	1.01517	-0.0890715	-0.795518
Q15437	0.436872	1.3226	0.492804	1.63931
Q15459	0.0451481	1.1276	0.0576245	-0.88263
Q15554	0.218542	0.062542	-0.316453	-0.0939539
Q15555	0.0151011	0.757846	-0.0195419	0.50446
Q15631	0.129035	0.304896	0.181426	-0.325891
Q15637	0.584175	0.384191	-0.498099	0.304282
Q15691	0.00221821	0.109277	-0.00292674	0.107637
Q15717	0.0340283	0.662546	0.0417723	-0.453851
Q15738	0.0717952	0.0737352	0.089954	0.0789179
Q15750	0.0162743	0.277705	-0.0249647	-0.25675
Q15768	0.908293	0.196512	0.983037	-0.225618
Q15777;O15442	0.809045	0.0032079	0.639818	-0.00268512
Q15814	0.268786	0.0174036	0.214433	-0.0159291
Q15819	0.207212	0.932468	-0.237521	0.767225
Q15843	0.0452986	0.0592715	-0.0721459	-0.0767849
Q15907;P62491;P57735	0.34318	0.517257	0.267521	-0.339536
Q15942	0.215632	0.0435189	-0.244394	0.0528454
Q16181;Q6ZU15	0.161038	0.2029	-0.150302	0.163333
Q16186	0.148587	0.0766201	-0.149339	-0.0752108
Q16204	0.399971	0.531023	-0.304414	-0.354812
Q16352;P07196	1.30384	0.18985	1.73416	-0.204458
Q16401	0.22585	0.0247738	-0.396762	0.047333
Q16512;Q6P5Z2	0.00433707	0.525043	0.00993117	0.588023
Q16513	0.0903326	0.08711	0.106192	0.0905509
Q16527	0.00973799	0.358589	-0.0185696	-0.368484
Q16531	0.016787	0.0736386	-0.0210214	0.0676428
Q16537	0.00563799	1.1276	-0.00972645	1.01051
Q16543	0.336007	0.119878	-0.372902	-0.148624
Q16555	0.337847	0.0494298	0.256819	0.0456121
Q16576	0.585995	1.27771	-0.433421	-0.982116
Q16629	0.536356	0.0935174	0.630319	-0.137443
Q16630	0.406815	0.322441	0.331921	0.251185
Q16643	0.255812	0.232048	0.210784	-0.176444
Q16650	0.34318	0.107011	0.287662	0.101432
Q16656	0.339857	0.102123	0.324505	0.111395
Q16658	0.00306626	0.0643356	0.00474529	-0.0688689
Q16698	0.121224	0.187806	-0.136745	-0.172792
Q16718	0.382832	0.492456	-0.383481	-0.431145
Q16775	0.306366	0.256925	0.355064	0.280663
Q16795	0.422744	0.946633	0.828648	1.573
Q16799	0.0137652	1.1276	-0.0183428	0.853233
Q16836	0.0103813	0.84968	0.0160272	0.620071
Q16850	0.572995	0.00874975	0.403234	-0.00819879
Q16851	0.219103	0.384191	-0.222028	0.306208
Q16881	0.016787	0.124852	-0.0253311	0.128161
Q16891	0.237132	0.50043	-0.205676	-0.333773
Q1KMD3	0.201854	0.546997	0.186042	-0.370146
Q29RF7	0.0208717	0.257449	-0.0294994	0.214831
Q2TAL8	0.208511	0.194616	-0.240837	0.200914
Q2TAY7	0.217893	0.233279	-0.218647	-0.207319
Q3KQU3	0.0475779	0.0703886	-0.0902699	0.113769
Q3LXA3	0.0829087	0.020869	-0.121962	0.0291473
Q3SXM5	0.453549	0.691187	0.544978	0.736478
Q3V6T2	0.107274	0.180191	-0.119819	-0.159584
Q3YEC7	0.109315	0.572444	-0.139333	0.472366
Q3ZCM7	0.418533	0.702781	-0.698214	1.00977
Q3ZCQ8	0.81278	1.47617	0.709813	-1.66783
Q3ZCW2	0.780381	0.962358	-0.631471	0.681523
Q49A26	0.00359136	0.342977	0.00624532	-0.30621
Q4G0F5	0.00733746	0.0131823	0.0148737	-0.0189065
Q4G0J3	0.368019	0.599604	0.40721	-0.554248
Q4G0N4	1.00419	0.962358	-1.16704	0.918757
Q4V328	0.185425	0.388817	0.230312	-0.364964
Q52LJ0	0.0175574	0.278337	-0.0274657	-0.248283
Q53EL6	0.543457	0.915773	-0.435387	-0.643815
Q53GQ0	0.138021	0.389629	-0.160128	0.328496
Q53GS9	0.182655	0.0174036	0.183543	-0.0182934
Q53H12	0.858335	1.38235	-0.722237	1.34054
Q53HC9	0.0293487	0.355817	0.0459365	0.327687
Q56VL3	0.547486	0.381759	0.873367	-0.567632
Q5BKZ1	0.169397	0.50034	0.147323	-0.31782
Q5H9R7	0.0358699	0.0514793	-0.0622394	0.0745561
Q5JTV8	0.283821	0.147619	0.461751	-0.245277
Q5JVF3	0.0392082	0.599604	-0.10415	0.904245
Q93079;Q5QNW6	0.00433707	0.492456	0.00821561	0.449009
Q5SQI0	0.832377	0.744843	0.860592	0.653375
Q5SSJ5	0.55761	0.293744	0.469956	0.246247
Q5SW79;Q96L14;Q9Y4F5	0.110193	0.280885	0.105488	0.19886
Q5T0N5	0.431897	0.0315968	0.366682	0.0352007
Q5T4S7	0.0174342	0.644547	-0.0219476	0.396741
Q5T5U3	0.497761	0.343343	0.56473	-0.376386
Q5T6V5	0.173875	0.118189	0.363001	-0.238545
Q5T8P6	0.311033	0.962358	-0.298187	-0.744278
Q5TBB1	0.059249	0.189781	0.114841	-0.256366
Q5TEC6	0.547486	0.166183	0.517299	-0.174446
Q5TF21;Q9Y4B5	0.239656	0.0683257	0.31665	-0.0969905
Q5TZA2;Q8IVE0;Q86T23	0.0907325	0.23736	-0.146803	-0.291435
Q5VSL9;Q9ULQ0	0.693134	1.1276	-0.60905	0.947243
Q5VT52	0.0471537	0.231897	0.0839074	0.289469
Q5VW32	0.216676	0.00755725	0.299097	0.0107441
Q5VYK3	0.260182	0.350519	-0.250702	0.281231
Q66K74	0.278157	0.654866	0.246314	0.450013
Q6DKJ4	0.0451481	0.185192	0.0471954	0.139405
Q6FI81	0.28448	0.864041	0.321906	-0.758033
Q6IAA8	0.999889	1.16701	-0.750498	0.857023
Q6IBS0	0.0258234	0.106101	-0.0398575	-0.124028
Q6IN85	1.00095	0.983888	-1.09959	0.946896
Q6IQ22	0.190655	0.14704	0.178957	0.127548
Q6NUK1	0.612178	0.229202	-0.438908	0.173279
Q6NVY1	0.181121	0.295445	0.188305	-0.247856
Q6NXE6	0.0372843	0.864041	-0.0867934	-1.10769
Q6P1J9	0.180582	0.228729	-0.243182	-0.262348
Q6P2E9	0.0360092	0.118189	0.0392705	0.0987848
Q6P2Q9	0.0140952	0.0679246	0.016979	0.0615099
Q6P3W7	0.110193	0.0317428	0.130846	0.037099
Q6PCE3	1.04428	0.422536	0.942598	0.323394
Q6PI48	0.100251	0.981727	-0.0948175	0.623246
Q6PKG0;Q659C4	0.0103813	0.00763007	-0.0152521	-0.00776348
Q6SZW1	0.104941	0.146294	-0.14379	0.166702
Q6UN15	0.547486	0.821399	-0.539499	-0.703579
Q6UX04	0.311277	0.100817	-0.302256	0.109327
Q6UXK2	0.615343	0.0247738	0.578037	0.0300698
Q6UXN9	0.287377	0.104474	-0.220058	-0.0874239
Q6WCQ1	0.600308	0.474563	-0.694283	0.500237
Q6YP21	1.08375	0.0664307	-1.05853	0.0635165
Q6ZMI0	0.183986	0.594546	-0.280375	0.638982
Q6ZU35	0.120389	0.181404	-0.243188	0.300916
Q712K3	0.179597	0.113914	0.224803	0.139857
Q71U36;P0DPH8;P0DPH7;Q6PEY2	0.721193	0.0751056	0.584658	0.0786068
Q71UM5	0.823198	0.0805138	-0.602821	-0.0741961
Q75T13	0.434177	0.208503	0.35475	-0.182371
Q7KZ85	0.417401	0.659852	0.339773	-0.462309
Q7KZF4	0.705943	0.949789	-0.629353	-0.744066
Q7L014	0.144553	0.962358	0.144963	-0.643905
Q7L099;Q8WXA3	0.287047	0.0323592	0.264928	-0.0361245
Q7L1Q6	0.189717	0.245583	-0.18525	-0.20415
Q7L266	0.112978	0.275151	-0.254563	-0.460368
Q7L2E3	0.771194	0.50551	0.552063	-0.330968
Q7L2H7	0.488937	1.1276	-0.44125	-1.00423
Q7L576	0.010717	0.0360072	-0.0254592	-0.0623327
Q7L5N1	0.0553253	0.25267	0.0843285	-0.261057
Q7L775	0.0475779	0.162706	-0.0737484	0.181732
Q7LBC6	0.506302	0.75307	-0.447948	-0.588574
Q7RTV0	0.0417077	0.966177	-0.0769709	-1.03097
Q7Z2K8	0.175487	0.322023	0.234537	0.335841
Q7Z2Z2	0.0114027	0.0315968	-0.0262668	0.0530928
Q7Z3K3	0.693134	1.03617	-0.577429	-0.813016
Q7Z434	0.512111	0.213398	-0.366255	-0.166906
Q7Z460	0.368614	0.12395	0.323672	-0.123792
Q7Z4H3	0.418533	0.109277	-0.527188	-0.164889
Q7Z4S6;Q2M1P5;Q86VH2	0.667049	0.444429	-0.742741	-0.459597
Q7Z4V5	0.207212	0.389896	0.219393	-0.321209
Q7Z4W1	0.486879	0.194387	-0.380589	0.166311
Q7Z6Z7	0.229735	0.0955064	-0.217121	0.0938591
Q7Z739	0.141724	0.808738	-0.159839	-0.613501
Q7Z7K6	0.168057	0.707056	-0.204747	-0.609409
Q86SK9	0.311277	0.18985	0.572158	0.345442
Q86SX6	0.0475779	0.757846	-0.056783	-0.501648
Q86TP1	0.161038	0.108176	0.188985	-0.122561
Q86TX2;P49753;Q3I5F7	0.823198	0.644647	0.786807	-0.538645
Q86U42;A6NDY0	0.514376	0.565121	-0.415567	-0.411387
Q86U70;O43679	0.0475779	0.256925	0.168575	-0.609423
Q86U86	0.313301	0.50034	0.302861	-0.398713
Q86UE4	0.506302	0.526947	-0.414273	-0.393355
Q86UP2;Q9Y4F3	0.191343	0.160462	-0.166048	-0.126224
Q86UV5	0.870897	0.761449	-1.67991	1.27473
Q86V81	0.496655	0.0362416	-0.427692	0.0425234
Q86VP6	0.0296512	0.00338024	0.033661	-0.00259249
Q86VW0	1.06527	1.1276	-1.80148	1.61922
Q86W42	1.07734	1.23439	1.03437	1.00265
Q86WA6	0.170707	0.380391	0.198271	0.332419
Q86X55	0.469382	0.159024	0.461115	0.176318
Q86X76	0.453549	0.158476	0.438915	-0.171948
Q86XI2	0.00359136	0.0993112	-0.00771317	0.142136
Q86XP3	0.0998988	0.227748	0.110592	-0.196562
Q86Y39	0.0263957	0.581107	-0.0582935	0.679406
Q86Y56	0.271248	0.0955064	-0.262303	0.0998249
Q86Y82	0.453549	1.1276	-0.308266	0.738579
Q86YR5	0.196011	0.0880763	0.243519	-0.110738
Q86YS7	0.41696	0.172774	-0.491948	0.219965
Q8IU81	0.239656	1.1276	0.241461	-0.939535
Q8IU85;Q14012	0.825058	0.675891	-0.57466	0.410475
Q8IUD2;O15083	0.158233	0.188141	-0.289331	0.29482
Q8IV08	0.486879	0.0476883	0.4204	-0.0541027
Q8IV38	0.150619	0.656185	0.218524	0.644787
Q8IVD9	0.360694	0.298017	-0.435912	0.342301
Q8IVM0	0.0416013	0.0452873	-0.0746878	-0.0689272
Q8IWB7	0.219103	0.368399	-0.268755	0.356039
Q8IWS0	0.196413	0.451129	-0.317132	-0.545629
Q8IWX8	0.0629317	0.485559	-0.0864072	-0.396788
Q8IWZ3	0.534649	0.349525	-0.377207	-0.23648
Q8IX01	0.0418129	0.133912	0.0532096	0.129197
Q8IX12	0.393434	0.279942	-0.35828	-0.250885
Q8IXH7	0.667049	1.00493	-0.540396	0.756664
Q8IXI2	0.128669	0.194387	0.156886	0.197707
Q8IXK0;Q8NDX5	0.0540582	0.0255077	-0.082462	-0.0344093
Q8IXM2	0.0443672	0.781416	0.070026	-0.708182
Q8IXT5	0.0293487	0.16856	0.104767	0.418961
Q8IY67	0.191343	0.405419	0.170331	-0.274273
Q8IYB3	0.612178	0.4608	-0.626051	-0.435168
Q8IYI6	0.724434	0.148468	-0.519901	0.123466
Q8IYR6	0.140173	0.966192	0.142973	0.683691
Q8IZ40	0.0475779	0.474329	0.0893727	-0.538456
Q8IZ83	0.0354075	0.282582	0.0810302	-0.416787
Q8IZL8	0.141792	0.0445015	-0.227587	-0.0708738
Q8IZP0	0.557082	0.317921	-1.15976	0.642507
Q8IZQ5	0.270451	0.688704	0.322314	-0.636773
Q8N0W4;Q8NFZ3	0.422744	1.05856	0.475746	1.08837
Q8N0Z6	0.409158	0.278337	-0.357063	-0.241172
Q8N126	0.368019	0.0592715	-0.283296	0.054343
Q8N158	0.324278	0.580312	-0.366915	-0.536443
Q8N163	0.00306626	0.0599086	-0.00409075	-0.0576336
Q8N1F7	0.483126	0.234155	-0.346432	0.180006
Q8N1G2	0.823198	0.52195	-0.695291	0.397908
Q8N1G4	0.18332	0.174475	-0.186962	-0.1565
Q8N335	0.0667104	1.1276	0.128376	1.38553
Q8N3U4;Q9UJ98	0.207212	0.589656	-0.186517	-0.385999
Q8N474	0.483647	0.767485	-0.542993	0.761289
Q8N568	0.330355	0.453716	-0.324166	0.381709
Q8N5K1	0.191206	0.00498613	0.248109	0.0056759
Q8N684	0.109531	0.0456141	0.158037	0.0621856
Q8N6N7	0.0245147	0.356473	-0.0419049	-0.35146
Q8N6T3	0.595415	0.20076	-0.424008	-0.15417
Q8N7H5	0.139459	0.391297	-0.197485	0.400954
Q8N7J2	0.524869	0.601284	0.354303	0.36102
Q8N806	0.406397	0.100088	-0.401481	0.118854
Q8N8S7	0.539226	0.28692	-0.518691	-0.280527
Q8N9N7	0.191343	0.0873291	0.186621	0.0854205
Q8NB37	0.122871	0.909234	-0.11215	0.54636
Q8NBF2	0.027848	0.190501	-0.0340056	-0.154748
Q8NBJ4	0.13466	0.527554	0.194795	-0.528307
Q8NBS9	0.621898	0.0334805	-0.663095	0.0483691
Q8NBT2	0.417858	0.966192	0.360638	-0.727804
Q8NBX0	0.0475779	0.40556	-0.086408	-0.459803
Q8NC51	0.415255	1.07651	0.302296	-0.718678
Q8NC56	0.177414	0.311265	-0.175214	-0.242628
Q8NC96	1.12373	0.464871	1.19387	0.348972
Q8NCB2	0.543457	0.672552	-0.478356	0.525361
Q8NCW5	0.138304	0.26517	-0.162942	-0.245228
Q8ND24	0.0574474	0.155357	-0.0950356	-0.188167
Q8ND56	0.44804	0.431977	0.434456	-0.38993
Q8NE71	0.311033	0.864041	-0.373994	-0.817006
Q8NEU8	0.102098	0.101483	-0.187067	0.167943
Q8NEY1	0.311277	0.208503	-0.282392	0.186834
Q8NF37	0.162564	0.0504165	0.205119	-0.0663092
Q8NF91	0.543457	0.0880763	-1.69844	0.342834
Q8NFH3	0.162564	0.0319695	-0.31217	-0.0660592
Q8NFH5	0.698397	0.0984478	-0.663502	0.116824
Q8NFP7;Q96G61	0.372646	0.646994	0.330884	-0.479382
Q8NFP9;P50851	0.308217	0.25889	0.346421	0.274113
Q8NFW8	0.0697823	0.158476	-0.0960114	-0.164888
Q8NFZ8	0.506302	0.00755725	-0.640461	-0.0118258
Q8NHH9	0.519268	0.703314	-0.524746	0.638359
Q8NI27	1.04428	1.1276	-0.910881	0.903817
Q8TAF3	0.519268	0.554972	-0.520578	-0.504789
Q8TAQ2	0.00879718	0.181222	-0.0132875	-0.170315
Q8TAT2	0.000499013	0.0435345	0.00464126	-0.324899
Q8TAT6	0.823198	0.61137	-0.570943	0.376052
Q8TB36	0.908293	1.02993	0.709673	-0.724636
Q8TBC4	0.57974	0.231843	-0.692601	0.290108
Q8TC12;Q96NR8	0.503432	0.338122	0.5224	-0.339341
Q8TCA0	0.353966	0.461339	0.448631	0.507454
Q8TCJ2	0.256716	1.0576	0.251708	0.841162
Q8TCU6	0.260315	0.127818	0.437807	-0.223215
Q8TCZ2	0.0954206	0.486067	0.105753	-0.359326
Q8TDZ2	0.39252	0.235063	0.350084	-0.21441
Q8TEA8	0.30716	0.121546	0.454525	-0.197112
Q8TEM1	0.748514	0.0683257	-0.613631	-0.0714476
Q8TEQ6	0.466694	0.644647	-0.360733	-0.435933
Q8WUM0	0.453549	0.391297	-0.399964	0.32433
Q8WUM4	0.016787	0.906455	-0.0272032	-0.731729
Q8WVC0	0.0147384	0.568161	0.0256772	0.530015
Q8WVC6	0.891937	1.1276	0.680927	-0.85881
Q8WVJ2	0.124859	0.482184	0.334546	-0.895201
Q8WVM7	0.0755776	0.11011	-0.180464	-0.219152
Q8WVM8	0.644596	0.243964	-0.450897	-0.178234
Q8WVV9	0.207212	0.343343	0.189963	-0.248638
Q8WVY7	0.191343	0.0489132	-0.176329	0.0472103
Q8WW12	0.218542	0.0304601	-0.494174	0.0761769
Q8WWM7	0.321999	0.181374	-0.350185	-0.199042
Q8WWQ0;Q9NSI6;Q6RI45	0.588477	0.277705	-0.449043	-0.211849
Q8WWY3	0.207212	0.733205	0.271965	-0.69281
Q8WX92	0.198156	0.35377	-0.442833	0.610162
Q8WX93;Q86TC9	0.434327	0.388742	0.348636	-0.287559
Q8WXF1	0.129035	0.181374	-0.127643	-0.150779
Q8WXF7	0.108274	0.508916	0.180526	0.560094
Q8WXH0	0.149818	0.0494298	-0.138805	0.0461583
Q8WXI9	0.547486	0.12165	0.529066	-0.141094
Q8WXX5	0.248457	0.0219285	-0.267325	0.0273635
Q8WYA6	0.662351	0.614395	0.63922	0.519769
Q8WZA0	0.00306626	0.683903	-0.00377804	0.433955
Q8WZA9	0.130257	0.797571	-0.132963	0.541695
Q92499	0.0530994	0.206847	0.056085	-0.154508
Q92522	0.263393	0.864041	0.236337	-0.590089
Q92530	0.588477	0.848611	-0.744278	0.920544
Q92542	0.00707968	0.128107	-0.0135205	0.152583
Q92552	1.04428	0.553569	0.824595	-0.35558
Q92558	0.311033	0.470012	-0.279379	0.353584
Q92567	0.352602	1.03617	0.418886	-1.07285
Q92575	0.234804	0.0542689	-0.574997	0.14416
Q92598	0.340603	0.621022	-0.251048	-0.370936
Q92599	0.123055	0.805212	-0.119375	0.51178
Q92614	0.109315	0.077333	0.12531	0.0819352
Q92616	0.493234	0.562947	-0.412609	0.423964
Q92621	0.41696	0.55593	0.326107	-0.382487
Q92688	0.740736	0.389542	0.723839	0.362155
Q92696	0.626929	0.738079	0.429103	-0.438784
Q92734	1.52687	1.05418	-1.51588	-0.668879
Q92747	0.117196	0.280509	0.137246	0.24912
Q92769	0.234975	0.787071	-0.241038	-0.594357
Q92783	0.411498	0.45431	-0.316716	0.317992
Q92793	0.38352	0.112573	-0.327703	0.112537
Q92797	0.397839	1.01517	-0.421528	0.968999
Q92804	0.894734	0.684156	-0.810939	-0.54659
Q92820	0.112978	1.1276	-0.145013	0.998572
Q92823	0.0266935	0.429247	-0.0420147	0.375215
Q92841	0.0954206	0.697848	0.0957809	-0.452261
Q92859	0.0715775	0.00832206	0.174587	0.0178197
Q92878	0.0263957	0.429284	0.0353977	-0.320015
Q92879	0.453549	0.135312	-0.398348	-0.139006
Q92896	0.0296503	0.625504	0.0346736	-0.394236
Q92900	0.395255	0.0637352	0.2986	0.0575891
Q92905	0.233651	0.962358	0.219215	0.670502
Q92922	0.612178	0.0032079	-0.657865	0.00377138
Q92930	0.292515	0.646634	-0.290629	-0.505878
Q92945	0.0309312	0.983888	-0.0348371	-0.619192
Q92973	0.181539	0.762932	0.165317	-0.490904
Q92974	0.524238	0.0558257	-0.488303	-0.0675447
Q93008	0.117411	0.517257	0.123274	-0.366963
Q93009	0.0151011	0.398552	-0.0184951	-0.271649
Q93034	0.170707	0.240504	-0.21188	-0.253895
Q93045	0.0725317	0.499278	0.172685	0.724845
Q969E4;Q6IPX3	0.0708552	0.393621	0.167888	-0.596877
Q969G3	1.07734	0.0880763	-0.965707	0.0797993
Q969X5	0.101349	0.178336	0.12543	0.177031
Q96A65	0.858335	0.978698	0.706706	-0.727649
Q96AC1;Q9BQL6	0.679448	0.136833	-0.716169	0.169606
Q96AE4	0.00992281	0.813702	0.0129749	-0.531515
Q96AG4	0.0475779	0.111862	-0.0648404	0.116855
Q96AT9;Q2QD12	0.908293	0.437888	-1.34936	0.583089
Q96AY3	0.55761	0.602513	-0.454042	-0.427116
Q96B54	0.172414	0.384191	0.320064	-0.535692
Q96BM9	0.823198	0.350286	0.786931	0.321014
Q96BP3	0.260182	0.0699824	-0.32494	0.0973131
Q96C19	0.311277	0.499278	0.385742	-0.510653
Q96C86	0.125242	0.077333	-0.152186	-0.0899454
Q96C90	0.621898	0.73324	-0.539044	-0.555674
Q96CN7	0.260182	0.376707	0.258712	0.307715
Q96CS3	0.439671	0.189781	-0.372418	-0.172764
Q96CT7	0.187985	0.65883	0.198159	-0.494306
Q96CW1	0.554486	0.192138	-0.476817	0.178243
Q96CW5	0.141792	0.109277	0.253827	-0.182552
Q96CX2	0.382832	0.952613	-0.644489	1.32992
Q96DE0	1.00419	1.23439	-0.956418	1.13727
Q96DG6	0.0259658	0.659323	0.0472236	-0.639766
Q96DH6	0.760863	1.1276	0.679742	-0.963875
Q96DI7	0.483647	0.0174036	-0.534184	-0.0260817
Q96EE3	0.227893	0.213338	0.277705	-0.236139
Q96EP5	0.261398	0.389542	0.431713	0.529247
Q96EY4	0.0637711	0.0753184	-0.158604	0.155301
Q96F07	0.339535	0.898899	-0.360366	0.77364
Q96F85	0.0582783	0.125738	0.101808	-0.167488
Q96FC7	0.0530994	0.0105991	0.0844349	0.0149466
Q96FJ2	0.645934	0.305239	0.635958	-0.296023
Q96FW1	0.0638623	0.304659	-0.128139	-0.394683
Q96G03	0.262356	0.646876	-0.281263	-0.530238
Q96GD0;Q6ZT62	0.175574	0.962358	0.179355	0.686996
Q96GG9	0.129853	0.0859835	-0.202894	-0.126647
Q96GK7;Q6P2I3	0.453549	0.0247738	0.571158	-0.0410702
Q96GM5;Q92925	0.100587	0.431685	0.121418	-0.355995
Q96I24	0.271248	0.454039	-0.245801	-0.333459
Q96I25	0.0155699	0.791852	0.0190452	-0.496052
Q96I99	0.497847	0.688704	-0.507412	-0.627981
Q96JB5	0.699084	0.192883	-0.885348	0.268672
Q96JJ3	1.04428	0.405636	-0.894853	0.288127
Q96JM2	0.106141	1.00493	-0.18691	-1.19129
Q96JM3	0.0475779	0.733205	-0.0578033	-0.510025
Q96JQ0	0.266713	0.151796	-0.348042	-0.196873
Q96K17	0.372646	0.624807	0.329643	-0.45824
Q96K76	0.339184	0.0469779	-0.307438	0.0517065
Q96KB5	0.253912	1.27771	-0.207863	-0.953149
Q96KG9	0.239656	0.0901089	0.283719	-0.11314
Q96KP1	0.706993	0.966192	-0.708818	0.892379
Q96KP4	0.665526	0.00461108	-0.551574	-0.00401469
Q96KR1	0.0195291	0.773888	-0.0335675	-0.648543
Q96L92	0.368019	0.656185	0.348163	-0.518666
Q96M27	0.141701	0.864041	0.162572	0.66548
Q96ME7	0.908293	0.828379	0.813018	0.631037
Q96MU7	0.368019	0.3517	0.363276	-0.315024
Q96MZ0	0.30605	0.962358	0.336157	0.847253
Q96N66	0.0443672	1.1276	-0.0705322	-1.10256
Q96N67;Q8NF50;Q96HP0	0.0801465	0.0370594	-0.0943688	0.0405672
Q96P16	0.568977	0.150511	-0.530543	-0.158437
Q96P47	0.0908685	0.962358	-0.0998459	0.668773
Q96P70	0.734117	0.0452873	-0.607688	0.0492874
Q96PK6	0.556865	0.594546	0.415665	-0.386791
Q96PU4	0.445358	0.0860622	0.425866	-0.100675
Q96PU5	0.34318	0.00755415	0.301139	-0.00717499
Q96PU8	0.156168	0.380968	-0.267874	-0.47866
Q96PY5;Q8IVF7	0.64432	1.23439	-0.680566	1.3302
Q96Q11	0.731999	0.0465396	0.754327	-0.0629627
Q96QD9	0.0237657	0.952613	-0.0293425	-0.618979
Q96QK1	0.372646	0.111786	-0.288957	0.100414
Q96QZ7	0.390681	1.3702	-0.362704	-1.40222
Q96RD7	0.626205	0.887732	1.49528	1.84339
Q96S44	0.404789	0.0296244	-0.372058	0.0346433
Q96SB3	0.0330309	0.0932145	0.0503621	0.109979
Q96SI9	1.00419	0.363458	1.11019	0.357225
Q96ST2	0.703195	0.043057	-0.699296	-0.0559241
Q96ST3	0.143612	0.586358	0.130245	-0.358599
Q96T23	0.055353	0.453897	-0.0592198	-0.291384
Q96T88	0.336007	0.782379	-0.275684	-0.524053
Q99426	0.161038	0.0107232	0.197432	-0.0141864
Q99447	1.04428	0.672552	0.98823	-0.500302
Q99459	0.37209	0.27403	-0.327224	-0.232149
Q99460	0.483647	0.254567	-0.34179	0.187858
Q99471	0.901682	0.169244	-0.774799	0.160324
Q99496	0.483647	0.0163247	-0.364923	-0.0158752
Q99497	0.083309	0.599604	-0.101755	-0.449136
Q99536	0.106005	0.668719	0.125727	0.509012
Q99567	0.0672096	0.663964	-0.0995007	-0.580728
Q99592;B2RXF5	0.541284	0.625504	-0.754879	0.765131
Q99598	1.04161	0.0465396	-1.40136	-0.0750136
Q99613;B5ME19	0.102496	0.416368	-0.105551	-0.294391
Q99615	0.162393	1.00493	-0.218264	-0.992177
Q99622	0.141548	0.602513	-0.183871	-0.530436
Q99623	0.207403	0.131232	0.196067	-0.120324
Q99627	0.266969	1.1319	-0.220754	-0.834879
Q99714	0.445358	0.278337	-0.42103	-0.264598
Q99719	0.823643	0.864041	0.591934	0.531443
Q99729	0.313301	0.188141	-0.642785	0.381456
Q99733	0.538382	0.437888	-0.366342	-0.280863
Q99747	0.099856	0.256128	0.210194	-0.41045
Q99798	0.0947225	0.00145841	0.109916	0.00104025
Q99805	0.37209	0.558501	-0.341611	-0.43522
Q99816	0.401331	0.0381653	0.289256	0.0357081
Q99829	1.8457	0.771841	1.98804	0.511345
Q99832	0.0881001	0.209563	-0.0890819	-0.16377
Q99873;Q9NR22	0.748514	0.20215	-0.518071	-0.153257
Q99943	0.132074	0.641223	-0.310152	0.998756
Q99961	0.189717	0.517257	-0.226227	-0.452418
Q99962	0.00688683	0.864041	0.0176402	1.04543
Q99986	0.174702	0.543834	-0.209996	0.467294
Q99996	0.00496923	0.0424182	-0.00956526	-0.0589302
Q9BPU6	0.559886	0.018668	0.418179	0.0188493
Q9BPW8	0.0223877	0.402071	0.0301217	0.29986
Q9BPX3	0.529021	0.638447	-0.643435	-0.678957
Q9BPX5	0.390121	0.517257	0.345843	-0.400171
Q9BQ39	0.42597	0.00874975	0.396643	0.0108724
Q9BQA1	0.467349	0.0758712	0.509743	0.105393
Q9BQI0	1.04428	0.687442	1.0413	-0.545623
Q9BR76;A9Z1Z3	0.493234	0.0756346	0.445848	0.0877261
Q9BRA2	0.183986	0.602513	0.274658	-0.634774
Q9BRJ6	0.147142	0.966192	-0.196513	-0.90634
Q9BRJ7	0.455861	0.148468	0.42511	-0.157115
Q9BRP8	0.290513	0.749918	-0.245805	-0.495894
Q9BRX2	0.832377	0.177007	0.732936	0.166036
Q9BRX5	0.0245147	0.0437126	-0.036734	0.0516589
Q9BRX8	0.111742	0.201485	-0.162681	0.232734
Q9BS26	0.536356	0.0973519	0.469994	-0.10633
Q9BSD7	0.0675682	0.371997	-0.0776428	0.269595
Q9BSJ8	1.03806	0.978698	-1.74229	1.40304
Q9BT78	0.053779	0.484338	-0.0840598	-0.453218
Q9BTE1	0.453549	0.315966	-0.461837	0.31377
Q9BTE6	0.572694	0.293744	0.4261	0.216541
Q9BTT0	0.336007	0.587232	-0.659659	0.94883
Q9BTV4	0.109432	0.559937	-0.12006	0.399097
Q9BTV5	0.797509	0.658279	-0.893341	0.649977
Q9BTW9	0.0162743	0.890446	0.0191731	-0.546351
Q9BUF5	1.07012	0.0592723	-1.79464	0.106202
Q9BUH6	0.369013	0.966192	-0.360856	-0.800177
Q9BUJ2	0.461779	0.187806	-0.331521	-0.146529
Q9BUQ8	0.000646852	0.865857	0.00136438	0.866565
Q9BUR5	0.450547	0.555446	0.372254	-0.408259
Q9BUT1	0.528275	0.34186	-0.585919	-0.364655
Q9BV38	0.0207052	1.05418	0.03032	-0.815759
Q9BVA1	0.55761	0.42563	0.40339	0.284713
Q9BVG4	0.287047	0.475262	0.348713	-0.474782
Q9BVK6	0.141792	0.0880763	-0.296941	0.175948
Q9BW27	0.275423	0.236888	-0.449116	-0.359015
Q9BWD1	0.119107	1.08488	0.144182	0.917557
Q9BWF3	0.612178	0.451129	0.447024	-0.30446
Q9BWJ5	0.409158	0.00755415	0.493792	-0.0104227
Q9BWM7	0.174012	0.41993	-0.167018	0.302706
Q9BX40	0.693134	0.808738	-0.666882	-0.687388
Q9BX66	0.175574	0.398443	0.279325	-0.476749
Q9BX67	0.484605	1.31934	-0.337977	-1.0102
Q9BX68	0.00306626	0.384166	-0.00424643	-0.260526
Q9BXJ9;Q6N069	0.724044	0.388817	0.504002	0.258639
Q9BXM9	0.0959081	0.327567	0.127439	0.306727
Q9BXP5	0.203788	0.640968	-0.185742	-0.418841
Q9BXS5;Q9Y6Q5	0.24155	0.454039	0.350327	0.517376
Q9BXS6	0.260315	0.133326	-0.351658	-0.184405
Q9BXV9	0.52741	0.384191	-0.550516	0.380667
Q9BXW7	0.0475111	0.517257	-0.0888115	0.581214
Q9BY32	0.311033	0.962358	0.363657	-0.91012
Q9BY43	0.109023	0.436548	0.158506	-0.432766
Q9BY44	0.954613	1.08493	-0.876452	0.890395
Q9BY67	0.644596	0.201485	-0.535417	0.180574
Q9BY77	0.706993	0.473858	-0.630397	-0.392428
Q9BYV8	0.602683	0.10801	0.564076	0.122609
Q9BZE1	0.266036	0.539268	-0.248064	-0.394857
Q9BZF1	0.219103	0.165059	-0.183377	-0.128846
Q9BZJ0	0.13862	0.0499169	-0.172503	0.062657
Q9BZK7;O60907;Q9BQ87	0.824322	0.230764	-0.643352	-0.188961
Q9BZV1	0.104265	0.317921	-0.136829	0.297886
Q9BZZ5	0.182068	0.504565	0.195021	-0.393888
Q9C005	0.540414	1.38235	0.453169	-1.39547
Q9C040	0.30716	0.0174036	0.269386	0.0179457
Q9C0B1	0.0638623	0.659323	0.108616	0.64449
Q9C0C2	0.641952	0.962358	-0.446031	-0.589067
Q9C0C9	0.191343	0.279308	0.238552	0.286349
Q9C0K0	0.296538	0.663964	-0.275815	0.492088
Q9GZL7	0.74578	0.20076	-0.697092	0.205178
Q9GZP4	0.131075	0.565121	0.123767	-0.364293
Q9GZS3	0.219103	0.101983	-0.225586	-0.108127
Q9GZT3	0.144732	0.0695919	-0.181876	-0.0847923
Q9GZT4	0.0258234	0.405419	-0.0287511	0.262175
Q9GZZ1	0.0715775	0.388817	0.141369	-0.483906
Q9H074	0.0897851	0.108176	-0.109379	-0.115415
Q9H0A0	0.0467787	0.166183	-0.0612081	-0.15987
Q9H0B6	0.0579452	0.371827	-0.0627333	-0.242148
Q9H0C8	0.17406	0.08711	-0.210054	0.103574
Q9H0D6	1.04161	0.691187	-0.805999	0.436729
Q9H0L4	0.908293	1.1276	-0.697164	-0.839823
Q9H0Q0	0.22645	0.104873	0.419037	0.199432
Q9H0Q3	0.908293	0.0459209	-0.827468	-0.0533697
Q9H0R4	0.187985	1.31999	0.169878	1.06162
Q9H0U4;Q92928	0.053779	0.165304	0.102151	-0.229513
Q9H0W9	0.00272356	0.343343	-0.00431258	0.333712
Q9H115	0.0574088	0.24519	0.0835417	-0.244816
Q9H165	0.0296503	0.661072	-0.0617715	0.754185
Q9H1B7	0.325843	0.23736	0.295957	-0.210352
Q9H1E3	0.0258234	1.2849	0.0329903	-1.07673
Q9H1K0	0.0475779	0.223507	0.0691799	0.220299
Q9H299	0.434327	0.186147	0.881377	-0.405869
Q9H2G2	0.0697823	0.26517	-0.138469	-0.36554
Q9H2H8	0.0258495	0.181404	-0.0477077	-0.222916
Q9H2M9	0.641952	0.350758	-0.541847	0.280778
Q9H2P0	0.269327	0.688704	0.324279	-0.644513
Q9H2U1	0.528275	0.23459	-0.435001	-0.205545
Q9H307	0.0340283	0.429555	-0.0630185	0.467969
Q9H3K6	0.0475779	0.12071	0.0939416	-0.181023
Q9H3N1	0.790093	0.0174036	1.02684	0.029058
Q9H3P2	0.543457	0.668719	-0.451307	0.49301
Q9H3P7	0.494158	0.0319695	-1.08936	0.0964134
Q9H3Q1	0.503432	0.962358	-0.374441	-0.639761
Q9H3S7	0.379136	0.244774	-0.310006	0.200702
Q9H444;P59074;Q96CF2	0.00688683	0.160462	-0.0134526	-0.184062
Q9H479	1.04428	1.23439	-1.05835	1.13967
Q9H488	0.311033	0.0315968	-0.397679	-0.0496439
Q9H4A4	0.511547	0.646634	-0.565424	-0.6306
Q9H4A6;Q9H4A5	0.087589	0.269559	0.0915796	-0.20387
Q9H4G0	0.0755776	0.0494298	0.113642	-0.0656711
Q9H4L7	0.286337	0.0896711	-0.244641	0.0854492
Q9H4M9;Q9NZN4	0.22645	0.634062	-0.19213	0.392681
Q9H6K5	0.382832	0.08711	0.396209	-0.106354
Q9H6Z4	0.180982	0.24076	-0.239882	-0.271007
Q9H773	0.612178	0.116438	-0.476375	-0.109453
Q9H7P6	0.50423	0.389896	0.43497	-0.321082
Q9H857	0.0266935	0.0180768	0.0802813	-0.044884
Q9H8S9;Q7L9L4	0.746622	0.404233	0.531908	-0.273328
Q9H8Y8	0.309681	0.687442	-0.316804	-0.567924
Q9H910	0.253912	0.95436	-0.23468	-0.668285
Q9H936;Q9H1K4	0.000698333	0.163104	0.00178262	-0.236421
Q9H9A6	0.763665	0.752625	0.600686	0.519994
Q9H9B4	0.0451481	0.752625	0.0497113	-0.47327
Q9H9H4	0.274758	0.308998	-0.246491	0.24103
Q9H9Q2	0.234352	0.990074	0.200379	-0.658275
Q9HAV4	0.0147384	0.214791	0.0216877	0.20454
Q9HB07	0.270365	0.703314	-0.290879	0.58556
Q9HB71	0.543581	0.488208	-0.471666	-0.387121
Q9HC35	0.627619	0.200642	-0.704851	0.241149
Q9HC38	0.0890638	0.0546698	0.117392	-0.0659394
Q9HCC0	0.394753	0.203059	0.312148	-0.169363
Q9HCD5	0.156952	0.208503	0.138422	-0.157109
Q9HCJ6	0.908293	0.592196	0.748529	-0.420882
Q9HCM4	0.207599	0.0590322	0.286864	-0.083766
Q9HCS7	0.379422	0.0737352	-0.557265	-0.131892
Q9HD42	0.771194	0.0860622	-0.770016	0.106518
Q9HD45	0.409158	0.0286251	0.328124	0.0297011
Q9HDC9	0.336007	0.0985233	0.291517	0.0982203
Q9NP72	0.283821	0.0437624	-0.237825	0.0425993
Q9NP79	0.497847	0.0247738	0.3945	-0.0263403
Q9NP97;Q8TF09	0.183314	0.127652	-0.284097	0.188846
Q9NPH2	0.555905	0.0805138	-0.388982	-0.0700053
Q9NPI6	0.0195291	0.381759	-0.041738	0.427024
Q9NPQ8	0.141792	0.0664822	0.160576	0.0716277
[truncated: 282 more rows]

## Sheet: Fig 2b
	PC1	PC2	PC3	PC4	PC5	PC6
L9	-11.5376	5.12091	-11.9331	-2.55042	-0.900285	4.83261e-14
R9	-20.3575	7.65884	8.37432	2.2845	-0.688971	4.53877e-14
L11	0.238578	-11.1921	-1.94841	8.71303	4.9166	5.14493e-14
R11	-1.35185	-13.9283	3.05918	-7.85249	-3.10016	5.57973e-14
L13	18.1531	4.70467	0.313785	4.00878	-8.00618	5.15712e-14
R13	14.8554	7.63598	2.13424	-4.60338	7.779	4.50291e-14

## Sheet: Fig 2c
	L9	R9	L11	R11	L13	R13
L9	1	0.962446	0.951977	0.949245	0.917186	0.928402
R9	0.962446	1	0.931592	0.933356	0.882257	0.899006
L11	0.951977	0.931592	1	0.973887	0.943829	0.943899
R11	0.949245	0.933356	0.973887	1	0.936078	0.939289
L13	0.917186	0.882257	0.943829	0.936078	1	0.973915
R13	0.928402	0.899006	0.943899	0.939289	0.973915	1

## Sheet: Fig 3a
	upregulate	downregulate	total
9GW-L	80	90	170
11GW-L	53	30	83
13GW-L	31	35	66
	upregulate	downregulate	total
9-11	4	5	9
11-13	21	12	33

## Sheet: Fig 3c
Gene Names	9GW-L/R	11GW-L/R	13GW-L/R
BCAS2 DAM1	2.32045	2.22887	1.16852
RBM12B	2.88384	0.452029	0.618911
ABI1 SSH3BP1	0.493718	0.368502	1.49876
TMSB15B	0.48906	0.402493	0.957963
SERPIND1 HCF2	2.58764	2.10582	#DIV/0!
ANP32E	2.35903	2.04807	0.873463
NDUFA9 NDUFS2L	2.41552	2.15302	0.82023
CNIH1 CNIH CNIL UNQ155/PRO181	3.16911	2.26145	0.756418
ACTR10 ACTR11 ARP10 ARP11	0.454682	3.14996	1.1586
RPLP1 RRP1	2.16791	2.06273	1.82711
ABRACL C6orf115 HSPC280 PRO2013	4.06527	3.5115	0.568391
LUM LDC SLRR2D	0.320988	2.00269	0
USP48 USP31	1.38772	2.05158	2.39504
COL6A1	0.901875	0.326113	0.0717768
SYNE1 C6orf98 KIAA0796 KIAA1262 KIAA1756 MYNE1	1.00395	5.08135	0.298682
GABARAP FLC3B HT004	#DIV/0!	0.447578	2.11368
LDB1 CLIM2	1.28964	2.23923	3.23831
CRABP1 RBP5	0.516431	0.42379	0.222728
FGFBP3 C10orf13 PSEC0101	0.84098	39.5575	2.60686
AHNAK PM227	0.535955	0.374167	0.144306
ACTB	0.412073	0.708604	0.0361594
HSPG2	0.465029	0.980076	0.40851
PAFAH1B2 PAFAHB	0.286132	1.2972	2.2067
S100A11 MLN70 S100C	2.43565	#DIV/0!	0.140572
FGB	0.458416	0.880524	0.281019
NUDCD2	0.36297	0.93223	2.11914

## Sheet: Fig 3e
Gene Names	GW 9 L/R	GW 11 L/R	GW 13 L/R
APOB	0.53626	1.61162	0.224034
HINT3	1.5874	0.642581	0.559503
RBM12B	2.88384	0.452029	0.618911
MTPN	0.599772	0.660414	0.587631
RPL15 EC45 TCBAP0781	1.97017	1.75177	0.631914
DNAJC11	0.398712	0.576987	0.571175
MAP1LC3B MAP1ALC3	1.67226	2.41178	0.521698
CRABP1 RBP5	0.516431	0.42379	0.222728
OCIAD2	0.564682	0.548299	0.626429
RPLP1 RRP1	2.16791	2.06273	1.82711
PPP2R2A	1.90168	1.52852	0.584298
PDXK C21orf124 C21orf97 PKH PNK PRED79	0.593332	0.66653	0.499887
ABRACL C6orf115 HSPC280 PRO2013	4.06527	3.5115	0.568391
AHNAK PM227	0.535955	0.374167	0.144306
RRP1B KIAA0179	0.627983	1.57521	0.544493

## Sheet: Fig 4a
	AI	lr
FDXR	-1	7.83604
RTN3	-1	7.82991
SF3B4	-1	7.80394
EHMT2	-1	7.6688
CKMT1A	-1	7.65028
RAB6B	-1	7.6477
MYL1;MYL3	-1	7.61288
SSR3	-1	7.57011
STAT3	-1	7.56257
DDRGK1	-1	7.55259
CHMP6	-1	7.52294
P4HA1	-1	7.52093
LY6H	-1	7.51735
SSBP2;SSBP4	-1	7.51427
MTPAP	-1	7.49509
ATXN7L3B	-1	7.45392
PFDN4	-1	7.4522
PRRT2	-1	7.44168
TOM1	-1	7.42929
HSPB11	-1	7.40968
TIMM23;TIMM23B	-1	7.40954
MAP2K2	-1	7.39967
ZNF609	-1	7.36274
RAB3D	-1	7.35309
TIMM13	-1	7.33435
POLR2G	-1	7.33354
APP	-1	7.32921
UTP20	-1	7.32536
TSC22D2	-1	7.32155
RBPJ	-1	7.31811
PPIL4	-1	7.3138
FAM162A	-1	7.30698
PPL	-1	7.30326
PARVA	-1	7.2991
GSTK1	-1	7.2922
KIAA1279	-1	7.29041
FRG1	-1	7.26622
LLPH	-1	7.26046
SUMF2	-1	7.24859
MLST8	-1	7.24176
CSNK1E	-1	7.23552
OARD1	-1	7.22435
NDRG1	-1	7.22287
PEX19	-1	7.21492
PKIA	-1	7.20505
DHX57	-1	7.20453
RFX3;RFX2	-1	7.19949
COA6	-1	7.19168
GMPPB	-1	7.18746
VSNL1	-1	7.18551
LMAN2	-1	7.18371
ZEB1	-1	7.17925
GNAZ	-1	7.16835
UBE2H	-1	7.16508
ATP6V0A1	-1	7.1605
EPHA4	-1	7.15412
RAF1	-1	7.15042
CYB5R1	-1	7.14496
AAK1	-1	7.13911
NUP37	-1	7.12793
LIMD1	-1	7.12158
INTS3	-1	7.1198
TMEM222	-1	7.11641
RAPH1	-1	7.10315
EIF4EBP1	-1	7.09792
MAPK7	-1	7.0966
RDH14	-1	7.09112
MOB3A	-1	7.08609
XXYLT1	-1	7.08194
DMRTA2	-1	7.07842
GOLGA2	-1	7.07392
PGAM5	-1	7.06746
ANKS1A	-1	7.06666
PTGDS	-1	7.06075
C9orf78	-1	7.03916
CARKD	-1	7.03435
ATXN3	-1	7.03371
PPIP5K2	-1	7.03274
CLCC1	-1	7.03123
IDE	-1	7.02743
ADO	-1	7.0176
SORT1	-1	7.00819
CSTF2	-1	7.00357
DPP6	-1	6.99723
DVL2	-1	6.99642
PLEKHA7	-1	6.99213
FAM169A	-1	6.98923
AGL	-1	6.98793
ASH2L	-1	6.9863
UBE4B	-1	6.98159
SOX11	-1	6.97002
SEPN1	-1	6.96909
EXOSC9	-1	6.96242
ANXA3	-1	6.9548
AACS	-1	6.94853
CRYZL1	-1	6.9464
PDPR	-1	6.94131
MYD88	-1	6.93919
INSR	-1	6.92883
STX5	-1	6.91952
TRAPPC8	-1	6.9136
AGO3	-1	6.91188
CRTC1	-1	6.90693
ROCK1	-1	6.9052
ACAD8	-1	6.9026
MZT2A;MZT2B	-1	6.89875
MRPL47	-1	6.89812
RALGAPA1	-1	6.88745
DNAJC2	-1	6.87935
DMD	-1	6.87381
CLCN6	-1	6.87355
ABR	-1	6.87291
PGP	-1	6.86797
GIGYF2	-1	6.86717
PMM2	-1	6.86079
TSC2	-1	6.85947
BABAM1	-1	6.84822
CHAF1A	-1	6.84674
ROBO2	-1	6.8273
WAPAL	-1	6.82627
DNTTIP2	-1	6.82468
DAAM1	-1	6.78898
ARRB1	-1	6.78071
VCPIP1	-1	6.77543
LAMP2	-1	6.76971
DIRAS2	-1	6.73926
PPP2R5B	-1	6.72864
DOCK1	-1	6.72473
SYNJ1	-1	6.72456
FAM136A	-1	6.72362
RAI1	-1	6.69282
CLUH	-1	6.68695
COMMD9	-1	6.66159
EPHB4	-1	6.64734
DIS3L2	-1	6.62236
GATSL2	-1	6.61089
UBTD1;UBTD2	-1	6.58523
MBD1	-1	6.57153
ABHD12	-1	6.54114
CAST	-1	6.5172
TXNDC9	-1	6.51146
ARHGAP5	-1	6.49384
UBE2L6	-1	6.45538
ABCB6	-0.69957	8.24338
LYPLA1	-0.65632	8.56631
MEX3D	-0.6321	8.10274
PANX1	-0.61948	6.89665
HIST1H1D	-0.60503	9.08486
ACBD3	-0.59547	7.82008
SLC2A1	-0.59014	8.03836
COL1A1	-0.57444	8.47549
MBP	-0.56667	7.52338
UBXN4	-0.56045	7.67122
PAFAH1B2	-0.55505	8.48507
COL6A3	-0.52867	8.15761
LUM	-0.51402	7.91868
ELP4	-0.51219	7.03526
COL12A1	-0.50655	7.6194
LAMA4	-0.48686	7.29794
MYOF	-0.47757	6.88987
HRSP12	-0.4726	7.97518
NUDCD2	-0.46738	7.80568
LAMB1	-0.46092	7.71065
LAMTOR2	-0.45809	7.61851
SMAD2	-0.45492	7.5808
OLFML3	-0.45106	7.24013
KCTD12	-0.44273	7.81631
EPS15	-0.43534	6.98239
SLC7A5	-0.43122	7.87884
DNAJC11	-0.42989	8.2887
COL4A1	-0.42745	8.10756
MPI	-0.42628	7.36151
ECHDC1	-0.42367	7.14004
NAPG	-0.41989	7.49734
ACTB	-0.41636	9.51114
NCK1	-0.41592	7.56264
COL1A2	-0.41468	8.40951
CIAO1	-0.41404	7.527
IGLC1;IGLC6;IGLL5;IGLC7	-0.41034	7.91979
C3	-0.40873	7.3685
TXLNA	-0.40461	7.60163
FKBP1A	-0.40394	8.73643
ASAP2	-0.39761	7.61406
ENG	-0.39522	7.26983
ASRGL1	-0.39463	8.02303
TPD52L2	-0.39333	7.92772
TUBB6	-0.3883	8.20875
SEC22B	-0.38518	8.39178
RAB13	-0.3849	7.79891
OTULIN	-0.38127	7.28902
ARPC1B	-0.38014	7.48405
ACTR10	-0.37487	7.57654
TPM3	-0.37429	8.70623
HDAC6	-0.37344	7.66901
AHCYL2	-0.37217	7.19449
FGB	-0.37135	8.02961
EXOSC6	-0.37032	7.58275
C9orf64	-0.36967	7.45416
ATP2B1	-0.36822	7.51822
ZMYM4	-0.36704	7.29581
COL4A2	-0.36696	7.88382
HSPG2	-0.36516	8.10178
NFYA	-0.36246	7.52497
CDAN1	-0.36138	6.56809
NUP43	-0.36078	7.74784
PREX1	-0.35981	7.28193
POLR2M	-0.35943	7.59487
SKIV2L2	-0.35911	7.6982
ARL15	-0.35788	7.36758
CHMP7	-0.35701	7.42403
CGGBP1	-0.35518	7.68966
GTF2F1	-0.35407	7.77835
APPL2	-0.35284	7.48394
OTUB1	-0.35278	8.38194
DDX19A	-0.35175	8.32983
FAM171A2	-0.35151	7.60762
ERC1	-0.34981	7.72702
BOD1L1;BOD1	-0.34835	7.40525
SESTD1	-0.34716	7.46673
DTD1	-0.34678	8.06823
TMOD3	-0.34602	7.67683
SERPINB6	-0.34473	7.92949
ARMC6	-0.34338	7.67904
TMSB15B;TMSB15A	-0.34313	9.01527
CYFIP1	-0.34218	8.04805
DHX38	-0.3418	7.35026
ABI1	-0.33894	7.7662
NUP107	-0.33878	7.42949
C19orf25	-0.33816	7.17252
EPB41L2	-0.33799	7.91368
PHF6	-0.33604	7.93563
CTBP1	-0.33547	8.25456
TAGLN	-0.3346	7.83026
H1F0	-0.33287	8.47114
FAM129B	-0.33243	7.34471
GIT2	-0.33205	7.25505
RNASEH2A	-0.33183	7.74608
LSM3	-0.33091	8.35915
ZNF462	-0.33066	7.56184
LSM5	-0.33046	8.41422
CPLX2	-0.3303	7.68223
NDUFA10	-0.32894	7.71125
SORBS1	-0.32849	7.63294
EIF3G	-0.32644	8.19758
TIAL1	-0.32493	7.59898
RSU1	-0.32365	7.32169
HMGA2	-0.32187	8.9834
ZBTB18	-0.32108	8.0282
FAM49A	-0.321	7.86829
CRABP1	-0.31889	8.4181
SMAP	-0.3187	8.27142
TFRC	-0.31853	7.7402
ATP2B2	-0.31833	7.39354
AP1S1	-0.3182	7.5652
EPHA5	-0.31655	7.42898
ROMO1	-0.31512	7.75756
EHMT1	-0.31419	7.31849
LAMC1	-0.31335	7.88027
NCAPG	-0.31308	7.73611
EIF2B1	-0.31203	7.79184
KIF3A	-0.31093	7.45636
ATP6V0D1	-0.30954	7.59594
EEF1E1	-0.30883	7.71376
IDH3A	-0.3088	7.59264
CARHSP1	-0.30841	8.61367
POLA1	-0.30701	7.59569
NELFE	-0.30675	7.6859
DYNLL1	-0.30638	8.83774
SRGAP2	-0.30634	7.80666
CSTB	-0.30502	8.47314
SRRM2	-0.30484	8.06611
LMNA	-0.30391	7.95309
CUL4A	-0.3038	7.48932
CBS	-0.30337	8.10762
RASSF2	-0.30275	7.47779
UQCRH	-0.3024	8.02233
CADM4	-0.3024	7.86535
AHNAK	-0.30212	8.56297
APOB	-0.30186	8.30029
PLEC	-0.30054	8.14635
AKT1	-0.29873	7.73717
DPF2	-0.29798	7.5072
NUDCD3	-0.2971	7.41681
NUP62	-0.29664	7.85533
PGM3	-0.29452	7.56607
PLG	-0.29442	7.70551
AMBP	-0.29393	8.56021
MRPL1	-0.29337	7.26029
THOP1	-0.29327	7.88441
HDDC2	-0.29327	7.83112
TCOF1	-0.29302	7.54622
ITIH1	-0.29225	7.35586
ATP1A2	-0.29127	7.36905
UBE2N	-0.29104	8.73277
CD59	-0.29014	7.74904
PANK4	-0.28953	7.71343
A2M	-0.28906	8.09178
ALDH16A1	-0.28897	7.64339
ASF1A	-0.28711	7.49413
PKN1	-0.28661	7.32158
NAGA	-0.2866	7.50386
SERPINA6	-0.2863	7.64954
SUPT5H	-0.28615	7.82508
FAHD2A;FAHD2B	-0.28563	7.42663
FAM168A	-0.28468	7.18658
RNPEP	-0.28387	7.79265
MGEA5	-0.2835	7.95707
CNRIP1	-0.28329	8.06111
SRSF5	-0.28281	7.42995
TXNDC17	-0.28266	8.02743
BUB3	-0.28186	8.40515
GMFB	-0.28152	8.03382
CCDC50	-0.27929	7.57555
CISD1	-0.27852	7.9071
OCIAD2	-0.27822	7.70931
AKAP12	-0.27813	8.29517
ANXA1	-0.27704	8.34264
GINS1	-0.27628	7.46545
ENO2	-0.27603	8.62821
ATL1	-0.2759	7.63265
CMBL	-0.27515	7.77461
NHP2	-0.27499	7.6223
UBQLN1	-0.27443	8.40437
RRAS2	-0.27422	7.73679
PPA2	-0.27392	7.96997
AGFG1	-0.27391	7.63403
SBDS	-0.27368	7.73414
CHTOP	-0.27222	8.33171
ARHGAP21	-0.27046	7.21213
COLEC12	-0.27042	7.71431
RAB5A	-0.26918	7.48617
GOLM1	-0.26774	7.60683
PRPF31	-0.26753	7.7029
SRSF11	-0.26677	7.86648
SLC4A1	-0.26576	7.32967
AGPAT1	-0.26533	7.33036
RTF1	-0.26444	7.73475
RPL9	-0.26428	8.78701
DLG5	-0.2641	7.43144
DLGAP4	-0.26294	7.79016
XPNPEP1	-0.2619	7.96005
PITPNC1	-0.26163	7.45966
BDH2	-0.26147	7.81757
FLNC	-0.26123	7.43935
PRKAR1A	-0.26103	7.83273
PREP	-0.26027	8.09408
PIK3C3	-0.25982	6.96929
EML1	-0.25916	7.86829
KIF21A	-0.2591	7.9067
SMCHD1	-0.25906	7.50758
NAP1L1	-0.25887	9.02964
EIF5B	-0.25869	7.64005
RIF1	-0.25814	7.21842
TUBB8	-0.25736	9.05884
CHMP4A	-0.2569	7.78918
GFAP	-0.25673	7.97422
TGM2	-0.25656	7.894
OGDH	-0.2562	7.75038
TCF4	-0.25573	7.60864
HTATSF1	-0.25561	7.48468
CDK5RAP3	-0.2554	7.47574
PDXK	-0.25523	7.68299
RANGAP1	-0.25438	8.05459
GNG12	-0.25417	7.94814
DBI	-0.25358	8.79018
FTO	-0.25282	7.81872
BCAT1	-0.25242	7.41172
KLC4	-0.25203	7.93185
PBX1;PBX2	-0.25165	7.77631
CUL2	-0.25132	7.5833
ACBD7	-0.25034	7.8866
MTPN	-0.25018	8.36552
TRMT112	-0.24948	9.4498
TUBB4B	-0.24925	9.81766
VARS	-0.24913	8.09846
GRWD1	-0.24768	8.03229
RANBP3	-0.24688	7.8428
HIF1AN	-0.24589	7.37815
RALB	-0.24579	7.38676
ATF7IP	-0.24549	7.31801
CUX1	-0.24457	7.25169
NT5C2	-0.24243	7.92692
BGN	-0.24189	7.778
LZTFL1	-0.24069	8.08176
NUDT5	-0.23979	8.09628
GTF3C5	-0.23976	7.58106
HIRIP3	-0.23825	7.19595
CLU	-0.23766	7.87143
RPS14	-0.23754	8.90297
CCDC47	-0.23707	7.50622
LIMA1	-0.23702	7.61022
DUT	-0.23595	8.30265
RELA	-0.23583	7.60665
COL6A2	-0.23513	7.93596
BCR	-0.23504	7.45156
PSMD6	-0.23465	8.09713
PRPF38A	-0.23421	7.72534
ATL2	-0.23385	7.33474
RCC2	-0.23331	8.26745
EIF2B5	-0.23319	7.31767
WDR77	-0.2325	7.76227
EIF3K	-0.23181	8.17595
TECR	-0.23125	7.98815
ENSA	-0.2311	7.88926
SCAMP1	-0.23045	8.69136
NUDT2	-0.23009	7.71841
UBE2D3	-0.22874	8.20478
RRP1B	-0.22851	7.59011
TXN	-0.22724	8.94437
SYNRG	-0.22718	7.42932
EFHD2	-0.22612	7.5582
RNF40	-0.22583	7.68664
CTSC	-0.22567	7.80018
PTPRF	-0.22555	7.69478
DCN	-0.22546	7.8653
PFN2	-0.22465	8.93516
CLINT1	-0.22456	7.71623
FGG	-0.22422	8.11195
H2AFV;H2AFZ	-0.2241	9.15253
LYPLA2	-0.22372	7.85484
CBR1	-0.22277	8.12123
ANP32B	-0.22216	8.07915
C2CD5	-0.22213	7.40139
PLS3	-0.22209	7.6262
RANBP1	-0.22195	8.80796
UBE2K	-0.22119	8.08348
NANS	-0.22074	7.85502
PYCR1	-0.22062	7.73371
SLK	-0.21986	8.04729
PRDX1	-0.21967	9.33797
PHPT1	-0.21916	8.38183
NSFL1C	-0.21864	8.34151
FABP7	-0.21793	9.37669
NASP	-0.2173	8.77541
LARP7	-0.21704	7.44669
ITPA	-0.21665	8.07793
SNX2	-0.21655	8.10385
UFM1	-0.21633	8.25989
DCTN6	-0.21618	7.54491
SRSF2	-0.21612	8.58889
HSPA4L	-0.21605	7.74345
RBM3	-0.21604	7.88549
CSRP2	-0.21594	8.26211
DAG1	-0.2158	7.53939
UBE2V2	-0.21556	8.52477
GPRIN1	-0.21554	7.50166
SELH	-0.21546	8.00116
NDUFB8	-0.21545	7.44354
RAB8A	-0.21503	8.01361
TMSB4X	-0.21483	9.74296
TERF2	-0.21483	7.62086
AGRN	-0.21456	7.62756
FGA	-0.21452	7.99492
POLR2H	-0.21388	7.83501
PPT1	-0.21371	7.95983
PPP1R9B	-0.21367	7.61154
COPS4	-0.21356	7.98969
FSD1	-0.21352	7.75472
MYL12A;MYL12B;MYL9	-0.21282	8.53177
EIF1	-0.21239	8.29528
PITPNB	-0.21205	8.06161
ST13;ST13P5;ST13P4	-0.21198	8.90417
SART1	-0.21164	7.84573
NARS	-0.21153	8.28714
RAP1GDS1	-0.2106	7.84326
FAM49B	-0.20995	8.09462
POLR2I	-0.20962	7.46333
WHSC1	-0.20951	7.3442
VRK1	-0.20934	7.84433
SORD	-0.20919	8.22401
GNA13	-0.20918	7.8104
NEDD8	-0.20878	7.95428
HAT1	-0.20855	8.04868
PDE1A	-0.20777	7.7967
SEC62	-0.20707	7.71018
BSG	-0.20682	8.12798
HGH1	-0.20679	7.09912
DR1	-0.20671	7.89778
FERMT2	-0.20651	8.01154
CRIP2	-0.20636	8.66785
PMF1	-0.20604	7.40512
FN3KRP	-0.20599	7.24425
SLC25A1	-0.20582	7.73353
TENM4	-0.20545	7.4121
G6PD	-0.20541	7.72984
MYBBP1A	-0.20521	7.35548
RAB9A	-0.20382	7.41757
COX7A2	-0.20378	8.51901
9-Sep	-0.20345	8.3974
PVRL2	-0.20341	7.51262
C12orf57	-0.20332	7.79662
CHCHD3	-0.20312	7.9705
MRE11A	-0.20272	7.5697
ZFR	-0.20266	9.2118
KIF1A	-0.20229	7.66719
ATXN2L	-0.20121	7.83257
CDK2	-0.20121	7.79658
PPAP2B	-0.20107	7.76752
SCRIB	-0.20106	7.70919
RBX1	-0.20028	8.08679
GAS1	-0.19995	7.52992
STX8	-0.1997	7.10505
PSMB7	-0.19968	8.17628
TPX2	-0.19928	7.37655
LSM14B	-0.19888	7.99943
GCSH	-0.19881	8.08682
LSAMP	-0.19797	7.73774
CARS	-0.19787	7.72929
CTSB	-0.19704	7.7861
MAP4	-0.19666	8.90704
MAGED2	-0.1961	7.99996
DRG1	-0.19585	7.86254
SGTA	-0.1954	8.3003
FLNA	-0.19536	8.73868
LSM14A	-0.19515	7.7055
CTSD	-0.19502	8.39989
CISD2	-0.19491	7.6699
HIP1	-0.19483	7.63996
PLOD3	-0.19468	7.33205
PSMB3	-0.19442	8.35883
GNAI2	-0.19365	8.74083
SPATS2L	-0.19363	7.03
TRRAP	-0.19359	7.43224
PSMD7	-0.19324	7.58222
PPME1	-0.19249	7.77384
C11orf54	-0.19231	7.50478
ITIH2	-0.19194	8.32183
ADPRHL2	-0.19192	7.94626
PAK2	-0.19182	8.26457
MANF	-0.1917	7.88187
CMAS	-0.19167	7.68607
FAM107B	-0.19161	7.77513
NLGN4X;NLGN4Y	-0.19144	8.21696
ABCF1	-0.19093	7.77307
PPP6R3	-0.19091	7.69004
RSRC2	-0.19084	7.37245
PPP3CA	-0.19023	7.93407
RFC3	-0.19014	7.86215
EIF3M	-0.19001	8.21252
VTN	-0.19001	7.79345
UBE2O	-0.18993	7.44589
PRKAG1	-0.18989	7.47658
STX7	-0.18988	8.06932
SOX5	-0.18988	7.646
COPZ1	-0.18939	8.10726
PIK3C2B	-0.18916	7.95524
AKAP9	-0.18914	7.30648
TAOK1	-0.18903	7.50842
RPL24	-0.18893	8.63677
MYH9	-0.18835	8.4502
ACOT1;ACOT2	-0.18766	7.23055
AS3MT	-0.18746	7.23857
DHX8	-0.18717	6.76135
PPP5C	-0.18712	7.99783
PMPCB	-0.18647	7.57862
GORASP2	-0.18638	8.00913
BAP18	-0.18569	7.82496
VCL	-0.18522	8.18722
PRIM2	-0.18487	7.25642
ITGA2	-0.18424	7.9998
SERPINF1	-0.18409	7.80746
PRPF6	-0.18304	8.75295
DTYMK	-0.18298	7.66479
RER1	-0.18154	7.74792
SLC3A2	-0.1814	8.05665
EIF3J	-0.18058	8.09696
KBTBD11	-0.18036	7.66414
PLXNB2	-0.17974	7.82667
KPNA2	-0.17907	8.03476
PCIF1	-0.17889	7.44197
TUBGCP3	-0.17882	7.63475
ALDH9A1	-0.17873	8.03904
GLOD4	-0.17843	8.36814
ATXN10	-0.17839	8.12467
MVB12B	-0.17812	7.23897
ATIC	-0.17777	8.01011
YKT6	-0.17773	7.55158
ENAH	-0.17749	8.09875
DSTN	-0.17746	8.54531
SLC25A22	-0.17726	7.63748
VPS52	-0.17714	7.82453
HDGFRP2	-0.17713	8.18113
POLR2A	-0.1767	7.86345
NUP35	-0.17667	7.75631
NUSAP1	-0.17641	7.25774
GBAS	-0.17635	7.97204
6-Sep	-0.17631	8.11431
SYMPK	-0.1759	7.56456
ATRX	-0.17567	7.59563
NRCAM	-0.17559	7.8814
ATAT1	-0.17556	8.0313
SERPING1	-0.17529	7.67422
COPB1	-0.17507	8.09625
FIP1L1	-0.17412	7.78628
TBC1D13	-0.17384	8.29678
YWHAQ	-0.17369	9.30236
CLTB	-0.17358	7.92465
GJA1	-0.17347	7.6251
GFPT1	-0.17334	7.60677
HMGB3	-0.1733	8.85369
DCTN4	-0.17328	8.18326
PTPN1	-0.17323	7.53554
XPR1	-0.17292	7.3127
UCHL3	-0.17267	7.79507
HSP90AB1	-0.17259	9.56669
ARHGEF2	-0.17208	7.88001
TNC	-0.17161	7.47222
NUBP2	-0.17154	8.10875
GSPT1	-0.17128	8.2679
TTR	-0.17105	8.96917
UCHL1	-0.17023	9.19106
RPL7	-0.17005	8.64966
HECTD4	-0.16983	7.27878
NADK2	-0.16973	7.59305
PRDX6	-0.16972	8.56978
CDC73	-0.16914	7.50635
RAP1A	-0.16896	7.91006
WDR11	-0.16864	7.06464
POLD3	-0.16833	7.63465
CAMK2B	-0.16818	7.7314
PPP3R1	-0.16785	7.83797
HSD17B10	-0.16766	8.278
WASL	-0.16762	7.69225
UFC1	-0.16758	7.43635
TBCA	-0.16722	8.4599
SAMHD1	-0.16717	7.40774
ARCN1	-0.16704	7.86819
RAP2B	-0.16695	7.62784
ERLIN1	-0.1667	7.69712
EEA1	-0.16617	7.35745
TPM4	-0.16602	9.02436
USP11	-0.16599	7.42828
YAP1	-0.16576	7.39925
EPS15L1	-0.16551	7.81199
HBZ	-0.16544	9.49912
SND1	-0.16486	8.2016
TSN	-0.16417	8.29778
KDM1A	-0.16413	7.87054
NOL4L	-0.16366	7.42674
DNMT3A	-0.16315	7.38664
SNRNP40	-0.16272	8.01233
OGFR	-0.16267	7.40754
GCN1L1	-0.16249	7.64851
RPS21	-0.16229	8.60094
CAPZA2	-0.16229	8.33259
WNK1	-0.162	7.15391
SVIL	-0.1615	7.54807
ZPR1	-0.16143	7.40113
ATP6V1B2	-0.16139	8.08282
MICAL1	-0.16126	7.4861
B2M	-0.16117	7.66316
PPP4R2	-0.16069	7.78739
SLIRP	-0.16056	8.05758
PPP1R14B	-0.1599	8.12361
UFD1L	-0.15971	7.71045
ARFGAP2	-0.15959	7.59973
POLDIP3	-0.15879	8.05423
10-Sep	-0.15854	7.29776
XPO7	-0.15839	7.90777
MORC2	-0.15821	7.55944
PRKCSH	-0.15809	8.58223
RAB3GAP2	-0.15781	7.60529
AP2B1	-0.15697	8.432
UBXN1	-0.15687	8.23056
FTH1	-0.15656	7.79734
ZC3HC1	-0.15616	7.1787
GAPVD1	-0.15605	7.17436
DERA	-0.15598	7.65956
ZNF148	-0.15589	7.22497
DCP1A	-0.15552	7.12251
ARL1	-0.15526	7.45775
STAU1	-0.15422	7.67737
MSH6	-0.15398	8.08228
CPNE2	-0.1539	7.5456
TBCE	-0.15387	7.19918
CROCC	-0.15363	8.389
EPM2AIP1	-0.15334	7.82854
TRIM33	-0.1532	7.57824
MAP4K4	-0.15307	7.85789
EPB41	-0.15302	7.89143
GBF1	-0.15302	7.3187
DDAH2	-0.15299	8.95853
EXOC6B	-0.15286	7.36163
AKR1A1	-0.15243	8.59549
RAD21	-0.15221	7.84744
WASH3P;WASH2P;WASH1;WASH4P	-0.152	7.05266
USP47	-0.15174	8.04019
TLN1	-0.1514	8.1625
EXOC2	-0.15118	7.58928
RAI14	-0.15104	7.63003
TTLL12	-0.15081	7.89848
ACTN1	-0.15034	8.15647
PLXNA1	-0.15006	8.57644
NOVA2	-0.14973	8.17503
CALD1	-0.14969	8.10629
TLN2	-0.14936	7.57221
LRWD1	-0.14913	7.31772
CAMK2G	-0.14901	7.39762
NDUFB6	-0.14898	7.49947
AGT	-0.14896	8.06342
LRRC47	-0.14886	8.27661
ACTC1;ACTG2;ACTA2;ACTA1	-0.14878	10.181
TP53I11	-0.14854	7.91889
MRPL37	-0.14852	7.4401
GET4	-0.14833	7.85599
DCAF16	-0.14777	7.42149
ATOX1	-0.14776	8.23528
COL18A1	-0.14755	7.82609
SRRM1	-0.14733	7.62479
UBA3	-0.14727	7.80994
HECTD3	-0.14723	7.19439
MECP2	-0.14713	7.72978
CAP1	-0.14698	8.78197
OXCT1	-0.14689	7.98849
RNASEH2C	-0.14673	7.54448
YLPM1	-0.14667	8.00198
VPS4B	-0.14655	7.54323
DDX18	-0.14651	7.42563
HDLBP	-0.14636	7.95064
MAPK3	-0.146	7.65303
CRKL	-0.14544	8.28509
POLR1C	-0.14523	7.27099
PSME2	-0.14499	7.3221
RBSN	-0.14448	7.32719
ATP1A3	-0.14432	8.47591
ZNF512	-0.14424	7.56321
MTDH	-0.1441	7.87984
UNK	-0.14404	7.43084
MED16	-0.14399	6.94143
NDUFS2	-0.14375	7.76667
YWHAZ	-0.14328	9.64404
TERF2IP	-0.14306	7.68848
TUBB3	-0.14282	9.31905
RPS27A;UBA52;UBB;UBC	-0.14268	9.94385
PPP1CC	-0.14239	8.0322
SH3PXD2B	-0.14239	7.40427
PES1	-0.1416	7.23051
IQGAP1	-0.14155	8.07878
VAT1L	-0.14131	7.4456
RAN	-0.14118	9.26785
CORO1C	-0.141	8.48611
MARK2	-0.1403	7.17621
VPS26B	-0.14003	7.84861
CNDP2	-0.1399	8.45265
FAM98B	-0.13956	8.25212
PLAA	-0.13955	7.72917
PSME1	-0.13947	7.85381
ACACA	-0.13914	7.69519
NDUFA4	-0.13894	8.27491
CDK1	-0.13869	8.10997
GALE	-0.13852	7.38496
GPX1	-0.1384	7.93447
UBA2	-0.13839	8.23712
NAPB	-0.13831	7.63695
RAB23	-0.13825	7.44436
MYO18A	-0.13824	7.64291
EML4	-0.13819	7.81812
PDHA1	-0.1379	8.02872
YWHAG	-0.13779	9.2149
SMC4	-0.1376	8.07183
LSM4	-0.1375	8.10099
SARS2	-0.13743	7.56513
ANKRD28	-0.13737	7.19975
HACD3	-0.13733	8.45634
EEF1G	-0.1373	8.7233
RPL5	-0.13729	8.69987
ABI2	-0.13723	7.84951
EIF2S3;EIF2S3L	-0.13693	8.25864
IRF2BP1	-0.13653	7.31349
ACTR3	-0.13651	8.35737
PRRC2A	-0.13651	7.49568
PGRMC1	-0.13615	8.315
NAMPT	-0.13604	7.42385
NDUFA12	-0.13602	7.83665
EMD	-0.136	8.01158
ADSS	-0.13573	8.01098
IDH3G	-0.13522	7.24216
EIF5A;EIF5AL1	-0.13519	8.96251
NFASC	-0.13477	7.68636
STRBP	-0.13474	7.1313
ACAA1	-0.13462	7.17007
RPAP1	-0.13441	6.71044
SNAP91	-0.13434	7.54806
CDKN2AIP	-0.13399	7.69975
SAE1	-0.13395	8.24516
GCLC	-0.13378	7.26276
KIF2A	-0.13369	8.01698
EIF1AX	-0.1335	8.05597
MAP2K6	-0.133	7.61616
VDAC3	-0.13286	8.37575
EIF2S2	-0.13275	7.96656
BLMH	-0.13271	7.86689
ARPC5L	-0.13269	7.86432
HDAC2	-0.13256	8.55619
CAPZB	-0.13251	8.47298
COX4I1	-0.13237	8.40018
PSMD12	-0.13235	8.03843
EIF6	-0.13232	8.23477
PDIA4	-0.1323	8.35267
EFNB3	-0.13229	7.1896
APOE	-0.13137	7.83099
ARL3	-0.13129	8.50858
PSAP	-0.13099	8.22959
SUPT6H	-0.13086	7.36514
TCERG1	-0.13085	7.65823
CTNNBL1	-0.13084	7.21772
DARS	-0.13067	8.34736
DNAJC7	-0.13063	9.00397
SRP9	-0.1305	8.74002
DAK	-0.13045	7.50489
TIA1	-0.1303	7.82908
RAB3A	-0.13006	8.11657
SDCBP	-0.1298	7.87163
FAF2	-0.12949	7.76011
SNX3	-0.12936	7.87078
MAP1A	-0.12907	7.48862
GGCT	-0.1288	8.16249
SPIN1	-0.12849	7.66909
STAU2	-0.12848	7.42175
VAMP2	-0.12845	8.30203
DCTN3	-0.12845	7.83636
TCEB2	-0.12809	8.30895
PBDC1	-0.12778	7.6402
HECTD1	-0.12776	6.96955
VAC14	-0.12752	7.59908
RAD23B	-0.12742	8.42427
THRAP3	-0.12725	8.08568
ARF1;ARF3	-0.12722	8.74807
MAPK8	-0.12698	7.3797
ATP6V1H	-0.12675	7.76602
APEH	-0.12643	7.89868
ARID1A	-0.12591	7.70642
RUFY3	-0.12585	8.25578
CWC27	-0.12581	7.52363
NUP210	-0.12578	7.79264
KPNA6	-0.12567	7.73961
SF1	-0.12543	8.30144
ECM29	-0.12533	7.33652
UAP1	-0.12525	7.59619
ANXA6	-0.125	8.42014
RPE	-0.12449	7.64111
SCYL2	-0.12433	7.40616
CDC37	-0.12422	8.25431
SH3GL1	-0.1241	8.0196
ERP44	-0.12383	7.8803
SLTM	-0.12373	7.76177
NUFIP2	-0.12332	7.34433
RAD23A	-0.12322	7.69077
MAPKAPK3;MAPKAPK2;TSSK3;PRKY;PRKX	-0.12268	7.48246
CHD7;CHD9	-0.12236	8.22559
GAP43	-0.12232	8.90139
DDX50	-0.1223	7.01289
NAV1	-0.12213	7.55687
TRIP12	-0.12166	7.31298
SNCA	-0.12147	8.06399
SEC61G	-0.1212	7.8665
ISLR2	-0.12087	7.24971
ESAM	-0.12082	7.5418
IRF2BP2	-0.12013	7.70395
PAFAH1B1	-0.1201	8.5973
SRSF10	-0.12008	7.73516
GDI1	-0.12005	8.99986
EXOC5	-0.11991	8.20592
FAM98A	-0.11985	7.67084
LEMD2	-0.11978	7.62096
LRPAP1	-0.1197	7.28684
IDI1	-0.11929	8.13716
LPPR3	-0.1192	7.41384
ACOX1	-0.11904	7.36284
MAGI1	-0.11868	7.63183
HNRNPH2	-0.11858	8.14465
ZNF207	-0.11853	8.45631
AMPD2	-0.11853	7.42724
PRIM1	-0.11844	7.29813
CPT2	-0.11831	7.14618
YWHAH	-0.11827	8.85963
CHERP	-0.11805	8.03597
DCPS	-0.11805	7.38169
BTF3L4	-0.11804	7.80721
HN1L	-0.11803	8.25649
SOX2	-0.11803	8.14403
ACADVL	-0.11769	7.76491
ERO1L	-0.11766	7.68697
PFKP	-0.11752	7.92344
KDM3B	-0.11736	7.68239
CMIP	-0.11736	7.24508
TRAP1	-0.1173	8.04304
SKIV2L	-0.1171	7.50412
NUBP1	-0.11702	8.01953
TRIM2	-0.11697	7.85531
C4orf27	-0.11688	7.8653
WTAP	-0.11668	7.6682
THYN1	-0.1166	7.82697
SNAPIN	-0.11654	7.3393
HPRT1	-0.11653	7.71431
PRKCI	-0.11649	7.36965
SERPINH1	-0.11647	8.62065
PAPOLA	-0.11638	7.48203
RNPS1	-0.11604	7.96507
C9orf142	-0.11584	7.70195
TFAM	-0.11571	7.8658
CSNK1A1	-0.1154	7.19991
NES	-0.11529	8.90265
CADM2	-0.11513	7.12008
ATG4B	-0.11499	7.66623
RBM10	-0.11488	7.85412
IPO4	-0.11479	7.51326
AP1B1	-0.11456	7.97189
USP10	-0.11405	7.7768
COTL1	-0.11339	8.26349
CEP97	-0.11332	7.65738
DCHS1	-0.11328	8.02377
RCOR1;RCOR3	-0.11319	7.38372
AFP	-0.11314	9.78886
SAFB	-0.11302	8.98085
APOH	-0.11293	8.40403
NID2	-0.11283	7.80791
PTGR1	-0.11247	8.00347
PHGDH	-0.11218	8.88228
PARK7	-0.11196	8.92774
PSMD3	-0.11177	8.16851
SSB	-0.11155	8.64641
RPA2	-0.11148	8.34666
FN1	-0.11125	8.68762
DNAJC9	-0.11122	8.02494
ADK	-0.11119	7.6609
RPLP2	-0.11101	9.10525
PSMD2	-0.11098	8.29061
CSRP1	-0.11098	7.95922
RBM25	-0.1108	8.02106
CLIC4	-0.1107	8.51534
SMNDC1	-0.11069	7.93772
THUMPD3	-0.11053	7.28297
GSTP1	-0.11038	8.87318
STAG1	-0.11001	7.44993
TARDBP	-0.10979	8.41161
TIMM50	-0.10933	7.83162
TPP2	-0.10928	7.7893
IPO9	-0.10922	8.17241
CACYBP	-0.10905	8.378
FAM114A2	-0.10905	7.33372
TNPO2	-0.10897	7.68548
DHX36	-0.10868	7.46335
CNOT1	-0.10864	7.70998
AFG3L2	-0.10801	7.8965
NDRG2	-0.108	8.02097
ECI2	-0.10772	7.50012
TUBB	-0.10756	9.89946
CTBP2	-0.10749	8.32074
GPM6A	-0.10747	8.56772
PRPF4	-0.10733	7.679
HCFC1	-0.1071	8.13037
TMED5	-0.10677	7.52451
CUL5	-0.10668	7.54751
SUCLG2	-0.10667	7.70719
EIF2A	-0.10649	7.48068
SEC23B	-0.10635	7.38397
SERPINE2	-0.10613	7.29638
EIF4EBP2	-0.10608	8.39877
RAD50	-0.10598	7.63862
LANCL2	-0.10594	7.84241
GC	-0.1059	7.66413
PPWD1	-0.1059	7.48108
NAE1	-0.10576	7.91603
NUDT10;NUDT11	-0.1054	7.98521
PHYHIPL	-0.10519	7.82146
EIF5	-0.10501	7.89738
ATP1B1	-0.10488	8.02454
COPS6	-0.10486	7.83229
RPLP0;RPLP0P6	-0.10448	8.8449
MOGS	-0.10436	7.25112
11-Sep	-0.10428	8.57118
OLA1	-0.10419	8.06444
RNF214	-0.10398	7.40233
AHSP	-0.10375	7.62368
ME2	-0.10366	7.99864
SUMO1	-0.10348	7.66239
CTNNB1	-0.10336	8.36948
PSMC1	-0.10326	8.12785
PCNA	-0.10316	8.77226
AKR1B1	-0.10316	8.58364
ATP5I	-0.10293	8.1059
PALM	-0.10278	8.35898
RARS	-0.1027	8.06326
XPOT	-0.1026	7.56546
EIF4G3	-0.10258	7.1503
PSPH	-0.1023	8.15934
MYO1B	-0.10218	7.65214
CHEK1	-0.10206	7.21111
RNH1	-0.10203	8.44748
NECAP1	-0.10203	7.2767
VWF	-0.10201	7.21626
CCT8	-0.10181	8.67597
UBR7	-0.10148	7.54435
GNAI1	-0.10099	7.712
AMPH	-0.10082	7.45427
MAP1S	-0.10062	7.58744
USP5	-0.10002	8.49945
HSBP1	-0.09996	8.03351
SRCIN1	-0.09958	7.03625
EIF4G1	-0.09947	7.96924
IRF2BPL	-0.09942	7.69285
PABPC1	-0.09941	8.41089
TPR	-0.09928	7.97622
CCAR2	-0.09916	8.1343
MAPRE2	-0.09914	8.07582
ZNF219	-0.09902	7.47855
CCDC6	-0.09877	7.69716
UBXN6	-0.09859	7.2205
ACP2	-0.09851	7.11696
ERBB2IP	-0.09849	7.01561
AGO2	-0.09791	7.34291
PTRH2	-0.09782	7.34384
PAK1	-0.09766	7.79613
LTA4H	-0.09761	7.92279
SERPINA1	-0.09727	9.22209
HMOX2	-0.09717	7.34521
CPSF2	-0.09715	7.39148
PCID2	-0.09688	7.44166
TWF2	-0.09673	7.81689
AKT3	-0.09647	7.53135
CTR9	-0.09641	7.39335
FYTTD1	-0.09619	7.65809
MDH2	-0.09592	8.8812
FDPS	-0.0958	8.34611
ABCD3	-0.09567	7.62086
TOMM70A	-0.09549	7.8081
RIC8A	-0.09531	7.46294
CCDC88A	-0.09529	7.76468
NAPA	-0.09526	8.21017
ARIH2	-0.09516	7.13096
DDI2	-0.09495	7.35848
GTF2B	-0.09476	7.96048
PRDX4	-0.09463	8.47298
MOV10	-0.09457	7.34606
DENR	-0.09403	7.93114
ERP29	-0.09368	8.15979
OSBPL11	-0.09361	7.15415
CHMP1A	-0.09356	7.73988
WDR37	-0.09352	7.38578
AARS	-0.09336	8.652
IARS	-0.09329	7.89921
ARHGDIA	-0.09324	8.82254
NTPCR	-0.09316	7.66068
POGZ	-0.09315	7.99458
APOA1	-0.09292	9.07739
CDC42	-0.09269	8.52117
PRPS1	-0.09248	8.14537
PPIH	-0.09243	7.68609
RPL7A	-0.09215	8.84078
POLD2	-0.0921	7.3998
NHLRC2	-0.09197	7.75691
COX5B	-0.09189	8.27853
GDAP1	-0.09187	7.71457
GART	-0.09167	8.41533
DOCK7	-0.09161	7.61286
USP9X	-0.09146	7.71342
DNM3	-0.09134	7.83167
HSD17B4	-0.09127	7.85008
QTRT1	-0.0909	7.54849
PPIL3	-0.09083	7.73121
CETN2	-0.09055	7.51373
KNTC1	-0.08992	7.3637
TXNDC12	-0.08989	7.2426
SPTAN1	-0.0897	8.53049
USO1	-0.08965	7.87574
NUP88	-0.0894	7.61925
ATP5C1	-0.08927	8.17901
GABARAPL2	-0.08918	7.83746
TRAPPC3	-0.08898	7.55066
HSDL2	-0.08876	7.37254
LAP3	-0.08852	7.80264
POLR2B	-0.08829	7.828
NDUFB9	-0.08804	7.69202
PMVK	-0.08796	7.91332
SUCLG1	-0.0879	8.03585
VPS28	-0.08784	8.109
PDCD6IP	-0.08763	8.05624
SEC24C	-0.08723	7.80978
MSH2	-0.08705	8.06174
SMARCC1	-0.08696	7.81543
HGS	-0.08691	7.88918
UHRF1	-0.08668	7.72632
TMPO	-0.08666	9.0226
ITGB1	-0.08651	8.11812
PRKAR2A	-0.08651	7.93356
GLRX3	-0.08648	8.15406
FGFBP3	-0.08638	8.3543
BPNT1	-0.0863	7.57065
STT3B	-0.08628	7.66492
DYNC1I2	-0.08627	8.34644
PALLD	-0.08604	7.40364
YARS2	-0.08599	6.96103
REEP5	-0.08596	8.27335
AP1G1	-0.08591	7.82166
DCTPP1	-0.08547	8.03531
ARSB	-0.08534	6.88932
LGALS1	-0.0853	8.70443
RNF114	-0.08515	7.31916
TOP1	-0.08499	7.82301
STOML2	-0.08498	7.98824
8-Sep	-0.08494	7.50177
CSPG4	-0.08484	7.35966
HN1	-0.08458	8.64976
RRM2	-0.08458	7.80831
FN3K	-0.0845	7.81487
PGM2	-0.08434	7.94953
QDPR	-0.08404	8.10307
TBC1D24	-0.08399	7.66189
CYB5A	-0.0839	7.54162
KIF11	-0.08389	7.39614
TAX1BP3	-0.08374	7.95115
ELAVL1	-0.0836	8.46172
GDPD1	-0.08359	7.23014
HMGCS1	-0.08351	8.19651
NCAPD2	-0.08326	7.90014
CLVS1	-0.08281	7.57132
USP7	-0.0828	7.97863
GSTM2	-0.08238	8.32272
DIAPH1	-0.08225	7.75342
LSS	-0.08209	7.72703
IRGQ	-0.08204	8.20423
PHIP	-0.08178	7.76162
PDS5A	-0.08153	7.70316
LMAN1	-0.0814	7.57002
GLRX5	-0.08123	7.67307
GNG4	-0.08122	8.16828
ZNF428	-0.08121	8.13939
PRUNE	-0.08106	7.28599
APPL1	-0.08104	7.63585
UBE2R2	-0.0808	7.67155
SEC61B	-0.0805	8.22343
GNB2	-0.08012	8.66008
TMEFF1	-0.08012	7.63721
SPC25	-0.07993	7.34515
CWC15	-0.07972	7.65504
RANBP2	-0.07964	7.82209
HADHA	-0.07962	8.38364
ATP5O	-0.07949	8.34312
SNRPF	-0.07945	8.19804
MAVS	-0.07944	7.75032
TAGLN3	-0.07941	8.10382
CYB5R3	-0.07931	8.36394
ETFA	-0.0792	7.99689
YWHAE	-0.07909	9.64566
CMTR1	-0.07883	7.44743
BPGM	-0.07867	7.26899
FAT4	-0.07841	7.26281
FAM195B	-0.07822	7.46839
PRKACB	-0.07817	8.17178
SERPINC1	-0.07811	7.7371
ADNP	-0.07799	7.82227
RAB14	-0.07789	8.36786
SEH1L	-0.07755	7.65536
VPS35	-0.07741	8.21738
UGDH	-0.07735	8.09788
MAT2B	-0.07729	8.11168
BRD3	-0.07714	7.5736
TRIM28	-0.0769	8.90976
PRCP	-0.0769	7.24715
ARL2	-0.07685	7.58025
PRMT5	-0.07678	7.65812
RTN1	-0.07672	8.77276
ATP6V1C1	-0.07659	7.41413
UBA1	-0.07651	8.85366
MAPK8IP3	-0.07645	7.54733
NUDT16L1	-0.07641	7.46303
IGKC	-0.07635	8.1508
SMARCAD1	-0.07624	7.60937
HSPA8	-0.07613	9.50798
VPS37B	-0.07611	7.36986
APOO	-0.07608	7.65184
AGAP3	-0.07607	7.57798
PEBP1	-0.07601	9.18973
NCDN	-0.07589	7.86519
PPA1	-0.07577	8.80201
UPF1	-0.07576	7.71277
KPNA1	-0.07554	7.82594
RHOG	-0.07541	7.69389
FKBP4	-0.07539	8.50361
ANXA2;ANXA2P2	-0.07537	8.8364
NIT1	-0.07524	7.59659
ALDH1B1	-0.07518	7.85809
PTPN23	-0.07518	7.56075
UBFD1	-0.07515	7.4034
PTK7	-0.0751	7.78256
PFDN1	-0.07504	8.00083
SCYL1	-0.07503	7.49028
ALDH6A1	-0.07481	7.9018
PGAM1	-0.07475	8.90453
EPHB2	-0.07459	7.25036
CDON	-0.0737	7.21389
SMARCB1	-0.07365	7.89567
DFFA	-0.07354	7.61163
CYCS	-0.07345	7.70679
MVD	-0.07327	7.96781
PTBP2	-0.07326	8.45275
SH3GL2	-0.07285	7.48125
ILK	-0.07278	7.58744
CHCHD2;CHCHD2P9	-0.07252	8.43983
EIF4A2	-0.07243	8.11691
CFAP20	-0.07243	7.91742
TM9SF3	-0.0723	7.53416
MAPRE1	-0.07209	8.53488
SSBP1	-0.07203	8.44871
PCCA	-0.07197	7.50608
RBM8A	-0.07194	8.17341
SNRPD2	-0.07178	8.74307
NAA50	-0.07156	7.55584
LRP1	-0.07148	7.55738
WIZ	-0.07143	7.36231
MYL6	-0.0713	8.89285
GCLM	-0.07097	7.13099
WASF1	-0.07078	7.9748
PRKRA	-0.07052	7.90645
PDCD5	-0.07038	8.30576
TOR1AIP1	-0.07019	7.37866
NIT2	-0.07013	8.0392
MKI67	-0.07005	8.73763
HINT2	-0.06997	7.75487
PPP2R5D	-0.06996	7.93933
PRPF19	-0.06995	8.69704
MCM2	-0.06985	8.87365
RBM14	-0.06974	8.24289
HSPE1	-0.06953	8.60982
PRAF2	-0.06941	7.54003
ITGAV	-0.06939	7.63852
IGHG1	-0.06926	8.16038
ABHD10	-0.06926	7.86015
RNF20	-0.0691	7.51321
GMPR2	-0.06901	7.55858
CADPS	-0.06897	7.89991
ILVBL	-0.06869	7.79625
HADH	-0.06848	7.90762
NAA15	-0.06844	7.55529
DECR1	-0.0683	8.03625
SNX1	-0.06819	7.7315
PSMB1	-0.06798	8.36313
NDRG3	-0.06786	8.06599
ACAA2	-0.06755	8.19651
PABPC4	-0.06744	7.62198
MARK1	-0.06744	7.50722
GOLGA3	-0.06734	8.023
MAPRE3	-0.06725	7.72272
UTRN	-0.06719	7.23679
CFL1	-0.06679	9.52927
UBQLN2	-0.06675	8.105
IQGAP2	-0.06664	7.58847
YTHDF2	-0.06655	8.03868
KIT	-0.06641	7.2892
YARS	-0.06627	7.82044
DAD1	-0.06616	8.11086
CSK	-0.06575	7.54601
CANX	-0.06574	8.67925
PPIA	-0.06564	9.50784
CREB1	-0.0654	8.06268
KIF5B	-0.06526	8.1229
IGF2R	-0.06501	7.36832
GSTO1	-0.06497	7.72942
C7orf50	-0.06496	7.86593
GLUL	-0.06496	7.55087
RPRD1A	-0.06461	7.99717
CTPS1	-0.06433	7.97062
5-Sep	-0.06398	7.93259
PTPN11	-0.06393	7.71924
STMN1	-0.06392	9.21905
GPS1	-0.06383	7.84472
IPO5	-0.0635	8.56465
SART3	-0.06334	7.89214
CPNE1	-0.06319	7.25685
SCP2	-0.06317	7.92454
HSPA4	-0.06311	8.47753
DDX21	-0.06299	7.78123
NEDD4L	-0.06297	7.99723
SEC23IP	-0.06285	7.49039
NOP58	-0.06276	7.81392
AGPS	-0.06272	7.57125
GDI2	-0.0625	8.90658
PSMB5	-0.06223	8.37435
CCT7	-0.06218	8.61948
MORF4L1	-0.06217	7.54019
PSMC2	-0.06167	8.14819
RPSA	-0.06164	8.89062
ADD2	-0.06137	8.02829
FLOT1	-0.06118	7.72607
RAB11B;RAB11A	-0.0611	8.3813
UQCRC1	-0.06104	8.28496
NFIB	-0.06097	8.2424
GNAS	-0.06094	8.20455
IMMT	-0.06073	8.19729
SNAP25	-0.0605	7.62257
TP53BP1	-0.06039	8.12621
C14orf166	-0.06037	8.19944
CCDC58	-0.06024	7.49298
SET;SETSIP	-0.06021	9.03425
MARCKS	-0.05999	9.75983
FABP5	-0.05998	8.97255
DEK	-0.05996	8.43576
NDUFS3	-0.0598	8.04614
IMPA1	-0.0596	7.48781
P4HB	-0.05941	8.51792
OGT	-0.05941	7.64667
SNCB	-0.05935	8.07904
DDB1	-0.05928	8.2357
ASNS	-0.05926	7.48909
TAGLN2	-0.05918	8.42922
SEC23A	-0.05887	7.94101
CAPNS1	-0.05881	7.81659
AQR	-0.05858	7.71098
ELMO2	-0.05843	7.51018
COPS7B	-0.05838	7.7433
CTNNA1	-0.05825	8.45921
FH	-0.05825	8.26248
RBM28	-0.05818	7.18848
MYO5A	-0.05785	7.76675
HMGN5	-0.05784	7.71486
FLNB	-0.05773	8.07489
ZMYM2	-0.05769	7.38938
FLII	-0.05759	8.21
RPL11	-0.05716	8.7854
GSS	-0.05712	7.87958
DPY19L3	-0.05707	7.13594
PSMB2	-0.05688	8.16203
HIST1H1B	-0.05675	9.56708
SRPK2	-0.05643	7.75539
PDIA3	-0.05628	8.76469
SORBS2	-0.05614	7.48615
CPSF3	-0.05609	7.63965
GLG1	-0.05599	7.9594
TBCC	-0.05596	7.40501
PIN1	-0.05581	8.06384
PSMD11	-0.05571	8.0901
CYFIP2	-0.05563	7.69881
EPB41L5	-0.05563	7.40001
DIP2C	-0.05558	6.8683
KIDINS220	-0.05533	7.12951
NRD1	-0.05498	7.47467
HSPA1B;HSPA1A	-0.05495	8.88671
FLAD1	-0.05493	7.15916
MTOR	-0.05489	7.24504
RBM4	-0.05487	8.18803
WDR7	-0.05476	7.07907
PRDX5	-0.05472	8.44326
EPN1	-0.05469	7.57185
SYNCRIP	-0.05462	8.77463
MDH1	-0.05458	8.80619
CPSF1	-0.05453	7.73308
ALDH3A2	-0.05438	7.82506
PKN2	-0.05434	7.26095
TARS2	-0.0543	7.07748
SMAD4	-0.05428	7.62896
AGO1	-0.05417	7.87554
NAA10	-0.05409	7.65877
TSTA3	-0.05408	7.88639
TROVE2	-0.05407	8.0664
SEC24A	-0.05381	7.07806
NIPSNAP1	-0.05366	8.06904
MRPL12	-0.05331	7.8133
IVD	-0.05329	7.64463
PEA15	-0.05321	8.0849
PPM1G	-0.05319	7.98915
MYT1	-0.05312	7.14395
ISYNA1	-0.05308	8.46851
KHDRBS1	-0.05301	8.74818
DHTKD1	-0.05272	6.99263
NDUFS1	-0.05257	8.12061
LANCL1	-0.05256	8.09691
AHSG	-0.05253	9.21934
TXNL1	-0.05234	8.58577
HINT1	-0.05234	8.29213
HDAC1	-0.05232	7.55165
GSK3B	-0.05227	8.21675
PPIB	-0.05225	8.58745
PSMD4	-0.05207	8.23862
TMEM258	-0.05192	7.56617
APMAP	-0.05186	8.08964
RBM12	-0.05177	8.68312
NCAPG2	-0.05165	7.50895
COL6A1	-0.05159	7.7958
UGP2	-0.05151	8.05337
GPC2	-0.0515	8.13051
GNG3	-0.05146	7.44866
NBEA	-0.05125	7.75253
PSMA7	-0.05115	8.41984
RRM1	-0.05114	8.25032
EHD1	-0.05105	7.84876
CTPS2	-0.05084	7.72654
THUMPD1	-0.05069	7.80409
RPS17	-0.05059	8.50663
CAP2	-0.0504	7.85821
CKAP5	-0.0502	7.95051
SOD1	-0.05009	8.88307
VTA1	-0.05002	8.16182
TRIP13	-0.05002	7.46622
DCTN5	-0.04992	7.61714
PRMT1	-0.04978	8.68499
NIPBL	-0.04977	7.97671
NME2	-0.04972	8.94343
WIPI2	-0.04966	7.40749
RPL12	-0.04948	8.79097
RASA1	-0.04937	7.35475
SPTLC1	-0.04932	7.54877
MCM3	-0.04888	8.51487
ENO1	-0.04872	9.57961
KTN1	-0.0487	8.15847
TMEM43	-0.04865	7.60972
DCTN1	-0.04812	8.32479
MCAM	-0.0481	8.02877
DIS3	-0.04777	7.30984
SNX27	-0.04755	7.63076
SDHA	-0.04751	7.98968
COPA	-0.04749	8.09054
PDCD4	-0.0474	7.84318
GOT1	-0.04724	8.09726
CIZ1	-0.04709	7.31338
PGRMC2	-0.04648	7.80503
FNBP1L	-0.04644	7.91419
ARPC2	-0.0464	8.11489
ADD1	-0.04635	8.3333
ATP13A1	-0.04631	7.19109
QKI	-0.04623	8.1052
THOC2	-0.04622	7.61772
NOP2	-0.04584	7.49245
THOC6	-0.04583	7.07126
MARCKSL1	-0.04578	9.58763
SLC25A12	-0.04576	7.60927
FHL1	-0.04575	8.37078
CLIC1	-0.04547	8.66037
GLTP	-0.04536	7.35486
MTA2	-0.04519	8.20534
TSG101	-0.0451	7.7733
UBLCP1	-0.04483	7.77147
NFIA	-0.04473	8.38918
IPO7	-0.04457	8.22169
CALB2	-0.04413	8.67911
AP3S1	-0.04409	7.84701
HDGF	-0.0439	8.52397
PGK1	-0.04365	9.06545
MCM6	-0.04338	8.44403
CDK11B;CDK11A	-0.04328	7.42495
HUWE1	-0.04297	8.20504
RPS27L	-0.04292	8.07102
RSF1	-0.04282	7.5462
PBRM1	-0.0428	7.55492
TNPO3	-0.04278	7.52951
RPL17	-0.04277	8.40452
FBLN1	-0.04255	8.0904
EXOC8	-0.04254	7.60557
PFDN2	-0.04252	8.21808
GINS4	-0.04249	7.55896
GPD2	-0.04198	7.92831
ATP5EP2;ATP5E	-0.04159	7.9443
GNPDA1	-0.04148	8.09859
TCEA1	-0.04119	7.95429
STRAP	-0.04082	8.23141
CNTN1	-0.04078	7.83697
KPNB1	-0.04005	8.65232
COL5A1	-0.03998	7.40993
SFXN3	-0.03991	8.02735
CAMK2D	-0.0399	8.09842
VAV2	-0.03974	7.24747
UBE2C	-0.03971	7.52297
POU3F3	-0.03956	7.96474
OPCML	-0.03938	7.36449
ECH1	-0.03926	8.05732
VPS25	-0.03926	7.71637
FKBP5	-0.03925	7.35531
ECI1	-0.03924	8.34524
MDK	-0.03919	8.33882
WIBG	-0.03919	7.82185
RAB12	-0.03901	7.2474
PSMB6	-0.039	8.39683
ALDH2	-0.0389	7.81221
TBCD	-0.03889	7.98891
ILKAP	-0.03872	7.7487
PHC2	-0.03868	7.84872
AP3M1	-0.03868	7.42451
ERGIC1	-0.03863	7.64716
SUPT16H	-0.03857	8.2844
RPS4X	-0.03856	8.80316
U2AF1;U2AF1L4	-0.03836	8.24963
ACOT7	-0.0382	8.37955
SUGT1	-0.03801	8.0005
MTHFD1	-0.0378	8.40021
ROCK2	-0.03777	7.96539
GTPBP4	-0.03773	7.96974
XPO1	-0.03745	8.24646
PRKD1;PRKD3	-0.0373	7.19841
TCEB1	-0.03729	8.22808
HNRNPUL1	-0.03724	8.2586
BANF1	-0.03708	8.8615
EIF4H	-0.03701	8.33913
FARP1	-0.03663	7.68861
CFDP1	-0.03661	7.83046
DDX46	-0.03659	7.73204
DCC	-0.0365	7.74623
PRKDC	-0.03639	8.38453
DYNLT1	-0.03614	8.16344
SCRN1	-0.03607	8.53615
CADM3	-0.03588	7.63043
GNB2L1	-0.03587	8.67585
HSPBP1	-0.0358	7.45836
EP400	-0.03579	7.11973
PUS7	-0.03546	7.1754
RBM4B	-0.0353	7.6814
FKBP10	-0.03517	7.64486
HSPA9	-0.0351	8.54465
STIP1	-0.03456	8.78796
CDC5L	-0.03455	8.00357
SPTBN1	-0.03432	8.4251
RP2	-0.03406	7.24337
IST1	-0.03402	7.77882
GCA	-0.03391	7.41197
QARS	-0.0338	7.82281
HNRNPA2B1	-0.03379	9.66852
SMARCA4	-0.03363	8.27571
RPL10A	-0.03362	8.43836
MYO6	-0.0335	7.74252
PCM1	-0.03346	7.29032
G3BP1	-0.03343	8.03933
NCK2	-0.03329	7.19451
DCXR	-0.03311	7.99819
COPS8	-0.03276	7.99388
CD99	-0.0325	7.83431
BZW1	-0.03238	8.17238
PLIN3	-0.03232	8.1672
UBR5	-0.03231	7.48015
GIT1	-0.03228	8.10071
SAP30BP	-0.03213	7.47912
RFC5	-0.03199	7.48102
EIF3L	-0.03195	8.08322
COPB2	-0.03172	8.31956
DHCR24	-0.03081	7.60578
IDH2	-0.03078	8.72609
CNP	-0.03056	8.06196
PSMA4	-0.03055	8.30242
RPL4	-0.03037	8.69521
CIAPIN1	-0.03016	7.92919
CD99L2	-0.03006	7.39565
FUBP1	-0.02989	8.88614
YWHAB	-0.02981	8.91114
RNF2	-0.02978	7.68399
SON	-0.02957	7.76727
AMER2	-0.02942	8.02059
AARSD1	-0.02932	7.22436
PPID	-0.02922	7.51112
HIP1R	-0.02916	7.43826
VCAN	-0.02896	8.28099
DDAH1	-0.02884	8.27206
PNP	-0.02865	7.75252
PYGB	-0.02861	8.30808
NUDCD1	-0.02852	7.5041
RABL6	-0.02841	7.23679
COPS2	-0.02833	7.66678
RAB18	-0.02826	8.17519
SARNP	-0.02818	8.41462
UQCRC2	-0.02788	8.48597
DNAJB1	-0.02785	7.92534
BASP1	-0.02779	9.5276
CDC42EP4	-0.02779	7.87861
AHCTF1	-0.02771	7.32347
IGFBP2	-0.02743	7.836
DPYSL5	-0.02737	9.82914
LAMTOR1	-0.02718	7.66175
DCLK1	-0.02688	8.40054
IMPDH2	-0.02672	8.44268
FASN	-0.02671	8.41779
RALA	-0.0267	8.26063
HNRNPR	-0.02668	8.83313
SSRP1	-0.02618	8.21694
LETM1	-0.02614	7.90767
MLEC	-0.02612	7.74682
NOP56	-0.02605	8.02426
DARS2	-0.02604	7.05051
ALDOA	-0.02602	9.0153
SRP54	-0.02595	7.84113
PSMA3	-0.02589	8.17625
ATP6V1E1	-0.02572	7.88366
CYTH2;CYTH1;CYTH3	-0.02572	7.11991
UBE2I	-0.0257	8.33195
APOA2	-0.02564	8.71081
H1FX	-0.02538	9.11064
BZW2	-0.02525	7.72419
ATP2A2	-0.02522	8.3601
ISOC1	-0.02521	7.7156
DNM2	-0.02493	7.78563
FLOT2	-0.02475	7.50014
SRSF4	-0.02471	8.5824
RPS11	-0.02454	8.47878
DNAJA2	-0.02448	7.8922
PRR36	-0.02439	7.62496
UCHL5	-0.02438	7.44037
CXADR	-0.02426	8.10216
RAB7A	-0.02419	8.50067
PPP4R1	-0.02416	7.12349
ATP1B3	-0.02415	7.79205
IDH3B	-0.02399	7.44769
PCBP1	-0.02398	9.16362
	-0.02391	9.53607
RUVBL2	-0.02388	8.29913
SUCLA2	-0.02379	7.94847
SEL1L	-0.02379	7.41218
KIF5C	-0.02355	8.94973
WDR12	-0.02353	7.50114
KAZN	-0.02335	7.05169
ARPP19	-0.02325	8.43187
PPP1R1B	-0.02324	7.45363
NSF	-0.02306	7.98017
CDKN2AIPNL	-0.02295	7.24402
COPG2	-0.0229	7.78507
KIFC1	-0.02288	7.43611
DBN1	-0.02274	9.0235
DERL1	-0.02264	6.87412
TJP1	-0.0226	7.75726
PTP4A2	-0.02258	7.60261
RBM26	-0.02236	8.02989
MAP1B	-0.02224	9.12641
WDR33	-0.02177	7.30468
HNRNPD	-0.02159	9.36434
KLC2	-0.02156	7.72446
MTR	-0.02155	7.51298
FUS	-0.02143	9.07372
PTPRZ1	-0.02142	8.3972
PTK2	-0.02131	7.33472
COPG1	-0.02119	7.77451
POFUT1	-0.02119	7.69553
SGPL1	-0.02112	7.65606
FAM213A	-0.02103	8.2028
ANP32A	-0.02095	8.90538
SF3A1	-0.02043	8.25312
SCFD1	-0.01987	8.03131
NSUN2	-0.01933	7.27183
IDH1	-0.01925	8.65612
3-Sep	-0.01917	8.06175
SRRT	-0.01913	8.20542
ELAVL2	-0.01905	7.92604
MUT	-0.01863	7.50356
CLASP2	-0.01854	7.59152
ALCAM	-0.01846	7.79887
SRGAP3	-0.01829	7.63355
LEO1	-0.01795	7.2756
HNRNPUL2	-0.01794	8.44564
RBBP7	-0.0179	8.10973
SRP68	-0.01782	8.20088
RPN1	-0.01773	8.33281
PSAT1	-0.01769	8.36456
ARRB2	-0.01748	7.44596
POR	-0.01744	7.66232
EPB41L1	-0.01731	7.72349
SHMT2	-0.01715	8.16636
NDUFS4	-0.01683	7.87539
GSR	-0.01673	7.68226
MCM5	-0.0166	8.38026
CECR5	-0.01655	7.23452
PTCD3	-0.01652	7.08515
CDK6	-0.01635	7.26135
CAPZA1	-0.01623	8.71707
CFL2	-0.01622	8.03661
TRA2B	-0.01619	8.28917
DDX1	-0.01591	8.7196
SPCS1	-0.01557	7.67448
CEP170	-0.01539	10.0692
API5	-0.01535	8.31701
NSDHL	-0.01521	7.69252
DYNC1LI1	-0.01475	7.90499
UBA6	-0.01451	7.76549
F8A1	-0.01451	7.04928
PACSIN2	-0.01444	7.33101
CAND1	-0.01434	8.56703
ANK2	-0.01429	7.73051
LUC7L2	-0.01413	8.25202
DPYSL3	-0.01408	9.16116
UQCRB	-0.01405	8.18478
UBR4	-0.01361	7.88719
PKM	-0.01345	9.25515
SRSF9	-0.01344	8.32413
RPL23A	-0.01336	8.704
PSMD8	-0.01336	7.6792
ZNF362	-0.01328	7.11474
GMPS	-0.01321	8.23704
GOLPH3	-0.01297	7.43252
DKC1	-0.01295	7.5534
DHFR	-0.0129	7.91137
FHOD1	-0.01255	7.9167
GAK	-0.01253	7.27857
GPR56	-0.0125	7.33539
DPP9	-0.01241	7.11042
RAVER1	-0.01215	7.51196
PBK	-0.01213	7.78503
ACTR2	-0.01211	8.4966
GNAQ	-0.01201	7.88713
PRKCA	-0.01169	7.89539
RSL1D1	-0.01169	7.77474
RPS10	-0.01164	8.51251
BLVRB	-0.01156	7.81568
MFAP1	-0.01141	7.61017
MYH10	-0.01134	8.57785
DCLK2	-0.01131	7.53693
SF3B2	-0.01075	8.48498
DNAJB6	-0.01058	7.94875
ATP1A1	-0.0104	8.0852
GLYR1	-0.01034	7.8444
SMU1	-0.01012	8.03611
RBBP4	-0.01004	8.75104
BRSK2	-0.0099	7.41765
ISLR	-0.00974	7.75547
RAB6A	-0.00954	8.86673
PFKL	-0.00949	8.2683
EXOSC10	-0.00943	7.53484
NEO1	-0.00943	7.32959
MAP2	-0.00941	8.90809
CTDSPL2	-0.00883	7.13882
PLCG1	-0.00803	7.85834
UBE2T	-0.00798	7.06625
HAGH	-0.00789	7.77315
SRC	-0.00786	7.90752
ATP5F1	-0.00759	8.54036
STRN3	-0.00756	7.52553
PHF5A	-0.00746	7.91645
NPLOC4	-0.00744	7.35649
CNPY2	-0.00735	7.75451
RPL6	-0.00728	8.25525
TBCB	-0.00702	8.54648
ZMIZ2;ZMIZ1	-0.00694	7.00975
AKR7A2	-0.00688	8.0788
ARHGAP1	-0.00675	7.81796
GABPA	-0.00675	7.50186
GAPDH	-0.00642	9.83974
HSP90B1	-0.00631	8.82354
GNG2	-0.00623	8.64503
PABPN1	-0.00615	8.21109
HNRNPK	-0.00609	9.40453
TUBB4A	-0.00596	8.71292
STX1B	-0.0058	7.75119
NFIX	-0.00577	7.70729
TSSC1	-0.00553	7.08
MIF	-0.00538	8.78616
GARS	-0.00519	7.89041
FBL	-0.00503	7.94766
MLLT4	-0.0047	8.07606
MAT2A	-0.00455	8.46101
FXYD6	-0.00435	7.67705
TF	-0.00424	8.86871
MCM4	-0.00422	8.41642
COMMD10	-0.004	7.0049
ADSL	-0.00397	7.73742
EPB41L3	-0.00384	8.24476
RPS3	-0.00382	8.83267
HDHD2	-0.00359	7.41077
MED23	-0.00355	7.31564
CAMK1D;CAMK1	-0.00353	7.57455
NUMA1	-0.00342	8.41793
MCM7	-0.0034	8.38486
PDAP1	-0.00322	8.11997
WDR70	-0.0032	7.21512
LZIC	-0.00313	7.82311
PIP4K2B	-0.0031	7.88257
HSPA13	-0.00301	7.7182
HARS	-0.00288	7.83242
AIMP1	-0.00284	8.01647
RALY	-0.00277	8.43041
SIN3A	-0.00262	7.55519
MSN	-0.00233	8.76204
TARS	-0.00226	7.99722
HNRNPLL	-0.0022	7.83341
LONP1	-0.00202	7.73476
OSGEP	-0.00192	7.50663
PDS5B	-0.00175	7.72751
SUB1	-0.00167	8.62502
ARF4	-0.00138	8.39904
RBM39	-0.00121	8.18476
RPA1	-0.00098	8.33047
EIF3I	-0.00085	8.26225
PLEKHA5	-0.00085	7.40494
RFC2	-0.00061	7.86144
RTN4	-7.5e-05	8.66663
SNRNP200	-5.6e-05	8.24903
POLE3	0.000184	7.71368
UGGT1	0.000187	7.80688
VPRBP	0.000297	7.33974
VAPB	0.000438	7.95541
SRR	0.000465	7.72196
PTMS	0.000527	8.96418
ACAT1	0.000588	8.25168
ZEB2	0.000652	7.80919
WDR41	0.000797	7.00156
ACTR1A	0.000826	8.61449
ARFGEF1	0.000827	7.25871
ATP6V1G1	0.000862	8.08588
RPS28	0.000978	8.4793
TUBG1;TUBG2	0.001137	7.85018
UQCRQ	0.001178	7.58198
ATP5J	0.001307	8.24541
LNP	0.001583	7.72732
EIF4B	0.001757	8.30538
SYNE1	0.001971	8.66907
NDUFV2	0.002163	7.81259
NAP1L4	0.002433	8.74092
IARS2	0.002459	7.73964
DDX23	0.002491	8.26158
CHD4	0.00293	8.05814
INA	0.003116	8.03794
TOMM34	0.003397	7.04868
IWS1	0.003471	7.68222
EPHA7	0.003507	7.90913
PSMA6	0.003552	8.4748
NELFCD	0.003649	7.45689
DHX15	0.003766	8.14428
PPP1R12A	0.003859	8.04193
SF3B5	0.0039	8.04238
WDR82	0.003921	8.04507
DCAF7	0.004023	7.78642
SF3B6	0.004115	8.04836
EIF2AK2	0.004121	7.70515
CCAR1	0.004179	7.84357
DDX42	0.004181	7.78181
STAM	0.004199	7.70012
PPIF	0.004317	7.65483
AP3B1	0.004446	7.85586
EIF3E	0.004647	7.9738
EDC4	0.004667	7.94845
DHX9	0.004778	9.10255
GATAD2B	0.004843	7.99337
SRSF1	0.005012	8.84465
TFG	0.005128	8.61536
FKBP8	0.005137	7.6287
CDS2	0.00515	7.86052
PSME3	0.005233	7.83212
RUVBL1	0.005446	8.31121
GPSM1	0.00632	8.19713
SPC24	0.006387	8.11639
ABCC4	0.006422	7.39237
GSTM1;GSTM4	0.006438	7.82721
HEBP1	0.006551	7.69755
EXOC3	0.00657	7.12691
XRCC5	0.006699	8.65973
UBE2V1	0.006921	8.14208
WARS	0.00721	7.93654
KIF4A;KIF4B	0.007242	7.60406
PSMD5	0.007421	7.60446
SURF4	0.007439	7.5005
BROX	0.007685	7.56538
HBS1L	0.007842	7.41734
RCC1	0.007904	8.14156
PFAS	0.007992	8.05637
NUP205	0.008026	7.64818
RPS2	0.008154	8.66668
U2SURP	0.008324	7.63778
AP2A1	0.008407	8.10068
DNAJB11	0.008615	7.79917
IAH1	0.008734	7.40416
CSDE1	0.008835	8.12933
RPS27	0.00885	8.35411
SNX12	0.008938	7.78354
UROD	0.009137	7.85939
NUP153	0.009547	8.03924
AIMP2	0.009748	7.93664
PUM1	0.009889	7.68564
PDDC1	0.009992	7.48464
PGM1	0.01024	8.22013
TXNRD1	0.010325	7.93157
HBG1	0.010591	9.8641
HSD17B12	0.010717	8.07715
STRN4	0.010757	7.54639
FKBP2	0.01077	8.17461
HNRNPM	0.011133	8.89265
ACO1	0.011242	7.84292
ATP5L	0.011561	8.42628
UQCRFS1;UQCRFS1P1	0.01159	8.12485
KLC1	0.011687	8.05776
NME1	0.011856	8.91841
LMNB2	0.01191	8.41825
PYCR2	0.011975	7.56716
SMC2	0.012012	7.81164
RABGGTA	0.012118	7.18842
KHSRP	0.012271	8.74043
RPRD1B	0.012274	8.06177
STX12	0.012312	7.99265
XRN2	0.012353	7.8075
YTHDF3	0.01242	7.90522
OSBPL8	0.012448	7.70903
HMGB1;HMGB1P1	0.012848	9.42584
PLRG1	0.012902	7.80024
NUDC	0.012964	8.49309
VBP1	0.012977	8.11855
HADHB	0.013112	8.05553
NUDT3	0.013184	7.94516
HELLS	0.013407	7.43078
NCBP1	0.013693	7.86306
ACYP1	0.013728	7.63324
RAB5B	0.013861	7.93338
SOX3	0.014099	8.25563
ACP1	0.014152	8.35636
LSM6	0.014159	7.80633
RFC1	0.01416	7.49436
EXOC7	0.014435	7.40286
MAD2L1	0.014777	7.75931
RCN2	0.014922	8.06922
RPL35A	0.01493	8.33178
SLC35F1	0.015001	7.65958
LARS	0.015004	8.10597
USP24	0.015751	7.8359
APOA1BP	0.015769	7.94191
PSMD1	0.015892	8.1671
CKAP4	0.015896	8.16044
ZNF326	0.016164	7.78423
PAPSS1	0.016371	7.79216
ARL6IP1	0.016499	8.42104
RPS13	0.016515	8.55002
THOC1	0.016614	7.34537
EIF3C;EIF3CL	0.017412	8.0926
PTGES3	0.017753	8.54662
TALDO1	0.017854	8.463
RPS26;RPS26P11	0.018113	8.51617
EEF1D	0.018271	8.72589
NNT	0.018737	8.16585
DLST	0.019379	8.07535
CAD	0.019505	7.91329
SLC9A3R2	0.019535	8.19985
DCX	0.019585	8.66784
ZCCHC3	0.019648	7.67022
NCSTN	0.019903	7.50795
TKT	0.019954	8.72957
ABCF2	0.02003	7.54062
ASMTL	0.020243	7.69306
MAGOH	0.020426	8.30629
HDGFRP3	0.020434	7.8243
ADRM1	0.020638	8.03559
VIM	0.020859	9.79931
TTC37	0.020971	7.14002
GTF2I	0.020974	8.39683
SEC31A	0.020994	7.77447
CTNND1	0.021046	8.14738
VCP	0.021409	8.73029
BAZ1B	0.021426	7.85162
SPCS2	0.021453	7.88573
DPM1	0.021778	7.37965
SF3B3	0.021823	8.57702
ANKFY1	0.021955	8.07593
CUL4B	0.022805	7.60101
ARIH1	0.022819	7.50265
PPIL2	0.022894	6.69239
DDX3X	0.02291	8.24204
FKBP3	0.023099	8.25289
AIP	0.023121	7.80019
GNAO1	0.023249	8.5181
RABGAP1	0.023378	7.68177
TBR1	0.023482	7.88827
NID1	0.023566	7.5793
PRPF8	0.023622	8.21439
SMS	0.024034	8.10061
HYOU1	0.024135	8.12251
USP39	0.024458	7.78213
SNRNP70	0.024649	8.31235
VDAC2	0.024656	8.66268
MOB1A;MOB1B	0.02466	7.90532
RPS12	0.024717	8.8535
PFDN6	0.024884	8.09894
CCDC22	0.025171	7.45733
HNRNPH1	0.025647	9.21833
HM13	0.025666	7.50631
RPS20	0.025697	8.37509
NDC1	0.025875	7.2271
RAB2A	0.02591	8.53762
TSR1	0.025924	7.18782
SMC1A	0.026164	8.122
ATP2B4	0.026289	7.99193
FARSB	0.026306	7.89064
EIF3D	0.026589	8.10421
HSPA5	0.026643	8.80791
RPL32	0.026868	7.56288
ANKHD1	0.027094	7.32943
FANCI	0.02729	7.26166
AKAP8L	0.027489	7.33059
CACNA2D1	0.027588	7.4794
CAPG	0.027889	7.85928
KARS	0.028191	8.18987
PPAT	0.028537	7.97345
ILF2	0.028596	8.81912
FARSA	0.028622	8.03044
RCN1	0.028752	8.28484
IKBKAP	0.028937	7.526
ACTN4	0.028942	8.51252
KPNA4	0.029134	8.19457
ATP5B	0.029401	9.09689
GINS3	0.029673	7.30724
TNKS1BP1	0.03009	7.67706
VPS29	0.030147	7.86691
HK1	0.030156	7.94453
RPS6	0.030222	8.46243
WDR1	0.030778	8.32965
MAPT	0.031254	8.4363
DYNC1H1	0.031265	8.50798
CUL1	0.03132	7.58553
RPL8	0.031382	8.62897
HSPB1	0.031418	8.99982
ATP5H	0.031608	8.29469
GPKOW	0.031782	7.24289
TOP2B	0.031864	8.24295
[truncated: 1,116 more rows]

## Sheet: Fig 4b
	AI	lr
GRWD1	-1	7.97149
RAB11FIP1	-1	7.80953
DNAJC13	-1	7.75389
UTP20	-1	7.73074
SLC9A3R1	-1	7.71096
GTPBP4	-1	7.69797
RBFOX2;RBFOX1;RBFOX3	-1	7.68276
GOLGA3	-1	7.62501
NOVA1	-1	7.61096
NFYC	-1	7.59189
DR1	-1	7.58671
NDUFAF2	-1	7.5763
CKMT1A	-1	7.55895
AGAP1	-1	7.50773
MINOS1	-1	7.50639
SSBP2;SSBP4	-1	7.49632
NUDT2	-1	7.43493
ROMO1	-1	7.38417
RAB3D	-1	7.37431
ZC3HAV1L	-1	7.37028
SMARCD3	-1	7.36911
TRAPPC8	-1	7.36848
CLSTN1	-1	7.3603
COL1A1	-1	7.32031
FAM98A	-1	7.30911
NUP107	-1	7.29006
COG3	-1	7.26966
PLS3	-1	7.26922
ARG2	-1	7.26837
P4HA1	-1	7.26004
NDUFB8	-1	7.25873
ASF1A	-1	7.25575
NDUFA3	-1	7.22196
CDS2	-1	7.21051
HELLS	-1	7.20743
SUMF2	-1	7.20359
ROCK1	-1	7.20099
TOX4;TOX3	-1	7.20058
MRPL49	-1	7.18964
FAM192A	-1	7.15406
PPID	-1	7.14758
VPS25	-1	7.1432
NTM	-1	7.13485
AMPH	-1	7.12988
HYPK	-1	7.12522
VCPIP1	-1	7.11817
PES1	-1	7.11759
SCRN3	-1	7.11541
PLEKHA5	-1	7.11133
EXOSC9	-1	7.11088
ACAD9	-1	7.10735
PTGDS	-1	7.10702
UPF3B	-1	7.10049
EPHA4	-1	7.09882
ABCF2	-1	7.09543
UNK	-1	7.0933
MEN1	-1	7.09304
RASA1	-1	7.08218
IPO11	-1	7.08068
ACOT13	-1	7.07804
POLR2M	-1	7.07575
TBCE	-1	7.06421
ZMYM4	-1	7.06117
ALCAM	-1	7.0558
ZC3H15	-1	7.05547
SP1	-1	7.04846
THBS1	-1	7.03669
NR2C2	-1	7.03276
TSPYL5	-1	7.01789
SPECC1L	-1	7.00835
PREB	-1	7.00813
POLR1C	-1	6.99436
DAAM1	-1	6.98281
LRRFIP2	-1	6.98177
PMPCA	-1	6.97255
BRD4	-1	6.97211
KIAA1279	-1	6.96445
TUBGCP2	-1	6.95742
EXOSC6	-1	6.93912
PTBP3	-1	6.93772
TBC1D17	-1	6.93323
TBL2	-1	6.92608
MOB3A	-1	6.91845
EPN2	-1	6.91732
PRCP	-1	6.91669
MRPS7	-1	6.91233
PDE4B	-1	6.91036
CHMP7	-1	6.89872
SOX11	-1	6.89492
FKBP15	-1	6.88863
ERI3	-1	6.88759
PRKCI	-1	6.88409
NFYA	-1	6.86844
PUM2	-1	6.81839
RBM22	-1	6.81144
DIRAS2	-1	6.80794
RIF1	-1	6.80339
TTC37	-1	6.78547
ZADH2	-1	6.77851
OTULIN	-1	6.77115
GALC	-1	6.76395
XXYLT1	-1	6.76193
PAG1	-1	6.75702
AGO3	-1	6.75374
MYD88	-1	6.73719
SLC1A4	-1	6.72436
RNGTT	-1	6.72239
C9orf78	-1	6.71979
ATPAF2	-1	6.71933
EMC3	-1	6.7102
PPIP5K2	-1	6.70496
ATP6AP1	-1	6.68657
F8A1	-1	6.66566
THUMPD3	-1	6.65752
DPP9	-1	6.65529
CLUH	-1	6.64738
TXNL4A	-1	6.62146
CDON	-1	6.61533
OSBPL11	-1	6.60995
KCTD15	-1	6.60766
DDR1	-1	6.541
RQCD1	-1	6.52775
MTMR2	-1	6.50805
DDX47	-1	6.47549
GET4	-1	6.47424
PPP4R1	-1	6.46545
PIK3C3	-1	6.44947
CAST	-1	6.40436
EXOSC2	-1	6.34498
RTCA	-1	6.30377
MED16	-1	6.25602
MTMR9	-1	6.18503
HIST1H2AC	-0.97673	8.38325
SALL2	-0.81265	8.40347
ARPC5	-0.76326	8.15891
TAX1BP3	-0.62518	7.62152
GNB4	-0.52519	7.6543
MAD1L1	-0.5194	6.90258
COL6A1	-0.50817	6.941
PCNP	-0.47629	7.83554
TMSB4X	-0.46248	9.96685
ABI1	-0.46145	7.44257
AHNAK	-0.45543	6.52126
TMSB15B;TMSB15A	-0.42603	9.12213
TMA7	-0.42041	8.20029
CRABP1	-0.4047	7.74949
WDR13	-0.39693	7.27428
RCOR1;RCOR3	-0.38537	7.20699
C1orf50	-0.38508	6.88669
GABARAP;GABARAPL1	-0.38162	7.88455
ESYT1	-0.3803	7.17212
ZNF428	-0.38025	8.26821
APIP	-0.37889	7.61703
RBM12B	-0.37738	7.2363
CUX1	-0.3711	7.1095
5-Mar	-0.36367	7.77298
QKI	-0.35903	8.05407
VAPB	-0.35818	7.97584
CBX1	-0.3537	8.26671
HMGN2;HMGN3	-0.3464	9.45375
COX5B	-0.33982	8.30983
IPO4	-0.33366	7.13097
CAPNS1	-0.33296	7.62932
RPS26;RPS26P11	-0.32825	8.38967
LZTFL1	-0.32779	8.3051
CD59	-0.32729	7.70859
BPGM	-0.32578	7.47861
INSR	-0.32227	7.19499
MTCH2	-0.31979	7.92556
FAM21C;FAM21A	-0.31863	7.02398
NDUFS4	-0.31789	7.83701
FLNC	-0.31738	7.19904
SNX5	-0.31472	7.55546
TUBB4A	-0.31379	8.66822
TCEAL3;TCEAL6	-0.31118	8.17821
SUMO2;SUMO4	-0.30989	9.17978
DNAJA3	-0.30962	7.29899
SLC25A22	-0.30789	7.65271
PDE12	-0.30471	7.39618
STX8	-0.30468	6.97199
SCAMP3	-0.30437	7.69269
RABL3	-0.30382	7.22772
LIMA1	-0.30248	7.80606
LUC7L	-0.30094	7.79188
WDR5	-0.29951	7.68113
RPS15	-0.29676	7.94156
OCIAD2	-0.29174	7.97404
ATP6V0D1	-0.28629	7.41622
MEAF6	-0.28585	7.27153
NDUFA2	-0.28434	7.83763
TMEM201	-0.28297	7.45666
FAM49A	-0.28186	7.98879
VCAN	-0.28068	8.35609
SLK	-0.27851	8.01239
NUBP2	-0.2762	7.75287
IGLC1;IGLC6;IGLL5;IGLC7	-0.27582	7.8307
PPIL1	-0.27506	8.08987
STK39	-0.27363	7.25863
CD99	-0.27307	7.48775
VPS18	-0.27297	7.01216
TUBGCP3	-0.27258	7.72087
PPIG	-0.27257	7.48962
SOX1	-0.27257	7.24191
GNG10	-0.27219	7.81195
WDR44	-0.27204	7.35561
ZNF207	-0.27158	8.35164
PSMD5	-0.26954	7.50139
H3F3A	-0.26949	10.1286
GMPPB	-0.26934	7.51142
DNAJC11	-0.26824	8.07864
BTF3	-0.26747	7.68647
DNM3	-0.26568	7.89707
NUCB1	-0.26542	7.49661
ACAD8	-0.26196	7.3268
WDHD1	-0.25804	7.22041
HAGH	-0.25743	7.89491
MMP15	-0.25168	6.98479
ARMCX3	-0.2504	7.41389
EIF2B1	-0.25034	7.79069
GPC2	-0.2497	8.03346
GNG4	-0.24965	8.08821
PTK2	-0.24815	7.28846
MBOAT7	-0.24792	7.59607
ALDH16A1	-0.2473	7.66256
DAD1	-0.24721	7.87061
ADPRHL2	-0.24616	7.92537
RHOB	-0.24461	8.09695
SLC1A2	-0.24446	7.54333
DLD	-0.24441	8.10542
ACYP1	-0.2431	7.64873
CETN2	-0.24302	7.60135
RPL35	-0.24191	8.54441
CADM2	-0.24113	7.09942
ARMC6	-0.24087	7.63864
10-Sep	-0.24087	7.26881
PPME1	-0.2406	7.78018
GTF3C5	-0.24016	7.62744
C4orf27	-0.23895	7.64035
SLC2A1	-0.23785	7.76338
VEZT	-0.23687	7.08205
PBDC1	-0.23662	7.75411
TOMM40	-0.23653	7.75333
PITPNB	-0.23561	7.95679
PAK3	-0.23437	7.68217
PHYHIPL	-0.23419	7.85671
INA	-0.23398	8.5722
SRPRB	-0.23357	7.52222
NDUFS5	-0.2315	7.65462
NAA10	-0.23111	7.66022
PACSIN2	-0.22988	7.44783
SCYL1	-0.22834	7.58609
SMARCC1	-0.22833	7.62737
EPB41L1	-0.22818	7.76924
EFNB3	-0.22746	7.49323
TSSC1	-0.22737	7.10534
GRB2	-0.22736	7.94921
HGS	-0.22669	7.9706
UBE2R2	-0.22645	7.74923
SNAP25	-0.22621	7.81015
GNG2	-0.22606	8.74565
CTSB	-0.22588	7.74649
FIBP	-0.22559	7.3885
PSMB1	-0.22541	8.39529
STMN2	-0.22455	9.338
PPL	-0.22442	7.62663
HDGFRP3	-0.22401	8.0316
SARM1	-0.22162	7.55966
ILKAP	-0.22127	7.69604
BOLA2	-0.221	7.81527
USP24	-0.22018	7.96069
DENR	-0.22005	7.73596
FAM172A	-0.21999	7.43024
MAPK7	-0.21906	7.26812
GDAP1L1	-0.21874	7.46428
REPS1	-0.21854	8.00198
AP2S1	-0.21841	7.88541
HINT3	-0.2176	7.24059
TRNT1	-0.21639	7.27686
CUL5	-0.21503	7.49152
TMED10	-0.21488	8.04715
PPM1E	-0.21487	7.5394
PALMD	-0.21417	6.89563
SVIL	-0.21361	7.36125
AKT3	-0.21276	7.63373
COPS6	-0.21064	7.86513
PPM1A	-0.21052	7.56232
AGL	-0.20999	6.981
DCLK1	-0.20991	8.708
COL4A1	-0.20975	7.41157
NUP214	-0.20962	7.75098
CUL4A	-0.2091	7.50596
TSN	-0.20907	8.35617
RBM39	-0.20786	8.06978
CIAPIN1	-0.20786	8.03549
DDX23	-0.20478	8.2713
MTPN	-0.20452	8.45553
PGP	-0.20445	7.14774
LYPLA1	-0.2038	8.87475
OARD1	-0.20362	7.53366
MT-ND5	-0.20316	7.81449
MAPK8	-0.20291	7.69316
DCTN5	-0.20256	7.48667
SRRM1	-0.2022	7.44063
DDX39A	-0.20195	7.96785
UFL1	-0.20142	7.3692
ERC1	-0.20119	7.62055
PHF5A	-0.2009	7.90221
SRSF5	-0.20054	7.66539
PDXK	-0.2001	6.93168
CAT	-0.19939	7.76606
PFDN4	-0.19921	7.84821
FSD1	-0.19905	7.48444
MAP2K2	-0.19904	7.47758
ECH1	-0.19885	8.05894
CWF19L1	-0.19839	7.16994
EEA1	-0.19787	7.35563
G3BP2	-0.19742	8.04976
PLG	-0.19739	7.51032
PPIF	-0.19718	7.41411
CORO1C	-0.19714	8.61582
NEGR1	-0.19589	7.56456
RPL11	-0.19484	8.7817
NLGN4X;NLGN4Y	-0.1938	8.36038
HIST2H3PS2	-0.1935	9.58846
DCP1A	-0.19338	7.11291
NUDT16L1	-0.1925	7.59793
SEC23B	-0.1922	7.53802
GLTP	-0.19218	7.29101
CD47	-0.19206	7.70871
PSMD14	-0.19192	7.83074
TMEM222	-0.19187	7.23478
HIST1H1B	-0.19175	9.58367
NUDT4	-0.19148	7.36935
AKAP9	-0.19124	7.30378
IVD	-0.1912	7.45135
DLG3	-0.19108	7.42593
PCMT1	-0.19096	8.45922
RPL13A	-0.19091	8.43267
PHF14	-0.19048	7.49131
SRSF9	-0.18965	8.35688
PRKACB	-0.18858	8.03099
SRSF6	-0.18696	8.21913
ATP1A1	-0.18632	8.04811
TBCB	-0.18628	8.61357
HIST1H2AJ;HIST1H2AH;H2AFJ;HIST2H2AC;HIST2H2AA3;HIST1H2AD;HIST1H2AG	-0.18473	10.1177
CNIH4	-0.18454	7.62332
MED1	-0.18431	7.00619
DNAJB6	-0.18425	7.91647
PSMB4	-0.18409	8.28866
VPS16	-0.18402	7.96692
YTHDF2	-0.18381	8.03795
SNX2	-0.18325	8.09232
SF3B6	-0.18306	8.16601
VDAC1	-0.18281	8.68171
TRIM24	-0.18281	7.70354
POLR2A	-0.18254	7.82264
CCAR1	-0.18233	7.74305
PRKAG1	-0.1819	7.57005
CPT2	-0.18176	7.11917
DCAF7	-0.1806	7.84482
WDR47	-0.18014	7.7147
PGLS	-0.17907	8.38014
RAP1A	-0.17841	7.52152
ERAP1	-0.17825	7.57058
PRKCA	-0.17818	7.70439
SCCPDH	-0.17786	7.76203
TRA2A	-0.17755	7.97329
IGF1R	-0.1774	7.34268
SPIN1	-0.17734	7.54506
RAB1B	-0.17713	8.21365
CAPN2	-0.17626	7.63772
NCK2	-0.176	7.52175
PDCD6IP	-0.17514	8.05314
KLC4	-0.17496	7.80075
SPIRE1	-0.1746	7.08429
PRTFDC1	-0.17416	7.4183
APOA1BP	-0.17355	7.89944
ISLR2	-0.17352	7.42716
ARPC3	-0.17351	8.0744
KPNA1	-0.1734	7.92551
BASP1	-0.1733	9.53313
IFT27	-0.17246	7.51505
EIF4A3	-0.17213	8.47612
GARS	-0.17178	7.91784
LSAMP	-0.17169	7.65874
CSRP2	-0.17108	8.2526
SYNJ1	-0.17079	7.29787
CHMP6	-0.17068	7.62931
ACTB	-0.17055	9.29727
NAPB	-0.17054	7.66431
PMF1	-0.17053	7.1578
ECI2	-0.17051	7.40932
HDAC6	-0.17034	7.82261
HMGN1	-0.1699	8.40402
MAP1A	-0.1698	7.47198
FTH1	-0.1697	7.81954
HBG2	-0.16969	9.16907
ATF7IP	-0.16959	7.36967
RPL22	-0.16905	8.72444
SF3B2	-0.16899	8.42963
GATAD2B	-0.16891	8.15892
RBM26	-0.16885	7.9463
NOP2	-0.16885	7.44037
CDC42BPB	-0.16862	7.33047
THRAP3	-0.16801	8.04923
SH3PXD2B	-0.16765	7.48113
CAPZB	-0.16764	8.49867
LAP3	-0.16754	7.64192
CLNS1A	-0.16729	8.11697
POU3F2	-0.16729	7.23953
ABI2	-0.16658	7.70947
CISD2	-0.1664	7.74227
TWF1	-0.16622	7.88291
LBR	-0.16607	8.25319
API5	-0.16548	8.38169
SEC16A	-0.16524	7.67971
DCTN6	-0.16412	7.80487
TFRC	-0.16393	7.72809
NDUFV1	-0.16355	7.87254
RAB35	-0.16322	8.06817
ST13;ST13P5;ST13P4	-0.16216	8.85316
C9orf142	-0.16173	7.59614
PSMA3	-0.16157	8.24365
TMEM35	-0.16127	7.84422
PAFAH1B3	-0.16092	8.70548
EIF4EBP1	-0.16035	7.4276
CGGBP1	-0.15953	7.76203
TIPRL	-0.15946	7.91028
DNPH1	-0.15942	7.5869
TXNDC9	-0.15932	6.96372
ATP1B1	-0.15916	7.96536
CHMP5	-0.15915	7.76625
PSMD9	-0.15868	7.87847
GLUL	-0.15858	7.37902
RPRD1B	-0.15846	7.9188
PPIA	-0.15837	9.5312
CISD1	-0.15837	7.95788
PPAP2B	-0.15832	7.5636
ITGAV	-0.15832	7.50811
RAB3A	-0.15726	8.19975
TTC5	-0.15682	7.51872
ATP2B2	-0.15678	7.21167
UBXN7	-0.15655	7.81938
LRPAP1	-0.1564	7.36908
PFDN2	-0.15628	8.34245
SERPINE2	-0.15568	6.92685
RPLP2	-0.15534	9.00044
STRIP1	-0.15525	7.13314
DNAJC7	-0.15512	8.93962
RAB2A	-0.15509	8.59515
LPCAT1	-0.15509	7.78321
SMU1	-0.1544	7.97551
CHEK1	-0.15413	7.25271
DCPS	-0.15391	7.33804
MYL6B	-0.1533	7.43869
SNRPD1	-0.15292	8.63386
DNAJA2	-0.15268	7.88908
NSUN2	-0.15228	7.05125
NDUFB3	-0.15165	7.87301
PITRM1	-0.15083	7.21779
CDC5L	-0.15069	7.9098
DLGAP4	-0.15036	7.75058
PTPN11	-0.15021	7.82061
IQGAP2	-0.15001	7.48498
SHPK	-0.14983	7.48475
PPP1R10	-0.14945	9.38083
GNAZ	-0.14935	7.5049
LARP7	-0.14927	7.56368
TOLLIP	-0.1491	7.38022
RPS5	-0.14907	8.60245
BZW2	-0.14896	7.90454
KIDINS220	-0.14864	7.25421
EXOC7	-0.14861	7.56214
PAIP1	-0.14858	7.90767
NUBP1	-0.14841	7.95101
ATAT1	-0.14803	8.28837
BCL11A	-0.1467	7.79319
ARHGAP23	-0.14615	7.76202
PGM1	-0.14604	8.13578
ACAT1	-0.14556	8.12644
NIT1	-0.14553	7.73213
UBE2M	-0.14548	8.12901
DNAJA1	-0.14528	8.08945
RABEP1	-0.14528	7.58161
APP	-0.14526	7.51358
SCGN	-0.14523	7.09611
NCS1	-0.14487	7.61976
TCOF1	-0.14482	7.49937
EBP	-0.14479	7.84695
EIF2S3;EIF2S3L	-0.14445	8.19889
TERF2IP	-0.14431	7.84725
YWHAE	-0.14429	9.62535
HRAS	-0.14399	7.8777
VAPA	-0.14353	8.50898
DCTN3	-0.14332	8.00291
MAP1LC3A	-0.14293	8.35333
EIF2A	-0.14232	7.21881
POR	-0.14191	7.6295
RHOA	-0.14186	8.42734
SPAG9	-0.14178	7.48792
CSTB	-0.14139	8.35777
ELAVL2	-0.14126	7.99883
RAB6A	-0.14115	8.99777
ATP5I	-0.14103	8.08456
ZC2HC1A	-0.14083	7.56627
PFDN5	-0.14034	8.07864
TOMM6	-0.14003	7.68742
ERP44	-0.13979	8.02272
C2CD5	-0.13976	7.2466
ATP5EP2;ATP5E	-0.13952	8.09505
PIK3C2B	-0.13923	8.04137
VPS4B	-0.13851	7.50638
PFN2	-0.13819	8.92992
WDR77	-0.13793	7.90782
BAP18	-0.13758	7.84257
CDC42	-0.13701	8.47782
MRE11A	-0.13656	7.45514
RAB21	-0.13653	7.8136
6-Sep	-0.13641	7.94344
GNAQ	-0.13623	7.99761
ELAVL4	-0.13584	8.08629
GGCT	-0.13574	8.00417
MTPAP	-0.1357	7.76313
XRCC1	-0.1356	7.67738
RAPGEF2	-0.13539	6.89097
COX6C	-0.13533	7.83505
LANCL2	-0.13504	7.84998
HDDC2	-0.13444	7.65685
YWHAB	-0.13419	8.85113
APOO	-0.13418	7.76658
SF3A2	-0.13382	8.05453
TXNRD1	-0.13365	7.92783
MYL6	-0.13351	8.75911
EXOC4	-0.1331	7.58015
EIF4G3	-0.13288	7.26036
CNOT3	-0.13253	7.43423
ALDH4A1	-0.13251	7.48942
LAMTOR2	-0.13222	7.55648
SYNRG	-0.13121	7.46055
SRSF10	-0.13111	7.89134
EEF1D	-0.13069	8.82811
NUP35	-0.13069	7.55343
GNA11	-0.13054	7.50578
ARRB2	-0.12989	7.38252
RPE	-0.12989	7.23521
SEC22B	-0.12987	8.38259
ATXN2L	-0.1298	7.72187
FXYD6	-0.12928	7.43161
PPP3CB	-0.129	7.73474
FABP5	-0.12889	9.01861
EIF4G2	-0.12866	7.86549
SERPINF1	-0.12864	7.54676
PPA2	-0.12826	7.72589
FADS2	-0.12795	7.43896
H1F0	-0.12789	8.76729
NCAN	-0.12779	8.29293
AP3B2	-0.12751	7.35368
TM9SF2	-0.12734	7.60717
MARCKS	-0.1272	9.62265
GMPR2	-0.12701	7.46394
WDFY1	-0.1268	7.4205
EIF3J	-0.12675	8.09321
TMEM43	-0.12643	7.57656
NEDD4L	-0.12625	8.09051
TRA2B	-0.12624	8.23736
NME1	-0.12585	8.7519
ANXA5	-0.12545	8.54858
PPP2R5E	-0.12461	7.82297
H1FX	-0.12456	9.1852
PFDN6	-0.12447	8.13524
PTPRS	-0.12438	7.36032
FKBP2	-0.12417	7.99052
STX1B	-0.12411	7.87924
CORO1A	-0.12397	8.19044
SRSF2	-0.12396	8.6027
RANBP6	-0.12395	7.48465
SNRPF	-0.12349	8.23203
VCL	-0.12299	7.83699
SNX1	-0.12297	7.79198
GPD1L	-0.12282	7.5094
TTC1	-0.12216	7.52595
RAD21	-0.12185	7.82838
IWS1	-0.12168	7.47494
FTO	-0.12133	7.84029
GTPBP1	-0.12131	8.03514
DYNLT1	-0.12071	7.82037
UGP2	-0.12068	7.98914
USP39	-0.12031	7.84042
HSD17B10	-0.11947	8.14819
SOX2	-0.11939	7.88359
CTTN	-0.11933	8.14868
LSM7	-0.11932	7.54513
PPP5C	-0.11924	7.9584
LLGL1	-0.11919	8.50575
ARF4	-0.11915	8.36958
CRBN	-0.11903	7.31012
METAP2	-0.11892	9.27731
MPPED2	-0.11866	7.97971
SUGT1	-0.11839	8.05463
PKIA	-0.11838	7.78232
C11orf54	-0.11835	7.49836
SNX6	-0.11824	8.10549
RPRD1A	-0.11771	7.83958
CBX5	-0.11712	8.54204
GLOD4	-0.11694	8.39944
SMEK1	-0.1168	7.40092
CKAP4	-0.11657	8.11712
DOCK7	-0.11656	7.5856
GPRIN1	-0.11617	7.56489
TCAF1	-0.1157	7.16764
BAZ1A	-0.11554	7.0241
POLDIP3	-0.1153	7.86182
PMPCB	-0.11518	7.4427
RDX	-0.11515	8.25406
PFKL	-0.11509	8.35285
CHCHD6	-0.11495	7.27393
LPPR3	-0.11491	7.46183
SUGP2	-0.11456	7.85938
NCSTN	-0.11425	7.50665
PSMB6	-0.11406	8.34478
SCAF4	-0.11401	7.66125
SH3GLB2	-0.1139	7.69684
ANK3	-0.11365	7.11453
VBP1	-0.11354	8.19651
PARK7	-0.11349	8.89718
WDR48	-0.11309	7.66317
WIPI2	-0.11297	7.36946
STRN	-0.11152	7.44449
SF1	-0.11148	8.15077
ACTC1;ACTG2;ACTA2;ACTA1	-0.11138	10.1255
COPS4	-0.11125	7.95696
UBQLN2	-0.11097	8.08851
CBX3	-0.11086	8.55261
ERGIC1	-0.1108	7.68728
TXN	-0.11077	8.76525
MSN	-0.11075	8.80684
LSM14A	-0.11058	7.83052
EPB41L2	-0.11053	7.57105
NUSAP1	-0.10976	7.14764
EEF1E1	-0.10973	7.74458
ETFB	-0.10946	7.76678
PGM2L1	-0.10936	7.75143
NAPG	-0.10888	7.52109
HNRNPLL	-0.10869	7.89318
TPM4	-0.10857	8.79651
NAE1	-0.10832	7.87914
CHMP4B	-0.10827	8.28032
YWHAZ	-0.10817	9.54435
DDX46	-0.10805	7.77794
ATP6V1F	-0.10792	7.56949
SPCS1	-0.10733	7.69642
CCT3	-0.10698	8.66102
ETFA	-0.10681	7.88888
RAB12	-0.10669	7.30342
FKBP10	-0.10663	7.51039
11-Sep	-0.10662	8.59561
TSNAX	-0.10648	7.68234
PRPF38A	-0.10637	7.58517
TMA16	-0.10627	7.39444
RRM2	-0.10604	7.37038
ECHS1	-0.10576	8.16516
CS	-0.10567	8.38418
UNC119B	-0.10534	7.33112
PRKAR2A	-0.10526	7.9816
NADK2	-0.10517	7.23781
EPHX2	-0.10496	6.8808
RPS21	-0.10476	8.56181
HIST1H3A;HIST3H3;H3F3C	-0.10471	5.83031
RHOG	-0.10467	7.45346
RPS23	-0.10418	8.63173
CDC42EP4	-0.10413	7.76809
CUL1	-0.10392	7.58295
UBE2O	-0.10378	7.51208
WASF1	-0.10307	7.89192
CASK	-0.1028	8.13754
FABP7	-0.10277	9.53843
TMEFF1	-0.10276	7.68116
VPS4A	-0.10269	7.76275
TJP1	-0.10209	7.3665
AKR1C1;AKR1C3	-0.10208	8.0472
EIF5A;EIF5AL1	-0.10176	8.90842
CNTN1	-0.10139	7.82155
RNF2	-0.10126	7.57618
PRPF40A	-0.10062	7.51729
CSDE1	-0.10056	8.1671
SET;SETSIP	-0.10052	9.13605
BPHL	-0.1005	7.58307
COA3	-0.10045	7.87938
PCIF1	-0.10045	7.40085
PGK1	-0.10032	9.01581
ABHD10	-0.10027	7.78862
CLIP2	-0.10002	7.8794
NDUFB7	-0.09995	7.33488
HSDL1	-0.09993	8.03081
FUBP1	-0.09984	8.89203
SGTA	-0.09977	8.43676
USP10	-0.09947	7.80087
NUP54	-0.0993	7.56595
HMGCS1	-0.09903	8.22862
IRGQ	-0.09896	8.16487
AP2A1	-0.09874	8.12179
VTA1	-0.09849	8.28215
MOCS3	-0.09821	7.2312
CNN3	-0.09816	8.47262
GAPVD1	-0.09815	7.25215
DKC1	-0.09808	7.55075
DYNLL1	-0.09798	8.45431
RAC1;RAC2	-0.09796	8.75359
FNBP1L	-0.09786	8.02619
COPZ1	-0.09773	7.99872
TLDC1	-0.09768	7.48523
CDC73	-0.0976	7.42892
SUCLA2	-0.09739	8.03904
ANKS1A	-0.09712	7.14239
RSRC2	-0.0971	7.47577
KIF1A	-0.0971	7.43292
ALDH9A1	-0.09708	8.1784
PSMD6	-0.09679	8.09675
GATSL2	-0.09672	7.03553
TALDO1	-0.09668	8.53099
CMPK1	-0.09653	7.91421
HMGA1	-0.09645	8.11
RPL26	-0.09643	8.44723
ADSL	-0.09553	7.78918
RALY	-0.09551	8.49394
OLA1	-0.0954	8.23939
TTR	-0.09476	8.61413
STRAP	-0.09466	8.18038
CAPN1	-0.09463	7.68667
SRSF3	-0.09402	8.80511
GAPDH	-0.09361	9.81798
CCDC88A	-0.09358	7.72854
RTCB	-0.09334	8.47942
CTBP1	-0.09334	8.24911
EIF3C;EIF3CL	-0.09332	8.06266
HNRNPH1	-0.09304	9.17104
ERH	-0.09303	9.00304
NARS	-0.09298	8.18879
NDUFC2	-0.09297	9.50362
SRSF7	-0.09242	8.62573
PSMD11	-0.09235	8.15479
APPL2	-0.09219	7.40061
EPS15L1	-0.09197	7.72272
LETM1	-0.09179	7.81356
PRRT2	-0.09134	7.35291
PTGES3	-0.09125	8.76183
AS3MT	-0.09105	7.23912
TNC	-0.09101	7.79754
UQCRC1	-0.09072	8.28247
KPNB1	-0.09067	8.6016
NAA50	-0.09033	7.59906
CSK	-0.09028	7.69299
CXADR	-0.09004	8.1119
PABPC4	-0.08989	7.7167
HBA1	-0.08984	9.59905
TMPO	-0.08977	8.7357
NDUFB4	-0.08967	7.56568
CCS	-0.0896	7.57608
ARID1A	-0.08951	7.70358
SPC24	-0.08945	8.22669
SKP1	-0.08929	8.25644
DNPEP	-0.08868	7.27787
PAFAH1B1	-0.08867	8.61041
AQR	-0.08832	7.66284
PTMA	-0.08827	9.23376
PANX1	-0.08811	7.24334
MYT1	-0.08804	7.24423
RCC1	-0.088	8.23176
FBLN1	-0.08787	7.91191
HBG1	-0.08773	9.50127
STRN4	-0.08761	7.63124
MAP2K6	-0.08738	7.67256
DYNC1LI1	-0.08719	8.03407
ARPC4	-0.08717	8.38932
GAK	-0.08702	7.42522
TIMM13	-0.08685	7.60074
ATXN2	-0.0868	7.56758
ITIH2	-0.08671	8.17554
SACM1L	-0.08628	7.44092
CADM3	-0.08603	7.54648
RPL35A	-0.08571	8.33486
SNW1	-0.08458	7.55128
WASH3P;WASH2P;WASH1;WASH4P	-0.08455	7.14842
TXNDC5	-0.08452	7.81794
MYO18A	-0.0843	7.67799
NUP98	-0.08411	7.90383
PPP4R2	-0.08405	7.56294
GNAI3	-0.08399	8.2169
ATP6V1D	-0.08399	7.68572
MSH6	-0.0839	7.96791
SEC23IP	-0.08389	7.4017
SMS	-0.08381	7.91594
PSMD3	-0.0838	8.27663
CELF2	-0.08356	8.10332
MAT2B	-0.08352	8.07931
APPL1	-0.08331	7.57039
RPS3A	-0.08292	8.7452
TNPO3	-0.08285	7.64544
LCMT1	-0.08261	7.39728
NUP43	-0.08258	7.62508
DNM1	-0.0823	7.71361
FAM98B	-0.08229	8.24106
NSF	-0.08215	7.96012
CKAP5	-0.08214	7.98963
PDHA1	-0.08206	8.09614
UQCRB	-0.08203	8.15181
CRMP1	-0.08187	9.51944
GABARAPL2	-0.08141	8.05119
SLC25A11	-0.08134	8.22642
MLEC	-0.08133	7.87662
IDE	-0.08119	7.25557
TPP2	-0.08112	7.85887
KIF22	-0.08105	7.00418
ELAVL3	-0.08099	8.55724
EPB41L5	-0.08087	7.48712
CPSF3	-0.08075	7.4544
LY6H	-0.08067	7.73662
GORASP2	-0.08055	7.9075
ZNF219	-0.08035	7.35934
HACD3	-0.08033	8.44527
KIF5B	-0.08032	8.07383
PUS1	-0.08027	7.04558
DDAH1	-0.08	8.50345
DPP6	-0.07981	7.08762
RAB7A	-0.0798	8.40327
MOGS	-0.0798	7.22916
LMAN2L	-0.07978	7.83655
HDAC2	-0.07975	8.48117
PFDN1	-0.0796	8.08158
TCP1	-0.07952	8.63445
PAPSS1	-0.0793	7.87439
HNRNPF	-0.07921	8.90299
MAGOH	-0.07918	8.27851
EEF1G	-0.07852	8.72134
GOLM1	-0.07852	7.65066
RFC2	-0.0784	7.80159
NFASC	-0.07829	7.58378
EMD	-0.07828	8.10614
PEBP1	-0.0782	9.05373
RNF40	-0.07785	7.54647
CHAMP1	-0.07783	7.71668
PPP1R21	-0.07781	7.24729
ARPC5L	-0.07778	7.96589
PUF60	-0.07776	8.28097
MARCKSL1	-0.07771	9.38544
PDAP1	-0.07767	8.20231
STMN1	-0.07742	9.43111
HN1	-0.07738	8.76144
NRD1	-0.07729	7.48202
RPS15A	-0.07726	8.49091
NRF1	-0.07724	7.43643
NES	-0.07715	8.96829
MAPRE1	-0.07714	8.53417
DFFA	-0.07706	7.70859
ME2	-0.07703	7.98859
OXCT1	-0.07696	7.92093
NTPCR	-0.07677	7.63669
HCFC1	-0.0766	8.16165
CAMK2B	-0.07658	7.61216
MECP2	-0.07642	7.843
DBNL	-0.0764	8.17987
PPIB	-0.07636	8.70609
EIF3L	-0.07635	7.97228
CLASP2	-0.07627	7.67294
PSMA4	-0.07605	8.22187
ATP6V1C1	-0.07597	7.41405
ATP5H	-0.07565	8.2512
KARS	-0.07564	8.12943
PITPNA	-0.0755	7.89595
TPR	-0.07542	7.94185
ATXN7L3B	-0.07503	7.50007
VPS26B	-0.07486	7.85001
SRC	-0.07472	8.03529
EIF2AK2	-0.07472	7.72934
UBE2K	-0.07456	8.14411
IDH1	-0.07455	8.69364
PPP1R1B	-0.07443	7.34386
CDC37	-0.07388	8.13986
HK1	-0.07383	7.98639
MAPK8IP3	-0.07383	7.50569
XPO7	-0.07382	7.81195
RPL38	-0.07339	7.85712
KPNA4	-0.07322	8.05599
RPS14	-0.07293	8.71669
SEC24C	-0.07264	7.75334
IMMT	-0.07247	8.13572
TCEB1	-0.07234	8.33488
SF3B1	-0.07221	8.33114
LMAN2	-0.07217	7.41663
VANGL2	-0.07184	7.64903
AP3S1	-0.0718	7.77198
ARL6IP5	-0.07174	7.75954
CHMP2A	-0.07146	7.68172
RPL7	-0.07141	8.61965
CLTA	-0.07137	8.3012
ACTG1	-0.07132	10.2225
LASP1	-0.07121	8.57517
CPLX2	-0.0712	7.71385
EXOC5	-0.07061	8.33
ZCCHC3	-0.07052	7.70658
SNRNP200	-0.07051	8.28623
PRDX6	-0.07035	8.6074
CAB39	-0.07034	7.69334
EXOSC10	-0.07024	7.37259
MFAP1	-0.07017	7.59376
RPA1	-0.07002	8.27751
MIF	-0.06978	8.87317
SYNCRIP	-0.06978	8.62361
DDAH2	-0.06922	8.97911
CCT6A	-0.06881	8.71221
ATRX	-0.0688	7.59994
RAB1A	-0.06875	8.68078
CALD1	-0.06843	7.73518
ERP29	-0.06817	8.18948
SEC31A	-0.06814	7.71931
ATP1A3	-0.06805	8.46774
HP1BP3	-0.06796	8.5661
ELAVL1	-0.06791	8.47377
ARL6IP1	-0.06762	8.51075
TMED2	-0.06737	8.19393
COPS8	-0.06728	7.92817
FAM50A;FAM50B	-0.06725	7.43383
NDUFAB1	-0.0671	7.90766
SMNDC1	-0.06684	7.63016
RAI14	-0.06683	7.57714
PAK2	-0.06682	8.28939
EIF2B3	-0.06658	7.58488
ANAPC7	-0.0663	7.14836
INTS7	-0.06616	7.05241
BPNT1	-0.06614	7.61839
COX5A	-0.0661	8.28529
SND1	-0.06591	8.00711
HIP1R	-0.06578	7.33036
RBM4	-0.06571	8.32288
NUDC	-0.06561	8.44961
HBE1	-0.06528	9.26206
AP2M1	-0.06524	7.92238
HBS1L	-0.06513	7.40198
PBK	-0.06511	7.72335
SFXN3	-0.06493	7.97764
PPIL4	-0.06488	7.43647
IK	-0.0647	7.91393
PHPT1	-0.06464	8.00658
USP11	-0.06454	7.28304
FKBP3	-0.06433	8.41275
POLR2C	-0.06429	7.57504
PLEC	-0.06423	7.79793
YWHAG	-0.0642	9.20401
PSPH	-0.064	8.24917
RBM4B	-0.064	7.76266
SLC25A24	-0.06389	7.97165
RCN2	-0.06388	8.0794
ATP5B	-0.06385	9.05576
RAB6B	-0.06366	7.78127
UBR4	-0.06357	7.88142
FGB	-0.06353	7.73601
DCXR	-0.06345	7.88425
ARPC2	-0.06332	8.17914
AKR1B1	-0.0632	8.70885
SSBP1	-0.06302	8.33647
FARP1	-0.06285	7.75459
RPL19	-0.0628	8.57986
IGF2BP1	-0.06278	8.83486
VARS	-0.06273	8.07028
HSP90AA1	-0.06258	9.23616
9-Sep	-0.06246	8.2827
DLAT	-0.06231	7.7719
RAB8B	-0.06221	8.15552
THYN1	-0.06192	7.90717
SNX27	-0.0615	7.7359
RAB10	-0.06125	8.17645
RNPS1	-0.06125	7.93083
SPC25	-0.06117	7.29531
DPM1	-0.06103	7.31085
SART3	-0.06093	8.0406
SFXN1	-0.0607	8.40954
SLC25A6	-0.06069	8.74272
SRP14	-0.06065	8.59441
SNRPD3	-0.06061	8.85419
MESDC2	-0.0604	7.92439
CEP41	-0.06029	7.4736
FAM169A	-0.06026	7.34516
DMAP1	-0.06023	7.501
DPYSL4	-0.06017	8.46662
SNX12	-0.05979	7.93198
CAP1	-0.05966	8.70269
PFAS	-0.05949	8.15166
AKR1A1	-0.05948	8.47883
IER3IP1	-0.05945	7.62915
DDX17	-0.05943	8.8405
LNP	-0.05937	7.70337
HARS	-0.05927	7.87898
DCLK2	-0.05922	7.44008
TRMT112	-0.05896	9.21037
ACTR1B	-0.05866	7.82965
RAB11B;RAB11A	-0.05826	8.46175
GALE	-0.05807	7.42583
LSM8	-0.05806	7.89375
PHIP	-0.05805	7.62572
GTF3C1	-0.05786	7.20449
AMPD2	-0.05778	7.48666
MAPT	-0.05773	8.6076
SAE1	-0.05764	8.32655
RPS27A;UBA52;UBB;UBC	-0.05763	9.8745
CAPZA1	-0.0576	8.58282
TMEM258	-0.05739	7.39699
VPS29	-0.05732	8.04546
VPS35	-0.05729	8.1298
CAPG	-0.05724	7.85986
CTBP2	-0.05713	8.33411
KBTBD11	-0.0571	7.7067
STOML2	-0.05698	7.78125
KNG1	-0.05676	7.62769
NF1	-0.05658	7.47587
ATG3	-0.05636	7.48072
OSGEP	-0.05623	7.43969
AGPS	-0.05619	7.58103
IGF2R	-0.05619	7.07149
RAB5B	-0.05618	7.80961
NUP153	-0.05588	7.9711
UBE2N	-0.05584	8.84394
USP5	-0.05571	8.57161
RAB14	-0.0556	8.3551
LSS	-0.05526	7.84058
PIN1	-0.05515	7.93937
DNAJC5	-0.055	7.88839
SRP9	-0.05498	8.73626
PCYOX1	-0.05468	7.79986
NUP205	-0.05458	7.74698
SUCLG1	-0.05436	8.05605
RPS29	-0.05411	8.29769
KDM1A	-0.05411	7.69893
DVL2	-0.05411	7.41382
BCLAF1	-0.05403	8.0259
TLE3	-0.05403	7.82633
RBP1	-0.0539	8.53289
ZNF512	-0.05389	7.80402
LEMD3	-0.05385	7.19647
FLII	-0.05379	8.22063
CAMK2D	-0.05361	7.96861
LTA4H	-0.05348	7.88574
VSNL1	-0.05344	7.44532
HADH	-0.05335	7.91204
LEO1	-0.05334	7.28388
DDX42	-0.05313	7.81571
CKS1B	-0.05311	7.4177
MLLT4	-0.05294	8.04856
PRPF31	-0.05251	7.76925
HNRNPL	-0.05229	9.01989
CNDP2	-0.05221	8.2829
LARP1	-0.05208	7.74592
FAM49B	-0.05206	8.11086
RBM17	-0.05205	7.67789
DPYSL3	-0.05196	9.2047
PPP6C	-0.05178	7.77766
PCCB	-0.05166	7.40759
COTL1	-0.05162	8.39132
DYNC1I2	-0.05155	8.27565
PSMC3	-0.05138	8.25154
HNRNPK	-0.05124	9.42028
RBMX	-0.05124	9.12194
EXOSC7	-0.05112	7.61214
ZNF148	-0.0511	7.21454
AGT	-0.05089	8.03256
ATP2A2	-0.05085	8.28097
ARHGAP1	-0.05066	7.67953
MAPRE3	-0.05062	8.00635
SAR1A	-0.05057	8.14123
CFL1	-0.05033	9.58022
AP2A2	-0.05031	8.00313
CCT7	-0.05	8.59237
NAV1	-0.04987	7.46914
GEMIN5	-0.04986	8.0203
ADD2	-0.04983	8.14422
GTF3C3	-0.04979	7.43304
MYO1B	-0.04968	7.59105
CEP170	-0.04956	10.0997
PDIA6	-0.04939	8.56821
POU3F3	-0.04934	7.83937
LMNB1	-0.049	9.18801
PRRC2C	-0.04896	7.49413
TBCA	-0.04893	8.35439
COPS7A	-0.04884	7.42735
PLXNA2	-0.0488	7.53677
SAFB2	-0.0487	7.92317
HSP90B1	-0.04843	8.81662
HNRNPU	-0.04839	9.29134
SIN3A	-0.04838	7.59491
KIF2A	-0.04832	7.97307
RELN	-0.048	7.16786
TBR1	-0.04782	7.97524
C1orf123	-0.04729	8.01907
JAM3	-0.04723	7.68077
ADRM1	-0.04712	7.99102
VIM	-0.04708	9.8383
YLPM1	-0.04708	7.97242
TMOD2	-0.04684	7.89227
MOB1A;MOB1B	-0.0468	8.06578
STIP1	-0.04653	8.80203
MYO6	-0.04648	7.7404
CMAS	-0.04635	7.64951
RAB3GAP1	-0.04634	7.49631
ECM29	-0.04606	7.25807
GSPT1	-0.04596	8.45574
SH3BGRL	-0.04592	8.48968
DDX3X	-0.04577	8.27162
FDFT1	-0.04573	8.12015
EEF1A2	-0.04569	8.21061
EPRS	-0.04562	8.10202
FASN	-0.04531	8.40748
ROBO1	-0.04528	7.45741
ACTN4	-0.04519	8.37112
PDCD5	-0.04518	8.37265
HIST1H4A	-0.04484	10.3844
COPG1	-0.04467	7.54882
TUBA1A;TUBA3E	-0.04436	10.2181
CLTB	-0.0443	7.96355
PSME3	-0.04422	7.57471
ASMTL	-0.04374	7.80438
RSL1D1	-0.04368	7.69102
CSNK1E	-0.04356	7.4695
TKT	-0.04352	8.77642
MACF1	-0.04338	8.00711
PCBP1	-0.04326	9.09149
NCL	-0.04325	8.86228
BCAT1	-0.04314	7.39735
ASH2L	-0.04304	7.42149
FEN1	-0.04298	8.21831
CBL	-0.04298	7.3555
FKBP4	-0.04295	8.39422
RAP2B	-0.04286	7.46741
EIF5	-0.04277	7.89927
DDT;DDTL	-0.04262	7.9628
P4HB	-0.0426	8.44194
AIFM1	-0.04251	7.68089
LAMTOR1	-0.04241	7.43606
LRRC40	-0.04238	7.76525
CYB5R3	-0.04235	8.29592
PIP4K2B	-0.0422	7.86446
IGF2BP3	-0.04218	8.06019
BLVRB	-0.042	7.46258
FLNA	-0.04199	8.44988
LLPH	-0.04197	7.32475
WIZ	-0.04192	7.5652
DDX1	-0.04168	8.73681
PTBP2	-0.04157	8.3873
NDRG2	-0.04154	7.58112
GNG5	-0.04144	8.44218
NUDT21	-0.04133	8.44504
NHLRC2	-0.04131	7.7452
HBB	-0.0411	9.26151
LUC7L2	-0.04091	8.34938
SRR	-0.04086	7.71366
LGALSL	-0.04079	7.47736
PPP1R9B	-0.04075	7.61691
HNRNPM	-0.04055	8.91727
DPP3	-0.04032	7.847
SRP68	-0.04031	8.09225
HMGB1;HMGB1P1	-0.04027	9.57962
REEP5	-0.04024	8.00194
UBE2D3	-0.0402	8.19544
EEF2	-0.04018	8.96947
NUDCD1	-0.03998	7.60998
ACTR1A	-0.03991	8.64865
WDR37	-0.03988	7.41731
POGZ	-0.0394	7.81921
GPC6	-0.03918	7.3702
CRKL	-0.0391	8.2726
OSBPL8	-0.03907	7.65413
GANAB	-0.03905	8.57613
MTHFD1	-0.03904	8.34345
HSDL2	-0.03896	7.34588
NRP2	-0.03874	7.22836
VCP	-0.03868	8.75187
IST1	-0.03851	7.99562
WDR70	-0.03839	7.31171
MARK1	-0.03823	7.61463
AARS	-0.03819	8.52641
VPS37B	-0.0381	7.29471
RBM14	-0.03801	8.36727
YWHAQ	-0.038	9.38143
RPS27L	-0.03761	7.88946
SFPQ	-0.03753	9.07153
HSP90AB1	-0.03748	9.51072
DLG4	-0.03747	7.71973
PC	-0.03715	7.26515
MTCH1	-0.03686	7.4861
CAMK1D;CAMK1	-0.03683	7.40185
OSBP	-0.03633	7.52302
HYI	-0.03613	6.57795
RBM12	-0.03599	8.91986
PTMS	-0.0359	9.00806
UFC1	-0.0359	7.64017
GCLC	-0.0357	7.13303
CLVS1	-0.03551	7.52832
NDRG3	-0.03535	8.00141
RPL28	-0.03529	8.44351
NUDCD2	-0.03507	7.85313
HNRNPA1;HNRNPA1L2	-0.03501	9.33088
ADCY9	-0.03487	7.45536
DIAPH1	-0.03476	7.81844
RBP4	-0.03459	7.32023
TFG	-0.03434	8.15928
PRDX2	-0.0343	9.11408
RAE1	-0.03401	7.80579
UBXN4	-0.034	7.41651
ALDH1B1	-0.03399	7.5075
TAGLN3	-0.03378	8.34175
PCCA	-0.03372	7.36841
SLC25A4	-0.03341	7.51155
GINS4	-0.0333	7.51397
CD200	-0.03326	7.85516
PPM1B	-0.03317	7.67817
HSPA4	-0.03308	8.40803
RPL23A	-0.03287	8.67411
ATL2	-0.0325	7.1648
YBX1	-0.03247	8.97245
HNRNPR	-0.0323	8.81452
BLMH	-0.03226	7.83365
PELP1	-0.03226	7.78955
ALYREF	-0.03219	8.4414
SUPT16H	-0.03219	8.33921
TF	-0.03204	8.79933
TBCD	-0.032	7.99458
GAP43	-0.0319	8.23303
PCM1	-0.03161	7.29252
GNB1	-0.03154	9.02819
SUPT5H	-0.0315	7.81899
ARF6	-0.03147	7.68341
LMNB2	-0.03111	8.54034
SNRPB2	-0.03099	8.50985
MSI2	-0.03095	7.84383
EDF1	-0.03083	8.3145
MCM6	-0.03073	8.4564
TM9SF4	-0.03071	7.30828
STRBP	-0.0307	7.46172
AKT1	-0.03068	7.53497
RPL36A	-0.03065	8.45288
KIF21B	-0.03048	7.57632
PFKP	-0.03036	7.66847
CAND1	-0.03026	8.57731
NLN	-0.02988	7.60554
SRSF1	-0.02986	8.92453
EEF1A1;EEF1A1P5	-0.02983	9.6346
CORO1B	-0.02975	7.74435
ASPH	-0.02972	7.46625
CNBP	-0.02955	8.32782
TOP1	-0.02951	7.76663
PROSC	-0.0295	7.63002
EP400	-0.02941	7.08111
NPTN	-0.02924	7.56761
LGALS3BP	-0.02876	7.9163
DCX	-0.02873	8.84227
PRKCSH	-0.02872	8.48878
SNRPG;SNRPGP15	-0.02868	8.59408
NEDD8	-0.02858	7.92306
GNAO1	-0.02836	8.74944
GTF3C4	-0.02823	7.3714
RRAGD	-0.02823	7.18179
ATP6V1A	-0.0282	8.25897
ISY1	-0.02819	7.71
APRT	-0.02813	7.62173
PRKAR2B	-0.02806	8.00868
RHOT1	-0.02803	7.45084
TUBB2B	-0.02765	10.0846
SMC4	-0.02754	8.01416
UGDH	-0.02745	7.98932
FERMT2	-0.02742	7.78665
TRMT61A	-0.02742	6.69247
NXF1	-0.02733	7.55764
KCTD12	-0.02719	7.57508
EXOC1	-0.02698	7.48651
NDUFA8	-0.02688	7.58369
ECI1	-0.02663	8.281
VAMP2	-0.02654	8.31647
MCMBP	-0.02651	7.71795
TROVE2	-0.02644	8.11359
RDH11	-0.02628	7.87793
MAP7D1	-0.02624	7.5183
MCTS1	-0.02612	7.40099
PAPOLA	-0.02605	7.35901
CDK1	-0.026	8.01317
2-Sep	-0.02594	8.51564
SRRT	-0.0259	8.14957
AP3B1	-0.02554	7.62762
LSM6	-0.02551	7.99872
CTNND1	-0.0255	8.14364
NUDT10;NUDT11	-0.02547	8.08253
AP3M1	-0.02533	7.54437
MDH1	-0.02525	8.84287
DNAAF5	-0.02513	7.25486
CKB	-0.02508	9.70691
PUM1	-0.02503	7.67285
CLTC	-0.02498	8.70927
NUFIP2	-0.02497	7.11843
GOT2	-0.02495	8.45937
RPL24	-0.0249	8.68148
LRRC47	-0.02487	8.2156
ACBD3	-0.02486	7.3972
DIP2B	-0.02485	7.37509
UBA6	-0.02475	7.80065
SF3B3	-0.02474	8.60115
RPL34	-0.02466	8.28507
RPS4X	-0.02455	8.78576
ANKHD1	-0.02452	7.21585
VDAC3	-0.02449	8.33487
APOH	-0.02442	7.88263
HOOK3	-0.02439	7.2061
IMPAD1	-0.02409	7.42876
AIMP2	-0.02383	8.04538
SUPT6H	-0.0238	7.4638
ABAT	-0.02376	7.80372
SDCBP	-0.02367	7.81571
PDIA3	-0.02365	8.77614
ILK	-0.02365	7.42523
PSMA1	-0.02361	8.27031
ADD1	-0.02329	8.27621
MAP4	-0.0232	8.83846
RAN	-0.02308	9.32789
SNX3	-0.02288	7.82092
ALDH3A2	-0.02275	7.8426
SNRPN;SNRPB	-0.02273	8.23452
TCEA1	-0.02269	7.90702
GNAI2	-0.02259	8.65598
KIAA1598	-0.02244	8.05549
MVB12B	-0.02222	7.36302
CTNNBL1	-0.02167	7.4065
SARNP	-0.02137	8.43807
ALDOA	-0.02134	8.9445
YWHAH	-0.02098	8.81231
ABHD16A	-0.02096	7.56053
PHB	-0.02067	8.46603
KLC1	-0.02064	8.21806
DHX38	-0.02064	7.46444
EHD1	-0.02063	7.79045
CCT5	-0.02055	8.39942
TP53I3	-0.02051	7.50224
ADH5	-0.02016	8.64723
GPI	-0.02003	8.58475
GART	-0.02002	8.23629
HNRNPA3	-0.02	9.16798
RPS11	-0.01977	8.59508
KIF21A	-0.01977	7.66811
DHX16	-0.0197	7.00516
SEC61B	-0.01962	8.06911
ACAA1	-0.01962	6.91313
UBA1	-0.0196	8.82516
POLD1	-0.01925	7.60785
RPL37A	-0.01914	8.17051
TNPO1	-0.01901	8.46528
CARM1	-0.01861	7.73195
HSPA8	-0.01824	9.4503
EIF4H	-0.01814	8.39948
PRUNE	-0.01799	7.34151
XRCC6	-0.01798	8.82092
ILF3	-0.01779	8.92656
ATP5A1	-0.01772	9.02111
PPP1CB	-0.01767	8.42266
COPG2	-0.01766	7.7423
EIF1	-0.01758	8.10039
LZTS1	-0.01741	7.26574
HMGA2	-0.01734	9.03175
MRPS36	-0.01722	7.24249
NELFE	-0.01721	7.67565
SOGA3	-0.01717	8.0065
ACOT9	-0.01717	7.03352
PLCG1	-0.01714	7.83526
ACADM	-0.01686	7.85004
RNASEH2A	-0.01683	7.58478
EPHA5	-0.0168	7.08964
OTUB1	-0.01677	8.31456
WDR1	-0.01651	8.25855
CPSF7	-0.01645	7.95077
DBR1	-0.01638	7.55551
SORD	-0.01616	8.23709
GPM6A	-0.016	8.67429
BAZ1B	-0.01599	7.70413
AHCYL1	-0.01594	9.02036
PSMA5	-0.01587	8.64108
KPNA6	-0.01576	7.81574
OPCML	-0.01568	7.66846
CSRP1	-0.01554	7.62877
TMX1	-0.01513	8.1124
ZNF326	-0.01508	7.82857
MRPS27	-0.01482	7.39983
EPHA7	-0.01477	7.78628
DNMT1	-0.01475	8.24016
FAM168A	-0.0147	7.29437
RHEB	-0.01469	7.81488
DIS3L2	-0.01469	7.02191
GMFB	-0.01468	8.05715
FN1	-0.01454	8.10355
UQCRC2	-0.0145	8.51678
SERPINA1	-0.0143	9.12791
ATP6V1G1	-0.01403	7.86052
BCCIP	-0.01389	8.13734
COPA	-0.01374	8.03681
SEC61A1	-0.01356	7.66585
ATP2B4	-0.0134	7.99574
NOP56	-0.01337	8.05269
SERBP1	-0.01323	8.87065
MLST8	-0.0132	7.2017
RAD50	-0.01308	7.64686
HDGFRP2	-0.01303	8.24029
RFX3;RFX2	-0.01294	7.29281
KIF5C	-0.01283	9.06939
GNPDA1	-0.01279	8.16159
PPP1CA	-0.01279	8.14244
PARP1	-0.01276	8.68896
CAPRIN1	-0.0127	8.63524
CASP3	-0.01268	7.6959
RPS12	-0.01258	8.80324
ZNF609	-0.0125	7.24441
ANXA2;ANXA2P2	-0.01243	8.44191
GSTM3	-0.01234	7.93913
GTF2F1	-0.01217	7.67253
THNSL1	-0.01209	7.3506
AMER2	-0.01205	8.12709
DCAKD	-0.01193	7.75262
HNRNPH3	-0.01185	8.71904
RABGGTA	-0.01177	7.31759
ARPC1A	-0.01168	8.17319
SNRNP70	-0.01163	8.27889
PLCB3	-0.01162	7.09452
PRMT1	-0.01159	8.52853
TIAL1	-0.01155	7.50621
SMARCA4	-0.01146	8.28894
PSMA7	-0.01129	8.40066
NXN	-0.01125	7.81022
SCP2	-0.01122	7.69199
YARS	-0.01114	7.92943
TFAM	-0.01099	7.8321
ARHGDIA	-0.0109	8.74679
CNPY3	-0.01089	7.34317
AGPAT4	-0.0108	7.00589
MYL1;MYL3	-0.01071	7.73067
PSME1	-0.01069	7.5863
ITGB8	-0.01069	7.31332
CADPS	-0.01062	7.75692
DCK	-0.01052	7.47632
CWC15	-0.0105	7.72441
CPNE1	-0.01033	7.85446
ATP6V0A1	-0.01015	7.48904
ATXN10	-0.0101	8.06946
HSPG2	-0.01006	7.65675
CHERP	-0.00984	8.00694
NAPA	-0.0098	8.11257
PRDX1	-0.00972	9.40592
GTF2I	-0.00964	8.33612
RUVBL2	-0.00923	8.32697
TRAPPC3	-0.00901	7.46691
TUBB6	-0.00872	7.63304
GLG1	-0.00854	7.96918
TCEB2	-0.00845	8.26789
WBP2	-0.00841	7.87302
SEC13	-0.00826	8.17292
ZC3H14	-0.00825	7.53686
ACOT7	-0.00791	8.39196
ADAR	-0.0079	7.863
TBC1D13	-0.00785	8.14831
RNMT	-0.00778	7.82062
SPTAN1	-0.00767	8.37662
FHL1	-0.00766	8.26974
ATP1B3	-0.00765	7.83987
ZRANB2	-0.00756	7.78997
CENPV	-0.00751	8.50806
HSPA1B;HSPA1A	-0.00727	8.88802
NUDCD3	-0.00724	7.26554
SYN3	-0.00705	7.05244
PRPF19	-0.00681	8.55223
GSTO1	-0.00661	7.91411
HPRT1	-0.00653	7.60903
RNH1	-0.00625	8.32129
DDX19A	-0.00622	8.28707
KLC2	-0.00617	7.70548
NCBP1	-0.00614	7.904
STT3A	-0.00593	7.87027
ARHGEF7	-0.0059	7.58503
PSMD8	-0.00573	7.69986
PPP3CA	-0.00563	8.01697
CD2BP2	-0.00545	7.56269
SYN1	-0.00524	7.05185
GSS	-0.00523	7.90218
PRIM2	-0.00504	7.1664
SPCS2	-0.00502	7.8108
C19orf43	-0.00494	8.14495
DARS2	-0.0048	7.02183
CTNNA2	-0.00476	7.88672
VAT1L	-0.00471	7.66655
NPLOC4	-0.00451	7.18461
UHRF2	-0.00442	7.12496
OGT	-0.0044	7.61377
RSU1	-0.0044	7.3696
CTPS1	-0.0043	7.96321
PDHB	-0.00429	8.09163
BLVRA	-0.00421	7.84553
PYGB	-0.00415	8.321
NAA15	-0.00405	7.70599
KHSRP	-0.00399	8.72991
CIRBP	-0.00389	8.52859
EZR	-0.0038	8.73196
DPYSL2	-0.00378	9.41335
SMARCAD1	-0.00377	7.53446
ESD	-0.00362	8.31947
HSPH1	-0.00361	8.20245
WDR82	-0.00354	7.97882
CCT8	-0.00316	8.65696
STAM	-0.00316	7.60478
STX12	-0.00314	7.89982
MYH10	-0.00306	8.52299
CPSF6	-0.00292	8.13732
DTYMK	-0.00288	7.88761
SON	-0.00278	7.71607
RPRD2	-0.00269	7.37349
RPL18	-0.00256	8.47832
CYFIP1	-0.00252	8.01334
MTOR	-0.00238	7.22562
HEBP1	-0.00227	7.7352
CYP51A1	-0.00218	7.73228
HSPB1	-0.00213	8.75794
PRKAR1A	-0.00206	7.72683
SORBS1	-0.00202	7.69223
CSTF2T	-0.00187	7.60413
TPI1	-0.00177	9.25619
SEC23A	-0.00175	7.91344
SCFD1	-0.00167	7.89549
NME2	-0.00164	8.98317
GPX4	-0.0014	7.98887
UCHL1	-0.00095	9.27655
SF3A1	-0.00086	8.27038
FSCN1	-0.00077	9.19521
SMC3	-0.00053	8.25403
ETF1	-0.0005	7.8975
DARS	-0.00047	8.30566
HNRNPH2	-0.00017	8.23764
GPC4	7.95e-05	8.40062
EFNB1	0.0001	8.17492
CSNK1A1	0.000149	7.30501
GBF1	0.000177	7.23014
KIF3A	0.000276	7.63855
SCRN1	0.000435	8.50752
GCA	0.000439	7.66971
ATIC	0.000512	8.0309
SNCA	0.00075	8.02804
SLC25A12	0.000957	7.52411
PPP1R14B	0.001013	7.95571
MDH2	0.001034	8.85779
MAP2	0.001049	8.9791
EXOC6B	0.001134	7.39252
ACOT1;ACOT2	0.001215	7.45962
COPB2	0.001264	8.23077
HMGN5	0.001372	7.76293
CCDC6	0.00147	7.60339
CIAO1	0.001477	7.53387
TUBG1;TUBG2	0.001586	7.78417
SMARCA5	0.001613	8.09328
MCM2	0.001687	8.80234
DBN1	0.00176	9.08684
TUBB4B	0.001865	9.87702
NUCKS1	0.001893	8.35134
PPP1R7	0.002066	7.92044
CRYZ	0.002236	7.97789
EIF4E	0.00226	8.20219
ACSS1	0.002283	7.46102
EPB41L3	0.002551	8.39948
MAD2L1	0.002825	7.57018
NUDT16	0.003265	7.23437
GOT1	0.003465	8.09877
ATP5C1	0.003571	8.22536
MAVS	0.003757	7.63869
C14orf166	0.003767	8.14829
ELAC2	0.003893	7.44112
PDCD6	0.003939	7.75674
ZFP91	0.003956	7.31125
BDH2	0.004237	7.62582
HSD17B4	0.004283	7.87472
XAB2	0.004371	7.28887
MRPL37	0.004381	7.36058
ATP5O	0.004833	8.30253
FAT4	0.005017	7.13207
IMPDH2	0.005091	8.33263
KTN1	0.005108	8.10797
L1CAM	0.005229	7.80209
ARCN1	0.005268	7.72632
CTNNB1	0.00547	8.40662
FUBP3	0.005583	8.01657
5-Sep	0.005629	8.1099
NCDN	0.005752	7.7385
PSMA6	0.005919	8.48901
RPS17	0.006016	8.40959
LRRC57	0.006287	7.60811
CARS	0.006374	7.59614
GLUD1;GLUD2	0.006419	8.23981
PITHD1	0.006479	7.74662
EIF1AX	0.006554	8.08113
SORBS2	0.006693	7.4048
PTPN23	0.006888	7.46621
TXNL1	0.007331	8.46426
C2orf43	0.007364	7.31041
RPS6	0.007369	8.49525
PRKDC	0.007571	8.41088
STAU1	0.00764	7.66959
SMARCB1	0.007693	7.73663
DNMT3A	0.007716	7.27994
RAB8A	0.007839	8.05998
NACA	0.008034	8.46521
MIEN1	0.008203	7.28052
GLO1	0.008294	8.61014
RPL23	0.008354	9.01258
DYNC1H1	0.008356	8.50613
GPC1	0.008482	8.24029
NUP88	0.008504	7.58756
PRPSAP1	0.008545	7.79747
MCM3	0.00864	8.54062
PREP	0.008718	7.86303
FAF1	0.00881	7.34282
NCOA5	0.00909	7.86944
TBC1D24	0.009121	7.636
RBM3	0.009225	8.38137
SF3A3	0.009237	8.08753
GIT1	0.009549	8.01569
FDPS	0.009779	8.53992
HNRNPA2B1	0.009924	9.73166
PSMB3	0.009926	8.4029
CCT4	0.009932	8.68059
SMARCC2	0.009967	8.3226
PDE6D	0.010061	7.7385
NUP210	0.010094	7.60447
ROCK2	0.010099	7.95596
SYNE2	0.010186	7.8299
CCT2	0.010205	8.78743
DNAJC2	0.010256	7.09961
PPA1	0.010297	8.72209
SOS1;SOS2	0.010428	6.82782
RPL7A	0.010535	8.89564
DPY30	0.0106	8.20127
MAT2A	0.010625	8.4508
ZC3H11A	0.010715	7.51655
PSIP1	0.011076	8.50279
HTATSF1	0.011187	7.5345
ISYNA1	0.01119	8.35083
3-Sep	0.011205	8.24944
ATP9A	0.011255	7.37352
RTF1	0.011288	7.61715
CHD4	0.011378	8.01028
AFP	0.011573	9.50594
RPS18	0.011719	8.73559
STX7	0.011753	8.18875
EPHB2	0.01178	7.34384
TOMM70A	0.012017	7.86716
ACTR3	0.012057	8.32786
FKBP1A	0.012495	8.61801
MUT	0.012542	7.46985
HSPA5	0.012661	8.83504
DCC	0.012758	7.85776
TXNDC12	0.013211	7.47948
HIST1H1C	0.013408	9.73715
HNRNPD	0.013424	9.36835
TXLNA	0.013635	7.49474
MYH9	0.013708	8.08964
DLST	0.014055	8.1671
USP7	0.01414	7.97161
RRAS2	0.014207	7.63743
MATR3	0.014309	8.95244
EIF2S1	0.014482	8.14772
FARSA	0.014555	8.02026
UBE2V2	0.01482	8.44298
SSB	0.015234	8.61342
PELO	0.015293	7.42242
ADSS	0.015452	7.8402
SORT1	0.015584	7.48493
ANP32A	0.015612	9.02926
ACTL6B	0.015682	7.2008
DDB1	0.016213	8.22867
MPDU1	0.016246	7.97521
ACIN1	0.016342	7.99981
CARKD	0.016347	7.44026
NNT	0.016374	8.17679
QDPR	0.016519	8.17206
CAMSAP2	0.016551	7.3987
RPL21	0.016656	8.3949
PGAM1	0.016988	8.84338
SMAP	0.017071	8.23162
DCHS1	0.017323	7.91626
NOVA2	0.01736	8.22954
RABL6	0.017435	7.19474
WBP11	0.017477	7.74853
PHF6	0.017501	7.81421
DUS3L	0.017527	7.0712
ENAH	0.017764	7.93572
CLASP1	0.017765	7.79399
PDIA4	0.017893	8.29631
PA2G4	0.017935	8.57076
8-Sep	0.017937	7.46433
MAP4K5	0.018065	7.16967
RPA2	0.018074	8.40286
MARS	0.018166	7.85734
AGRN	0.018263	7.41374
CSNK2A2	0.01851	7.75336
MTDH	0.018582	7.75065
EIF3H	0.018587	7.98121
RNPEP	0.018655	7.60427
PSAT1	0.018855	8.38164
DBI	0.019187	8.72517
PSMD13	0.019335	8.25834
TMPO	0.019375	8.90324
POLD3	0.019411	7.54923
PHB2	0.019446	8.58188
PPIL2	0.019843	6.58148
RPL31	0.019888	8.62231
SDHA	0.020067	7.82544
PGAP1	0.020212	7.65606
LIG3	0.020396	7.59571
CCDC22	0.0204	7.09349
PYCR1	0.020502	7.69122
ARHGAP21	0.020549	7.36573
TBCC	0.020685	7.46897
DHX30	0.020942	7.57081
C12orf57	0.021315	7.7322
ACO1	0.02173	7.77806
PTPRF	0.021754	7.51738
ACLY	0.0218	8.17875
DNAJC9	0.021813	7.94187
ACP1	0.021928	8.29649
FUS	0.021999	9.07089
XPO1	0.022077	8.20689
ELMO2	0.022117	7.24016
UBTF	0.022166	8.0426
RSF1	0.02241	7.52808
DCTN2	0.022521	8.41679
RAD23B	0.022587	8.40619
CANX	0.022611	8.6625
TYMS	0.022807	7.47412
TERF2	0.022827	7.51545
DNAJB1	0.02285	7.7821
TM9SF3	0.022896	7.63191
EIF4A1	0.023071	8.83587
FLNB	0.023191	7.69857
ARFGAP1	0.023211	7.59047
AP1B1	0.023221	7.98582
MEX3A	0.023451	7.63481
RTN4	0.023685	8.67745
RUFY3	0.023758	8.33219
HNRNPUL2	0.024002	8.5017
C12orf10	0.024066	7.75643
ANK2	0.024191	7.74765
TSG101	0.024223	7.86006
SKIV2L2	0.024309	7.51322
AGTPBP1	0.024314	6.85531
KIFC1	0.024331	7.35144
PIN4	0.024585	7.83554
CRIP2	0.02463	8.69149
TLN2	0.024677	7.35783
NPEPPS	0.024943	8.25239
GLRX	0.024979	7.56432
PSMB2	0.025041	8.13156
RPA3	0.025096	8.08041
EXOC8	0.025101	7.44881
EBNA1BP2	0.02521	7.56433
SARS2	0.025271	7.65505
PRDX3	0.0253	8.48421
ARHGAP35	0.025318	7.88326
NENF	0.02548	7.3381
EHD3	0.025492	6.92207
CBR1	0.025963	7.94033
PABPC1	0.025986	8.4123
ASNS	0.026103	7.3757
HDHD2	0.026193	7.46205
HMGB2	0.026355	9.20547
VRK1	0.026407	7.77154
ARF5	0.026485	8.53317
FXR1	0.026518	8.02206
AIDA	0.026521	7.5409
IRF2BP1	0.026563	7.38224
DDX5	0.026629	8.45202
WARS	0.026816	7.90877
AIMP1	0.026843	8.08506
ENO2	0.026928	8.55183
BRSK2	0.027014	7.36706
UPF1	0.027051	7.80157
AMBP	0.027249	8.34748
RAB3GAP2	0.027282	7.43686
TRIP13	0.027377	7.45107
DCTN1	0.027429	8.26978
GCN1L1	0.027627	7.51866
SPTBN1	0.027747	8.26648
CYCS	0.027752	8.31182
SERPINB6	0.027768	7.87567
DHX8	0.027778	6.82077
PLAA	0.027986	7.76391
RANGAP1	0.028057	7.73008
NCKAP1	0.028233	7.90584
CFDP1	0.028354	7.70196
PSMC2	0.028445	8.21763
MDC1	0.028456	7.64567
SRP72	0.028729	7.92684
EPN1	0.028782	7.33362
FYTTD1	0.028871	7.64742
SLC3A2	0.028873	7.86749
RPL8	0.02938	8.59037
CSTF1	0.029552	7.42732
NUDT1	0.029601	7.94989
PNP	0.029905	7.61681
NUP85	0.030115	7.55964
VAT1	0.030201	8.33655
CUL2	0.030253	7.35903
TPM3	0.030372	8.54467
TUFM	0.030424	8.43872
7-Sep	0.030488	8.66432
RAF1	0.030731	7.38777
HIST1H2BO	0.030757	9.64464
SRRM2	0.030926	7.9781
CDKN1B	0.031053	7.43165
LSM4	0.031056	8.14982
SLC7A5	0.031066	7.43328
SCYL2	0.031469	7.44238
TARS	0.032052	8.0269
TARDBP	0.0321	8.48383
NOP9	0.032137	6.86545
PHGDH	0.03215	8.88242
DDRGK1	0.032196	7.70064
SMC2	0.032221	7.80117
BAG6	0.032246	7.66834
DIABLO	0.032256	8.00253
PAICS	0.032622	8.68938
CDH2	0.032643	8.26797
FH	0.032914	8.02855
GABPA	0.03297	7.58773
PKD1	0.033056	7.41952
BAX	0.033075	7.84767
NHP2L1	0.033242	8.32927
SNRPD2	0.033428	8.76448
NAP1L4	0.033478	8.63088
ATP5L	0.033559	8.34136
EML1	0.033623	7.63097
TNPO2	0.033628	7.62467
COASY	0.033641	7.5402
NOL4L	0.033929	7.29969
SQLE	0.034235	7.00416
PSMD2	0.034297	8.34067
DAG1	0.03442	7.43839
LDHB	0.03466	9.43284
MICAL1	0.034695	7.58603
PSMC5	0.034891	8.11146
NUP133	0.035061	7.45756
CUL3	0.035161	8.22882
XRCC5	0.035223	8.68946
PRMT5	0.035243	7.58934
CELF1	0.035467	7.88387
NOMO3;NOMO1;NOMO2	0.035547	7.29243
SUMO1	0.035702	7.73298
FGA	0.035729	7.84222
RPL6	0.0358	8.54094
SARS	0.035847	8.36697
ITGB1	0.035861	7.93011
MAP4K4	0.035971	7.94435
GIGYF2	0.036133	7.35986
RPS27	0.036191	8.5036
GDI1	0.036255	8.99415
SRSF11	0.036329	7.72945
SURF4	0.036657	7.27438
WDR12	0.036725	7.29147
NDUFS8	0.03673	7.53655
LEMD2	0.036861	7.56538
DCTN4	0.036995	7.80926
RPS6KA3	0.037042	8.35739
PABPN1	0.037219	8.08629
CHCHD3	0.037344	7.94813
RAVER1	0.037443	7.56351
G6PD	0.037498	7.72023
RPS13	0.037569	8.61787
CNRIP1	0.037621	8.0739
EXOC3	0.037662	7.35275
SELH	0.037874	8.08817
GTF2F2	0.038168	7.59555
PPP2CA	0.038169	8.48143
PFN1	0.038468	8.99855
DSTN	0.038567	8.51329
HYOU1	0.038588	8.1308
RPS28	0.03926	8.54388
PICALM	0.039373	7.70234
TP53BP1	0.039433	8.11086
EDC4	0.039544	7.96061
BAIAP2	0.039569	7.56056
PFKM	0.03965	8.42951
PLRG1	0.039666	7.79708
LMAN1	0.039738	7.45349
CPNE3	0.039774	8.26875
UBL4A	0.03979	7.45273
TNKS1BP1	0.040218	7.54295
LRRC4B	0.040412	7.75493
LRP1	0.040479	7.58854
MVD	0.040608	7.72523
DST	0.040665	7.23433
TLN1	0.040756	7.84995
PLXNB2	0.040848	7.717
PHF10	0.041292	7.26006
PDLIM1	0.041347	7.77652
GRHPR	0.041398	8.26355
FKBP8	0.041844	7.64812
COPS7B	0.041898	7.80326
DHFR	0.041935	7.82543
RPS16	0.042141	8.70865
SSRP1	0.042202	8.20074
USO1	0.042368	7.87716
AHCY	0.042474	8.67442
RARS	0.042486	7.9651
PSMD12	0.042551	8.05323
HADHB	0.042588	8.06002
MAPK1	0.0426	8.22123
ATAD3A	0.042699	7.51322
POLD2	0.04281	7.59711
SMC1A	0.042866	8.09705
AK1	0.042909	8.29431
ARVCF	0.043031	7.56871
CAMK2G	0.043155	7.17453
SNRPC	0.043156	8.2406
QARS	0.043187	7.77904
BRD3	0.043478	7.73011
CDK6	0.043701	7.69064
RANBP2	0.043745	7.82565
RP2	0.043907	7.3429
BCAP31	0.043935	7.99437
NUMA1	0.043985	8.36614
FAF2	0.044152	7.64475
SAFB	0.044153	8.93881
CD99L2	0.044222	7.42771
PDDC1	0.04438	7.45129
DYNC1LI2	0.044541	8.22456
SERPINH1	0.044624	8.28744
EIF3E	0.044667	7.94601
GNAI1	0.044694	7.92052
CCDC124	0.044834	7.72579
LARS	0.044876	7.87819
RPS24	0.04489	8.41492
DMXL2	0.044891	7.25686
TOP2B	0.044903	8.33338
AIP	0.044975	7.68439
MEX3D	0.045014	8.06887
BSG	0.045022	8.07085
LSM5	0.045087	8.10561
HSBP1	0.045144	7.83949
PPP2R5D	0.045299	7.80005
KAT7	0.045386	7.41515
MAPRE2	0.045422	8.06824
PANK4	0.045448	7.67096
CNOT1	0.045475	7.7272
ACBD7	0.045526	7.86039
RCC2	0.045658	8.22669
LDHA	0.045944	9.58611
CA1	0.046195	7.57383
FSD1L	0.04626	7.56499
MT-ATP8	0.046394	7.74951
SLC25A13	0.046544	7.5487
PHC2	0.046575	7.82405
C9orf64	0.046577	7.532
ATP6V1E1	0.046627	7.95347
GRIPAP1	0.046743	7.56606
PCYT1A	0.046767	7.3816
PGD	0.046925	8.60206
GNB2	0.047028	8.59281
LBH	0.047185	7.37308
MCAM	0.047194	7.75723
RPS8	0.04734	8.74016
ZNF638	0.04735	7.30536
EIF3B	0.047384	8.06315
ARL1	0.047411	7.46005
PRPF8	0.047435	8.21987
MCM4	0.047691	8.39068
PSMC6	0.047796	8.17794
VPS26A	0.047843	8.09029
IGF2BP2	0.047917	8.14817
PAK1	0.047941	7.83695
GAR1	0.04812	7.4872
ATP1A2	0.048139	7.3782
HINT2	0.048668	7.75304
PALM	0.048811	8.2197
DEK	0.04905	8.33179
TRAP1	0.049509	7.84533
YTHDF3	0.049747	7.8576
DRG2	0.049878	7.02006
SOD1	0.049892	8.7424
XPNPEP1	0.05019	7.73824
EIF6	0.050269	8.10454
SCAMP1	0.050486	8.57638
SMARCD1	0.050722	7.69534
WNK2	0.051028	7.30207
HNRNPC;HNRNPCL4;HNRNPCL1;HNRNPCL3;HNRNPCL2	0.051035	9.25686
CNP	0.051421	8.10077
MSMO1	0.051615	7.60851
NDUFA4	0.05175	8.41962
SART1	0.051797	7.69916
DHX15	0.051869	8.25868
PRKD1;PRKD3	0.051904	6.92404
VAC14	0.052154	7.4898
PLIN3	0.052328	8.0775
STRN3	0.052354	7.68827
ARPP19	0.052369	8.17135
VPS33B	0.052555	7.30037
[truncated: 1,092 more rows]

## Sheet: Fig 4c
	AI	lr
TUBA1B;TUBA4A	-1	9.25341
TTN	-1	8.33964
PI4KA	-1	8.17174
COL1A2	-1	7.99264
NDUFB5	-1	7.95564
GTPBP4	-1	7.86623
COL1A1	-1	7.8236
AHDC1	-1	7.78937
OGN	-1	7.73572
ATP6V1G1	-1	7.68309
MTPAP	-1	7.57013
COL6A3	-1	7.54524
SLC9A3R1	-1	7.53721
ITIH2	-1	7.53492
LMAN2L	-1	7.53289
PPL	-1	7.53088
TP53I11	-1	7.52981
TRIM46	-1	7.5298
PIK3C2B	-1	7.52447
CLNS1A	-1	7.50346
RBX1	-1	7.49899
MINOS1	-1	7.46073
GPC6	-1	7.4508
CDKN2AIP	-1	7.38792
CPLX2	-1	7.38608
GNG10	-1	7.38246
COA3	-1	7.36987
ZEB2	-1	7.36619
SULT1E1	-1	7.36266
GJA1	-1	7.35605
CEP97	-1	7.31903
PF4;PF4V1	-1	7.30984
UFD1L	-1	7.30766
SMYD5	-1	7.30532
IGKC	-1	7.30362
CLINT1	-1	7.30073
HEBP1	-1	7.29823
TIMM9	-1	7.29666
PACSIN2	-1	7.28882
SPAG9	-1	7.28801
TAOK1	-1	7.28609
NF1	-1	7.2835
RAB13	-1	7.2782
BRSK2	-1	7.25429
ARPIN	-1	7.24841
PPM1A	-1	7.24353
ALCAM	-1	7.23204
NIFK	-1	7.21869
AAMDC	-1	7.21791
QTRT1	-1	7.21764
VKORC1L1	-1	7.20514
RER1	-1	7.20272
UBE2G1	-1	7.20269
IRF2BP2	-1	7.20268
DCK	-1	7.199
COL4A2	-1	7.19775
NDUFA3	-1	7.18139
TENM4	-1	7.17567
CNTNAP2	-1	7.17431
SYNRG	-1	7.17333
SCAMP3	-1	7.16856
TOLLIP	-1	7.15972
NDUFS6	-1	7.15558
TP53I3	-1	7.14436
APOE	-1	7.14419
MAD2L1	-1	7.14303
TRIP13	-1	7.13811
MAP2K2	-1	7.13778
PRRT2	-1	7.13653
CTSC	-1	7.13488
POLD3	-1	7.13466
MYL6B	-1	7.13314
DHRS7	-1	7.12993
SLC7A5	-1	7.1278
FAF1	-1	7.11914
SORT1	-1	7.11884
SRPRB	-1	7.1086
EIF1B	-1	7.10478
ARFGAP2	-1	7.10471
SETMAR	-1	7.10426
CCDC47	-1	7.10113
LAMC1	-1	7.09693
EIF2B2	-1	7.08861
UBE2Z	-1	7.08709
DPF2	-1	7.08568
UBE2H	-1	7.07998
ACOT13	-1	7.0626
CLPP	-1	7.05977
NELL2	-1	7.05513
MAPKAPK3;MAPKAPK2;TSSK3;PRKY;PRKX	-1	7.0544
DLG3	-1	7.04137
KIAA0196	-1	7.03352
RNASEH2C	-1	7.03173
IFT27	-1	7.03017
RHOG	-1	7.02808
RNASEH2A	-1	7.02717
TSPYL5	-1	7.02708
DVL2	-1	7.02319
SNAPIN	-1	7.02206
GFM1	-1	7.01477
GSTK1	-1	7.01072
FAT4	-1	7.00574
RABL3	-1	6.99833
DDR1	-1	6.99142
PUS7	-1	6.99129
EPHB2	-1	6.98297
OPTN	-1	6.98268
GOSR2	-1	6.9777
COLGALT1	-1	6.97704
COL12A1	-1	6.97564
UBP1	-1	6.9746
GRIK3	-1	6.9713
FAM120A	-1	6.96858
SEC62	-1	6.96778
MUT	-1	6.96736
PLG	-1	6.96722
ANXA3	-1	6.96694
HECW1	-1	6.96563
RNF40	-1	6.96369
AS3MT	-1	6.96071
FAM192A	-1	6.95708
SERPINF2	-1	6.94876
GCLC	-1	6.94198
COA6	-1	6.93214
VWF	-1	6.9312
TPX2	-1	6.92288
TXLNA	-1	6.92117
KNG1	-1	6.9164
AP3M2	-1	6.91426
COQ9	-1	6.9136
PRPF38B	-1	6.91315
SEC24A	-1	6.91156
HS2ST1	-1	6.90331
PPP1R1B	-1	6.89776
TBL3	-1	6.89354
GMPPB	-1	6.89025
RAPH1	-1	6.88646
ZC3H18	-1	6.861
FLNC	-1	6.85421
DNAJC2	-1	6.84991
PGP	-1	6.83916
TBL2	-1	6.83651
KIT	-1	6.83626
UBE2T	-1	6.83219
IDE	-1	6.82975
RALGAPA1	-1	6.82497
WDR7	-1	6.82487
IDH3G	-1	6.82128
RBMXL1	-1	6.81694
ALKBH5	-1	6.81651
PPP1R18	-1	6.80926
ASPSCR1	-1	6.79979
LZTS1	-1	6.79011
DOCK1	-1	6.78877
LUM	-1	6.78643
GABRB3	-1	6.76719
DOHH	-1	6.76257
CDON	-1	6.73941
GCLM	-1	6.73548
L2HGDH	-1	6.73086
PRKD1;PRKD3	-1	6.71705
TBPL1	-1	6.71625
ZNF362	-1	6.69384
PURA	-1	6.63806
C3	-1	6.63553
TRMT61A	-1	6.55155
NAA35	-1	6.53932
ACTB	-0.93021	8.97559
COL6A1	-0.86606	7.62881
ANXA1	-0.83856	7.56331
S100A11	-0.75351	7.76622
AHNAK	-0.74778	7.62366
LGALS1	-0.66629	8.26333
BRK1	-0.64868	7.6333
CRABP1	-0.63569	7.96262
APOB	-0.63394	7.51396
FGG	-0.6049	7.66734
FGB	-0.56126	7.40304
HBM	-0.54931	7.6926
GUCY1B3	-0.54588	7.12024
SYNE1	-0.54002	8.33586
STK39	-0.53797	7.49106
RAB9A	-0.49207	7.37471
ANXA2;ANXA2P2	-0.46845	8.49239
FAM129B	-0.43162	7.45573
ACTC1;ACTG2;ACTA2;ACTA1	-0.43062	9.54428
LMNA	-0.42211	7.72272
HSPG2	-0.41994	7.6534
GSTM1;GSTM4	-0.39029	7.84377
RAB4A	-0.37725	7.60326
ACAA1	-0.37584	7.08459
DIRAS1	-0.37517	7.49098
GOLGA2	-0.36523	7.55424
ALDH18A1	-0.35888	7.42053
NUP85	-0.3586	7.48126
FXR2	-0.35236	7.67213
EEF1E1	-0.34848	7.8641
ATOX1	-0.34274	8.26444
TPM1	-0.33946	7.60243
TGM2	-0.33706	7.66318
PLCL2	-0.33535	7.06842
PDXK	-0.33343	7.66869
TTR	-0.33022	8.4275
RPS28	-0.32725	8.50291
RPS29	-0.327	7.89437
PSMD5	-0.32294	7.52317
ALDH5A1	-0.32273	7.37309
SF3B4	-0.32183	7.78519
CD99	-0.32019	7.94892
LAMB1	-0.31446	7.22794
MAP1LC3B;MAP1LC3B2	-0.31432	8.7964
PFDN4	-0.31273	7.90027
GC	-0.3123	7.47283
C9orf64	-0.31217	7.48198
PLEC	-0.3112	7.90165
BRD4	-0.30927	7.37328
SERPINH1	-0.30716	8.39681
LSM5	-0.30617	7.9744
FLNB	-0.30584	7.71506
CTSB	-0.30333	7.65198
RRP1B	-0.29492	7.62247
FN1	-0.29059	8.15424
APOA1	-0.28739	8.62017
HINT3	-0.28246	7.51778
SERPINA1	-0.28152	8.75614
CALD1	-0.277	7.6794
AHSG	-0.27644	8.65339
WASF3	-0.27615	7.29929
ABRACL	-0.27519	8.60535
DNAJC11	-0.27293	7.98443
RPS26;RPS26P11	-0.27233	8.33247
TMEM97	-0.27156	7.49081
MTFR1L	-0.27083	6.99469
APOH	-0.2688	7.89124
TIMM23;TIMM23B	-0.26743	7.34989
CSRP1	-0.2654	7.7217
PPP2R2A	-0.26239	8.01694
MTPN	-0.25974	8.50007
THBS1	-0.25829	7.34083
PCCB	-0.25624	7.5268
ADAM10	-0.25548	7.28133
FAM171A2	-0.25529	7.50813
BID	-0.25453	7.79438
KIF3A	-0.25349	7.41962
SUMF2	-0.25345	7.23564
CSNK2A2	-0.25244	7.69854
RBFOX2;RBFOX1;RBFOX3	-0.25233	7.86815
ATP5F1	-0.24968	8.43298
MAP2K1	-0.24864	7.75499
PTK7	-0.24852	7.43025
PRPF40A	-0.24667	7.64356
NAMPT	-0.24476	7.5763
LSAMP	-0.24473	8.11269
PCNP	-0.24389	7.81591
A2M	-0.24386	7.74779
TLN1	-0.24364	7.94662
NDUFA13	-0.24319	7.83137
SCARB2	-0.24269	7.98064
GMPPA	-0.23766	7.02646
TRIP12	-0.2365	7.51337
TXNDC5	-0.23579	7.84337
ASAH1	-0.23573	7.43465
RBM12B	-0.2354	7.34143
STRN4	-0.23236	7.62434
MYH9	-0.23186	8.14959
VCAN	-0.23179	8.00397
GRIPAP1	-0.23109	7.46764
PHC2	-0.23095	7.82512
TRIM36	-0.22997	7.48543
OCIAD2	-0.22969	7.79562
PAFAH1B3	-0.22934	8.71951
CD151	-0.22689	7.29716
PRCP	-0.22651	7.26494
RPL15	-0.22555	8.29237
MYDGF	-0.22523	7.59171
MID1	-0.22432	7.26765
MRPL49	-0.22226	7.27441
HTATSF1	-0.22111	7.3221
AFP	-0.22066	9.09727
RAB1B	-0.22022	8.14843
DDX23	-0.21845	8.53347
LMAN1	-0.21832	7.47608
VPS26B	-0.21807	7.85368
DDX19B	-0.2167	7.44962
RAB5C	-0.2146	8.65347
RQCD1	-0.21459	7.10646
PLRG1	-0.21417	7.67368
SUCLG2	-0.21341	7.37304
ATP6V1F	-0.21338	7.59178
NHP2	-0.2133	7.34591
NBEA	-0.21265	7.9488
GPSM1	-0.21123	8.247
WDR12	-0.21111	7.36284
CDC37	-0.21079	8.1038
CHID1	-0.21061	7.36213
PTPRA	-0.21042	7.29139
NPTN	-0.20987	7.66571
LUC7L	-0.20538	7.77337
HAT1	-0.20418	7.52501
CLVS2	-0.20323	7.20564
AGT	-0.20294	7.77933
EPN1	-0.20247	7.27015
DAK	-0.20202	7.48227
UBQLN2	-0.20179	7.93595
HIST1H2BO	-0.20168	9.48835
6-Sep	-0.20134	7.47372
ARHGAP1	-0.19825	7.81201
NRBP1	-0.19825	7.64971
NADK2	-0.19657	7.52052
CDC73	-0.19607	7.35638
PIP5K1C	-0.19592	7.24092
GGCT	-0.19551	7.79707
AP1G1	-0.19534	8.00256
HBE1	-0.19531	8.44711
GGH	-0.19528	8.16213
STAG1	-0.19517	7.33542
NUBP1	-0.195	7.67601
NDUFB9	-0.19403	7.87666
EIF2B5	-0.19356	7.29307
PURB	-0.19293	7.23
HBG1	-0.19249	9.93027
CD81	-0.19178	7.84656
ENOPH1	-0.19172	7.78349
CTPS1	-0.19086	8.0022
DCLK2	-0.19063	7.56226
PKD1	-0.19023	7.71394
COX6A1	-0.18898	7.65331
AKR7A2	-0.18885	8.18711
KAT7	-0.18848	7.29777
WRNIP1	-0.18834	7.09641
SEC23B	-0.18776	8.03112
RTN3	-0.18766	8.07363
WDFY1	-0.1876	7.53194
RANBP6	-0.18738	7.49655
AGPAT4	-0.18715	7.12269
DHCR7	-0.18682	7.73335
RPL35A	-0.18662	8.14908
MTURN	-0.18623	6.97096
IPO8	-0.18597	9.01086
COPG1	-0.18515	7.6206
NDUFB3	-0.18455	7.76198
CARKD	-0.18256	7.34649
GNG12	-0.18203	7.66021
ESYT1	-0.18151	7.56783
PTRHD1	-0.18135	7.53173
EXOSC10	-0.18099	7.25456
HPRT1	-0.18095	7.71839
AKR1C1;AKR1C3	-0.18052	8.19907
GTF2B	-0.18037	7.82785
TF	-0.18028	8.57813
UBXN6	-0.18006	7.27402
PRRC2A	-0.17992	7.25029
C14orf159	-0.17969	7.18004
SAMHD1	-0.17897	7.32815
CSTF2	-0.17811	7.46351
YBX1	-0.17806	8.75654
PGM3	-0.17678	7.44871
UBR7	-0.17671	7.46392
FBLN1	-0.17594	7.81216
VPS36	-0.17558	7.16394
EPB41L2	-0.17543	7.45247
NO66	-0.1745	7.19809
NUP98	-0.17283	7.76487
YTHDF2	-0.17258	7.72006
POLR2A	-0.17229	7.61356
SMAP	-0.17191	7.83694
GNAZ	-0.17075	7.46844
YTHDF3	-0.17052	7.67879
AP1M1	-0.17017	7.89109
PREX1	-0.16872	7.3227
TPM3	-0.16713	8.48866
WHSC1L1	-0.16579	7.07451
CREB1	-0.16563	7.58528
FERMT2	-0.16549	7.84358
RPL29	-0.16526	8.79639
ISOC2	-0.16503	7.20257
ATP1A1	-0.16487	7.93016
SF3B6	-0.1646	8.04462
PTK2	-0.16348	7.38703
VAT1	-0.16337	8.49545
NCK2	-0.16325	7.44601
NUDT3	-0.16314	8.10531
PGRMC1	-0.16188	8.23133
SLC3A2	-0.16175	8.17036
VPS33A	-0.16168	7.56732
TOMM40	-0.16124	7.81441
ERGIC1	-0.16117	7.7436
GART	-0.1611	8.27864
AKAP12	-0.16075	8.05921
NME1	-0.15959	8.66906
C14orf142	-0.15899	7.31392
HBB	-0.15835	8.78711
RPS23	-0.15792	8.72828
C2CD5	-0.15734	7.31397
NIT1	-0.15725	7.68116
BOP1	-0.15691	7.3709
ARMT1	-0.15618	7.42174
ADCY9	-0.15596	7.80418
SAFB2	-0.15565	7.71528
AP2M1	-0.15507	7.9804
FN3K	-0.15468	7.84305
CTSD	-0.15462	8.28399
ARFGEF1	-0.15365	7.31541
GAMT	-0.15356	7.44962
CORO7	-0.1535	7.89899
SEC23A	-0.15329	7.67913
ZMPSTE24	-0.15299	7.51439
SCRN3	-0.15247	7.30881
AIF1L	-0.15238	8.01373
TPM4	-0.15237	8.80314
GINS3	-0.15221	7.31663
EFHD2	-0.1522	7.51429
PLCB1	-0.15206	8.24163
NUP133	-0.15206	7.56
CHERP	-0.1515	7.89251
AGRN	-0.15117	7.31469
NDUFS2	-0.15094	7.74147
ARHGAP35	-0.14973	7.96773
PAF1	-0.14969	7.49654
PSMB5	-0.14939	8.31775
STT3A	-0.14938	7.85386
WDR1	-0.14925	8.28805
ETFA	-0.14915	7.8482
PELO	-0.14866	7.4772
SLC25A3	-0.14818	8.66254
RPL37A	-0.14816	7.8474
PRKACB	-0.14783	8.24536
DAG1	-0.14783	7.58505
CROCC	-0.14739	8.25666
	-0.1471	9.29665
SAP30BP	-0.14596	7.42805
KPNA3	-0.14595	7.96417
ANXA11	-0.14588	7.08212
GFPT1	-0.14573	7.72389
PTPN12	-0.14561	7.21201
SOD1	-0.14478	8.84297
YWHAB	-0.14436	8.89688
VCL	-0.14432	7.8509
MARK1	-0.14425	7.57372
CRYM	-0.14398	8.48446
CLIC4	-0.14355	8.18424
COPB1	-0.14278	7.90081
TNC	-0.14208	7.62894
FKBP2	-0.14171	8.0028
PRPS1	-0.14168	8.07102
RAB3D	-0.14163	7.73557
TRNT1	-0.1408	7.25185
SNAP25	-0.14046	7.94517
HADH	-0.14002	8.10238
SERPINB6	-0.13962	7.71531
SELH	-0.1389	7.9004
SPC24	-0.13877	8.01008
CNIH1	-0.13868	7.55408
ARL6IP1	-0.13861	8.67201
CNPY2	-0.13817	8.07352
BPNT1	-0.13779	7.59145
CNTFR	-0.13767	8.30605
NDUFS5	-0.13765	7.66664
ATL3	-0.13753	6.95763
HEBP2	-0.13739	7.71682
LSM6	-0.13734	7.8144
VAPA	-0.13728	8.41953
PTP4A2	-0.13727	7.53917
SUMO3	-0.13724	7.74455
CSTB	-0.13716	8.44941
KLC4	-0.13709	7.61588
APP	-0.13686	7.73376
KIFAP3	-0.13595	6.85053
ATP1B1	-0.13576	8.05976
GMFB	-0.13541	8.07972
UBE2M	-0.13531	8.20201
RPL27A	-0.13514	8.6897
DNAJB6	-0.13509	7.81113
ADD3	-0.13505	7.4279
EIF4EBP2	-0.13502	7.89101
ACAD8	-0.13489	7.28682
SS18L1	-0.13428	7.3764
ECI2	-0.13383	7.58589
HBZ	-0.13328	8.59901
TYMS	-0.13311	7.49404
ARL8A	-0.13309	8.00115
SLC16A1	-0.13265	7.7734
HNRNPD	-0.13256	9.37968
VTN	-0.1325	7.14973
PBRM1	-0.13231	7.52951
NRXN1	-0.13202	7.42552
TBCB	-0.13183	8.60544
ATP6V0A1	-0.13102	7.40032
EFTUD1	-0.13067	7.61787
ACYP1	-0.13025	7.64019
ITPA	-0.12947	7.90666
C12orf57	-0.1292	7.57608
TIMM50	-0.12828	7.54422
SLK	-0.12815	7.88841
ANXA6	-0.12794	8.27967
CBL	-0.12792	7.30384
ACTG1	-0.12761	10.0253
PPID	-0.12755	7.44216
NTM	-0.12746	7.28556
NUDT10;NUDT11	-0.12674	7.9416
CIAPIN1	-0.12653	7.80121
SCRN1	-0.12652	8.59249
PHPT1	-0.12651	8.10484
NDRG3	-0.12597	8.03894
RABEP1	-0.12589	7.63114
EIF3I	-0.12584	8.0405
ATP5EP2;ATP5E	-0.12551	8.05043
EIF6	-0.12534	7.78661
MBD3	-0.12516	7.73202
UBE3A	-0.12509	7.53467
MOCS3	-0.12509	7.22075
ZYX	-0.12417	7.77661
SYMPK	-0.12405	7.72591
RIC8A	-0.12322	7.53418
MFAP1	-0.12319	7.46215
PDCD4	-0.12316	7.52114
TMED5	-0.12283	7.6177
FNBP1L	-0.12275	8.03799
DDT;DDTL	-0.1227	7.99678
TMOD3	-0.12242	7.42966
IGHG1	-0.1222	7.74886
CLTB	-0.12176	7.95519
ARPC4	-0.12158	8.40454
TXNDC12	-0.12114	7.49287
NDUFS8	-0.12077	7.44637
DNAJB1	-0.12054	7.7817
BDH2	-0.12052	7.51922
SH3BGRL3	-0.11999	8.49396
RBP1	-0.11991	8.63795
KIF21A	-0.11966	7.5328
PGAM5	-0.11955	7.60524
KPNA2	-0.11954	7.68868
PMPCB	-0.11934	7.40637
RPS17	-0.11887	8.24747
ACOT1;ACOT2	-0.11851	7.30054
CAMKV	-0.11755	7.97424
SDC3	-0.11749	7.54533
IRF2BPL	-0.11729	7.71947
GCA	-0.11726	7.84511
BAP18	-0.11689	7.62822
DMD	-0.11686	7.20359
COPE	-0.11681	7.68533
SMARCC1	-0.11674	7.61986
HIST1H2AJ;HIST1H2AH;H2AFJ;HIST2H2AC;HIST2H2AA3;HIST1H2AD;HIST1H2AG	-0.11645	10.1718
PSMB3	-0.11617	8.50761
PANK4	-0.11593	7.63848
CTNND1	-0.11592	8.00694
YARS	-0.1156	7.82827
EEF1D	-0.11535	8.62517
DECR1	-0.11532	7.94496
EIF3K	-0.11505	7.83924
HIST1H3A;HIST3H3;H3F3C	-0.11483	8.85627
RPL4	-0.11458	8.54414
UQCRB	-0.11427	7.97158
UBE2O	-0.11406	7.59877
TTC37	-0.11405	7.04307
AKT1	-0.11393	7.4132
RPL35	-0.11382	8.73574
GPRIN1	-0.11331	7.66584
VPS28	-0.11297	7.94113
EIF3J	-0.1129	7.99887
DCXR	-0.11267	7.93622
TXNRD1	-0.11231	7.96526
DIAPH1	-0.11216	7.8561
FAM96B	-0.11216	7.23718
THYN1	-0.11201	7.85839
RPS21	-0.11078	8.25776
DLD	-0.11055	7.99189
AKT3	-0.11029	7.61332
STAM	-0.10986	7.70314
PROSC	-0.10889	7.98005
RPS5	-0.10832	8.50205
TM9SF3	-0.108	7.64328
UQCRH	-0.10787	8.03498
HNRNPH2	-0.10766	8.05854
CLU	-0.10756	7.44437
DNAJC5	-0.10734	7.61035
LARS	-0.10699	7.99496
UGP2	-0.10652	8.08061
IMPAD1	-0.10626	7.34993
GUCY1A2	-0.10621	7.31732
USP11	-0.10595	7.46828
CUTA	-0.10577	7.97537
DCTN4	-0.10563	7.87295
PEBP1	-0.10542	9.09218
UBQLN1	-0.10506	8.191
EIF5A;EIF5AL1	-0.105	8.75531
ACTR2	-0.10489	8.45414
RAB22A;RAB31	-0.10468	7.36709
SMNDC1	-0.10457	7.50936
MDH1	-0.10456	8.77636
ZNF22	-0.10448	7.66875
UCHL3	-0.10426	7.43755
PPP4C	-0.10407	7.4206
PSMD14	-0.10406	7.75855
MYO6	-0.10379	7.81426
SCCPDH	-0.10354	7.61898
SSB	-0.10333	8.58275
RPLP0;RPLP0P6	-0.10285	8.83933
HIST1H1A	-0.10284	8.50607
YWHAH	-0.10257	8.79448
AMBP	-0.10244	7.49757
RNF214	-0.10244	7.31701
LGALSL	-0.10219	7.68444
RPL26	-0.10209	8.28436
ASPH	-0.10155	7.46005
PREP	-0.10153	7.91316
NRCAM	-0.10126	7.97714
ENO2	-0.10124	8.88681
DCTN2	-0.10099	8.30961
TXNDC17	-0.10099	7.90317
RPL34	-0.10059	8.25561
NSFL1C	-0.10054	8.12654
AGL	-0.09996	7.68537
P4HB	-0.09979	8.38893
TMX1	-0.09953	8.12326
PDHA1	-0.0995	7.96651
GNAI2	-0.0993	8.69852
MAP2K4	-0.09915	7.56
NDUFA9	-0.09876	8.02269
UBA3	-0.09867	7.68614
LAMTOR3	-0.09865	7.87052
COX6B1	-0.0986	8.17535
BPHL	-0.09832	7.68305
PGM2	-0.09792	7.70578
EIF5B	-0.09781	7.61754
PFN2	-0.0978	8.59499
NAE1	-0.09755	7.92263
EPB41L1	-0.09754	7.73994
BCR	-0.09746	7.65121
PSAP	-0.0972	8.49491
SORBS1	-0.09705	7.55077
SNRPA	-0.09687	8.22357
ARPC3	-0.09683	8.35915
RPS27	-0.09632	8.33779
HSPB11	-0.09597	7.77263
GLRX	-0.09563	7.5871
CNOT2	-0.09556	7.39723
TXNL1	-0.09545	8.39269
2-Sep	-0.09539	8.57311
PPM1E	-0.09526	7.89319
NUP155	-0.09515	7.58354
UBE2V1	-0.09501	8.23707
SFXN3	-0.09494	8.06982
ACTN4	-0.09475	8.38646
PTPN11	-0.09468	7.86164
UCHL5	-0.09462	7.5033
LTA4H	-0.09445	7.89503
RAB4B	-0.09441	7.69225
THUMPD1	-0.09415	7.82235
LPCAT1	-0.09385	7.75989
MOGS	-0.09379	7.32428
CTNND2	-0.09372	7.59653
CFDP1	-0.09349	7.6972
CPNE1	-0.09342	8.01028
PABPC4	-0.0933	7.65816
RAD50	-0.09323	7.55239
TLN2	-0.09322	7.62406
SPTAN1	-0.09316	8.50895
C7orf50	-0.09251	7.53489
RPL8	-0.0925	8.39768
LYPLA2	-0.09224	7.97523
MARCKS	-0.09195	9.31579
IKBKAP	-0.09193	7.3035
UHRF2	-0.09193	7.09649
PITPNB	-0.09132	7.77958
APOA1BP	-0.09115	7.82079
ARSB	-0.09115	7.21431
HMOX2	-0.09008	7.42614
COPB2	-0.08969	8.20059
COX6C	-0.08965	8.04854
ELMO2	-0.08964	7.32854
IGFBPL1	-0.0896	7.40018
PALLD	-0.08951	7.42216
ACTL6A	-0.0894	8.09807
SLC25A13	-0.08925	7.51724
UBA2	-0.08917	8.04763
BAZ1B	-0.089	7.79534
VDAC3	-0.08875	8.3904
GNG5	-0.08847	8.22259
RUFY3	-0.08836	8.32289
HMGB2	-0.08824	9.11277
PSMB2	-0.0882	8.18567
HDHD2	-0.08797	7.78317
SOX9	-0.08788	7.20194
PPP4R2	-0.08779	7.4883
NUDT5	-0.08768	8.00757
PRDX3	-0.08743	8.34858
RBBP9	-0.08742	7.43516
YWHAG	-0.08719	9.14642
LBR	-0.08698	8.35858
SND1	-0.08683	7.78382
VTA1	-0.08679	8.27374
TLE3	-0.08622	7.71384
ATL2	-0.08619	7.35835
SLIRP	-0.08618	7.97325
TWF2	-0.08607	7.76713
FLNA	-0.08606	8.38381
PSMB6	-0.08573	8.21112
SLC25A5	-0.08569	8.49262
BAIAP2	-0.08562	7.47271
LUC7L3	-0.08559	7.87859
COTL1	-0.08541	8.27167
HMGN1	-0.08521	8.08509
LSM7	-0.0852	7.60224
RALA	-0.08509	8.29269
RASA1	-0.08507	7.39066
BCL11A	-0.08473	8.01706
TFRC	-0.08471	7.54392
ATAT1	-0.08445	8.4818
GSTM2	-0.08432	8.41333
RPL13	-0.08387	8.59975
CRYZ	-0.08332	7.99891
CHD3	-0.08331	7.47916
RARS	-0.08319	7.9778
TRIP10	-0.08284	6.96859
FTH1	-0.08241	7.66583
GDAP1L1	-0.08233	7.71016
TOP1	-0.08231	7.95945
GSTO1	-0.08218	7.96158
RPS12	-0.08214	8.68058
LIMCH1	-0.08178	7.41981
PDHB	-0.08177	8.04692
UBXN7	-0.08176	7.82915
DBI	-0.08137	8.90741
RABGEF1	-0.0811	7.12741
WDR18	-0.0808	7.53749
RPL36A	-0.08078	8.38475
TPT1	-0.08036	8.34012
DNM2	-0.08011	7.7737
RHOA	-0.08009	8.5757
AIFM1	-0.07987	7.66729
EEF1B2	-0.07978	8.33902
HSPA8	-0.07977	9.41891
ERP29	-0.07962	8.13082
THOC6	-0.07961	7.68538
ADAR	-0.07959	7.74252
ETFB	-0.07942	7.71591
CHAMP1	-0.0794	7.5632
SARM1	-0.07894	7.60026
RPS27L	-0.07887	7.86817
ARL3	-0.07886	8.33919
HBA1	-0.07878	9.75929
U2AF1;U2AF1L4	-0.07869	8.19959
NUDT16	-0.07756	7.57803
UGGT1	-0.07715	7.92773
WBP11	-0.07712	7.73508
CKMT1A	-0.07696	7.74637
MYH10	-0.07693	8.46707
PPP2R5E	-0.07693	8.12506
NARS	-0.07652	7.97547
PPP1R14B	-0.07652	7.78972
PFDN5	-0.07639	8.12385
MTMR1	-0.07638	7.30609
SORD	-0.07609	8.16867
SF3A2	-0.07583	8.10782
TMED10	-0.07533	8.24511
SRSF4	-0.07531	8.46301
TAGLN3	-0.07504	8.31964
ITGAV	-0.07488	7.43207
PRTFDC1	-0.07484	7.47395
SEC61B	-0.07474	8.10599
TOR1AIP1	-0.07462	7.44397
SARS	-0.0742	8.41344
GRB2	-0.07409	7.97956
HN1	-0.07396	8.59994
KIAA1598	-0.07395	8.06883
RECQL	-0.07379	7.81585
CCBL2	-0.0736	7.51694
DCTPP1	-0.073	7.85852
PRPF4	-0.07296	7.65895
RAP1GDS1	-0.07286	7.9363
POLE3	-0.07285	7.54413
RBM8A	-0.0725	8.07969
IQGAP1	-0.07248	7.92288
NDUFA8	-0.07243	7.80676
NRD1	-0.07234	7.2512
SYN3	-0.07234	7.04751
MTCH1	-0.07215	7.51854
C14orf166	-0.07179	8.18476
CLSTN1	-0.07169	7.51227
AHSA1	-0.07163	8.92332
SH3GL2	-0.07162	7.80122
FADS2	-0.07137	7.46338
PGK1	-0.07106	8.86357
C4orf27	-0.07102	7.70986
THY1	-0.07099	8.20496
SACM1L	-0.07087	7.41461
VAPB	-0.07038	7.88631
GLUD1;GLUD2	-0.07019	8.07335
RPS6	-0.07016	8.49877
HINT1	-0.06998	8.7941
RAB2A	-0.0697	8.68746
MYO1B	-0.06961	7.41017
NDRG2	-0.06949	7.68278
AAR2	-0.06899	7.08577
CDK1	-0.06886	7.91926
AP1G2	-0.06872	7.3739
DDX50	-0.06864	7.13331
PC	-0.06831	7.46143
USP5	-0.06829	8.51228
LSM8	-0.06808	7.89846
VRK1	-0.06799	7.91306
PDCD6IP	-0.06797	7.82711
ARF5	-0.06772	8.79539
SRSF11	-0.0676	7.70266
CLTC	-0.06758	8.7115
ANP32E	-0.06754	8.42847
NDUFB6	-0.06754	7.28271
DSTN	-0.06752	8.48277
HDAC6	-0.0675	7.95937
SMS	-0.06733	8.07595
PAK1	-0.06729	7.74697
THOC3	-0.06727	7.40554
TSN	-0.06724	8.24934
IMPDH2	-0.06709	8.35203
AARSD1	-0.06696	7.41861
EXOC7	-0.06645	7.60582
ATP6V1C1	-0.06598	7.46994
ME2	-0.06596	7.96648
PRDX4	-0.06582	8.4145
SUB1	-0.06559	8.70678
DCPS	-0.06525	7.30668
EIF3F	-0.06509	8.05187
LAMTOR1	-0.06505	7.69458
IDH1	-0.06502	8.72303
NAA10	-0.06496	7.67661
PSMD13	-0.06485	8.30254
ANKHD1	-0.06482	7.14544
ALDOC	-0.0644	8.52394
MDH2	-0.06425	8.78114
GSK3A	-0.06421	7.58309
MMS19	-0.0641	7.43483
GOLGA3	-0.0639	8.00301
ADH5	-0.06385	8.54316
HIBCH	-0.06363	7.51805
CDV3	-0.06357	7.67832
GLG1	-0.06346	7.85136
ATG4B	-0.06337	7.50015
WIBG	-0.06334	7.59911
POLD2	-0.0632	7.39367
RHEB	-0.06286	7.77104
GDI1	-0.0628	9.063
CPT2	-0.06277	7.32447
CYB5B	-0.06241	7.96776
C9orf142	-0.06237	7.35036
MICAL1	-0.06219	7.52207
CAPZA1	-0.06204	8.37211
FBXO30	-0.06175	6.98377
TUBB6	-0.06168	7.66582
PDCD5	-0.0615	8.3224
ST13;ST13P5;ST13P4	-0.06143	8.80602
COPS5	-0.06141	8.03064
MOB1A;MOB1B	-0.06115	7.98384
PSMC2	-0.06103	8.11182
GAPDH	-0.0606	9.82757
DDB1	-0.06009	8.24976
FABP5	-0.05983	9.06945
TPI1	-0.05932	9.19878
RAP1A	-0.05929	7.39362
MT-CO2	-0.05925	8.58
MESDC2	-0.05922	7.99438
DHFR	-0.05907	7.92145
PRDX6	-0.05894	8.49814
MRPS17	-0.05893	7.17563
TPRKB	-0.0588	6.88154
MYO5B	-0.0586	7.35725
ARCN1	-0.05837	7.87596
CLTA	-0.05835	8.33107
HBG2	-0.05831	9.51436
SKIV2L2	-0.05785	7.47029
EXOC5	-0.05755	8.30664
IDI1	-0.05755	7.82761
CYCS	-0.05731	8.23254
HSD17B10	-0.05707	8.06612
ANP32A	-0.05701	8.94354
GLRX3	-0.05693	8.10082
ABCF1	-0.0569	7.40719
COX5B	-0.05686	8.39547
PHB2	-0.05668	8.54627
DCTN1	-0.05648	8.20356
GORASP2	-0.05638	7.73582
KCTD15	-0.05611	6.77512
PITHD1	-0.0561	7.63764
ACTN1	-0.05577	8.03177
GSTM3	-0.05577	7.95748
NFYC	-0.05573	7.72673
RPS11	-0.05569	8.50086
WDR37	-0.0556	7.51258
MCCC2	-0.05535	7.36035
UBXN1	-0.05534	8.03802
RRAS2	-0.05508	7.83911
DDX6	-0.05498	8.42416
RPA3	-0.05498	8.06564
ARHGDIA	-0.05474	8.68371
DDX3X	-0.05464	8.2535
EIF3H	-0.05462	7.8793
IGFBP2	-0.05462	7.58758
SFRP1	-0.05457	8.65677
DYNLT1	-0.05425	8.19378
SDCBP	-0.05389	7.76475
SNRPC	-0.05385	8.1697
TAGLN2	-0.05378	8.5571
EIF3A	-0.05369	8.19255
PSMC4	-0.05367	7.92953
MCM3	-0.05363	8.40415
APPL2	-0.05357	7.44993
CAD	-0.0535	7.79274
ACO2	-0.05336	8.36428
DERA	-0.05334	7.59007
LANCL1	-0.05328	8.19589
ADSS	-0.05297	7.79334
SCRIB	-0.05267	7.92309
IQGAP2	-0.05254	7.47067
VSNL1	-0.05212	7.86602
CNDP2	-0.05202	8.28169
RAB35	-0.05194	8.24661
NECAP1	-0.0519	7.73946
USP9X	-0.05174	7.63882
HAGH	-0.05151	7.96509
DHX15	-0.05139	8.21983
CSK	-0.05108	7.73041
OSBPL9	-0.05091	7.42384
EHD1	-0.0508	7.90913
RAE1	-0.05054	7.72905
	-0.05051	7.9674
MCAM	-0.05051	7.57829
SPIN1	-0.05026	7.40517
RNMT	-0.05022	7.86283
FKBP3	-0.05002	8.30021
RPL12	-0.04986	8.58702
SDHA	-0.04981	7.78156
IDH2	-0.04976	8.79232
RPS3	-0.04976	8.72659
PPP2R5B	-0.04967	7.25477
SRSF2	-0.04952	8.44444
SPTBN1	-0.0495	8.42517
FGA	-0.04947	7.33991
AGK	-0.04937	7.80963
TUBB2A	-0.04903	9.18515
DLST	-0.04903	8.17222
CORO1C	-0.049	8.6043
DIS3	-0.04892	7.36458
RTN4	-0.04882	8.67939
RPL10A	-0.04852	8.44235
CDK2	-0.04851	7.51354
PSMA3	-0.04838	8.16258
ATP5O	-0.04833	8.28541
RPS20	-0.04817	8.50404
PSME3	-0.04796	7.81213
OLA1	-0.04793	8.21233
CTTN	-0.04793	7.99352
XPO5	-0.04781	7.67402
TXN	-0.04773	8.75543
ARHGEF11	-0.04771	7.01834
ACOX1	-0.04768	7.41992
VPS52	-0.04765	7.7269
HIST2H3A	-0.04748	8.88232
SRP54	-0.04737	7.86435
UGDH	-0.04736	7.92488
RPL23	-0.04725	8.7788
CLIP2	-0.04719	7.9522
NUDT1	-0.04695	7.99409
UPF1	-0.04679	7.81922
ABCD3	-0.04662	7.75032
CAMSAP1	-0.04658	7.33717
NEDD4L	-0.0465	8.08533
BUB3	-0.04644	8.25865
HGS	-0.04637	7.85384
EXOSC6	-0.04632	7.26598
NRF1	-0.04614	7.46913
CCT3	-0.04612	8.69801
PGM1	-0.04598	8.21598
GOLPH3	-0.04579	7.39914
DCAF7	-0.04566	7.73522
OSBPL8	-0.04554	7.61546
PSPH	-0.04535	8.09391
UPF3B	-0.04518	7.44524
ABHD16A	-0.04511	7.41555
AGO1	-0.04509	7.72327
FASN	-0.04491	8.3567
PSMA5	-0.04489	8.58805
SMAD4	-0.04473	7.54446
PEA15	-0.0447	8.92392
DIP2C	-0.04468	6.97457
MAP2	-0.04466	8.90924
KIF2A	-0.04455	7.95879
CSNK2A1;CSNK2A3	-0.04449	8.12034
ISOC1	-0.04428	7.8864
NIF3L1	-0.04412	7.69209
RBBP7	-0.0439	7.68396
MAPK1	-0.04376	8.30316
SEC24C	-0.04353	7.70027
BCAP31	-0.04349	7.83245
CALB2	-0.04334	8.51355
EEF1G	-0.04327	8.66607
MANF	-0.043	7.82663
EIF5	-0.04266	7.99127
MKI67	-0.0426	8.38868
AKAP9	-0.04251	7.27834
HSPA5	-0.0425	8.66205
NCALD	-0.04244	7.57167
NUCB2	-0.04235	7.69988
PSMD7	-0.04228	7.97223
QARS	-0.04218	7.74747
PDE1A	-0.04217	7.36127
SNRPB2	-0.04213	8.40557
NIT2	-0.04197	7.70379
MIF	-0.04167	9.19904
RAP1B	-0.04167	8.26666
GPC2	-0.0414	7.85837
HMGB3	-0.04095	8.6268
SURF4	-0.04093	7.862
ATP1A2	-0.04079	7.67643
G3BP2	-0.04075	7.97653
ALDH9A1	-0.04072	8.07728
RAC1;RAC2	-0.04065	8.79672
HSP90B1	-0.04062	8.73278
MAP1S	-0.04033	7.79519
TFAM	-0.04029	7.9171
ARPC2	-0.04025	8.34925
PPP6R3	-0.04015	7.68603
PABPC1	-0.03994	8.48686
MEX3A	-0.03988	7.56223
SYT1	-0.03978	7.99526
UBE2R2	-0.03966	7.78024
GSTP1	-0.03959	8.93989
ZMYND8	-0.03934	6.78668
MAPRE3	-0.03926	7.74918
AP3M1	-0.03924	7.4916
COPS6	-0.039	7.77702
SBDS	-0.03895	7.86464
MCM2	-0.03889	8.67533
FHL1	-0.03888	8.12331
CACYBP	-0.03871	8.11721
COPS8	-0.03848	7.67619
ROBO2	-0.03839	7.38958
DDX46	-0.03833	7.58188
NDUFA11	-0.03831	7.78402
ANXA5	-0.03826	8.60576
NCS1	-0.03821	7.87505
OPA1	-0.03818	7.84845
MAPT	-0.03796	8.67388
SH3BGRL	-0.03792	8.36901
ATP6V1A	-0.03783	8.38019
OSBPL11	-0.03781	7.36168
TMEM43	-0.0378	7.69351
FABP7	-0.03775	9.51048
PFKP	-0.03759	7.86452
5-Sep	-0.0375	8.27018
AP1B1	-0.03748	8.00949
SNX6	-0.03738	8.00089
RPL17	-0.03737	8.49675
MAPRE2	-0.03718	8.21995
MGEA5	-0.03718	7.77121
OGT	-0.037	7.47041
FYN	-0.03698	7.48798
EIF4E	-0.03682	8.05244
TBL1XR1	-0.03678	7.56732
GDI2	-0.03671	8.93643
PPP1R7	-0.03669	8.09494
CRAT	-0.03668	7.44419
NEO1	-0.03648	7.38778
CCDC124	-0.03634	7.57684
FNTA	-0.03623	7.50725
FAM3C	-0.0362	7.72487
KHSRP	-0.03617	8.54379
DBNL	-0.0361	8.06674
RAB6A	-0.03605	8.98273
SUPT6H	-0.03605	7.32479
RPL7	-0.03603	8.60546
VAT1L	-0.03598	7.54013
CSE1L	-0.03596	9.3505
HADHB	-0.03593	8.03509
POLR2D	-0.0359	7.16216
RAB2B	-0.03589	7.5687
ERC1	-0.03587	7.7006
ZFR	-0.03572	8.99764
RPS27A;UBA52;UBB;UBC	-0.03565	9.87336
GAP43	-0.03564	9.02377
PAK2	-0.03562	8.26383
FYTTD1	-0.03548	7.46118
HSPA1B;HSPA1A	-0.03545	8.92717
WDR82	-0.03535	7.95277
PICALM	-0.03519	7.82139
TSG101	-0.03504	7.87094
CYB5A	-0.03482	7.59774
PPP3CA	-0.03479	8.15746
COPG2	-0.03459	7.67456
RPL26L1	-0.03449	7.67101
APEH	-0.03445	7.97274
CFL1	-0.03443	9.4878
ALDOA	-0.03438	8.80965
ATP2B4	-0.03431	7.91811
MYL12A;MYL12B;MYL9	-0.03412	8.45516
RPL18	-0.03411	8.69535
DCC	-0.03398	7.73107
YWHAE	-0.03392	9.56361
RBM4	-0.03385	8.23054
SFXN1	-0.03378	8.26651
SHMT2	-0.03374	8.08097
8-Sep	-0.03369	7.61857
PSMD3	-0.03362	8.25483
FAM50A;FAM50B	-0.03357	7.50146
VPS45	-0.03353	7.45318
PSMD8	-0.03345	7.81314
PPA1	-0.03327	8.73945
ANKFY1	-0.03312	7.91558
GPC1	-0.03286	8.13075
ADD1	-0.03282	8.28323
SLC25A11	-0.0328	8.14831
TSC2	-0.03255	7.17804
PDIA4	-0.03249	8.20672
PGD	-0.03248	8.65254
BSG	-0.03236	8.01758
GNA13	-0.03226	7.94647
SRP72	-0.03209	7.75072
CFAP20	-0.03203	7.82562
NDUFA5	-0.03197	7.5261
STMN1	-0.03179	9.3419
LIG3	-0.03178	7.56232
TCEB2	-0.03177	8.31191
GSS	-0.03162	7.76849
SRI	-0.03146	8.48501
DDOST	-0.03143	8.08187
ATXN2L	-0.03137	7.65848
CCAR1	-0.03114	7.6604
ACOT9	-0.0311	7.19074
SRPK1	-0.03103	7.12205
HDGFRP2	-0.03088	8.14376
DDX18	-0.03086	7.45774
ACSS1	-0.03073	7.39832
ROCK2	-0.03047	8.0392
AHCYL1	-0.03046	8.97981
PSMD4	-0.03043	7.952
PAIP1	-0.03042	7.86828
GNAI3	-0.03036	8.2815
MTCH2	-0.03015	7.95066
THOC2	-0.03006	7.61532
RPL18A	-0.02993	8.47129
DCTN6	-0.02989	7.45036
ARF6	-0.02987	7.62516
PRR36	-0.02971	7.71227
PSMA6	-0.02953	8.34695
RAB23	-0.02949	7.52639
VIPAS39	-0.02949	7.1949
GTF3C5	-0.0294	7.55489
PDS5A	-0.02937	7.75769
GNB1	-0.02934	9.07473
LETM1	-0.02922	7.77187
EXOC6B	-0.0292	7.35488
MAVS	-0.02903	7.58863
DNMT3A	-0.02898	7.39337
IGF2BP2	-0.02896	8.02745
SUN2	-0.02892	7.50304
NOL9	-0.02885	7.267
HBS1L	-0.02855	7.52854
PLS3	-0.0285	7.57243
UBA6	-0.0281	7.87586
LZIC	-0.02784	7.95278
HIST1H2BH;HIST2H2BF	-0.02758	10.3191
H3F3A	-0.02746	10.0102
SRPK2	-0.02736	7.79582
ROBO1	-0.02734	7.38862
PPAT	-0.02733	7.86651
FDFT1	-0.02728	8.27472
AP2B1	-0.02703	8.40029
CLASP2	-0.02676	7.61749
GSR	-0.02653	7.8294
RPS9	-0.02646	8.50092
MAGED2	-0.02646	7.6974
ACTR1B	-0.02624	7.78468
EIF4A3	-0.02622	8.32534
UFL1	-0.02616	7.50898
SNW1	-0.02569	7.53867
KIF5B	-0.02554	7.91509
TMPO	-0.02549	8.46111
OTUB1	-0.02545	8.19583
PPIA	-0.02532	9.56897
CD59	-0.02527	7.66627
STX1B	-0.02493	7.96281
GCN1L1	-0.02474	7.64625
PSAT1	-0.02443	8.4581
COPA	-0.02441	8.00764
RPL10	-0.0243	8.33542
ARL2	-0.02418	7.50449
PAICS	-0.02412	8.61722
ABHD10	-0.0241	7.68578
ATP5I	-0.02402	8.08027
RNPEP	-0.02395	7.41449
SCYL1	-0.02391	7.54053
HSPA4	-0.02376	8.35729
NUMA1	-0.02357	8.19996
CBS	-0.02336	8.05229
RPS6KA5	-0.02324	7.04792
TBC1D24	-0.02315	7.60388
RPL24	-0.02314	8.74259
NAP1L4	-0.02309	8.54621
HINT2	-0.02307	7.67421
PSMC6	-0.02304	8.08549
GFAP	-0.023	8.13173
MRPL38	-0.02295	7.45405
HDLBP	-0.02293	7.66934
SRSF6	-0.02283	8.12587
NDUFA12	-0.02262	7.67682
SIN3A	-0.02247	7.48656
RSF1	-0.02247	7.44037
IGF2BP3	-0.02246	7.88449
MSI2	-0.02246	7.55357
TRAP1	-0.02244	7.82254
MCTS1	-0.02228	7.87366
FAHD2A;FAHD2B	-0.02217	7.56783
PRPF6	-0.02215	8.51266
LSM14A	-0.02209	7.71058
ETF1	-0.02207	7.80809
POLR2C	-0.02207	7.57478
PSMD2	-0.02202	8.40733
H2AFX;HIST1H2AA	-0.02202	7.69447
GNAI1	-0.02199	8.00149
HIST1H1C	-0.02194	9.82158
ATP6V1H	-0.02194	7.53808
CYB5R3	-0.02192	8.61698
EIF2B1	-0.02192	7.65329
FSD1	-0.0216	7.67143
TMSB15B;TMSB15A	-0.02147	8.59012
PPIH	-0.02146	7.73757
COPS3	-0.02145	7.81331
GOT1	-0.02138	8.04007
CHD4	-0.02104	7.93545
KARS	-0.02102	8.05125
BCAT1	-0.02094	7.60999
SPCS2	-0.02091	7.94271
ATP5B	-0.02056	9.03342
CDC42	-0.02051	8.7263
LDHA	-0.02048	9.59583
TCEAL2	-0.02029	7.30016
IAH1	-0.02028	7.44503
RNASEH2B	-0.0202	7.5233
ZNF638	-0.02017	7.21175
C12orf10	-0.01996	7.93266
TWF1	-0.01992	7.94203
GABARAPL2	-0.01991	7.89772
FARSA	-0.01987	7.95054
NOVA2	-0.0198	8.06593
DOCK7	-0.0198	7.59492
DDX39B	-0.01945	8.77656
THRAP3	-0.01941	7.95356
CCAR2	-0.01936	8.11366
COPS2	-0.01934	7.84755
NDRG1	-0.01918	7.66268
ASMTL	-0.01917	7.66814
GANAB	-0.01916	8.53191
HNRNPDL	-0.01897	8.97018
IPO7	-0.01886	8.11808
STX7	-0.01885	8.08264
TMA16	-0.01877	7.4388
CSNK1A1	-0.01862	7.3243
KIF21B	-0.01857	7.64898
H1F0	-0.01846	9.04984
TMA7	-0.01845	8.11611
CCT7	-0.01833	8.5426
MON2	-0.01831	7.10194
NT5DC2	-0.01814	7.41292
RPS4X	-0.01813	8.66007
CADM4	-0.01806	7.64824
EIF2B3	-0.01801	7.73717
PSMD1	-0.01779	8.12077
RPS2	-0.01777	8.58369
JAM3	-0.01774	7.37625
IPO5	-0.01767	8.44857
CARHSP1	-0.01758	8.57095
DNAJA1	-0.01729	7.91337
MDK	-0.01724	8.06457
HSPD1	-0.01718	8.78975
RPS3A	-0.01715	8.68044
SQLE	-0.01712	7.24446
STIP1	-0.01709	8.75515
RAB11B;RAB11A	-0.01694	8.35887
MPPED2	-0.01684	7.97589
SEC24B	-0.01676	7.30854
PFN1	-0.01671	9.14439
NCL	-0.01671	8.79204
UCHL1	-0.01638	9.26648
RTN1	-0.01637	9.02286
NAPG	-0.01637	7.395
PIP4K2B	-0.01609	7.87663
MCM7	-0.01607	8.17949
CDK5RAP3	-0.01599	7.27551
LY6H	-0.01598	7.91171
PFKL	-0.0157	8.43596
SSR1	-0.0157	7.5365
RPL11	-0.01559	8.62557
NOP2	-0.01552	7.30401
SCAF4	-0.01551	7.66395
RPL27	-0.01517	8.67985
IST1	-0.01515	8.00588
HSP90AB1	-0.01501	9.44628
LARP7	-0.015	7.39199
NNT	-0.01449	8.25148
TBC1D10B	-0.01437	7.23872
SRSF7	-0.0142	8.58254
ATXN10	-0.01416	8.14244
NAA15	-0.01403	7.78389
CTNNA1	-0.01402	8.31491
CAMK1D;CAMK1	-0.014	7.52516
CSNK1E	-0.01399	7.55009
LMAN2	-0.01388	7.66367
LRP1	-0.01384	7.65384
PSMB1	-0.01381	8.17466
WNK2	-0.0138	7.55176
XPR1	-0.01374	7.3114
PDIA6	-0.01357	8.56912
EIF4A1	-0.01343	8.83962
DPM1	-0.01331	7.25133
VCP	-0.01326	8.79901
EML1	-0.01316	7.77422
TCEB1	-0.01285	8.09785
CDC42EP4	-0.01279	7.57317
NEMF	-0.01272	7.23211
NUDT16L1	-0.01265	7.54246
COX4I1	-0.01262	8.31877
PRKAR2B	-0.01259	8.03048
PSMC5	-0.01256	8.19873
RAI14	-0.01249	7.55363
MSN	-0.01234	8.90872
VPS29	-0.01227	8.062
RPS25	-0.0121	8.69966
GARS	-0.01187	8.0067
FUBP1	-0.01186	8.72988
DNM3	-0.01165	8.12392
BYSL	-0.01164	7.14769
ANXA7	-0.01148	7.55394
G3BP1	-0.01142	8.04289
LUC7L2	-0.01138	8.13682
LGALS3BP	-0.01138	8.00061
PGM2L1	-0.01126	7.84619
PRAF2	-0.01116	7.43379
RBBP4	-0.01106	8.58398
FKBP4	-0.01104	8.29933
DYNC1H1	-0.01093	8.60021
RABGAP1	-0.01059	7.6185
TIPRL	-0.01048	7.9618
KIF5C	-0.01046	9.05048
CETN2	-0.01039	7.57397
CYC1	-0.0103	8.01246
PAFAH1B1	-0.01026	8.49546
CDS2	-0.01025	7.68543
SKP1	-0.01011	8.17716
7-Sep	-0.01002	8.71331
RNH1	-0.00996	8.3124
DPYSL4	-0.00983	8.38332
MYO18A	-0.00983	7.70113
SLC25A24	-0.00972	8.02294
ATP5H	-0.0096	8.1284
UNC119B	-0.00937	7.47483
SGTA	-0.00932	8.19772
HMGN5	-0.00924	7.53811
EEF2	-0.00923	8.94532
WIZ	-0.00913	7.50192
IGSF3	-0.00909	7.66722
RTCB	-0.00907	8.40518
RAB5B	-0.00906	7.92153
PCYOX1	-0.00887	7.81874
SEC61G	-0.00886	7.71052
DDX17	-0.00866	8.7036
TFG	-0.00863	7.95769
TAF15	-0.00862	8.16309
DYNLL1	-0.00846	8.38838
SNRNP200	-0.00831	8.24761
PDDC1	-0.00828	7.61534
HNRNPC;HNRNPCL4;HNRNPCL1;HNRNPCL3;HNRNPCL2	-0.00824	9.28558
SLC25A4	-0.00817	7.76874
CAPZA2	-0.00812	8.3362
USP47	-0.00808	7.95816
CCDC6	-0.00794	7.4966
CHMP4A	-0.00792	7.6918
GLOD4	-0.00769	8.37661
GSK3B	-0.00764	8.08045
LRRC47	-0.00757	8.16836
PTGES3	-0.00728	8.71599
CHCHD3	-0.00723	7.80477
AIMP1	-0.00688	7.99074
EIF3L	-0.00687	7.80928
CHORDC1	-0.00676	7.67406
TSSC1	-0.00671	7.19247
EIF3D	-0.00669	7.89447
TTC5	-0.0066	7.44072
HDAC1	-0.0065	7.43636
NDUFB4	-0.00643	7.41823
PHYHIPL	-0.00639	7.84897
PPP2R4	-0.00635	7.64911
COL4A1	-0.00621	7.72559
CORO1B	-0.0062	7.77058
RDX	-0.00611	8.33127
RAD23B	-0.006	8.35024
SERBP1	-0.00596	8.65427
AIP	-0.00586	7.63958
LDHB	-0.00577	9.31103
CRYZL1	-0.00562	7.47053
CKB	-0.00546	9.67027
NOMO3;NOMO1;NOMO2	-0.0054	7.50583
MAGOH	-0.00516	8.07951
NCDN	-0.00503	7.82583
INA	-0.00495	8.49844
HSPH1	-0.00487	8.09079
ACAT2	-0.00482	8.75195
ISYNA1	-0.0048	8.32973
USP46;USP12	-0.0048	6.8681
IMMT	-0.00471	8.03411
PSME1	-0.00469	7.80799
PCYT2	-0.00465	7.66256
GNG2	-0.00461	8.8458
PITPNC1	-0.00461	7.62967
ILKAP	-0.00454	7.71633
RPS8	-0.00434	8.72515
YWHAQ	-0.00428	9.31765
TNPO2	-0.00428	7.76529
PSMA1	-0.00406	8.2243
GPC4	-0.00384	8.16027
ACP1	-0.00366	8.10809
TRA2B	-0.00362	8.19667
PSMC3	-0.00356	8.35986
PYCR1	-0.00342	7.5678
TJP1	-0.00342	7.54932
RBM12	-0.00336	8.91032
ECI1	-0.00328	7.98604
CORO2B	-0.00312	7.95401
LRRC20	-0.00305	7.35159
RPS15A	-0.00301	8.51039
GOT2	-0.00274	8.39777
VDAC2	-0.0026	8.80194
GPX4	-0.00253	8.04336
ARHGEF2	-0.00252	7.70615
TNKS1BP1	-0.00226	7.36527
TUBB3	-0.00219	9.59076
BZW2	-0.00214	7.84945
RDH11	-0.00207	7.77563
CKAP5	-0.00204	7.97843
WDR5	-0.00199	7.77741
MLEC	-0.00197	7.74927
LYPLA1	-0.00173	8.7662
ATP1A3	-0.00167	8.52608
UBE2V2	-0.00118	8.67389
KLC1	-0.00115	8.11681
FMR1	-0.00115	7.3281
ANK2	-0.00114	7.9282
UQCRC1	-0.00112	8.19572
POLD1	-0.00102	7.55776
DDX21	-0.001	7.73934
DLAT	-0.0009	7.69152
TROVE2	-0.00085	8.06974
SLC25A12	-0.00084	7.52307
SEC31A	-0.00079	7.71705
SLTM	-0.00076	7.70835
TCP1	-0.00073	8.55272
CAMK2D	-0.00069	7.9932
TMED7	-0.00057	7.95516
SELENBP1	-0.0005	7.20453
NPEPPS	-0.00049	8.39164
BLMH	-0.0004	7.60622
HSP90AA1	-0.00039	9.2888
TUBG1;TUBG2	-0.00036	7.7669
PRPF31	-0.00026	7.56009
DHX30	-0.00025	7.47108
PSPC1	-8.1e-05	8.2702
H2AFY2	-5.4e-05	8.56582
NAPB	0	7.58421
QRICH1	0.000227	7.57298
ARF1;ARF3	0.000266	8.90823
TMSB4X	0.000388	9.43286
ECHS1	0.000552	8.1872
KIF1A	0.000615	7.5532
CRB2	0.000652	7.16368
IRGQ	0.000756	8.3258
POFUT1	0.000797	7.56078
ISLR2	0.000818	7.42957
IPO9	0.001046	8.00171
TSC22D2	0.001057	7.66179
TBCC	0.001116	7.46408
GAK	0.001147	7.26283
TUBB4A	0.001278	8.80997
PDLIM3	0.001341	7.41671
CISD1	0.001539	7.89915
CAPRIN1	0.001547	8.39586
ATP5A1	0.001643	8.98578
FAM213B	0.001736	7.71943
DNAJA2	0.001889	7.91547
DIABLO	0.001915	7.99423
LLGL1	0.001922	8.41082
CRBN	0.002064	7.35277
PDCL3	0.0023	7.55465
SRR	0.002307	7.79222
PSMD11	0.002384	8.19098
CAPZB	0.00253	8.43578
CCT4	0.002579	8.7075
MYL6	0.002672	8.65241
SSBP1	0.002895	8.17184
MAP4	0.002997	8.83506
TRRAP	0.003002	7.31496
SUCLA2	0.003117	7.99552
PFDN1	0.003616	8.05981
RFC4	0.003673	7.39635
AFG3L2	0.003775	8.01972
SOD2	0.004074	7.71636
PGAP1	0.004084	7.60107
STK38	0.004139	7.20595
HUWE1	0.00425	8.16754
ZADH2	0.004274	7.17537
DDAH1	0.004328	8.30074
SMARCE1	0.004489	7.63338
ARMC6	0.004618	7.29222
RUVBL2	0.004664	8.3334
MRPL37	0.004757	7.24172
RANBP3	0.005153	7.67536
EXOC4	0.005184	7.35723
FLII	0.005284	8.07293
NDUFV1	0.005337	7.89804
PUF60	0.005504	8.12856
CAPNS1	0.005508	7.88788
FAM168A	0.005517	6.97137
XPO7	0.00562	7.7968
GLO1	0.005693	8.62938
LRRC40	0.005716	7.92141
VPS4A	0.00572	7.76178
CAPG	0.005978	7.9444
MSH6	0.006226	7.86856
NTPCR	0.006347	7.71657
DHX9	0.006381	9.06728
BRD3	0.006529	7.63926
HNRNPA0	0.00658	8.94369
PPP2R1A	0.006723	9.12906
ATIC	0.006742	8.03451
SH3GLB1	0.006751	7.86086
PAPOLA	0.006945	7.22465
SLC25A22	0.006983	7.55992
ALDH3A2	0.007022	7.85811
RPA1	0.007093	8.076
HNRNPU	0.007488	9.26075
CMBL	0.007761	7.57915
UBE2L3	0.007764	8.23378
EEFSEC	0.007887	7.23019
STX12	0.008039	8.12217
SRSF1	0.008229	8.85988
PDS5B	0.008419	7.80307
ADSL	0.008472	7.75507
SERPINC1	0.008484	7.42263
NUDCD3	0.008517	7.36858
NDUFS4	0.008544	7.98792
TOMM70A	0.00862	7.88303
STRIP1	0.008635	7.41301
TKT	0.008827	8.72304
EPB41	0.009027	7.62709
MAP1A	0.00921	7.56851
MAP1B	0.009213	9.17703
MBOAT7	0.009242	7.25041
ANP32B	0.009341	8.3951
AMPH	0.009575	7.60432
EIF3M	0.009591	7.76942
PSMA4	0.00973	8.25369
SF1	0.009732	8.23968
NCAPG	0.00979	7.31564
STRAP	0.00985	8.12382
FBL	0.010217	8.08584
PNN	0.010242	7.98853
PPME1	0.01035	7.85046
CAP1	0.010393	8.67521
DLGAP4	0.010582	7.8919
SAE1	0.010677	8.25824
UQCRC2	0.010786	8.34646
UBA1	0.010926	8.78826
PLIN3	0.011187	7.88729
USP7	0.011225	7.88982
METAP1	0.011536	7.47829
CD200	0.011554	8.27271
CIRBP	0.01157	8.41159
TERF2IP	0.01191	7.73464
NXN	0.011911	7.85218
AKR1A1	0.011977	8.42408
ECH1	0.012069	8.2039
TNPO3	0.012397	7.55457
TMPO	0.012404	8.71397
SMC1A	0.012461	7.8892
APOO	0.012606	7.63978
TMEFF1	0.01263	7.8847
DPYSL2	0.012716	9.42711
ACOT7	0.012762	8.47672
UBE2D3	0.012793	8.35167
SNX1	0.012793	7.61853
CAND1	0.012851	8.57637
TRIM28	0.012854	8.69613
AK1	0.012863	8.33471
CNRIP1	0.012892	8.02321
CKAP4	0.012906	8.05652
PLD3	0.012958	7.85171
POLDIP3	0.01305	7.74082
CALU	0.013096	8.13205
ARID1A	0.013604	7.44036
MPST	0.013748	8.8746
KHDRBS3	0.013818	7.76428
ALDH6A1	0.013949	8.01534
PUM2	0.01402	7.20641
UBL4A	0.014037	7.39307
HNRNPA3	0.014135	9.12156
SRRM1	0.014189	7.30061
ZC2HC1A	0.014268	7.59345
DDX1	0.014273	8.68997
MSI1	0.014311	8.22903
SRM	0.014312	7.92059
DPYSL5	0.014315	9.96065
CAPN1	0.014322	7.91918
WDR70	0.014405	7.28786
PDXP	0.014418	8.04521
MVB12B	0.014461	7.2663
AMER2	0.014526	8.23578
PRRC1	0.014615	7.65998
ACLY	0.014699	8.27911
SEC63	0.014723	7.34388
GMPS	0.014753	8.08277
PSMD12	0.014809	7.93191
ITGA2	0.014895	7.75383
CCDC50	0.015024	7.51473
FDXR	0.015101	8.01273
LRRC4B	0.015193	7.67235
PDIA3	0.015209	8.67131
RPL22	0.015373	8.66327
VIM	0.015494	9.64615
POLB	0.015578	7.39689
CDC42BPB	0.015626	7.46985
EEF1A2	0.015754	8.44558
VPS35	0.01597	8.15937
EIF2S2	0.015985	7.77514
PRKAA1	0.01644	7.13336
PGRMC2	0.016507	7.96204
CDKN1B	0.016733	7.46216
U2SURP	0.016867	7.52539
SMEK1	0.017064	7.68304
APEX1	0.017112	8.67679
MTA2	0.017177	8.11724
CCT6A	0.017576	8.68141
HNRNPUL1	0.01771	8.11446
ITGB1	0.017716	7.9322
RAB12	0.017782	7.3394
NSDHL	0.017939	7.74338
SNRNP70	0.018037	8.20996
FLOT2	0.018062	7.72775
DTYMK	0.018125	7.68024
CADM3	0.018165	7.5613
KPNB1	0.018184	8.56638
HIST1H1D	0.018221	8.76718
SRP14	0.018222	8.60123
LRRC59	0.01825	8.15786
CTNNB1	0.018376	8.42549
GSTA4	0.018442	7.83765
POLR2E	0.018809	7.55591
NELFB	0.018856	7.76753
PRKAG1	0.018862	7.62505
LMNB1	0.018934	9.09842
PTPRS	0.018973	7.47659
MAP7D1	0.019	7.55247
CTBP2	0.01906	8.29623
PTPRZ1	0.019106	8.37156
RABGGTA	0.01921	7.18556
LANCL2	0.019213	7.51849
CUL5	0.019308	7.40489
BPGM	0.019622	7.27779
TTLL12	0.019749	7.99047
ACACA	0.019824	7.54039
GIGYF2	0.019897	6.99876
PPP1R9B	0.019936	7.64974
PKM	0.019948	9.13705
VPS18	0.020114	7.24612
HERC4	0.020174	7.08702
HSD17B12	0.020299	8.1279
TUFM	0.020548	8.40366
CMTR1	0.020609	7.35665
NASP	0.020801	8.52795
ERP44	0.021229	7.98652
VARS	0.021279	8.02617
CYB5R1	0.021283	7.36613
UBR4	0.021337	8.00007
HSPE1	0.021362	8.62797
EFTUD2	0.021402	8.04976
AP2A2	0.021464	7.95654
SUPT16H	0.021585	8.14442
PLXNB2	0.0218	7.68376
SERPING1	0.021854	7.43353
PIN1	0.02212	7.8468
LSS	0.022342	7.75978
CHMP4B	0.022349	8.22246
HSPBP1	0.022423	7.70867
HN1L	0.022424	7.98173
NHP2L1	0.022429	8.29509
TARS	0.022468	8.03135
STAG2	0.022509	7.56014
SMC4	0.022515	7.79258
ACTR1A	0.022617	8.55109
SNRPD2	0.023002	8.64897
RPL14	0.023055	8.57799
ATL1	0.023206	7.83853
CFL2	0.023223	7.84399
EPB41L3	0.023234	8.56253
KPNA6	0.023247	7.42392
TRIM33	0.023317	7.42261
PSMD6	0.02333	8.02477
H1FX	0.023713	9.00413
FABP6	0.023743	7.39236
RBMX	0.024107	8.96617
XRCC6	0.024325	8.78801
AGAP3	0.024513	7.74811
MAP4K4	0.024529	8.1202
NUDT21	0.024551	8.43698
UROD	0.024606	7.66203
PRDX5	0.024714	8.47951
XRN2	0.024714	7.69644
HSDL1	0.024829	8.25047
PRKDC	0.024944	8.37462
PRKCA	0.024956	7.74864
PPP3CB	0.02496	7.79098
FIBP	0.024987	7.36759
BCAN	0.025038	7.21312
DTD1	0.02507	8.11803
LONP1	0.025171	7.67629
PRMT1	0.025515	8.4825
POLR2H	0.025678	7.70671
NDUFS3	0.025818	8.10986
NCOA5	0.02589	7.82228
CEP170	0.025951	10.1605
PCNA	0.026167	8.39549
ELAVL4	0.02639	8.27926
RALY	0.02643	8.40656
EIF4H	0.026465	8.3073
USO1	0.026483	7.76539
RAN	0.026498	9.11649
TBCA	0.02659	8.37082
HIST1H4A	0.026686	10.2722
DUT	0.026851	8.06659
PFAS	0.027183	8.1202
RAB5A	0.027205	7.47917
HYPK	0.027267	7.54596
EFNB3	0.027296	7.41394
CSNK2B	0.027411	8.19956
CYFIP2	0.027428	7.82271
NHLRC2	0.027456	7.69841
RAB7A	0.027546	8.47349
TUBB2B	0.027547	10.169
GNPDA1	0.027556	8.12858
DYNC1I2	0.027589	8.20616
COPZ1	0.027626	7.87213
NOP56	0.028026	8.02884
C20orf27	0.028056	7.38224
HMGCS1	0.028059	8.10399
SMC3	0.028085	8.13586
EIF3E	0.028089	7.8713
POLR2B	0.028152	7.81519
LSM14B	0.028162	7.58316
MTHFD1	0.028241	8.25498
THOP1	0.028275	7.67812
WASH3P;WASH2P;WASH1;WASH4P	0.028291	7.1247
CAT	0.028386	7.68803
HSPA9	0.028493	8.34769
EIF4A2	0.028494	8.35041
PRKRA	0.028689	7.95298
UHRF1	0.028898	7.48412
ARFGAP1	0.029024	7.54413
SLC1A3	0.029041	8.43735
NAP1L1	0.029316	8.86261
PCBP1	0.029592	8.98077
ABCE1	0.029663	7.88829
UBE2L6	0.029675	7.41296
DST	0.029714	7.46179
FMNL2	0.029915	7.74159
HNRNPLL	0.029967	7.81595
SEC23IP	0.030285	7.3752
HNRNPK	0.03049	9.30963
TCEA1	0.030524	7.79309
EZR	0.030671	8.80663
PDCD6	0.030715	7.92963
STX8	0.030867	7.0006
PPP1CB	0.031209	8.40745
RAB8A	0.03122	7.81975
ANK3	0.031337	7.31351
MAT2B	0.031363	8.0221
MACF1	0.031366	7.99005
CTNNA2	0.031404	8.0261
ENO1	0.031758	9.39659
PSMD9	0.031913	7.71233
SOGA3	0.031914	7.97746
CLIC1	0.031955	8.42513
RAB1A	0.031966	8.7149
MYEF2	0.032146	8.39297
DDAH2	0.032173	8.87281
EPRS	0.032316	7.98466
ACTR3	0.032477	8.27835
STK24	0.032534	7.54342
BAG6	0.032575	7.82447
RAB3A	0.032577	8.03854
CNP	0.032622	8.0446
TPP2	0.03267	7.81332
NUCKS1	0.033091	8.02745
GPX1	0.033098	7.87918
HYOU1	0.033117	8.12488
EWSR1	0.033143	8.46211
PRDX2	0.033308	9.00418
SCD5	0.033324	7.45861
EIF4B	0.033738	8.19698
ESD	0.033838	8.33362
CNOT1	0.034247	7.75753
STOML2	0.034305	7.7175
NDUFA2	0.034322	7.52832
FARP1	0.034515	7.69321
FDPS	0.034586	8.41074
SRGAP2	0.034595	7.85535
PRDX1	0.034669	9.4191
ERH	0.034749	8.75209
USP14	0.034881	7.79716
CPNE3	0.034907	8.21562
IARS	0.035011	7.70303
MATR3	0.035135	8.91433
MTAP	0.035161	7.90318
PPP1R12A	0.035253	7.80825
SYNCRIP	0.035264	8.69046
NOP58	0.035426	7.91337
BTF3	0.035589	7.72064
AP2A1	0.035621	8.18628
EIF3B	0.035674	8.16573
ACBD7	0.03576	7.75441
PPM1G	0.035917	7.77663
EDC4	0.036017	7.99029
ARRB2	0.036082	7.34662
RBM39	0.036113	7.94195
KDM1A	0.03617	7.57678
CPSF7	0.036321	7.96972
NONO	0.036331	8.89327
ATG3	0.036495	7.51731
PSMA7	0.036618	8.327
CS	0.036702	8.38592
QDPR	0.036714	8.34899
PBK	0.036717	7.43579
ABHD12	0.036804	7.08684
RAB3GAP2	0.036805	7.52152
GDAP1	0.036831	7.70852
REEP5	0.036845	8.1724
CORO1A	0.036956	8.22819
ATP5C1	0.037082	8.11613
GPM6A	0.037201	8.93493
GTF3C1	0.037311	7.23093
SNRPA1	0.03761	8.08032
UBQLN4	0.037618	8.05706
CBX5	0.037864	8.51642
PNP	0.037889	7.72781
RPS18	0.037896	8.67231
DCAKD	0.038314	7.49438
PMVK	0.038354	7.89388
RPL23A	0.038435	8.60645
MPI	0.038436	7.49553
PSMA2	0.038672	8.19472
LSM4	0.038723	8.29711
CYP51A1	0.03885	7.73014
RAB21	0.039263	7.90494
PHB	0.039289	8.23759
ATRX	0.039406	7.57087
SAR1A	0.039462	8.16763
NES	0.03972	8.73059
CPSF6	0.039777	8.21328
RANBP2	0.039942	7.61894
ADPRHL2	0.040017	7.63354
3-Sep	0.040114	8.35955
CSRP2	0.040398	8.13558
PRMT5	0.040443	7.73971
HNRNPF	0.040478	8.82655
PCM1	0.040512	7.23315
TOP2B	0.040591	8.33704
RANBP1	0.040623	8.5831
MTA1	0.0407	7.90389
NUP93	0.04072	7.95129
KTN1	0.040908	8.07033
STXBP1	0.040915	8.45033
PEX11B	0.041182	7.2178
ZYG11B	0.041428	6.90385
ATP2A2	0.041439	8.23293
SON	0.041445	7.5668
DPP3	0.041556	7.71863
GLRX5	0.041635	7.50391
RPS14	0.041756	8.60239
DFFA	0.041829	7.68075
PEPD	0.041848	7.78554
HNRNPR	0.041953	8.93684
PFDN6	0.041984	8.20589
RPN1	0.042015	8.41779
EIF2A	0.042081	7.48279
RPS19	0.042096	8.72201
RPL30	0.042106	8.58651
TBCD	0.042143	7.83027
TP53BP1	0.042155	7.96816
HSPA13	0.042211	7.82965
CCT8	0.042224	8.59884
ZCCHC3	0.042271	7.60479
MPDU1	0.042275	8.00835
NAGK	0.042299	8.15218
NDUFA10	0.042331	7.81441
U2AF2	0.042456	8.35928
RNF2	0.042476	7.56956
RCN2	0.04254	7.83368
DARS2	0.042684	7.20984
NDUFA4	0.042919	8.2544
RBM17	0.043042	7.52838
PGLS	0.043052	8.30352
L1CAM	0.043386	8.14976
CANX	0.043478	8.66986
PPP2CA	0.043561	8.36652
SEH1L	0.043661	7.66698
KLC2	0.043792	7.63299
RBM3	0.043847	8.31157
GPHN	0.043849	7.63381
TRIM2	0.043903	7.93923
CARM1	0.04393	7.78537
DARS	0.043972	8.37323
PA2G4	0.04406	8.51687
HK1	0.044069	8.08705
NAPA	0.044097	8.08759
GTF2I	0.044399	8.21802
TSTA3	0.044601	7.8356
ATP5L	0.044677	8.37706
HP1BP3	0.044833	8.63966
HNRNPA1;HNRNPA1L2	0.044884	9.20735
CUL3	0.044918	8.26377
GNB2L1	0.044936	8.5383
COPS7B	0.044941	7.60516
OXCT1	0.045025	7.78604
SART3	0.045148	8.01565
PPIB	0.045153	8.69342
ARF4	0.045208	8.46056
RP2	0.045371	7.34711
GOLM1	0.045388	7.49073
NUP35	0.045406	7.58531
MACROD1	0.04549	7.74828
BTF3L4	0.04555	7.7659
TNPO1	0.045597	8.31788
RAB14	0.045878	8.37801
MOB4	0.045943	7.65333
CNN3	0.045974	8.49945
BANF1	0.046148	8.68181
C1QBP	0.046351	8.25223
CRTC1	0.046439	7.56305
NUP62	0.046546	7.89417
CHCHD2;CHCHD2P9	0.046739	7.98919
H2AFY	0.046773	8.82694
SEC13	0.046968	8.00435
MACROD2	0.047351	7.27479
CADPS	0.047434	7.80255
CRKL	0.047573	8.05342
EXOSC9	0.047607	7.43174
CREBBP	0.047829	8.47701
EPM2AIP1	0.047876	7.85637
PPP1CA	0.047909	8.20268
NCAN	0.047927	8.18983
DFNA5	0.048183	7.50095
SART1	0.048193	7.47733
PSIP1	0.048391	8.51113
UMPS	0.048393	7.86231
KPNA4	0.048509	7.94435
GNA11	0.048564	8.06765
NUCB1	0.048621	7.72589
RAF1	0.048671	7.41533
BAX	0.048861	7.82691
CLPX	0.048998	7.27053
SRP9	0.049061	8.6672
C1orf123	0.049325	7.89938
CMPK1	0.049331	8.08066
NAT10	0.0495	7.44669
TLDC1	0.049544	7.62836
CDC5L	0.049567	7.83546
YWHAZ	0.049575	9.37274
SMARCA4	0.049684	8.24206
GEMIN5	0.04971	7.88907
WTAP	0.049751	7.6109
TPR	0.049995	7.86716
RPL28	0.050131	8.41484
MAPK8IP3	0.050179	7.34284
HRAS	0.050182	7.96197
SUPT5H	0.050187	7.56985
PHIP	0.050335	7.56177
RAB18	0.050588	8.11681
PGAM1	0.050685	8.67097
KIAA1429	0.05089	7.11389
EEF1A1;EEF1A1P5	0.051041	9.71516
NFIA	0.051079	8.25365
ARPP19	0.051079	8.1503
HSPB1	0.051114	8.95695
SFPQ	0.051156	9.01612
MLLT4	0.051226	8.11005
CYTH2;CYTH1;CYTH3	0.05184	7.2849
LEMD2	0.051897	7.49263
CCT2	0.051915	8.78377
RPS24	0.051917	8.52299
RPL13A	0.052119	8.39845
PPIL1	0.052252	8.09648
VAC14	0.052275	7.51113
SNRPG;SNRPGP15	0.052345	8.47424
[truncated: 937 more rows]

## Sheet: Fig 5b-i
Gene Table for Profile 0 (0.0,-2.0,-3.0) (Left)
Num. Genes Expected: 21.3, Num. Genes Assigned: 38, P-Value: 5.40E-4 (significant)
ID	GW9L	GW11L	GW13L
O00629	0	-0.61	-0.8
O15027	0	-0.77	-1.23
O43395	0	-0.85	-1.06
O43491	0	-0.71	-1.22
O43670	0	-0.62	-0.9
O75369	0	-1.13	-1.64
O75940	0	-0.95	-1.41
O96019	0	-0.95	-1.28
P02749;CON__P17690	0	-1.59	-1.98
P04083	0	-3.76	-4.75
P07355;A6NMY6	0	-1.22	-1.94
P09234	0	-1	-1.38
P14854	0	-0.6	-0.86
P15531	0	-0.76	-1.1
P18065	0	-0.54	-0.87
P21333	0	-0.71	-1
P31689	0	-0.59	-0.98
P35052	0	-0.68	-1.1
P35579;REV__Q9UKV3	0	-0.88	-1.08
P39748;CON__ENSEMBL:ENSBTAP00000007350;CON__P01030	0	-0.72	-0.92
P46782	0	-0.67	-0.93
P48431;Q9Y651	0	-0.87	-1.07
P50454	0	-0.87	-1.09
P62330	0	-0.65	-0.84
P78406	0	-0.94	-1.22
P98172	0	-0.53	-0.9
Q05682	0	-1.1	-1.65
Q13308	0	-0.9	-1.47
Q14966	0	-1.17	-1.57
Q8N158	0	-0.66	-0.89
Q8NBX0	0	-0.71	-1.06
Q8TEQ6	0	-0.58	-0.88
Q92734	0	-1.57	-2.2
Q9BZK7;O60907;Q9BQ87	0	-0.56	-0.96
Q9NY27	0	-0.62	-0.87
Q9NY33	0	-0.7	-1.01
Q9UBI6	0	-0.53	-0.82
Q9UEY8	0	-1.27	-1.74
Gene Table for Profile 2 (0.0,-1.0,-3.0) (Left)
Num. Genes Expected: 24.7, Num. Genes Assigned: 66, P-Value: 8.00E-13 (significant)
ID	GW9L	GW11L	GW13L
O00468	0	-0.34	-0.93
O43504	0	-0.69	-2.14
O60664	0	-0.18	-0.87
O75223	0	-0.54	-1.33
O75436	0	-0.23	-1.03
O75487	0	-0.57	-1.37
O75688	0	-0.36	-0.9
O75937	0	-0.3	-0.81
O95433	0	-0.35	-0.99
P00367;P49448	0	-0.21	-0.88
P01008;CON__P41361	0	-0.29	-0.92
P0DOX5;P01857	0	-0.56	-1.45
P02100;CON__P02070	0	-1.14	-4.06
P02647;CON__P15497	0	-0.35	-1.86
P02652	0	-0.29	-1.19
P02765;CON__P12763	0	-0.94	-2.27
P02771	0	-0.75	-2.48
P02787;CON__Q2HJF0;CON__Q29443;CON__Q0IIK2	0	-0.27	-1.25
P04179	0	-0.29	-0.98
P05114	0	-0.43	-1.35
P08708	0	-0.24	-0.97
P0DP25;P0DP24;P0DP23;P27482;P02585	0	-0.21	-0.99
P10809	0	-0.27	-0.89
P14927	0	-0.21	-0.86
P21741	0	-0.18	-0.88
P24666	0	-0.19	-0.85
P24928	0	-0.15	-0.82
P27694	0	-0.28	-0.83
P29966	0	-0.56	-1.52
P31943	0	-0.33	-1.03
P35250	0	-0.32	-0.84
P42166	0	-0.24	-0.88
P46013	0	-0.37	-1.12
P51649	0	-0.49	-1.18
P52292	0	-0.22	-1.05
P53384	0	-0.28	-1.27
P54750;Q01064	0	-0.3	-1.17
P61165	0	-0.57	-1.44
P67809;Q9Y2T7	0	-0.53	-1.49
P84090	0	-0.28	-0.92
Q13642	0	-0.28	-0.81
Q14141	0	-0.5	-2.17
Q14444	0	-0.46	-1.24
Q15021	0	-0.35	-1
Q16576	0	-0.29	-1.45
Q16718	0	-0.17	-0.96
Q53EL6	0	-0.28	-1.19
Q7KZF4	0	-0.48	-1.26
Q7Z4S6;Q2M1P5;Q86VH2	0	-0.39	-0.99
Q8NF91	0	-0.53	-2.23
Q96C90	0	-0.3	-0.97
Q96I99	0	-0.23	-1.29
Q96JM3	0	-0.29	-0.8
Q96KB5	0	-0.28	-1.09
Q99627	0	-0.27	-1.06
Q9BUH6	0	-0.43	-1.08
Q9BW27	0	-0.67	-1.61
Q9BX40	0	-0.22	-1.02
Q9BX67	0	-0.46	-1.43
Q9C0C2	0	-0.43	-1.08
Q9NSK0;Q6P597	0	-0.29	-0.84
Q9UBQ5	0	-0.23	-0.91
Q9UKY7	0	-0.37	-1.25
Q9Y4Y9	0	-0.38	-1.41
Q9Y696	0	-0.35	-1.15
Q9Y6H1;Q5T1J5	0	-0.41	-1.32
Gene Table for Profile 3 (0.0,-1.0,-2.0) (Left)
Num. Genes Expected: 14.5, Num. Genes Assigned: 37, P-Value:3.40E-7 (significant)
ID	GW9L	GW11L	GW13L
P0DPI2;A0A0B4J2D5	0	-0.7	-1.61
O00425	0	-0.51	-1.07
O15372	0	-0.5	-0.94
O43678	0	-0.63	-1.12
O75431	0	-0.54	-1.22
O95232	0	-0.52	-1.01
P01023;CON__ENSEMBL:ENSBTAP00000024146;P20742	0	-0.45	-1.05
P02766	0	-1.05	-2.11
P12004	0	-0.46	-1.06
P23142;CON__ENSEMBL:ENSBTAP00000016046	0	-0.66	-1.14
P27635;Q96L21	0	-0.47	-0.87
P27797	0	-0.53	-1.1
P28070	0	-0.45	-0.9
P30419	0	-0.56	-1.04
P43121	0	-0.76	-1.5
P49006	0	-0.72	-1.5
P49748	0	-0.76	-1.55
P52907	0	-0.51	-1.21
P84098	0	-0.52	-0.95
P98160	0	-0.84	-1.62
Q01780	0	-0.63	-1.21
Q04837	0	-0.36	-0.81
Q15233	0	-0.43	-0.92
Q5T8P6	0	-0.51	-0.92
Q7Z3K3	0	-0.5	-1.06
Q7Z7K6	0	-0.54	-1.03
Q92804	0	-0.63	-1.46
Q96N66	0	-0.54	-1.26
Q9H0L4	0	-0.78	-1.48
Q9H3Q1	0	-0.49	-0.99
Q9UHB9	0	-0.39	-0.83
Q9UHD1	0	-0.43	-0.84
Q9UHX1	0	-0.5	-0.88
Q9UI30	0	-0.47	-1.09
Q9UQB8	0	-0.37	-0.84
Q9Y262	0	-0.44	-0.87
Q9Y6I3	0	-0.67	-1.25
Gene Table for Profile 13 (0.0, 1.0, 3.0) (Left)
Num. Genes Expected: 21.3, Num. Genes Assigned: 44, P-Value:7.00E-6 (significant)
ID	GW9L	GW11L	GW13L
O14561	0	0.35	0.91
O60641	0	0.57	1.87
O75494	0	0.5	1.3
O75962	0	0.51	1.54
P03928	0	0.55	1.31
P07602	0	0.39	0.94
P09104;P13929	0	0.25	1.17
P09417	0	0.38	1
P11413	0	0.35	1.69
P63162;P14678	0	0.39	1.27
P26232	0	0.3	0.81
P30085	0	0.44	1.21
P34949	0	0.43	1.3
P50993	0	0.59	1.46
P51674	0	0.49	1.44
P53004	0	0.33	0.89
P54619;Q9UGJ0	0	0.32	0.82
P54687	0	0.31	1.05
P60880	0	0.34	0.94
P61077	0	0.28	0.88
P62277	0	0.25	0.83
P63173	0	0.22	1.2
Q00535	0	0.34	0.88
Q05193	0	0.47	1.59
Q05639	0	0.6	1.47
Q07020	0	0.26	0.93
Q14C86	0	0.35	1.21
Q15121	0	0.94	2.8
Q15437	0	0.37	2.01
Q16799	0	0.27	0.92
Q3ZCM7	0	0.24	0.89
Q8IV38	0	0.29	1.16
Q8N0W4;Q8NFZ3	0	0.47	1.96
Q8TCJ2	0	0.55	1.34
Q9C0B1	0	0.31	1.2
Q9H0Q0	0	0.48	1.3
Q9H0R4	0	0.21	1.11
Q9H9A6	0	0.35	0.94
Q9NSD9	0	0.35	0.93
Q9P1F3	0	1.09	3.93
Q9UIW2	0	0.19	0.89
Q9UKF7	0	0.29	1
Q9ULH0	0	0.26	1
Q9Y3E1	0	0.29	1.58
Gene Table for Profile 0 (0.0,-2.0,-3.0) (Right)
Num. Genes Expected: 32.8, Num. Genes Assigned: 82, P-Value: 7.40E-14 (significant)
ID	GW9R	GW11R	GW13R
O14929	0	-1.12	-1.74
O15126	0	-0.76	-1.11
O43399	0	-1.35	-1.9
O43491	0	-1.41	-1.72
O75431	0	-0.64	-1
O75506	0	-0.85	-1.33
O75781;Q8IXS6	0	-0.68	-1.07
O75940	0	-1.08	-1.43
O94906	0	-0.77	-1.01
P01008;CON__P41361	0	-0.73	-1.17
P02647;CON__P15497	0	-0.8	-1.28
P02675;CON__P02676	0	-1.34	-1.89
P02679	0	-0.83	-1.09
P02765;CON__P12763	0	-1.3	-1.6
P02766	0	-1.28	-1.62
P04114	0	-1.75	-2.28
P04179	0	-0.57	-0.82
P10586	0	-0.91	-1.24
P10644	0	-0.68	-0.92
P12004	0	-0.98	-1.43
P21741	0	-0.57	-0.94
P27797	0	-0.77	-1.12
P30837;P00352	0	-1.22	-1.97
P31749	0	-1.01	-1.3
P35237	0	-0.65	-0.95
P40424;P40425	0	-1.1	-1.37
P40938	0	-1.05	-1.36
P41567	0	-0.9	-1.4
P43121	0	-1.04	-1.49
P46013	0	-0.77	-1.2
P46777	0	-0.68	-0.95
P52888	0	-0.67	-1.1
P60709;Q9BYX7	0	-0.99	-1.33
P61421	0	-0.62	-0.93
P61960	0	-1.11	-1.64
P62263	0	-0.82	-1.37
P62310	0	-1.44	-1.97
P62834	0	-1.28	-1.86
P62942	0	-0.9	-1.33
P63167	0	-1.52	-1.87
Q01085	0	-0.7	-1.18
Q04206	0	-0.94	-1.52
Q13907;Q9BXS1	0	-0.75	-1.11
Q14966	0	-0.86	-1.08
Q15554	0	-0.66	-1.09
Q53EL6	0	-0.59	-0.97
Q6UN15	0	-1	-1.59
Q7L266	0	-1.18	-1.54
Q7LBC6	0	-0.81	-1.32
Q7Z4H3	0	-0.77	-1.23
Q7Z4S6;Q2M1P5;Q86VH2	0	-1.1	-1.41
Q86UE4	0	-0.65	-1.1
Q8IZP0	0	-0.95	-1.32
Q8N6N7	0	-0.48	-0.81
Q8N8S7	0	-0.8	-1.26
Q8NE71	0	-0.94	-1.39
Q8NFH3	0	-0.74	-1.26
Q8TEM1	0	-0.81	-1
Q92734	0	-1.46	-2.16
Q92804	0	-0.99	-1.25
Q96C90	0	-0.77	-1.22
Q96CS3	0	-0.62	-0.86
Q96FW1	0	-0.64	-1.02
Q96I99	0	-0.78	-0.98
Q99598	0	-1.13	-1.82
Q99622	0	-0.51	-0.82
Q99961	0	-0.67	-0.94
Q9BPX3	0	-1.25	-1.8
Q9BRJ6	0	-0.62	-1.06
Q9BX40	0	-1.12	-1.69
Q9H0Q3	0	-0.65	-1.1
Q9H2U1	0	-0.68	-0.94
Q9H4A4	0	-1.01	-1.58
Q9NQR4	0	-0.71	-1.15
Q9NVG8	0	-0.71	-1.05
Q9NVH1	0	-0.87	-1.18
Q9NY27	0	-0.84	-1.09
Q9UBS4	0	-1.03	-1.35
Q9UI12	0	-0.65	-0.9
Q9UJZ1	0	-0.73	-1.07
Q9UNZ2	0	-0.58	-0.86
Q9Y295	0	-0.63	-0.95
Gene Table for Profile 2 (0.0,-1.0,-3.0) (Right)
Num. Genes Expected: 31.7, Num. Genes Assigned: 72, P-Value: 1.80E-10 (significant)
ID	GW9R	GW11R	GW13R
O00193	0	-0.56	-1.61
O00267	0	-0.34	-1.29
O00629	0	-0.32	-0.86
O15355	0	-0.22	-0.83
O43583	0	-0.49	-1.47
O43776;REV__H7BZ55	0	-0.48	-1.21
O43795;Q9UBC5	0	-0.27	-0.85
O75396	0	-0.32	-1.05
O75487	0	-0.31	-1.1
O95425	0	-0.56	-1.56
O95573	0	-0.26	-0.83
O95793	0	-0.24	-0.8
P01009;P20848	0	-0.43	-1.32
P01019	0	-0.23	-0.88
P02008	0	-1.08	-3.03
P02100;CON__P02070	0	-0.66	-3.2
P02671	0	-0.84	-2.39
P02760;CON__P00978	0	-1.12	-3.76
P02786	0	-0.22	-0.93
P04004;CON__Q3ZBS7	0	-0.78	-2.21
P05387	0	-0.29	-1.02
P15374	0	-0.45	-1.27
P18669;P15259;Q8N0Y7	0	-0.33	-0.95
P24941;Q96Q40;O94921;Q07002;Q00537;Q9NYV4;Q14004	0	-0.42	-1.14
P29966	0	-0.37	-1.43
P33316	0	-0.33	-1.13
P39748;CON__ENSEMBL:ENSBTAP00000007350;CON__P01030	0	-0.28	-1.11
P41252	0	-0.33	-0.83
P42126	0	-0.23	-1.24
P48739	0	-0.32	-1.09
P49006	0	-0.63	-2.68
P49792;Q99666;O14715;P0DJD0;P0DJD1;Q05823	0	-0.16	-0.84
P49959	0	-0.46	-1.64
P52907	0	-0.39	-1.08
P52943	0	-0.23	-1.09
P53041	0	-0.22	-0.92
P53384	0	-0.19	-1.04
P55036	0	-0.27	-0.98
P55809;Q9BYC2	0	-0.32	-0.94
P60660	0	-0.36	-0.9
P61165	0	-0.55	-1.76
P63104	0	-0.38	-1.17
Q04837	0	-0.39	-1.02
Q13363	0	-0.31	-1.57
Q13867	0	-0.24	-1.05
Q14141	0	-0.62	-2.1
Q15424	0	-0.37	-1.14
Q7Z3K3	0	-0.66	-1.72
Q86U70;O43679	0	-0.23	-1.1
Q8WVJ2	0	-0.35	-1.83
Q92769	0	-0.32	-1.15
Q96AY3	0	-0.35	-1.07
Q96JM2	0	-0.79	-1.96
Q96QZ7	0	-0.61	-2.14
Q99567	0	-0.24	-1.13
Q99747	0	-0.28	-0.82
Q9BT78	0	-0.24	-0.95
Q9BUH6	0	-0.29	-1.24
Q9BXS6	0	-0.45	-1.14
Q9H0L4	0	-0.61	-1.59
Q9H3Q1	0	-0.26	-1.04
Q9HCS7	0	-0.26	-0.88
Q9NTJ3	0	-0.34	-1.15
Q9NUU7	0	-0.57	-2.08
Q9P258	0	-0.51	-1.47
Q9UHB9	0	-0.33	-1.31
Q9UI36	0	-0.34	-1.16
Q9UKF6	0	-0.58	-1.65
Q9UKL0;Q9P2K3	0	-0.27	-0.89
Q9Y262	0	-0.31	-0.95
Q9Y2Q5	0	-0.57	-1.52
Q9Y657;Q5JUX0;Q9BPZ2;Q99865	0	-0.35	-0.98
Gene Table for Profile 3 (0.0,-1.0,-2.0) (Right)
Num. Genes Expected: 22.8, Num. Genes Assigned: 61, P-Value:1.00E-11 (significant)
ID	GW9R	GW11R	GW13R
O43290	0	-0.84	-1.57
O43504	0	-0.96	-1.73
O60341	0	-0.71	-1.25
O60664	0	-0.42	-0.99
O60826	0	-1.2	-2.16
O75223	0	-0.52	-1.13
O75937	0	-0.54	-0.96
O95757	0	-0.57	-1.32
P02652	0	-0.84	-1.52
P02771	0	-1.11	-2.16
P08865	0	-0.46	-0.81
P10909	0	-0.92	-1.58
P11171	0	-0.51	-1.1
P14314	0	-0.48	-1.07
P16220;P18846	0	-0.84	-1.46
P32322	0	-0.46	-0.83
P33992	0	-0.37	-0.81
P35251	0	-0.38	-0.89
P35269	0	-0.77	-1.75
P36954	0	-0.69	-1.43
P42166	0	-0.54	-1.16
P48431;Q9Y651	0	-0.86	-1.73
P49321	0	-0.55	-1.14
P49748	0	-1.26	-2.26
P51003;Q9NRJ5	0	-0.53	-1.02
P52594;O95081	0	-0.65	-1.2
P52701	0	-0.47	-0.93
P56537	0	-0.69	-1.5
P61803	0	-0.57	-1.22
P61923	0	-0.48	-1.07
Q12824	0	-0.64	-1.38
Q13263	0	-0.36	-0.84
Q13526	0	-0.41	-0.83
Q13642	0	-0.39	-0.83
Q14157	0	-0.42	-0.89
Q16576	0	-0.58	-1.38
Q7KZF4	0	-0.77	-1.49
Q7L2H7	0	-0.8	-1.74
Q86U42;A6NDY0	0	-0.48	-1.05
Q8IWS0	0	-0.85	-1.54
Q8IYB3	0	-0.54	-1.3
Q8WWQ0;Q9NSI6;Q6RI45	0	-0.48	-0.85
Q96DG6	0	-0.44	-1.01
Q96JQ0	0	-0.54	-1.11
Q96KR1	0	-0.45	-0.93
Q96P16	0	-0.45	-1.01
Q96ST2	0	-0.52	-1.06
Q96T88	0	-0.51	-0.97
Q99714	0	-0.49	-0.85
Q9BY77	0	-0.69	-1.27
Q9BZE1	0	-0.47	-0.87
Q9C0C2	0	-0.46	-0.99
Q9H8Y8	0	-0.47	-1.08
Q9H910	0	-0.52	-1.11
Q9NSK0;Q6P597	0	-0.53	-1.19
Q9NX63	0	-0.4	-0.81
Q9UI30	0	-1.03	-2
Q9UKY7	0	-0.39	-0.9
Q9UMS4	0	-0.57	-1.15
Q9UQ35	0	-0.72	-1.4
Q9Y6H1;Q5T1J5	0	-0.81	-1.67
Gene Table for Profile 4 (0.0,-1.0,-1.0) (Right)
Num. Genes Expected: 39.5, Num. Genes Assigned: 75, P-Value:1.30E-7 (significant)
ID	GW9R	GW11R	GW13R
A1L0T0	0	-1.08	-0.8
E9PAV3;Q13765;Q9BZK3	0	-0.9	-0.67
O00299	0	-0.75	-0.89
O00468	0	-1.02	-1.12
O14974	0	-1.08	-0.82
O15347	0	-0.89	-0.93
O15371	0	-0.86	-0.65
O43395	0	-0.81	-0.8
O43684	0	-0.85	-0.78
O60502	0	-0.82	-0.92
O75531	0	-0.9	-0.72
O75821	0	-1.39	-1.57
O95139	0	-0.92	-0.83
P01023;CON__ENSEMBL:ENSBTAP00000024146;P20742	0	-1.6	-1.19
P0DOX5;P01857	0	-1.1	-1.3
P02749;CON__P17690	0	-1.85	-1.51
P02751	0	-2.07	-1.56
P05155	0	-0.98	-1.06
P06753	0	-1.04	-0.96
P07954	0	-0.91	-0.7
P10599	0	-0.74	-0.86
P16152	0	-0.93	-1.07
P17301	0	-1.39	-1.08
P18065	0	-0.82	-0.79
P18206	0	-1.24	-1.17
P20042	0	-0.94	-0.84
P21333	0	-1.16	-1.32
P30050	0	-0.9	-0.68
P30520;Q8N142	0	-0.77	-0.83
P31350	0	-1.43	-1.59
P32969	0	-2.18	-2.08
P40939	0	-1.23	-1.11
P42285	0	-1.09	-1.12
P42765	0	-0.86	-0.81
P43487;Q9C010	0	-1.14	-1.1
P46060	0	-1.45	-1.7
P50897	0	-0.81	-0.73
P52292	0	-1.03	-1.22
P54750;Q01064	0	-1.61	-1.66
P56211	0	-0.98	-1.04
P67936;Q2TAC2	0	-0.83	-0.75
P98160	0	-1.91	-1.43
Q00341	0	-0.9	-1.1
Q04323	0	-0.95	-0.77
Q05519	0	-0.85	-0.79
Q05682	0	-1.34	-1.27
Q12931	0	-0.89	-0.86
Q13617	0	-1.11	-1.3
Q14914	0	-1.24	-1.45
Q15021	0	-1.26	-1.48
Q6YP21	0	-1.14	-0.84
Q8NFH5	0	-0.73	-0.87
Q8NFZ8	0	-1.34	-1.08
Q92575	0	-1.44	-1.51
Q92974	0	-0.93	-0.8
Q969G3	0	-0.96	-0.79
Q96AT9;Q2QD12	0	-1.34	-1.48
Q96DI7	0	-1.08	-0.96
Q96P70	0	-0.94	-0.72
Q9BUF5	0	-2.37	-2.19
Q9BUT1	0	-0.98	-1.16
Q9H3P7	0	-2.04	-2.18
Q9H6Z4	0	-0.75	-0.88
Q9HB71	0	-0.83	-0.96
Q9HD42	0	-1.1	-1.06
Q9NQW7	0	-1.15	-1.24
Q9NR45	0	-1.07	-1.01
Q9NX24	0	-0.87	-0.99
Q9UBQ5	0	-1.09	-1.26
Q9UEY8	0	-1.65	-1.21
Q9UN36	0	-1.55	-1.17
Q9UNF1;Q12816	0	-1.45	-1.23
Q9Y4Y9	0	-1.5	-1.49
Q9Y696	0	-0.99	-1.06
Q9Y6I3	0	-0.91	-0.81
